# Supplementary material for: Preparation of pyrite concentrate powder from the Thackaringa mine for quantitative phase analysis using X-ray diffraction
Source: J Appl Crystallogr. 2022 Nov 29;55(Pt 6):1572–82. doi: 10.1107/S1600576722009888 (PMC9721321; doi:10.1107/S1600576722009888)
Supplement: Supplementary file 1 [file j-55-01572-sup1.cif]

data_QPAPBMXGreaseSuspendedSamplePrep_publ
_audit_creation_method  "created in GSAS-II"
_audit_creation_date  2021-08-04T17:25
_audit_author_name  "McDougall, Hamish"
_audit_update_record
   "2021-08-04T17:25  Initial software-generated CIF"
_pd_block_id
;
2021-08-04T17:25|QPAPBMXGreaseSuspendedSamplePrep|McDougallHamish|Overall
;
# GSAS-II edited template follows Publication_Template
#=============================================================================
# this information describes the project, paper etc. for the CIF             #
# Acta Cryst. Section C papers and editorial correspondence is generated     #
# from the information in this section                                       #
#                                                                            #
#   (from)   CIF submission form for Rietveld refinements (Acta Cryst. C)    #
#                                                 Version 14 December 1998   #
#=============================================================================
# 1. SUBMISSION DETAILS

_publ_contact_author_name            "Suzanne Neville; Vanessa Peterson; Christophe Didier"   # Name of author for correspondence
_publ_contact_author_address             # Address of author for correspondence
; ?
;
_publ_contact_author_email           "s.neville@unsw.edu.au; vanessa.peterson@ansto.gov.au; drchristophedidier@gmail.com"
_publ_contact_author_fax             ?
_publ_contact_author_phone           ?

_publ_contact_letter
; ?
;
   
_publ_requested_journal              ?
_publ_requested_coeditor_name        ?
_publ_requested_category             ?   # Acta C: one of CI/CM/CO/FI/FM/FO

#==============================================================================

# 2. PROCESSING SUMMARY (IUCr Office Use Only)

_journal_data_validation_number      ?

_journal_date_recd_electronic        ?
_journal_date_to_coeditor            ?
_journal_date_from_coeditor          ?
_journal_date_accepted               ?
_journal_date_printers_first         ?
_journal_date_printers_final         ?
_journal_date_proofs_out             ?
_journal_date_proofs_in              ?
_journal_coeditor_name               ?
_journal_coeditor_code               ?
_journal_coeditor_notes
; ?
;
_journal_techeditor_code             ?
_journal_techeditor_notes
; ?
;
_journal_coden_ASTM                  ?
_journal_name_full                   ?
_journal_year                        ?
_journal_volume                      ?
_journal_issue                       ?
_journal_page_first                  ?
_journal_page_last                   ?
_journal_paper_category              ?
_journal_suppl_publ_number           ?
_journal_suppl_publ_pages            ?

#==============================================================================

# 3. TITLE AND AUTHOR LIST

_publ_section_title
; ?
;
_publ_section_title_footnote
; ?
;         
 
# The loop structure below should contain the names and addresses of all 
# authors, in the required order of publication. Repeat as necessary.

loop_
	_publ_author_name
        _publ_author_footnote
	_publ_author_address
 ?                                   #<--'Last name, first name' 
; ?
;
; ?
;

#==============================================================================

# 4. TEXT

_publ_section_synopsis
;  ?
;
_publ_section_abstract                         
; ?
;          
_publ_section_comment                          
; ?
;
_publ_section_exptl_prep      # Details of the preparation of the sample(s)
                              # should be given here. 
; ?
;
_publ_section_exptl_refinement                  
; ?
;
_publ_section_references
; ?
;
_publ_section_figure_captions
; ?
;
_publ_section_acknowledgements
; ?
;

#=============================================================================
# 5. OVERALL REFINEMENT & COMPUTING DETAILS

_refine_special_details
; ?
;
_pd_proc_ls_special_details
; ?
;

# The following items are used to identify the programs used.
_computing_molecular_graphics     ?
_computing_publication_material   ?

_refine_ls_weighting_scheme       ?        
_refine_ls_weighting_details      ?
_refine_ls_hydrogen_treatment     ?        
_refine_ls_extinction_method      ?        
_refine_ls_extinction_coef        ?         
_refine_ls_number_constraints     ?        

_refine_ls_restrained_S_all       ?        
_refine_ls_restrained_S_obs       ?

#==============================================================================
# 6. SAMPLE PREPARATION DATA

# (In the unusual case where multiple samples are used in a single
#  Rietveld study, this information should be moved into the phase
#  blocks)

# The following three fields describe the preparation of the material.
# The cooling rate is in K/min.  The pressure at which the sample was  
# prepared is in kPa.  The temperature of preparation is in K.
               
_pd_prep_cool_rate                N/A        
_pd_prep_pressure                 101.3        
_pd_prep_temperature              298         

_pd_char_colour                   ?       # use ICDD colour descriptions

data_QPAPBMXGreaseSuspendedSamplePrep_overall
_pd_proc_info_datetime  2021-08-04T17:25
_pd_calc_method  "Rietveld Refinement"
_computing_structure_refinement
   "GSAS-II (Toby & Von Dreele, J. Appl. Cryst. 46, 544-549, 2013)"
_refine_ls_number_parameters  30
_refine_ls_goodness_of_fit_all  1.783
_refine_ls_shift/su_max  1.3150

# OVERALL WEIGHTED R-FACTOR
_refine_ls_wR_factor_obs  0.11424
_refine_ls_matrix_type  full
# POINTERS TO PHASE AND HISTOGRAM BLOCKS
loop_   _pd_phase_block_id
;
2021-08-04T17:25|QPAPBMXGreaseSuspendedSamplePrep|phase_2|McDougallHamish
;
;
2021-08-04T17:25|QPAPBMXGreaseSuspendedSamplePrep|phase_0|McDougallHamish
;
;
2021-08-04T17:25|QPAPBMXGreaseSuspendedSamplePrep|phase_3|McDougallHamish
;
;
2021-08-04T17:25|QPAPBMXGreaseSuspendedSamplePrep|phase_4|McDougallHamish
;
;
2021-08-04T17:25|QPAPBMXGreaseSuspendedSamplePrep|phase_1|McDougallHamish
;
_pd_block_diffractogram_id
;
2021-08-04T17:25|QPAPBMXGreaseSuspendedSamplePrep|McDougallHamish|PANalytical,Co-EmpyreanII_hist_0
;

data_QPAPBMXGreaseSuspendedSamplePrep_phase_2
# Information for phase 2
_pd_block_id
;
2021-08-04T17:25|QPAPBMXGreaseSuspendedSamplePrep|phase_2|McDougallHamish
;
# GSAS-II edited template follows Phase_Template
#==============================================================================
# 7. CHEMICAL, STRUCTURAL AND CRYSTAL DATA

_pd_char_particle_morphology      ?

_chemical_name_systematic
; ?
;
_chemical_name_common             ?
_chemical_formula_moiety          ?        
_chemical_formula_structural      ?        
_chemical_formula_analytical      ?
_chemical_melting_point           ?
_chemical_compound_source         ?       # for minerals and 
                                          # natural products
_symmetry_space_group_name_Hall   ?

_exptl_crystal_F_000               ?
_exptl_crystal_density_meas        ?
_exptl_crystal_density_method      ?

_cell_measurement_temperature     300        

_cell_special_details
; ?
;

_geom_special_details             ?

# The following item identifies the program(s) used (if appropriate).
_computing_structure_solution     ?        

#==============================================================================

# 8. Phase information from GSAS-II


# phase info for Albite NaAlSi3O8 - 68913 follows
_pd_phase_name  "Albite NaAlSi3O8 - 68913"
_cell_length_a  8.138925
_cell_length_b  12.799307
_cell_length_c  7.160071
_cell_angle_alpha  94.2255
_cell_angle_beta   116.5999
_cell_angle_gamma  87.8097
_cell_volume  665.111
_exptl_crystal_density_diffrn  2.6187
_symmetry_cell_setting  triclinic
_symmetry_space_group_name_H-M  "C -1"
loop_
    _space_group_symop_id
    _space_group_symop_operation_xyz
     1  x,y,z
     2  -x,-y,-z
     3  1/2+x,1/2+y,z
     4  1/2-x,1/2-y,-z

# ATOMIC COORDINATES AND DISPLACEMENT PARAMETERS
loop_ 
   _atom_site_label
   _atom_site_type_symbol
   _atom_site_fract_x
   _atom_site_fract_y
   _atom_site_fract_z
   _atom_site_occupancy
   _atom_site_adp_type
   _atom_site_U_iso_or_equiv
   _atom_site_symmetry_multiplicity
Al1    Al3+ 0.00887     0.16846     0.20805     1.000      Uani 0.007      4   
Si1    Si4+ 0.00375     0.82051     0.23737     1.000      Uani 0.006      4   
Si2    Si4+ 0.69162     0.11021     0.31466     1.000      Uani 0.006      4   
Si3    Si4+ 0.68129     0.88190     0.36076     1.000      Uani 0.006      4   
Na1    Na1+ 0.26799     0.98865     0.14650     1.000      Uani 0.031      4   
O1     O2-  0.00490     0.13103     0.96660     1.000      Uani 0.012      4   
O2     O2-  0.59176     0.99756     0.28040     1.000      Uani 0.008      4   
O3     O2-  0.81230     0.10966     0.19010     1.000      Uani 0.014      4   
O4     O2-  0.82000     0.85101     0.25870     1.000      Uani 0.018      4   
O5     O2-  0.01288     0.30238     0.27060     1.000      Uani 0.011      4   
O6     O2-  0.02329     0.69368     0.22910     1.000      Uani 0.011      4   
O7     O2-  0.20780     0.10896     0.38900     1.000      Uani 0.011      4   
O8     O2-  0.18400     0.86817     0.43620     1.000      Uani 0.012      4   

loop_
   _atom_site_aniso_label
   _atom_site_aniso_U_11
   _atom_site_aniso_U_22
   _atom_site_aniso_U_33
   _atom_site_aniso_U_12
   _atom_site_aniso_U_13
   _atom_site_aniso_U_23
Al1    0.0074      0.0068      0.0061      -0.0009     0.0031      0.0004      
Si1    0.0068      0.0065      0.0055      0.0011      0.0030      0.0008      
Si2    0.0061      0.0055      0.0073      -0.0002     0.0025      0.0004      
Si3    0.0060      0.0055      0.0074      0.0006      0.0028      0.0009      
Na1    0.0136      0.0471      0.0315      -0.0050     0.0084      -0.0219     
O1     0.0164      0.0122      0.0074      -0.0002     0.0067      0.0014      
O2     0.0074      0.0056      0.0119      0.0003      0.0033      0.0020      
O3     0.0117      0.0130      0.0162      -0.0040     0.0093      -0.0017     
O4     0.0134      0.0179      0.0216      0.0046      0.0129      0.0020      
O5     0.0103      0.0076      0.0150      -0.0020     0.0052      -0.0009     
O6     0.0101      0.0071      0.0145      0.0022      0.0034      0.0012      
O7     0.0120      0.0129      0.0080      0.0024      0.0013      0.0015      
O8     0.0140      0.0140      0.0084      -0.0026     -0.0002     -0.0006     

loop_  _atom_type_symbol _atom_type_number_in_cell
        _atom_type_scat_Cromer_Mann_a1 _atom_type_scat_Cromer_Mann_a2 _atom_type_scat_Cromer_Mann_a3
        _atom_type_scat_Cromer_Mann_a4 _atom_type_scat_Cromer_Mann_b1 _atom_type_scat_Cromer_Mann_b2
        _atom_type_scat_Cromer_Mann_b3 _atom_type_scat_Cromer_Mann_b4 _atom_type_scat_Cromer_Mann_c
        _atom_type_scat_length_neutron _atom_type_scat_source
  Al   4      ?          ?          ?          ?          ?          ?          ?          ?          ?          ?
      https://subversion.xray.aps.anl.gov/pyGSAS/trunk/atmdata.py
  Na   4      ?          ?          ?          ?          ?          ?          ?          ?          ?          ?
      https://subversion.xray.aps.anl.gov/pyGSAS/trunk/atmdata.py
  O    32     ?          ?          ?          ?          ?          ?          ?          ?          ?          ?
      https://subversion.xray.aps.anl.gov/pyGSAS/trunk/atmdata.py
  Si   12     ?          ?          ?          ?          ?          ?          ?          ?          ?          ?
      https://subversion.xray.aps.anl.gov/pyGSAS/trunk/atmdata.py

# Note that Z affects _cell_formula_sum and _weight
_cell_formula_units_Z  4
_chemical_formula_sum  "Al Na O8 Si3"
_chemical_formula_weight  262.22

# MOLECULAR GEOMETRY
loop_
   _geom_bond_atom_site_label_1
   _geom_bond_atom_site_label_2
   _geom_bond_distance
   _geom_bond_site_symmetry_1
   _geom_bond_site_symmetry_2
   _geom_bond_publ_flag
  Al1    O1     1.74597      1_555    1_554 yes
  Al1    O3     1.74245      1_555    1_455 yes
  Al1    O5     1.73718      1_555    1_555 yes
  Al1    O7     1.74718      1_555    1_555 yes
  Si1    O1     1.6002       1_555    2_566 yes
  Si1    O4     1.60108      1_555    1_455 yes
  Si1    O6     1.62436      1_555    1_555 yes
  Si1    O8     1.61901      1_555    1_555 yes
  Si2    O2     1.63051      1_555    1_545 yes
  Si2    O3     1.59474      1_555    1_555 yes
  Si2    O6     1.62068      1_555    3_545 yes
  Si2    O8     1.61711      1_555    2_666 yes
  Si3    O2     1.64959      1_555    1_555 yes
  Si3    O4     1.62079      1_555    1_555 yes
  Si3    O5     1.59651      1_555    3_555 yes
  Si3    O7     1.60239      1_555    2_666 yes
  Na1    O1     2.67262      1_555    1_564 yes
  Na1    O1     2.53018      1_555    2_566 yes
  Na1    O2     2.37077      1_555    1_555 yes
  Na1    O3     2.45447      1_555    2_665 yes
  Na1    O7     2.43641      1_555    1_565 yes
  O1     Al1    1.74597      1_555    1_556 yes
  O1     Si1    1.6002       1_555    2_566 yes
  O1     Na1    2.67262      1_555    1_546 yes
  O1     Na1    2.53018      1_555    2_566 yes
  O2     Si2    1.63051      1_555    1_565 yes
  O2     Si3    1.64959      1_555    1_555 yes
  O2     Na1    2.37077      1_555    1_555 yes
  O3     Al1    1.74245      1_555    1_655 yes
  O3     Si2    1.59474      1_555    1_555 yes
  O3     Na1    2.45447      1_555    2_665 yes
  O4     Si1    1.60108      1_555    1_655 yes
  O4     Si3    1.62079      1_555    1_555 yes
  O5     Al1    1.73718      1_555    1_555 yes
  O5     Si3    1.59651      1_555    3_445 yes
  O6     Si1    1.62436      1_555    1_555 yes
  O6     Si2    1.62068      1_555    3_455 yes
  O7     Al1    1.74718      1_555    1_555 yes
  O7     Si3    1.60239      1_555    2_666 yes
  O7     Na1    2.43641      1_555    1_545 yes
  O8     Si1    1.61901      1_555    1_555 yes
  O8     Si2    1.61711      1_555    2_666 yes

loop_
   _geom_angle_atom_site_label_1
   _geom_angle_atom_site_label_2
   _geom_angle_atom_site_label_3
   _geom_angle
   _geom_angle_site_symmetry_1
   _geom_angle_site_symmetry_2
   _geom_angle_site_symmetry_3
   _geom_angle_publ_flag
  O1     Al1    O3     102.839       1_554  1_555    1_455 yes
  O1     Al1    O5     116.078       1_554  1_555    1_555 yes
  O3     Al1    O5     112.16        1_455  1_555    1_555 yes
  O1     Al1    O7     103.947       1_554  1_555    1_555 yes
  O3     Al1    O7     111.136       1_455  1_555    1_555 yes
  O5     Al1    O7     110.225       1_555  1_555    1_555 yes
  O1     Si1    O4     109.382       2_566  1_555    1_455 yes
  O1     Si1    O6     112.467       2_566  1_555    1_555 yes
  O4     Si1    O6     108.286       1_455  1_555    1_555 yes
  O1     Si1    O8     107.201       2_566  1_555    1_555 yes
  O4     Si1    O8     111.41        1_455  1_555    1_555 yes
  O6     Si1    O8     108.124       1_555  1_555    1_555 yes
  O2     Si2    O3     111.07        1_545  1_555    1_555 yes
  O2     Si2    O6     104.318       1_545  1_555    3_545 yes
  O3     Si2    O6     112.142       1_555  1_555    3_545 yes
  O2     Si2    O8     106.953       1_545  1_555    2_666 yes
  O3     Si2    O8     111.607       1_555  1_555    2_666 yes
  O6     Si2    O8     110.392       3_545  1_555    2_666 yes
  O2     Si3    O4     107.348       1_555  1_555    1_555 yes
  O2     Si3    O5     105.916       1_555  1_555    3_555 yes
  O4     Si3    O5     110.171       1_555  1_555    3_555 yes
  O2     Si3    O7     108.553       1_555  1_555    2_666 yes
  O4     Si3    O7     110.204       1_555  1_555    2_666 yes
  O5     Si3    O7     114.325       3_555  1_555    2_666 yes
  Al1    O1     Si1    141.36        1_556  1_555    2_566 yes
  Si2    O2     Si3    130.051       1_565  1_555    1_555 yes
  Si2    O2     Na1    120.258       1_565  1_555    1_555 yes
  Si3    O2     Na1    108.874       1_555  1_555    1_555 yes
  Al1    O3     Si2    139.443       1_655  1_555    1_555 yes
  Si1    O4     Si3    161.159       1_655  1_555    1_555 yes
  Al1    O5     Si3    129.66        1_555  1_555    3_445 yes
  Si1    O6     Si2    135.75        1_555  1_555    3_455 yes
  Al1    O7     Si3    133.908       1_555  1_555    2_666 yes
  Si1    O8     Si2    151.752       1_555  1_555    2_666 yes
_pd_proc_ls_pref_orient_corr  none
_pd_proc_ls_profile_function
;
  Crystallite size in microns with "isotropic" model:
  parameters: Size, G/L mix
    0.206(13), 1.000, 
  Microstrain, "isotropic" model (10^6^ * delta Q/Q)
    parameters: Mustrain, G/L mix
    0.000, 1.000, 

;

data_QPAPBMXGreaseSuspendedSamplePrep_phase_0
# Information for phase 0
_pd_block_id
;
2021-08-04T17:25|QPAPBMXGreaseSuspendedSamplePrep|phase_0|McDougallHamish
;
# GSAS-II edited template follows Phase_Template
#==============================================================================
# 7. CHEMICAL, STRUCTURAL AND CRYSTAL DATA

_pd_char_particle_morphology      ?

_chemical_name_systematic
; ?
;
_chemical_name_common             ?
_chemical_formula_moiety          ?        
_chemical_formula_structural      ?        
_chemical_formula_analytical      ?
_chemical_melting_point           ?
_chemical_compound_source         ?       # for minerals and 
                                          # natural products
_symmetry_space_group_name_Hall   ?

_exptl_crystal_F_000               ?
_exptl_crystal_density_meas        ?
_exptl_crystal_density_method      ?

_cell_measurement_temperature     300        

_cell_special_details
; ?
;

_geom_special_details             ?

# The following item identifies the program(s) used (if appropriate).
_computing_structure_solution     ?        

#==============================================================================

# 8. Phase information from GSAS-II


# phase info for Pyrite FeS2 - 3919 follows
_pd_phase_name  "Pyrite FeS2 - 3919"
_cell_length_a  5.41928(5)
_cell_length_b  5.41928(5)
_cell_length_c  5.41928(5)
_cell_angle_alpha  90
_cell_angle_beta   90
_cell_angle_gamma  90
_cell_volume  159.157(4)
_exptl_crystal_density_diffrn  5.0066
_symmetry_cell_setting  cubic
_symmetry_space_group_name_H-M  "P a -3"
loop_
    _space_group_symop_id
    _space_group_symop_operation_xyz
     1  x,y,z
     2  z,x,y
     3  y,z,x
     4  1/2+x,y,1/2-z
     5  1/2-z,1/2+x,y
     6  y,1/2-z,1/2+x
     7  -z,1/2+x,1/2-y
     8  1/2-y,-z,1/2+x
     9  1/2+y,1/2-z,-x
    10  -x,1/2+y,1/2-z
    11  1/2-z,-x,1/2+y
    12  1/2+x,1/2-y,-z
    13  -x,-y,-z
    14  -z,-x,-y
    15  -y,-z,-x
    16  1/2-x,-y,1/2+z
    17  1/2+z,1/2-x,-y
    18  -y,1/2+z,1/2-x
    19  z,1/2-x,1/2+y
    20  1/2+y,z,1/2-x
    21  1/2-y,1/2+z,x
    22  x,1/2-y,1/2+z
    23  1/2+z,x,1/2-y
    24  1/2-x,1/2+y,z

# ATOMIC COORDINATES AND DISPLACEMENT PARAMETERS
loop_ 
   _atom_site_label
   _atom_site_type_symbol
   _atom_site_fract_x
   _atom_site_fract_y
   _atom_site_fract_z
   _atom_site_occupancy
   _atom_site_adp_type
   _atom_site_U_iso_or_equiv
   _atom_site_symmetry_multiplicity
Fe1    Fe   0.00000     0.00000     0.00000     1.000      Uiso 0.0115(7)  4   
S2     S    0.38435(13) 0.38435     0.38435     1.000      Uiso 0.0087(6)  8   

loop_  _atom_type_symbol _atom_type_number_in_cell
        _atom_type_scat_Cromer_Mann_a1 _atom_type_scat_Cromer_Mann_a2 _atom_type_scat_Cromer_Mann_a3
        _atom_type_scat_Cromer_Mann_a4 _atom_type_scat_Cromer_Mann_b1 _atom_type_scat_Cromer_Mann_b2
        _atom_type_scat_Cromer_Mann_b3 _atom_type_scat_Cromer_Mann_b4 _atom_type_scat_Cromer_Mann_c
        _atom_type_scat_length_neutron _atom_type_scat_source
  Fe   4      11.7695    7.3573     3.5222     2.3045     4.7611     0.3072     15.3535    76.8805    1.0369     0.945
      https://subversion.xray.aps.anl.gov/pyGSAS/trunk/atmdata.py
  S    8      6.9053     5.2034     1.4379     1.5863     1.4679     22.2151    0.2536     56.172     0.8669     0.2847
      https://subversion.xray.aps.anl.gov/pyGSAS/trunk/atmdata.py

# Note that Z affects _cell_formula_sum and _weight
_cell_formula_units_Z  4
_chemical_formula_sum  "Fe S2"
_chemical_formula_weight  119.97

# MOLECULAR GEOMETRY
loop_
   _geom_bond_atom_site_label_1
   _geom_bond_atom_site_label_2
   _geom_bond_distance
   _geom_bond_site_symmetry_1
   _geom_bond_site_symmetry_2
   _geom_bond_publ_flag
  Fe1    S2     2.26363(20)   1_555    4_455 yes
  Fe1    S2     2.26363(20)   1_555    5_545 yes
  Fe1    S2     2.26363(20)   1_555    6_554 yes
  Fe1    S2     2.26363(20)   1_555    7_545 yes
  Fe1    S2     2.26363(20)   1_555    8_554 yes
  Fe1    S2     2.2636(7)    1_555    9_455 yes
  S2     Fe1    2.26363(20)   1_555    4_555 yes
  S2     Fe1    2.26363(20)   1_555    5_555 yes
  S2     Fe1    2.2636(7)    1_555    6_555 yes
  S2     S2     2.1712(8)    1_555   13_666 yes
_pd_proc_ls_pref_orient_corr
   "March-Dollase correction coef. = 1.000 axis = [0, 0, 1]"
_pd_proc_ls_profile_function
;
  Crystallite size in microns with "isotropic" model:
  parameters: Size, G/L mix
    0.379(4), 1.000, 
  Microstrain, "isotropic" model (10^6^ * delta Q/Q)
    parameters: Mustrain, G/L mix
    0.000, 1.000, 

;

data_QPAPBMXGreaseSuspendedSamplePrep_phase_3
# Information for phase 3
_pd_block_id
;
2021-08-04T17:25|QPAPBMXGreaseSuspendedSamplePrep|phase_3|McDougallHamish
;
# GSAS-II edited template follows Phase_Template
#==============================================================================
# 7. CHEMICAL, STRUCTURAL AND CRYSTAL DATA

_pd_char_particle_morphology      ?

_chemical_name_systematic
; ?
;
_chemical_name_common             ?
_chemical_formula_moiety          ?        
_chemical_formula_structural      ?        
_chemical_formula_analytical      ?
_chemical_melting_point           ?
_chemical_compound_source         ?       # for minerals and 
                                          # natural products
_symmetry_space_group_name_Hall   ?

_exptl_crystal_F_000               ?
_exptl_crystal_density_meas        ?
_exptl_crystal_density_method      ?

_cell_measurement_temperature     300        

_cell_special_details
; ?
;

_geom_special_details             ?

# The following item identifies the program(s) used (if appropriate).
_computing_structure_solution     ?        

#==============================================================================

# 8. Phase information from GSAS-II


# phase info for Pyrrhotite 4M Fe7S8 - 0723 follows
_pd_phase_name  "Pyrrhotite 4M Fe7S8 - 0723"
_cell_length_a  11.937(11)
_cell_length_b  6.8622(15)
_cell_length_c  12.812(13)
_cell_angle_alpha  90
_cell_angle_beta   117.247(23)
_cell_angle_gamma  90
_cell_volume  932.99(21)
_exptl_crystal_density_diffrn  4.6090
_symmetry_cell_setting  monoclinic
_symmetry_space_group_name_H-M  "C 2/c"
loop_
    _space_group_symop_id
    _space_group_symop_operation_xyz
     1  x,y,z
     2  -x,y,1/2-z
     3  -x,-y,-z
     4  x,-y,1/2+z
     5  1/2+x,1/2+y,z
     6  1/2-x,1/2+y,1/2-z
     7  1/2-x,1/2-y,-z
     8  1/2+x,1/2-y,1/2+z

# ATOMIC COORDINATES AND DISPLACEMENT PARAMETERS
loop_ 
   _atom_site_label
   _atom_site_type_symbol
   _atom_site_fract_x
   _atom_site_fract_y
   _atom_site_fract_z
   _atom_site_occupancy
   _atom_site_adp_type
   _atom_site_U_iso_or_equiv
   _atom_site_symmetry_multiplicity
S1     S    0.01800     0.38330     0.11960     1.000      Uiso 0.010      8   
S2     S    0.02910     0.11420     0.63900     1.000      Uiso 0.010      8   
Fe3    Fe   0.10860     0.10250     0.49980     1.000      Uiso 0.010      8   
S4     S    0.23410     0.13550     0.38260     1.000      Uiso 0.010      8   
Fe5    Fe   0.24180     0.36600     0.24680     1.000      Uiso 0.010      8   
S6     S    0.26790     0.13400     0.12360     1.000      Uiso 0.010      8   
Fe7    Fe   0.38720     0.15000     0.01260     1.000      Uiso 0.010      8   
Fe8    Fe   0.00000     0.14720     0.25000     1.000      Uiso 0.010      4   

loop_  _atom_type_symbol _atom_type_number_in_cell
        _atom_type_scat_Cromer_Mann_a1 _atom_type_scat_Cromer_Mann_a2 _atom_type_scat_Cromer_Mann_a3
        _atom_type_scat_Cromer_Mann_a4 _atom_type_scat_Cromer_Mann_b1 _atom_type_scat_Cromer_Mann_b2
        _atom_type_scat_Cromer_Mann_b3 _atom_type_scat_Cromer_Mann_b4 _atom_type_scat_Cromer_Mann_c
        _atom_type_scat_length_neutron _atom_type_scat_source
  Fe   28     11.7695    7.3573     3.5222     2.3045     4.7611     0.3072     15.3535    76.8805    1.0369     0.945
      https://subversion.xray.aps.anl.gov/pyGSAS/trunk/atmdata.py
  S    32     6.9053     5.2034     1.4379     1.5863     1.4679     22.2151    0.2536     56.172     0.8669     0.2847
      https://subversion.xray.aps.anl.gov/pyGSAS/trunk/atmdata.py

# Note that Z affects _cell_formula_sum and _weight
_cell_formula_units_Z  4
_chemical_formula_sum  "Fe7 S8"
_chemical_formula_weight  647.41

# MOLECULAR GEOMETRY
loop_
   _geom_bond_atom_site_label_1
   _geom_bond_atom_site_label_2
   _geom_bond_distance
   _geom_bond_site_symmetry_1
   _geom_bond_site_symmetry_2
   _geom_bond_publ_flag
  S1     Fe3    2.494        1_555    2_555 yes
  S1     Fe5    2.41247      1_555    1_555 yes
  S1     Fe7    2.38885      1_555    5_455 yes
  S1     Fe7    2.44056      1_555    7_555 yes
  S1     Fe8    2.40643      1_555    1_555 yes
  S2     Fe3    2.37426      1_555    1_555 yes
  S2     Fe3    2.32355      1_555    3_556 yes
  S2     Fe5    2.44416      1_555    7_556 yes
  S2     Fe7    2.36604      1_555    8_456 yes
  S2     Fe8    2.41103      1_555    3_556 yes
  Fe3    S1     2.494        1_555    2_555 yes
  Fe3    S2     2.37426      1_555    1_555 yes
  Fe3    S2     2.32355      1_555    3_556 yes
  Fe3    S6     2.45024      1_555    4_556 yes
  S4     Fe5    2.38408      1_555    1_555 yes
  Fe5    S1     2.41247      1_555    1_555 yes
  Fe5    S2     2.44416      1_555    7_556 yes
  Fe5    S4     2.38408      1_555    1_555 yes
  Fe5    S6     2.36079      1_555    1_555 yes
  S6     Fe3    2.45024      1_555    4_555 yes
  S6     Fe5    2.36079      1_555    1_555 yes
  S6     Fe7    2.43241      1_555    1_555 yes
  S6     Fe7    2.38986      1_555    7_555 yes
  Fe7    S1     2.38885      1_555    5_545 yes
  Fe7    S1     2.44056      1_555    7_555 yes
  Fe7    S2     2.36604      1_555    8_555 yes
  Fe7    S6     2.43241      1_555    1_555 yes
  Fe7    S6     2.38986      1_555    7_555 yes
  Fe8    S1     2.40643      1_555    1_555 yes
  Fe8    S1     2.40643      1_555    2_555 yes
  Fe8    S2     2.41103      1_555    3_556 yes
  Fe8    S2     2.41103      1_555    4_555 yes
_pd_proc_ls_pref_orient_corr
   "March-Dollase correction coef. = 1.000 axis = [0, 0, 1]"
_pd_proc_ls_profile_function
;
  Crystallite size in microns with "isotropic" model:
  parameters: Size, G/L mix
    0.061(4), 1.000, 
  Microstrain, "isotropic" model (10^6^ * delta Q/Q)
    parameters: Mustrain, G/L mix
    0.000, 1.000, 

;

data_QPAPBMXGreaseSuspendedSamplePrep_phase_4
# Information for phase 4
_pd_block_id
;
2021-08-04T17:25|QPAPBMXGreaseSuspendedSamplePrep|phase_4|McDougallHamish
;
# GSAS-II edited template follows Phase_Template
#==============================================================================
# 7. CHEMICAL, STRUCTURAL AND CRYSTAL DATA

_pd_char_particle_morphology      ?

_chemical_name_systematic
; ?
;
_chemical_name_common             ?
_chemical_formula_moiety          ?        
_chemical_formula_structural      ?        
_chemical_formula_analytical      ?
_chemical_melting_point           ?
_chemical_compound_source         ?       # for minerals and 
                                          # natural products
_symmetry_space_group_name_Hall   ?

_exptl_crystal_F_000               ?
_exptl_crystal_density_meas        ?
_exptl_crystal_density_method      ?

_cell_measurement_temperature     300        

_cell_special_details
; ?
;

_geom_special_details             ?

# The following item identifies the program(s) used (if appropriate).
_computing_structure_solution     ?        

#==============================================================================

# 8. Phase information from GSAS-II


# phase info for Rutile TiO2 follows
_pd_phase_name  "Rutile TiO2"
_cell_length_a  4.5970(29)
_cell_length_b  4.5970(29)
_cell_length_c  2.9629(26)
_cell_angle_alpha  90
_cell_angle_beta   90
_cell_angle_gamma  90
_cell_volume  62.61(6)
_exptl_crystal_density_diffrn  4.2379
_symmetry_cell_setting  tetragonal
_symmetry_space_group_name_H-M  "P 42/m n m"
loop_
    _space_group_symop_id
    _space_group_symop_operation_xyz
     1  x,y,z
     2  1/2-y,1/2+x,1/2+z
     3  -x,-y,z
     4  1/2+y,1/2-x,1/2+z
     5  1/2-x,1/2+y,1/2+z
     6  -y,-x,z
     7  1/2+x,1/2-y,1/2+z
     8  y,x,z
     9  -x,-y,-z
    10  1/2+y,1/2-x,1/2-z
    11  x,y,-z
    12  1/2-y,1/2+x,1/2-z
    13  1/2+x,1/2-y,1/2-z
    14  y,x,-z
    15  1/2-x,1/2+y,1/2-z
    16  -y,-x,-z

# ATOMIC COORDINATES AND DISPLACEMENT PARAMETERS
loop_ 
   _atom_site_label
   _atom_site_type_symbol
   _atom_site_fract_x
   _atom_site_fract_y
   _atom_site_fract_z
   _atom_site_occupancy
   _atom_site_adp_type
   _atom_site_U_iso_or_equiv
   _atom_site_symmetry_multiplicity
Ti1    Ti4+ 0.00000     0.00000     0.00000     1.000      Uani 0.006      2   
O1     O2-  0.30493     0.30493     0.00000     1.000      Uani 0.006      4   

loop_
   _atom_site_aniso_label
   _atom_site_aniso_U_11
   _atom_site_aniso_U_22
   _atom_site_aniso_U_33
   _atom_site_aniso_U_12
   _atom_site_aniso_U_13
   _atom_site_aniso_U_23
Ti1    0.0070      0.0070      0.0047      -0.0002     0.0000      0.0000      
O1     0.0060      0.0060      0.0045      -0.0019     0.0000      0.0000      

loop_  _atom_type_symbol _atom_type_number_in_cell
        _atom_type_scat_Cromer_Mann_a1 _atom_type_scat_Cromer_Mann_a2 _atom_type_scat_Cromer_Mann_a3
        _atom_type_scat_Cromer_Mann_a4 _atom_type_scat_Cromer_Mann_b1 _atom_type_scat_Cromer_Mann_b2
        _atom_type_scat_Cromer_Mann_b3 _atom_type_scat_Cromer_Mann_b4 _atom_type_scat_Cromer_Mann_c
        _atom_type_scat_length_neutron _atom_type_scat_source
  O    4      ?          ?          ?          ?          ?          ?          ?          ?          ?          ?
      https://subversion.xray.aps.anl.gov/pyGSAS/trunk/atmdata.py
  Ti   2      ?          ?          ?          ?          ?          ?          ?          ?          ?          ?
      https://subversion.xray.aps.anl.gov/pyGSAS/trunk/atmdata.py

# Note that Z affects _cell_formula_sum and _weight
_cell_formula_units_Z  2
_chemical_formula_sum  "O2 Ti"
_chemical_formula_weight  79.9

# MOLECULAR GEOMETRY
loop_
   _geom_bond_atom_site_label_1
   _geom_bond_atom_site_label_2
   _geom_bond_distance
   _geom_bond_site_symmetry_1
   _geom_bond_site_symmetry_2
   _geom_bond_publ_flag
  Ti1    O1     1.98239      1_555    1_555 yes
  Ti1    O1     1.95011      1_555    2_544 yes
  Ti1    O1     1.95011      1_555    2_545 yes
  Ti1    O1     1.98239      1_555    3_555 yes
  Ti1    O1     1.95011      1_555    4_454 yes
  Ti1    O1     1.95011      1_555    4_455 yes
  O1     Ti1    1.98239      1_555    1_555 yes
  O1     Ti1    1.95011      1_555    2_554 yes
  O1     Ti1    1.95011      1_555    2_555 yes

loop_
   _geom_angle_atom_site_label_1
   _geom_angle_atom_site_label_2
   _geom_angle_atom_site_label_3
   _geom_angle
   _geom_angle_site_symmetry_1
   _geom_angle_site_symmetry_2
   _geom_angle_site_symmetry_3
   _geom_angle_publ_flag
  O1     Ti1    O1     90            1_555  1_555    2_544 yes
  O1     Ti1    O1     90            1_555  1_555    2_545 yes
  O1     Ti1    O1     98.87         2_544  1_555    2_545 yes
  O1     Ti1    O1     180           1_555  1_555    3_555 yes
  O1     Ti1    O1     90            2_544  1_555    3_555 yes
  O1     Ti1    O1     90            2_545  1_555    3_555 yes
  O1     Ti1    O1     90            1_555  1_555    4_454 yes
  O1     Ti1    O1     81.13         2_544  1_555    4_454 yes
  O1     Ti1    O1     180           2_545  1_555    4_454 yes
  O1     Ti1    O1     90            3_555  1_555    4_454 yes
  O1     Ti1    O1     90            1_555  1_555    4_455 yes
  O1     Ti1    O1     180           2_544  1_555    4_455 yes
  O1     Ti1    O1     81.13         2_545  1_555    4_455 yes
  O1     Ti1    O1     90            3_555  1_555    4_455 yes
  O1     Ti1    O1     98.87         4_454  1_555    4_455 yes
  Ti1    O1     Ti1    130.565       1_555  1_555    2_554 yes
  Ti1    O1     Ti1    130.565       1_555  1_555    2_555 yes
  Ti1    O1     Ti1    98.87         2_554  1_555    2_555 yes
_pd_proc_ls_pref_orient_corr
   "March-Dollase correction coef. = 1.000 axis = [0, 0, 1]"
_pd_proc_ls_profile_function
;
  Crystallite size in microns with "isotropic" model:
  parameters: Size, G/L mix
    0.100, 1.000, 
  Microstrain, "isotropic" model (10^6^ * delta Q/Q)
    parameters: Mustrain, G/L mix
    0.000, 1.000, 

;

data_QPAPBMXGreaseSuspendedSamplePrep_phase_1
# Information for phase 1
_pd_block_id
;
2021-08-04T17:25|QPAPBMXGreaseSuspendedSamplePrep|phase_1|McDougallHamish
;
# GSAS-II edited template follows Phase_Template
#==============================================================================
# 7. CHEMICAL, STRUCTURAL AND CRYSTAL DATA

_pd_char_particle_morphology      ?

_chemical_name_systematic
; ?
;
_chemical_name_common             ?
_chemical_formula_moiety          ?        
_chemical_formula_structural      ?        
_chemical_formula_analytical      ?
_chemical_melting_point           ?
_chemical_compound_source         ?       # for minerals and 
                                          # natural products
_symmetry_space_group_name_Hall   ?

_exptl_crystal_F_000               ?
_exptl_crystal_density_meas        ?
_exptl_crystal_density_method      ?

_cell_measurement_temperature     300        

_cell_special_details
; ?
;

_geom_special_details             ?

# The following item identifies the program(s) used (if appropriate).
_computing_structure_solution     ?        

#==============================================================================

# 8. Phase information from GSAS-II


# phase info for Silica SiO2 follows
_pd_phase_name  "Silica SiO2"
_cell_length_a  4.9149(5)
_cell_length_b  4.9149(5)
_cell_length_c  5.4057(4)
_cell_angle_alpha  90
_cell_angle_beta   90
_cell_angle_gamma  120
_cell_volume  113.086(10)
_exptl_crystal_density_diffrn  2.6468
_symmetry_cell_setting  trigonal
_symmetry_space_group_name_H-M  "P 32 2 1"
loop_
    _space_group_symop_id
    _space_group_symop_operation_xyz
     1  x,y,z
     2  -y,x-y,2/3+z
     3  y-x,-x,1/3+z
     4  y,x,-z
     5  -x,y-x,2/3-z
     6  x-y,-y,1/3-z

# ATOMIC COORDINATES AND DISPLACEMENT PARAMETERS
loop_ 
   _atom_site_label
   _atom_site_type_symbol
   _atom_site_fract_x
   _atom_site_fract_y
   _atom_site_fract_z
   _atom_site_occupancy
   _atom_site_adp_type
   _atom_site_U_iso_or_equiv
   _atom_site_symmetry_multiplicity
Si1    Si4+ 0.47000     0.00000     0.66670     1.000      Uiso 0.010      3   
O1     O2-  0.41460     0.26780     0.78543     1.000      Uiso 0.010      6   

loop_  _atom_type_symbol _atom_type_number_in_cell
        _atom_type_scat_Cromer_Mann_a1 _atom_type_scat_Cromer_Mann_a2 _atom_type_scat_Cromer_Mann_a3
        _atom_type_scat_Cromer_Mann_a4 _atom_type_scat_Cromer_Mann_b1 _atom_type_scat_Cromer_Mann_b2
        _atom_type_scat_Cromer_Mann_b3 _atom_type_scat_Cromer_Mann_b4 _atom_type_scat_Cromer_Mann_c
        _atom_type_scat_length_neutron _atom_type_scat_source
  O    6      ?          ?          ?          ?          ?          ?          ?          ?          ?          ?
      https://subversion.xray.aps.anl.gov/pyGSAS/trunk/atmdata.py
  Si   3      ?          ?          ?          ?          ?          ?          ?          ?          ?          ?
      https://subversion.xray.aps.anl.gov/pyGSAS/trunk/atmdata.py

# Note that Z affects _cell_formula_sum and _weight
_cell_formula_units_Z  3
_chemical_formula_sum  "O2 Si"
_chemical_formula_weight  60.08

# MOLECULAR GEOMETRY
loop_
   _geom_bond_atom_site_label_1
   _geom_bond_atom_site_label_2
   _geom_bond_distance
   _geom_bond_site_symmetry_1
   _geom_bond_site_symmetry_2
   _geom_bond_publ_flag
  Si1    O1     1.60526      1_555    1_555 yes
  Si1    O1     1.61161      1_555    2_654 yes
  Si1    O1     1.61135      1_555    5_656 yes
  Si1    O1     1.6054       1_555    6_556 yes
  O1     Si1    1.60526      1_555    1_555 yes
  O1     Si1    1.61161      1_555    3_665 yes
  O1     Si1    1.61135      1_555    5_666 yes

loop_
   _geom_angle_atom_site_label_1
   _geom_angle_atom_site_label_2
   _geom_angle_atom_site_label_3
   _geom_angle
   _geom_angle_site_symmetry_1
   _geom_angle_site_symmetry_2
   _geom_angle_site_symmetry_3
   _geom_angle_publ_flag
  O1     Si1    O1     110.256       1_555  1_555    2_654 yes
  O1     Si1    O1     108.745       1_555  1_555    5_656 yes
  O1     Si1    O1     109.685       2_654  1_555    5_656 yes
  O1     Si1    O1     109.161       1_555  1_555    6_556 yes
  O1     Si1    O1     108.725       2_654  1_555    6_556 yes
  O1     Si1    O1     110.262       5_656  1_555    6_556 yes
  Si1    O1     Si1    143.832       1_555  1_555    3_665 yes
  Si1    O1     Si1    143.836       1_555  1_555    5_666 yes
  Si1    O1     Si1    0.009         3_665  1_555    5_666 yes
_pd_proc_ls_pref_orient_corr
   "March-Dollase correction coef. = 1.000 axis = [0, 0, 1]"
_pd_proc_ls_profile_function
;
  Crystallite size in microns with "isotropic" model:
  parameters: Size, G/L mix
    0.244(15), 1.000, 
  Microstrain, "isotropic" model (10^6^ * delta Q/Q)
    parameters: Mustrain, G/L mix
    0.000, 1.000, 

;

data_QPAPBMXGreaseSuspendedSamplePrep_pwd_0
_pd_proc_ls_profile_function
;
Finger-Cox-Jephcoat function parameters U, V, W, X, Y, SH/L:
  peak variance(Gauss) = Utan(Th)^2^+Vtan(Th)+W:
  peak HW(Lorentz) = X/cos(Th)+Ytan(Th); SH/L = S/L+H/L
  U, V, W in (centideg)^2^, X & Y in centideg
    0.000, 0.000, 3.345, 2.239, -0.670, 0.034, 
;
# Information for histogram 0: PWDR 201103PBHMGR_PyriteSiGrease [201103PBHM].xrdml Scan 1
_pd_block_id
;
2021-08-04T17:25|QPAPBMXGreaseSuspendedSamplePrep|McDougallHamish|PANalytical,Co-EmpyreanII_hist_0
;
# GSAS-II edited template follows Instrument_Template
#==============================================================================
# 9. INSTRUMENT CHARACTERIZATION

_exptl_special_details
; ?
;

# if regions of the data are excluded, the reason(s) are supplied here:
_pd_proc_info_excluded_regions
; ?
;

# The following item is used to identify the equipment used to record 
# the powder pattern when the diffractogram was measured at a laboratory 
# other than the authors' home institution, e.g. when neutron or synchrotron
# radiation is used.

_pd_instr_location
; ?
;
_pd_calibration_special_details           # description of the method used
                                          # to calibrate the instrument
; ?
;

_diffrn_source                    Co-Ka       
_diffrn_source_target             Co
_diffrn_source_type               Graded_Flat
_diffrn_measurement_device_type   Panalytical_Reflection_Transmission       
_diffrn_detector                  PIXcel1D       
_diffrn_detector_type             Empyrean_II       # make or model of detector

_pd_meas_scan_method              ?       # options are 'step', 'cont',
                                          # 'tof', 'fixed' or
                                          # 'disp' (= dispersive)
_pd_meas_special_details
;  ?
;

# The following two items identify the program(s) used (if appropriate).
_computing_data_collection        ?        
_computing_data_reduction         ?                   

# Describe any processing performed on the data, prior to refinement.
# For example: a manual Lp correction or a precomputed absorption correction
_pd_proc_info_data_reduction      ?

# The following item is used for angular dispersive measurements only.

_diffrn_radiation_monochromator   ?        

# The following items are used to define the size of the instrument.
# Not all distances are appropriate for all instrument types.

_pd_instr_dist_src/mono           ?
_pd_instr_dist_mono/spec          ?
_pd_instr_dist_src/spec           ?
_pd_instr_dist_spec/anal          ?
_pd_instr_dist_anal/detc          ?
_pd_instr_dist_spec/detc          ?

# 10. Specimen size and mounting information

# The next three fields give the specimen dimensions in mm.  The equatorial 
# plane contains the incident and diffracted beam.

_pd_spec_size_axial               ?       # perpendicular to 
                                          # equatorial plane

_pd_spec_size_equat               ?       # parallel to 
                                          # scattering vector 
                                          # in transmission

_pd_spec_size_thick               ?       # parallel to 
                                          # scattering vector 
                                          # in reflection

_pd_spec_mounting                         # This field should be
                                          # used to give details of the 
                                          # container.
; ?
;

_pd_spec_mount_mode               ?       # options are 'reflection' 
                                          # or 'transmission'
    
_pd_spec_shape                    ?       # options are 'cylinder' 
                                          # 'flat_sheet' or 'irregular'


loop_
     _atom_type_symbol
     _atom_type_scat_dispersion_real
     _atom_type_scat_dispersion_imag
     _atom_type_scat_dispersion_source
  Al        0.255   0.328   https://subversion.xray.aps.anl.gov/pyGSAS/trunk/atmdata.py
  Fe       -3.332   0.490   https://subversion.xray.aps.anl.gov/pyGSAS/trunk/atmdata.py
  Na        0.167   0.167   https://subversion.xray.aps.anl.gov/pyGSAS/trunk/atmdata.py
  O         0.063   0.044   https://subversion.xray.aps.anl.gov/pyGSAS/trunk/atmdata.py
  S         0.371   0.733   https://subversion.xray.aps.anl.gov/pyGSAS/trunk/atmdata.py
  Si        0.298   0.438   https://subversion.xray.aps.anl.gov/pyGSAS/trunk/atmdata.py
  Ti       -0.063   2.321   https://subversion.xray.aps.anl.gov/pyGSAS/trunk/atmdata.py

_diffrn_radiation_type  K\a~1,2~
loop_
   _diffrn_radiation_wavelength
   _diffrn_radiation_wavelength_wt
   _diffrn_radiation_wavelength_id
  1.78892         1.0             1     
  1.79278         0.5000          2     

# PHASE TABLE
loop_
   _pd_phase_id
   _pd_phase_block_id
   _pd_phase_mass_%
  2  2021-08-04T17:25|QPAPBMXGreaseSuspendedSamplePrep|phase_2|McDougallHamish  0.1274(24)
  0  2021-08-04T17:25|QPAPBMXGreaseSuspendedSamplePrep|phase_0|McDougallHamish  0.7533(28)
  3  2021-08-04T17:25|QPAPBMXGreaseSuspendedSamplePrep|phase_3|McDougallHamish  0.0602(12)
  4  2021-08-04T17:25|QPAPBMXGreaseSuspendedSamplePrep|phase_4|McDougallHamish  0.0044(5)
  1  2021-08-04T17:25|QPAPBMXGreaseSuspendedSamplePrep|phase_1|McDougallHamish  0.0546(9)
loop_
   _gsas_proc_phase_R_F_factor
   _gsas_proc_phase_R_Fsqd_factor
   _gsas_proc_phase_id
   _gsas_proc_phase_block_id
    0.10687  0.39708  2  2021-08-04T17:25|QPAPBMXGreaseSuspendedSamplePrep|phase_2|McDougallHamish
    0.02278  0.05179  0  2021-08-04T17:25|QPAPBMXGreaseSuspendedSamplePrep|phase_0|McDougallHamish
    0.06926  0.11017  3  2021-08-04T17:25|QPAPBMXGreaseSuspendedSamplePrep|phase_3|McDougallHamish
    0.05512  0.10491  4  2021-08-04T17:25|QPAPBMXGreaseSuspendedSamplePrep|phase_4|McDougallHamish
    0.08988  0.19081  1  2021-08-04T17:25|QPAPBMXGreaseSuspendedSamplePrep|phase_1|McDougallHamish
_pd_proc_ls_prof_R_factor     0.08119
_pd_proc_ls_prof_wR_factor    0.11424
_gsas_proc_ls_prof_R_B_factor   0.09066
_gsas_proc_ls_prof_wR_B_factor  0.11657
_pd_proc_ls_prof_wR_expected  0.06424
_diffrn_radiation_probe  x-ray
_diffrn_radiation_polarisn_ratio  0.7000
_pd_proc_ls_background_function
;
Background function: "chebyschev-1" function with 7 terms:
    181.2(5), -233.0(9), 140.3(8), -64.2(7), 23.5(7), -5.0(5), 
    3.5(5), 
;
_diffrn_ambient_temperature  300
_diffrn_ambient_pressure  100

# STRUCTURE FACTOR TABLE
loop_
   _pd_refln_phase_id
   _refln_index_h
   _refln_index_k
   _refln_index_l
   _refln_F_squared_meas
   _refln_F_squared_calc
   _refln_phase_calc
   _refln_d_spacing
   _gsas_i100_meas
  0  1    1    1    880.6142   862.3285   0.0     3.12882  23.64  
  0  2    0    0    5936.7521  6060.3423  -0.0    2.70964  88.37  
  0  2    1    0    3313.1826  3377.4384  0.0     2.42358  77.91  
  0  2    1    1    1854.7944  1708.1513  -180.0  2.21241  71.89  
  0  2    2    0    3375.0324  3164.7541  -0.0    1.91600  48.28  
  0  2    2    1    33.7396    33.1676    -0.0    1.80643  0.85   
  0  3    1    1    4835.5720  5045.6122  -0.0    1.63397  100.00 
  0  2    2    2    2574.1005  2193.6808  0.0     1.56441  16.32  
  0  3    0    2    2965.9778  2941.9535  -0.0    1.50304  26.20  
  0  3    1    2    625.5014   603.7852   0.0     1.44836  10.36  
  0  3    2    1    1625.6584  1569.2189  180.0   1.44836  26.93  
  0  4    0    0    417.4178   425.2388   -180.0  1.35482  1.56   
  0  3    2    2    35.3160    34.0840    -0.0    1.31437  0.51   
  0  4    1    0    92.7173    89.4828    -0.0    1.31437  0.66   
  0  4    1    1    46.5841    48.1452    180.0   1.27734  0.65   
  1  1    0    0    420.7055   246.0001   180.0   4.25641  0.84   
  1  1    0    1    655.5334   642.5993   120.0   3.34417  0.80   
  1  1    0    -1   1576.5549  1545.4485  -120.0  3.34417  1.91   
  1  1    1    0    336.9855   366.8305   -153.5  2.45744  0.21   
  1  1    0    -2   128.9725   125.0260   -60.0   2.28170  0.07   
  1  1    0    2    292.0484   283.1118   -120.0  2.28170  0.16   
  1  1    1    1    134.7737   103.3422   90.1    2.23712  0.14   
  1  2    0    0    261.5231   273.4863   0.0     2.12820  0.12   
  1  2    0    -1   112.3739   82.3235    60.0    1.98026  0.05   
  1  2    0    1    328.4764   240.6371   -60.0   1.98026  0.13   
  1  1    1    2    565.0435   617.9827   9.8     1.81826  0.38   
  1  0    0    3    49.8001    49.4912    0.0     1.80191  0.01   
  1  2    0    2    75.5670    92.1401    60.0    1.67208  0.02   
  1  2    0    -2   350.7077   427.6239   120.0   1.67208  0.10   
  1  1    0    -3   143.5888   210.3288   180.0   1.65934  0.04   
  1  1    0    3    7.0230     10.2873    0.0     1.65934  0.00   
  1  2    1    0    24.4919    24.3799    -21.0   1.60877  0.01   
  1  2    1    -1   621.0619   393.1170   95.4    1.54194  0.30   
  1  2    1    1    422.8221   267.6360   -107.0  1.54194  0.21   
  1  1    1    3    158.2322   149.1271   112.7   1.45313  0.07   
  1  3    0    0    78.6188    84.2828    180.0   1.41880  0.02   
  1  2    1    -2   358.9468   383.7375   -124.0  1.38242  0.14   
  1  2    1    2    136.8040   146.2524   150.7   1.38242  0.06   
  1  2    0    -3   193.4643   212.1659   -0.0    1.37519  0.04   
  1  2    0    3    984.7400   1079.9318  0.0     1.37519  0.20   
  1  3    0    -1   872.7549   836.5862   -120.0  1.37232  0.17   
  1  3    0    1    8.3489     8.0029     -60.0   1.37232  0.00   
  1  1    0    -4   125.7643   70.8900    -120.0  1.28806  0.02   
  1  1    0    4    767.6514   432.7046   120.0   1.28806  0.14   
  2  0    0    1    2371.7259  685.7867   180.0   6.38937  0.12   
  2  0    2    0    1278.2068  396.4682   180.0   6.38215  0.05   
  2  1    1    0    626.5458   238.2264   -0.0    6.33803  0.02   
  2  1    -1   0    764.0634   287.5558   -0.0    6.30614  0.03   
  2  1    1    -1   693.8461   406.2050   180.0   5.90981  0.02   
  2  1    -1   -1   482.2860   415.7508   -180.0  5.59107  0.02   
  2  0    2    -1   38.4761    16.5865    0.0     4.66552  0.00   
  2  0    2    1    15.5665    1.8370     180.0   4.37892  0.00   
  2  2    0    -1   28982.5537 21040.7682 -0.0    4.02860  0.43   
  2  1    -1   1    5372.4994  3768.4641  -0.0    3.85490  0.08   
  2  1    1    1    25626.0075 10390.7325 0.0     3.77570  0.41   
  2  1    3    0    6601.8342  5887.8030  180.0   3.68247  0.08   
  2  1    3    -1   3970.6851  4506.7668  0.0     3.66677  0.05   
  2  1    -3   0    9616.0581  11684.2766 180.0   3.66371  0.12   
  2  2    0    0    1.3493     2.5801     0.0     3.63867  0.00   
  2  1    1    -2   4964.1875  4329.1619  0.0     3.50583  0.07   
  2  2    2    -1   6963.5684  1650.0375  180.0   3.48036  0.08   
  2  1    -3   -1   57.5213    12.1106    0.0     3.44114  0.00   
  2  1    -1   -2   6381.3308  5252.5409  0.0     3.37438  0.08   
  2  2    -2   -1   330.0901   365.4739   0.0     3.33748  0.00   
  2  2    0    -2   28302.1491 26661.3709 -180.0  3.21590  0.29   
  2  0    0    2    34930.4467 37077.8380 -180.0  3.19468  0.42   
  2  0    4    0    22639.1713 25384.0136 180.0   3.19107  0.21   
  2  2    2    0    13434.1253 13872.7626 180.0   3.16901  0.13   
  2  2    -2   0    11649.1980 14957.3260 -180.0  3.15307  0.11   
  2  1    -3   1    20974.8555 11184.2792 -180.0  2.96771  0.17   
  2  2    2    -2   13411.5305 7187.7656  0.0     2.95490  0.11   
  2  0    2    -2   6760.0343  5312.1771  0.0     2.93203  0.06   
  2  0    4    -1   11263.6297 8593.0123  0.0     2.92994  0.09   
  2  1    3    1    15939.2531 6898.1639  180.0   2.86181  0.14   
  2  1    3    -2   2613.0782  1924.0931  -0.0    2.83981  0.02   
  2  2    -2   -2   162.2316   183.4970   -0.0    2.79553  0.00   
  2  0    2    2    161.5592   191.6866   0.0     2.78701  0.00   
  2  0    4    1    334.7990   387.4011   -0.0    2.78521  0.00   
  2  2    0    1    113.1057   109.6819   -0.0    2.68769  0.00   
  2  3    1    -1   353.7622   431.0241   -180.0  2.66284  0.00   
  2  1    -3   -2   5873.7326  6174.6196  -0.0    2.64084  0.04   
  2  3    -1   -1   31.3741    33.5523    -180.0  2.62711  0.00   
  2  2    4    -1   13301.8868 12552.3538 -180.0  2.55991  0.08   
  2  3    1    -2   3037.0846  1812.2346  180.0   2.53714  0.02   
  2  1    -1   2    690.7249   666.9600   180.0   2.51234  0.00   
  2  2    -2   1    1745.2344  1688.6182  -180.0  2.49700  0.01   
  2  3    -1   -2   526.0810   450.0307   180.0   2.48209  0.00   
  2  1    1    2    109.6021   110.1448   180.0   2.46640  0.00   
  2  2    2    1    1263.5199  1366.9989  -180.0  2.45748  0.01   
  2  2    -4   -1   12321.6294 10461.9695 -180.0  2.44676  0.07   
  2  1    5    -1   4206.9089  4096.3372  -0.0    2.43093  0.02   
  2  1    5    0    55.9737    64.5696    180.0   2.41336  0.00   
  2  2    4    0    3612.6016  3943.7501  -0.0    2.40616  0.02   
  2  1    -5   0    2122.4826  2242.5238  180.0   2.40454  0.01   
  2  2    -4   0    2187.8916  2083.3522  -0.0    2.39222  0.01   
  2  3    1    0    1591.8596  1565.3631  -0.0    2.38569  0.01   
  2  3    -1   0    1857.8763  2088.7747  -0.0    2.38057  0.01   
  2  2    0    -3   8.7500     7.3432     180.0   2.35206  0.00   
  2  2    4    -2   4.9406     2.9334     0.0     2.34748  0.00   
  2  1    1    -3   146.1037   110.9384   -0.0    2.33711  0.00   
  2  0    4    -2   1172.8981  886.6831   -180.0  2.33276  0.01   
  2  1    -5   -1   1952.1352  1043.4163  0.0     2.31863  0.01   
  2  3    3    -1   18818.0954 9807.0007  180.0   2.31702  0.09   
  2  1    -1   -3   2249.9909  2293.9554  -0.0    2.27833  0.01   
  2  2    2    -3   187.4998   155.6906   -0.0    2.26171  0.00   
  2  3    3    -2   18.2959    15.9304    0.0     2.25027  0.00   
  2  3    -3   -1   3207.4324  2706.8056  -180.0  2.24815  0.01   
  2  1    -3   2    874.6291   822.9774   -0.0    2.22731  0.00   
  2  2    -4   -2   1305.7954  1432.7781  0.0     2.19093  0.01   
  2  0    4    2    1918.7236  2085.1188  0.0     2.18946  0.01   
  2  1    -5   1    3885.0923  4197.6156  180.0   2.18795  0.02   
  2  2    -2   -3   1792.2947  1854.0832  0.0     2.15599  0.01   
  2  1    5    -2   309.7931   311.4551   -180.0  2.15295  0.00   
  2  3    -3   -2   623.8943   515.3061   180.0   2.13987  0.00   
  2  3    1    -3   247.1411   204.6081   0.0     2.13853  0.00   
  2  1    3    2    192.9602   174.7022   -180.0  2.13468  0.00   
  2  0    0    3    451.6686   454.6998   -0.0    2.12979  0.00   
  2  0    6    0    10565.2026 11061.1686 -0.0    2.12738  0.04   
  2  1    3    -3   661.8611   675.4873   -180.0  2.11945  0.00   
  2  1    5    1    4635.9869  4736.6864  180.0   2.11687  0.02   
  2  3    3    0    1458.8508  1497.2750  -180.0  2.11268  0.01   
  2  3    -3   0    161.3219   181.2189   -180.0  2.10205  0.00   
  2  3    -1   -3   1842.3023  2418.3608  0.0     2.09091  0.01   
  2  2    -4   1    6786.4141  8393.2234  180.0   2.07866  0.03   
  2  0    2    -3   275.3432   287.1519   -180.0  2.05980  0.00   
  2  0    6    -1   82.3008    83.9647    -0.0    2.05787  0.00   
  2  2    4    1    2484.7495  2723.6549  180.0   2.03347  0.01   
  2  4    0    -2   2287.3734  1674.9121  -0.0    2.01430  0.01   
  2  1    -5   -2   1399.1796  983.0910   -0.0    2.00783  0.01   
  2  4    0    -1   4110.0688  3209.9366  -0.0    2.00082  0.01   
  2  2    0    2    1122.0100  915.0412   0.0     1.99869  0.00   
  2  1    -3   -3   2819.0536  2007.1870  -0.0    1.99475  0.01   
  2  0    2    3    1715.1389  1320.7805  0.0     1.98292  0.01   
  2  0    6    1    6273.9277  4765.5652  0.0     1.98119  0.02   
  2  3    -1   1    2401.9429  1780.7293  0.0     1.97252  0.01   
  2  3    3    -3   1124.4401  747.4554   -180.0  1.96994  0.00   
  2  2    4    -3   281.7457   210.7067   -180.0  1.96372  0.00   
  2  3    1    1    1390.8153  1050.0637  0.0     1.96357  0.01   
  2  4    2    -2   1843.8646  1504.9735  0.0     1.94701  0.01   
  2  2    -2   2    5730.2855  4437.4029  -0.0    1.92745  0.02   
  2  4    2    -1   225.9099   195.3842   0.0     1.92368  0.00   
  2  2    6    -1   28.1048    25.7062    -0.0    1.91832  0.00   
  2  4    -2   -2   13814.3680 14629.7803 -0.0    1.89581  0.04   
  2  4    -2   -1   80.1979    83.9500    180.0   1.89504  0.00   
  2  2    2    2    12928.1285 11148.4273 -0.0    1.88785  0.05   
  2  3    5    -1   3780.9729  3253.4383  -180.0  1.88777  0.01   
  2  3    -3   -3   299.3028   242.0296   -0.0    1.86369  0.00   
  2  3    5    -2   159.0300   152.0294   -180.0  1.86107  0.00   
  2  4    0    -3   10398.4260 17237.0458 -180.0  1.85020  0.03   
  2  2    -6   -1   426.9566   631.4007   -180.0  1.84615  0.00   
  2  1    -5   2    24.9559    32.7572    -180.0  1.84484  0.00   
  2  2    6    0    5083.8485  5974.4907  -0.0    1.84124  0.02   
  2  2    6    -2   1675.4050  2234.4706  -180.0  1.83338  0.00   
  2  2    -6   0    8421.3620  11189.5327 0.0     1.83185  0.02   
  2  1    -1   3    1874.8056  2405.3085  -180.0  1.83014  0.01   
  2  2    -4   -3   273.0833   350.1904   -0.0    1.83000  0.00   
  2  3    -5   -1   479.4389   549.7524   -180.0  1.82598  0.00   
  2  0    4    -3   5792.6769  6604.3122  180.0   1.82565  0.02   
  2  0    6    -2   8239.0595  9390.0654  -180.0  1.82481  0.02   
  2  4    0    0    15065.5075 16550.5982 -0.0    1.81933  0.04   
  2  3    -3   1    1179.0252  1388.3670  -0.0    1.81439  0.00   
  2  4    2    -3   1695.3896  1698.0774  -0.0    1.80673  0.00   
  2  1    1    3    13005.9169 13208.6072 -180.0  1.80298  0.05   
  2  3    3    1    679.7526   659.8898   -0.0    1.79371  0.00   
  2  1    5    -3   33.0507    36.9628    180.0   1.79244  0.00   
  2  1    7    -1   201.1032   370.4245   -180.0  1.78694  0.00   
  2  2    0    -4   19442.0716 29316.3996 0.0     1.78509  0.06   
  2  1    7    0    1240.0279  1189.2394  -0.0    1.77124  0.00   
  2  1    -7   0    3063.2381  1867.8935  0.0     1.76635  0.01   
  2  3    5    0    512.1298   192.4547   -180.0  1.76366  0.00   
  2  3    -5   -2   1010.6300  294.6076   -180.0  1.75802  0.00   
  2  1    5    2    4997.6510  1479.7333  -180.0  1.75788  0.02   
  2  3    -5   0    1.3717     0.6626     -180.0  1.75337  0.00   
  2  2    2    -4   10434.8050 5374.9726  180.0   1.75292  0.03   
  2  4    2    0    5868.0233  3239.6883  180.0   1.75234  0.02   
  2  4    -2   -3   2277.3769  1501.5813  -180.0  1.74875  0.01   
  2  4    -2   0    2297.0065  1479.8081  -180.0  1.74693  0.01   
  2  4    4    -2   50155.1279 11154.3525 -180.0  1.74018  0.13   
  2  3    1    -4   72.4486    11.6995    0.0     1.73825  0.00   
  2  1    1    -4   1761.8946  932.1602   180.0   1.73086  0.01   
  2  1    -7   -1   715.0597   545.9938   -0.0    1.72344  0.00   
  2  2    -4   2    6062.1806  5118.1822  -180.0  1.72229  0.02   
  2  0    4    3    1883.2674  1650.1674  180.0   1.72185  0.01   
  2  0    6    2    4443.9463  4048.7075  180.0   1.72115  0.01   
  2  2    -6   -2   6348.6934  5855.0458  180.0   1.72057  0.02   
  2  1    -3   3    4128.2475  3893.3583  0.0     1.71853  0.01   
  2  4    4    -1   3206.1697  3425.5098  -0.0    1.71557  0.01   
  2  3    -1   -4   25.9580    26.2827    -0.0    1.70464  0.00   
  2  3    5    -3   2139.4942  1781.8537  180.0   1.70049  0.01   
  2  1    -1   -4   1367.5788  1087.9492  180.0   1.69891  0.00   
  2  2    -2   -4   6687.2836  6612.2591  -0.0    1.68719  0.02   
  2  2    -6   1    113.2058   112.0146   180.0   1.68648  0.00   
  2  1    -7   1    1094.7520  1039.6827  0.0     1.68229  0.00   
  2  4    -4   -1   2971.3481  3117.8438  -0.0    1.67547  0.01   
  2  1    7    -2   2878.7248  3017.8829  0.0     1.67463  0.01   
  2  1    -5   -3   280.8585   323.7721   -180.0  1.66878  0.00   
  2  4    -4   -2   2604.6963  3004.6747  -180.0  1.66874  0.01   
  2  2    4    2    5544.0110  6981.7047  -180.0  1.66680  0.02   
  2  1    3    3    494.0051   605.5747   0.0     1.65343  0.00   
  2  3    3    -4   417.7705   474.5246   180.0   1.65095  0.00   
  2  2    6    1    13.6829    15.1220    180.0   1.65026  0.00   
  2  4    4    -3   84.5703    81.4112    0.0     1.64471  0.00   
  2  1    3    -4   1329.4733  1267.8482  -180.0  1.64350  0.00   
  2  2    6    -3   423.5616   439.5145   0.0     1.63900  0.00   
  2  1    7    1    925.6519   960.5648   0.0     1.63668  0.00   
  2  5    1    -2   58.4474    62.3567    -180.0  1.62137  0.00   
  2  2    4    -4   6.8610     6.6665     0.0     1.60920  0.00   
  2  3    -1   2    237.8659   237.2272   -180.0  1.60839  0.00   
  2  4    0    -4   25.8073    25.5934    0.0     1.60795  0.00   
  2  5    -1   -2   107.7592   104.7618   -0.0    1.60567  0.00   
  2  0    0    4    1879.8688  1720.4582  -0.0    1.59734  0.01   
  2  3    1    2    3.6586     3.3675     -180.0  1.59716  0.00   
  2  0    8    0    4615.1210  4116.7097  -0.0    1.59554  0.01   
  2  3    -5   -3   6110.6992  7055.7211  -180.0  1.58874  0.01   
  2  4    2    -4   4300.5258  5769.2527  -180.0  1.58532  0.01   
  2  4    4    0    59.2189    80.4878    180.0   1.58451  0.00   
  2  3    -5   1    2489.9437  3546.2934  0.0     1.58189  0.01   
  2  1    -7   -2   77.7393    106.1538   180.0   1.57755  0.00   
  2  4    -4   0    655.9131   974.3843   180.0   1.57653  0.00   
  2  4    0    1    1066.4365  1313.3307  0.0     1.57440  0.00   
  2  0    2    -4   6026.0904  6841.0030  -180.0  1.57318  0.02   
  2  5    1    -1   1655.0890  1839.1281  0.0     1.57235  0.00   
  2  0    8    -1   4815.1993  5116.1501  -180.0  1.57157  0.01   
  2  5    1    -3   4.5382     4.5420     0.0     1.57077  0.00   
  2  3    -3   -4   215.2036   221.7439   -180.0  1.56860  0.00   
  2  1    -3   -4   1299.3813  1168.5667  -180.0  1.56510  0.00   
  2  5    -1   -1   4124.1773  3533.8617  -0.0    1.56393  0.01   
  2  4    -4   -3   732.4938   669.0052   0.0     1.55988  0.00   
  2  2    0    3    1878.8524  1763.7320  -180.0  1.55943  0.00   
  2  3    5    1    6906.0204  6631.1418  -0.0    1.55915  0.02   
  2  0    6    -3   46.3242    50.5436    180.0   1.55517  0.00   
  2  5    -1   -3   2927.9131  3178.3511  180.0   1.55067  0.01   
  2  5    3    -2   2706.6685  1684.7047  0.0     1.53933  0.01   
  2  3    7    -1   391.6213   255.2823   -0.0    1.53564  0.00   
  2  4    -2   -4   7040.0820  4569.4928  180.0   1.53438  0.02   
  2  4    -2   1    588.1628   360.6797   -0.0    1.53233  0.00   
  2  2    -2   3    5371.1359  3887.6768  0.0     1.53041  0.01   
  2  1    -5   3    180.1326   114.3092   180.0   1.52901  0.00   
  2  0    2    4    3034.4826  1999.7209  180.0   1.52694  0.01   
  2  3    7    -2   2184.5159  1418.8476  180.0   1.52666  0.00   
  2  0    8    1    86.3369    54.0376    0.0     1.52547  0.00   
  2  4    2    1    85.8258    55.0493    -0.0    1.52485  0.00   
  2  3    -3   2    1106.1493  712.9320   0.0     1.52462  0.00   
  2  2    -6   -3   1381.5615  975.2512   180.0   1.52290  0.00   
  2  1    -7   2    2574.6763  2097.0709  180.0   1.51590  0.01   
  2  2    -4   -4   4396.9659  3478.4348  -180.0  1.51121  0.01   
  2  2    8    -1   10067.2036 8940.6641  0.0     1.50758  0.02   
  2  5    3    -3   12119.0368 11216.3189 -0.0    1.50105  0.02   
  2  5    -3   -2   1343.3172  1283.3109  0.0     1.50000  0.00   
  2  2    2    3    272.5218   261.5419   0.0     1.49978  0.00   
  2  4    6    -2   1732.7662  1643.6348  -180.0  1.49778  0.00   
  2  3    3    2    2753.2574  2828.3791  0.0     1.49643  0.01   
  2  1    7    -3   760.7365   966.4998   -0.0    1.49239  0.00   
  2  5    3    -1   1082.5442  1375.7326  180.0   1.49201  0.00   
  2  3    -7   -1   3.4191     4.2383     -180.0  1.48891  0.00   
  2  3    5    -4   810.0666   977.0519   0.0     1.48756  0.00   
  2  2    -6   2    2310.4556  2226.8402  -180.0  1.48385  0.00   
  2  1    5    -4   571.4830   568.7560   -0.0    1.48128  0.00   
  2  4    4    -4   836.8946   936.4201   -0.0    1.47745  0.00   
  2  4    6    -1   2151.3910  2425.6102  -0.0    1.47698  0.00   
  2  5    -3   -1   1959.2884  2253.4175  180.0   1.47071  0.00   
  2  2    8    -2   1771.8997  2039.6600  -0.0    1.47020  0.00   
  2  0    4    -4   1414.1247  1800.0200  0.0     1.46602  0.00   
  2  0    8    -2   2026.0794  2674.7818  0.0     1.46497  0.00   
  2  2    8    0    13847.9117 17391.5418 180.0   1.46439  0.03   
  2  3    7    0    1101.6290  1344.4765  -0.0    1.46170  0.00   
  2  2    -8   -1   247.3362   277.6788   0.0     1.46041  0.00   
  2  0    6    3    8874.3865  9734.9126  -180.0  1.45964  0.02   
  2  2    -8   0    15008.5840 15008.2619 -180.0  1.45809  0.03   
  2  1    5    3    91.5838    84.5203    0.0     1.45393  0.00   
  2  3    -7   0    2014.6709  1879.8027  -0.0    1.45350  0.00   
  2  5    -3   -3   4186.4855  3978.1354  -0.0    1.45011  0.01   
  2  1    7    2    361.8429   339.9922   180.0   1.44810  0.00   
  2  5    1    0    530.9883   468.9716   0.0     1.44705  0.00   
  2  3    -7   -2   463.8845   408.4855   -180.0  1.44665  0.00   
  2  5    -1   0    314.7059   283.3261   0.0     1.44514  0.00   
  2  5    1    -4   428.6459   376.2186   -0.0    1.44459  0.00   
  2  4    6    -3   4976.2274  4800.8441  180.0   1.44022  0.01   
  2  3    7    -3   2155.9387  2067.0984  0.0     1.43881  0.00   
  2  4    -6   -1   14562.9513 14009.4338 -0.0    1.43874  0.03   
  2  1    -1   4    2459.4469  1748.6544  -0.0    1.43197  0.01   
  2  2    6    2    20601.8030 14133.1721 -180.0  1.43091  0.04   
  2  4    -6   -2   16140.0572 11520.2399 -180.0  1.42991  0.03   
  2  2    -4   3    11209.3339 9317.7644  -0.0    1.42596  0.02   
  2  3    1    -5   64.5608    54.6219    0.0     1.42530  0.00   
  2  5    -1   -4   6972.0505  6194.2196  0.0     1.42440  0.01   
  2  2    0    -5   494.9697   530.8298   -0.0    1.42009  0.00   
  2  2    6    -4   3850.2712  4112.0229  -0.0    1.41990  0.01   
  2  4    -4   1    2174.0867  2331.0251  -180.0  1.41784  0.00   
  2  1    1    4    12087.1195 9767.8691  -0.0    1.41443  0.03   
  2  2    2    -5   117.6694   102.1168   180.0   1.40805  0.00   
  2  4    4    1    4720.8647  4250.5902  -180.0  1.40605  0.01   
  2  1    9    -1   354.9274   313.4717   180.0   1.40550  0.00   
  2  3    -1   -5   827.1965   559.9427   180.0   1.40229  0.00   
  2  4    -4   -4   420.3694   334.7015   -180.0  1.39777  0.00   
  2  5    5    -2   108.1562   121.7392   180.0   1.39651  0.00   
  2  5    3    -4   8077.3691  10291.2963 -180.0  1.39399  0.01   
  2  1    9    0    4725.8251  6066.4964  -180.0  1.39360  0.01   
  2  0    4    4    470.2355   603.7543   180.0   1.39351  0.00   
  2  0    8    2    716.3845   843.7699   -0.0    1.39261  0.00   
  2  1    -7   -3   7.6830     8.7176     0.0     1.39217  0.00   
  2  2    -8   -2   337.8695   389.4645   0.0     1.39162  0.00   
  2  1    -9   0    4915.3744  5043.3215  -180.0  1.39054  0.01   
  2  3    -5   -4   807.0536   715.7487   180.0   1.38969  0.00   
  2  1    -5   -4   11.5956    12.1530    -0.0    1.38793  0.00   
  2  4    6    0    6269.4891  6882.5745  0.0     1.38669  0.01   
  2  2    -8   1    2401.7034  2594.3617  -0.0    1.38562  0.00   
  2  3    -5   2    98.3552    107.2456   180.0   1.38282  0.00   
  2  1    -3   4    12515.5424 11505.1596 180.0   1.38064  0.03   
  2  3    3    -5   625.1316   601.8291   -0.0    1.38004  0.00   
  2  5    3    0    2080.8309  2064.0651  180.0   1.37960  0.00   
  2  4    -6   0    2871.6930  2934.9482  0.0     1.37868  0.00   
  2  2    4    3    7881.8376  7685.0359  -0.0    1.37746  0.02   
  2  5    -3   0    1784.4143  1849.3546  -180.0  1.37466  0.00   
  2  4    0    -5   9715.7386  9857.0632  -0.0    1.37307  0.02   
  2  5    5    -3   1167.2856  1000.0201  -0.0    1.37173  0.00   
  2  1    1    -5   70.5435    51.8960    180.0   1.36910  0.00   
  2  2    8    -3   1389.8508  899.5075   0.0     1.36808  0.00   
  2  1    -9   -1   3236.8826  2522.4075  180.0   1.36534  0.01   
  2  2    -2   -5   1143.4188  891.7625   -180.0  1.36532  0.00   
  2  4    2    -5   12204.7731 11338.8231 180.0   1.36281  0.02   
  2  2    8    1    4008.4056  3615.8412  -180.0  1.35876  0.01   
  2  5    5    -1   1008.7472  869.9243   -180.0  1.35699  0.00   
  2  4    -6   -3   4195.2872  4135.1598  180.0   1.35575  0.01   
  2  3    -7   1    573.7022   580.3630   0.0     1.35509  0.00   
  2  1    9    -2   13680.5884 16172.2051 0.0     1.35268  0.02   
  2  1    -9   1    3156.0296  3746.0292  -0.0    1.35222  0.01   
  2  6    0    -2   14528.5940 16989.5792 180.0   1.35173  0.02   
  2  1    -1   -5   10234.2266 10688.1341 -0.0    1.34929  0.02   
  2  5    -5   -2   643.2740   569.3346   180.0   1.34825  0.00   
  2  3    5    2    241.5546   209.4399   0.0     1.34812  0.00   
  2  3    -7   -3   1111.5759  988.1008   180.0   1.34405  0.00   
  2  4    0    2    22123.9455 20274.1794 180.0   1.34385  0.04   
  2  6    0    -3   478.1779   425.2904   0.0     1.34287  0.00   
  2  5    -3   -4   29.4657    19.6105    -0.0    1.34152  0.00   
  2  3    7    1    1023.4159  545.6813   0.0     1.33510  0.00   
  2  1    3    4    564.9981   303.8950   180.0   1.33497  0.00   
  2  2    4    -5   3722.8342  2139.1965  -0.0    1.33391  0.01   
  2  6    2    -2   7524.9826  7470.8807  0.0     1.33142  0.01   
  2  5    -5   -1   3093.8308  3084.2175  -180.0  1.33051  0.00   
  2  3    -1   3    551.1874   551.8096   -0.0    1.33026  0.00   
  2  1    -7   3    771.5668   847.9060   -180.0  1.32923  0.00   
  2  1    3    -5   12953.2043 12963.7386 180.0   1.32825  0.03   
  2  4    6    -4   1276.1944  1218.7973  0.0     1.32752  0.00   
  2  6    2    -3   6.2057     6.0166     -0.0    1.32656  0.00   
  2  4    -2   -5   3510.8178  3149.4557  0.0     1.32279  0.01   
  2  1    9    1    1102.8628  1105.8107  -0.0    1.32155  0.00   
  2  4    -2   2    2168.1980  2257.2205  0.0     1.32096  0.00   
  2  2    -6   -4   108.8286   114.4574   0.0     1.32042  0.00   
  2  3    1    3    3081.3435  3238.6207  0.0     1.32030  0.01   
  2  3    -3   -5   2091.7166  2181.4186  180.0   1.32000  0.00   
  2  0    6    -4   3842.6138  3689.8215  0.0     1.31805  0.01   
  2  0    8    -3   4742.2823  4550.5215  -0.0    1.31760  0.01   
  2  6    -2   -2   353.6784   330.9018   180.0   1.31355  0.00   
  2  4    2    2    505.6905   505.4773   0.0     1.30914  0.00   
  2  5    -5   -3   5803.6604  6222.4164  0.0     1.30818  0.01   
  2  3    7    -4   13.2076    11.4827    -180.0  1.30628  0.00   
  2  6    0    -1   755.9922   635.4990   -0.0    1.30296  0.00   
  2  6    -2   -3   5699.9805  4804.0651  0.0     1.30197  0.01   
  2  1    7    -4   1091.5810  817.9622   180.0   1.30147  0.00   
  2  4    4    -5   1457.2270  840.0719   -180.0  1.29582  0.00   
  2  5    -1   1    948.5228   561.3526   -180.0  1.29338  0.00   
  2  5    5    -4   141.4215   102.0076   -0.0    1.29193  0.00   
  2  5    1    1    291.6587   213.1141   180.0   1.29139  0.00   
  2  5    1    -5   1968.2194  1297.9416  -180.0  1.28877  0.00   
  2  1    -9   -2   10779.9048 7605.5427  0.0     1.28598  0.02   
  2  3    -3   3    6151.0341  3825.8012  180.0   1.28497  0.01   
  2  2    -6   3    158.8704   98.2873    -0.0    1.28486  0.00   
  2  3    5    -5   3925.8300  3039.3601  -0.0    1.28354  0.01   
  2  6    2    -1   2670.8046  2447.1852  180.0   1.28146  0.00   
  2  4    8    -2   13485.9734 16045.7549 -0.0    1.27995  0.02   
  2  1    -5   4    0.2301     0.2764     -0.0    1.27969  0.00   
  2  6    0    -4   3860.3525  4645.7790  0.0     1.27955  0.01   
  2  0    0    5    1410.5926  1505.5483  0.0     1.27787  0.00   
  2  2    -8   -3   948.8342   973.6182   0.0     1.27738  0.00   
  2  0    10   0    5789.9230  5627.3012  -0.0    1.27643  0.01   
  2  1    -3   -5   1735.8713  1649.9476  -180.0  1.27603  0.00   
  2  3    9    -1   779.8276   568.3524   180.0   1.27350  0.00   
  2  4    -6   1    3058.0183  2161.8394  180.0   1.27195  0.00   
  2  6    -2   -1   872.5873   605.9287   -180.0  1.27185  0.00   
  2  3    9    -2   313.5037   209.1430   0.0     1.27155  0.00   
  2  5    -1   -5   4937.0701  3290.1130  -0.0    1.27117  0.01   
  2  2    -8   2    13360.6571 15705.3896 0.0     1.26967  0.02   
  2  2    0    4    4941.7748  5973.8386  -0.0    1.26889  0.01   
  2  6    2    -4   2342.0348  2642.9843  -180.0  1.26857  0.00   
  2  0    2    -5   3680.5457  4143.5583  180.0   1.26856  0.01   
  2  5    5    0    1350.4252  1539.1437  -0.0    1.26761  0.00   
  2  0    10   -1   604.5125   723.8611   -180.0  1.26720  0.00   
  3  1    1    0    6462.9134  5229.9972  0.0     5.76243  0.01   
  3  1    1    -1   1680.5777  1404.4024  0.0     5.74978  0.00   
  3  0    0    2    7005.8873  6632.0751  0.0     5.69511  0.01   
  3  2    0    0    1488.2415  777.7143   180.0   5.30605  0.00   
  3  2    0    -2   21140.5859 11506.7866 0.0     5.26686  0.02   
  3  1    1    1    13970.0381 5910.1227  -180.0  4.69331  0.02   
  3  1    1    -2   1267.6763  470.7033   -180.0  4.67287  0.00   
  3  1    1    2    1316.9231  1806.5888  -180.0  3.62506  0.00   
  3  1    1    -3   4939.6432  6208.1441  180.0   3.60936  0.00   
  3  0    2    0    5124.5128  1737.5117  180.0   3.43112  0.00   
  3  3    1    -1   1548.8615  1015.6842  -0.0    3.40730  0.00   
  3  3    1    -2   4445.5770  3189.0727  180.0   3.39946  0.00   
  3  0    2    1    4151.6942  5004.9132  -0.0    3.28530  0.00   
  3  2    0    2    12142.5085 11581.7159 -0.0    3.21659  0.00   
  3  2    0    -4   4731.1772  4994.1283  180.0   3.19043  0.00   
  3  3    1    0    2114.0090  2137.9339  0.0     3.14421  0.00   
  3  3    1    -3   2579.3113  2675.5752  180.0   3.12582  0.00   
  3  4    0    -2   83591.4258 80955.5388 180.0   2.98402  0.02   
  3  2    2    -1   97028.9591 75028.7714 -0.0    2.97457  0.04   
  3  0    2    2    1020.4645  792.4187   0.0     2.93896  0.00   
  3  2    2    0    2405.1621  1808.9742  0.0     2.88121  0.00   
  3  2    2    -2   785.8946   529.2413   -0.0    2.87489  0.00   
  3  1    1    3    4891.4384  2482.6233  -0.0    2.86050  0.00   
  3  1    1    -4   9746.1959  5793.4416  -0.0    2.84970  0.00   
  3  0    0    4    16370.1683 10326.0699 -0.0    2.84755  0.00   
  3  3    1    1    2834.0667  3752.8231  -180.0  2.75673  0.00   
  3  3    1    -4   2432.8645  3261.7566  -0.0    2.73612  0.00   
  3  4    0    0    67320.4782 71075.1612 0.0     2.65303  0.01   
  3  2    2    1    128590.5664 132934.8926 0.0     2.64148  0.05   
  3  4    0    -4   131846.7560 140566.5919 180.0   2.63343  0.02   
  3  2    2    -3   62325.3412 66230.8236 -180.0  2.63175  0.02   
  3  0    2    3    17795.5151 14167.8457 180.0   2.54564  0.01   
  3  3    1    2    9531.5825  9768.4331  -180.0  2.37399  0.00   
  3  3    1    -5   6463.9401  5855.8096  -0.0    2.35557  0.00   
  3  2    2    2    222.7777   143.7019   -180.0  2.34665  0.00   
  3  2    2    -4   1259.8071  880.6884   180.0   2.33644  0.00   
  3  1    1    4    4240.3919  2960.4837  -0.0    2.33289  0.00   
  3  1    1    -5   488.2228   299.2434   -0.0    2.32535  0.00   
  3  4    2    -2   1632.7572  1408.1184  -0.0    2.25162  0.00   
  3  5    1    -2   2509.2187  2124.7582  180.0   2.24560  0.00   
  3  5    1    -3   645.9889   539.5171   180.0   2.24185  0.00   
  3  1    3    0    63.3418    52.4461    0.0     2.23606  0.00   
  3  1    3    -1   5020.7335  4181.8084  -0.0    2.23532  0.00   
  3  4    2    -1   968.0913   918.5295   0.0     2.21174  0.00   
  3  4    2    -3   13087.8957 13298.3202 -0.0    2.20602  0.00   
  3  0    2    4    902.1172   965.8131   180.0   2.19123  0.00   
  3  5    1    -1   11723.1966 11527.2244 -0.0    2.16646  0.00   
  3  5    1    -4   708.5232   710.1618   -180.0  2.15641  0.00   
  3  1    3    1    1030.7403  1031.2370  -0.0    2.15523  0.00   
  3  1    3    -2   11099.6804 10963.1875 0.0     2.15324  0.00   
  3  2    0    4    1774.9887  1629.2256  0.0     2.13469  0.00   
  3  2    0    -6   7062.0788  7194.2438  0.0     2.12190  0.00   
  3  4    2    0    658.3205   728.4256   -180.0  2.09880  0.00   
  3  4    2    -4   468.6518   548.5521   -180.0  2.08905  0.00   
  3  4    0    2    280749.9470 285697.1154 180.0   2.06942  0.03   
  3  2    2    3    297643.4967 292499.2164 0.0     2.06160  0.06   
  3  2    2    -5   328434.7214 296721.1076 0.0     2.05236  0.07   
  3  4    0    -6   335882.4134 301955.0922 -180.0  2.05086  0.03   
  3  3    1    3    1138.5891  1080.4376  -180.0  2.04679  0.00   
  3  3    1    -6   158.5739   154.5447   -0.0    2.03160  0.00   
  3  5    1    0    872.2083   771.3042   180.0   2.02765  0.00   
  3  1    3    2    18443.8294 14010.4047 -0.0    2.01626  0.00   
  3  5    1    -5   18717.6396 14156.4238 -0.0    2.01397  0.00   
  3  1    3    -3   1635.6096  1237.8085  -0.0    2.01355  0.00   
  3  3    3    -1   9588.9579  7023.2908  -0.0    1.97634  0.00   
  3  3    3    -2   257.8963   188.1445   0.0     1.97481  0.00   
  3  6    0    -2   1156.6404  971.7452   180.0   1.96268  0.00   
  3  1    1    5    4624.6709  4606.2730  180.0   1.95857  0.00   
  3  6    0    -4   16856.9125 17275.4682 -180.0  1.95669  0.00   
  3  1    1    -6   1572.1377  1558.5026  -0.0    1.95311  0.00   
  3  4    2    1    23075.0238 20959.3815 -0.0    1.94247  0.00   
  3  4    2    -5   81.4866    70.8854    180.0   1.93091  0.00   
  3  3    3    0    10863.1280 9835.5595  180.0   1.92081  0.00   
  3  3    3    -3   2978.3083  2768.8394  -0.0    1.91659  0.00   
  3  0    0    6    1704.9756  1702.6346  -0.0    1.89837  0.00   
  3  0    2    5    90.2296    90.0513    -180.0  1.89784  0.00   
  3  5    1    1    2693.8016  2501.5063  -180.0  1.86077  0.00   
  3  1    3    3    2489.3646  3420.3391  0.0     1.85027  0.00   
  3  1    3    -4   372.0602   508.3369   -180.0  1.84734  0.00   
  3  5    1    -6   2196.0109  2896.9866  -180.0  1.84599  0.00   
  3  3    3    1    2992.1319  3295.1363  -0.0    1.82128  0.00   
  3  3    3    -4   13514.1166 15068.8780 -180.0  1.81530  0.00   
  3  2    2    4    1779.7423  2002.5242  180.0   1.81253  0.00   
  3  2    2    -6   110.2449   110.6800   -0.0    1.80468  0.00   
  3  3    1    4    1243.2696  1169.7925  -0.0    1.78066  0.00   
  3  4    2    2    715.4414   569.6672   -0.0    1.77206  0.00   
  3  6    0    0    48949.2588 33139.7797 180.0   1.76868  0.00   
  3  3    1    -7   1084.6013  719.9125   -180.0  1.76843  0.00   
  3  4    2    -6   3729.9871  1197.4426  -0.0    1.76037  0.00   
  3  6    0    -6   5.3633     2.0506     0.0     1.75562  0.00   
  3  6    2    -3   454604.2362 370234.8868 -180.0  1.72100  0.06   
  3  0    4    0    364479.3776 348679.5186 -180.0  1.71556  0.03   
  3  6    2    -2   426.3303   389.8073   -0.0    1.70365  0.00   
  3  6    2    -4   1924.6030  1560.5305  180.0   1.69973  0.00   
  3  3    3    2    4862.1527  3598.0790  -0.0    1.69681  0.00   
  3  0    4    1    4434.4746  3256.7400  -0.0    1.69643  0.00   
  3  5    1    2    3144.4361  2566.7981  -180.0  1.69076  0.00   
  3  3    3    -5   12585.0084 10525.2457 0.0     1.69005  0.00   
  3  1    1    6    788.8462   740.9601   -0.0    1.68299  0.00   
  3  1    3    4    48.6019    44.8467    -0.0    1.68161  0.00   
  3  1    1    -7   13278.1793 12401.2491 -180.0  1.67889  0.00   
  3  1    3    -5   4997.4991  4674.4642  0.0     1.67878  0.00   
  3  5    1    -7   271.3223   265.7177   -180.0  1.67652  0.00   
  3  0    2    6    800.1583   1001.9111  0.0     1.66108  0.00   
  3  7    1    -3   31.3809    35.5312    180.0   1.65153  0.00   
  3  6    2    -1   773.3524   866.2621   -180.0  1.65099  0.00   
  3  7    1    -4   512.5730   558.2160   -0.0    1.64944  0.00   
  3  2    4    -1   2636.5033  2841.7267  180.0   1.64879  0.00   
  3  5    3    -2   316.7110   336.8379   -180.0  1.64802  0.00   
  3  5    3    -3   1196.8751  1233.2014  -180.0  1.64654  0.00   
  3  6    2    -5   514.3797   505.4766   -180.0  1.64388  0.00   
  3  0    4    2    628.0652   611.0322   -180.0  1.64265  0.00   
  3  2    4    0    726.5140   753.0049   -0.0    1.63236  0.00   
  3  2    4    -2   4271.1694  4458.8300  180.0   1.63121  0.00   
  3  7    1    -2   3408.6432  3575.7790  180.0   1.61983  0.00   
  3  5    3    -1   927.8908   966.8885   0.0     1.61596  0.00   
  3  7    1    -5   894.1869   917.8818   -0.0    1.61395  0.00   
  3  5    3    -4   3853.6974  3835.5929  -180.0  1.61178  0.00   
  3  4    0    4    65753.5071 64322.9720 180.0   1.60830  0.00   
  3  4    2    3    28.2278    27.4719    180.0   1.60687  0.00   
  3  2    2    5    38793.9314 37088.0188 -180.0  1.60352  0.00   
  3  2    2    -7   71757.5020 66430.6377 0.0     1.59700  0.01   
  3  4    2    -7   2793.0948  2578.3163  -0.0    1.59598  0.00   
  3  4    0    -8   40099.6748 36905.1679 0.0     1.59521  0.00   
  3  2    4    1    1528.8498  1923.3657  0.0     1.58481  0.00   
  3  2    4    -3   1453.1194  1875.0462  0.0     1.58270  0.00   
  3  2    0    6    25061.0407 28841.3496 -0.0    1.57347  0.00   
  3  6    2    0    291.4279   317.4777   -0.0    1.57210  0.00   
  3  3    1    5    1821.7819  1735.4823  180.0   1.56656  0.00   
  3  2    0    -8   5241.7432  4962.7905  -180.0  1.56629  0.00   
  3  3    3    3    530.1518   484.0152   0.0     1.56444  0.00   
  3  0    4    3    3214.8032  2912.9935  -0.0    1.56337  0.00   
  3  6    2    -6   1374.8551  1247.3220  -180.0  1.56291  0.00   
  3  7    1    -1   2163.2627  2044.2254  -0.0    1.55980  0.00   
  3  3    3    -6   1495.0349  1491.2058  -180.0  1.55762  0.00   
  3  3    1    -8   1831.7021  1854.6556  0.0     1.55671  0.00   
  3  5    3    0    3673.3885  3763.1214  180.0   1.55584  0.00   
  3  7    1    -6   3619.3497  3788.1306  -180.0  1.55106  0.00   
  3  5    3    -5   1337.9640  1407.0908  0.0     1.54963  0.00   
  3  5    1    3    1181.3963  786.3837   0.0     1.53172  0.00   
  3  1    3    5    10.7405    7.4143     -180.0  1.52397  0.00   
  3  1    3    -6   1549.8196  1153.0537  0.0     1.52139  0.00   
  3  5    1    -8   6.6909     5.3825     0.0     1.51878  0.00   
  3  2    4    2    5411.0894  4250.8779  180.0   1.51372  0.00   
  3  2    4    -4   3069.7796  2485.2026  -0.0    1.51097  0.00   
  3  6    0    2    9719.9678  8929.9401  -180.0  1.50516  0.00   
  3  8    0    -4   16973.1907 20140.7975 0.0     1.49201  0.00   
  3  6    0    -8   3678.8176  4382.0276  -180.0  1.49177  0.00   
  3  4    4    -2   17822.6764 20487.7644 -0.0    1.48729  0.00   
  3  7    1    0    497.0922   522.6657   0.0     1.48032  0.00   
  3  6    2    1    462.5855   505.4649   180.0   1.47801  0.00   
  3  5    3    1    1326.9603  1469.8216  180.0   1.47651  0.00   
  3  4    4    -1   160.1640   180.5060   180.0   1.47562  0.00   
  3  4    4    -3   1413.7876  1669.2122  180.0   1.47392  0.00   
  3  1    1    7    7740.5102  9056.9869  -0.0    1.47309  0.00   
  3  0    2    7    2214.0876  2492.8411  180.0   1.47022  0.00   
  3  1    1    -8   6572.9070  7376.7327  0.0     1.46992  0.00   
  3  7    1    -7   206.8237   232.0376   -180.0  1.46989  0.00   
  3  0    4    4    518.9195   579.9965   180.0   1.46948  0.00   
  3  5    3    -6   0.1612     0.1800     -180.0  1.46910  0.00   
  3  6    2    -7   947.8391   1079.2150  180.0   1.46783  0.00   
  3  4    2    4    320.0451   308.6587   -180.0  1.45625  0.00   
  3  4    2    -8   333.4290   302.0947   -180.0  1.44652  0.00   
  3  8    0    -2   57790.6913 52352.8419 0.0     1.44650  0.00   
  3  4    4    0    43735.4530 40402.1009 -180.0  1.44061  0.00   
  3  8    0    -6   42614.5148 39533.4246 -180.0  1.44012  0.00   
  3  4    4    -4   59471.2714 54107.9904 0.0     1.43745  0.01   
  3  3    3    4    5585.0019  4613.3994  -180.0  1.43552  0.00   
  3  2    2    6    1.0759     0.7996     -180.0  1.43025  0.00   
  3  3    3    -7   1902.2950  1446.2007  0.0     1.42909  0.00   
  3  2    4    3    3493.3715  2695.8039  180.0   1.42841  0.00   
  3  2    4    -5   1948.1268  1669.9616  180.0   1.42532  0.00   
  3  2    2    -8   2077.9199  1817.1780  -0.0    1.42485  0.00   
  3  0    0    8    288773.5638 266053.1220 -0.0    1.42378  0.01   
  3  3    1    6    830.9072   935.4716   180.0   1.39348  0.00   
  3  7    1    1    48.9100    50.2165    -180.0  1.39067  0.00   
  3  5    1    4    780.6944   766.0861   0.0     1.38935  0.00   
  3  5    3    2    429.4056   442.5311   -180.0  1.38715  0.00   
  3  4    4    1    3501.0756  3622.6106  -0.0    1.38694  0.00   
  3  3    1    -9   675.2394   705.1619   -0.0    1.38547  0.00   
  3  1    3    6    3063.5512  3140.9418  0.0     1.38285  0.00   
  3  4    4    -5   1197.3470  1223.5583  0.0     1.38272  0.00   
  3  1    3    -7   501.1836   485.3817   -180.0  1.38058  0.00   
  3  7    1    -8   236.5056   231.3490   0.0     1.37957  0.00   
  3  5    3    -7   1094.6152  1074.6564  180.0   1.37926  0.00   
  3  6    2    2    259.0662   255.4949   -180.0  1.37837  0.00   
  3  5    1    -9   3200.8538  3156.4016  -0.0    1.37793  0.00   
  3  0    4    5    450.5358   361.1570   -180.0  1.37042  0.00   
  3  8    2    -4   1010.0426  739.8164   180.0   1.36825  0.00   
  3  6    2    -8   3.9284     2.8653     0.0     1.36806  0.00   
  3  7    3    -3   4044.5147  3200.3251  -180.0  1.36524  0.00   
  3  7    3    -4   557.6397   462.7559   -180.0  1.36406  0.00   
  3  1    5    0    5084.2706  4367.7824  -180.0  1.36111  0.00   
  3  1    5    -1   66.6243    57.3337    -0.0    1.36095  0.00   
  3  8    2    -3   2186.5929  1924.9351  180.0   1.35981  0.00   
  3  8    2    -5   15784.9375 14166.5429 180.0   1.35715  0.00   
  3  7    3    -2   8242.1115  6976.4729  0.0     1.34717  0.00   
  3  7    3    -5   2945.2255  2392.0445  180.0   1.34378  0.00   
  3  1    5    1    10077.5767 7430.2792  0.0     1.34224  0.00   
  3  1    5    -2   4001.1469  2799.0015  180.0   1.34176  0.00   
  3  2    4    4    391.4822   204.5762   -180.0  1.33724  0.00   
  3  2    4    -6   6914.3176  4269.8920  180.0   1.33408  0.00   
  3  8    2    -2   273.9036   192.4516   0.0     1.33290  0.00   
  3  8    2    -6   123.2571   116.8054   0.0     1.32790  0.00   
  3  8    0    0    136098.6902 126775.3192 0.0     1.32651  0.01   
  3  4    2    5    13658.0607 12788.4716 0.0     1.32312  0.00   
  3  4    4    2    115864.4937 113790.1896 0.0     1.32074  0.01   
  3  8    0    -8   146918.9624 139228.4566 -0.0    1.31672  0.01   
  3  3    3    5    1313.1904  1243.0138  -0.0    1.31606  0.00   
  3  4    4    -6   127391.2673 120565.1659 0.0     1.31588  0.01   
  3  0    2    8    388.8325   367.3456   180.0   1.31505  0.00   
  3  4    2    -9   5844.2702  5515.5482  180.0   1.31460  0.00   
  3  7    3    -1   1079.4173  1032.8378  180.0   1.31204  0.00   
  3  3    3    -8   7382.7438  7084.1367  180.0   1.31020  0.00   
  3  1    1    8    163.9068   156.9828   180.0   1.30853  0.00   
  3  7    3    -6   8534.0134  7543.5146  -0.0    1.30683  0.00   
  3  1    5    2    1981.0654  1736.1472  180.0   1.30660  0.00   
  3  1    1    -9   828.1221   713.7481   180.0   1.30602  0.00   
  3  1    5    -3   8522.4564  7313.8177  -0.0    1.30586  0.00   
  3  9    1    -4   1162.8393  842.1832   0.0     1.30067  0.00   
  3  9    1    -5   368.3164   257.1993   0.0     1.29936  0.00   
  3  6    4    -3   3405.7139  2357.9821  -0.0    1.29919  0.00   
  3  7    1    2    6126.8757  3971.7741  -180.0  1.29835  0.00   
  3  3    5    -1   1058.7983  622.6553   0.0     1.29554  0.00   
  3  5    3    3    573.0718   335.4314   180.0   1.29520  0.00   
  3  3    5    -2   3745.8208  2190.9789  -0.0    1.29511  0.00   
  3  6    4    -2   36.9601    25.6170    0.0     1.29167  0.00   
  3  8    2    -1   12424.3071 8928.5418  180.0   1.29062  0.00   
  3  6    4    -4   9939.0702  7143.6089  -0.0    1.28996  0.00   
  3  4    0    6    26019.6460 18405.1729 180.0   1.28953  0.00   
  3  5    3    -8   5436.3142  3481.6411  180.0   1.28734  0.00   
  3  7    1    -9   207.7994   133.1829   180.0   1.28731  0.00   
  3  2    2    7    24223.8930 16070.4759 -0.0    1.28650  0.00   
  3  9    1    -3   8067.8097  5515.8132  180.0   1.28530  0.00   
  3  8    2    -7   578.1091   429.7222   -180.0  1.28383  0.00   
  3  2    2    -9   22438.4736 19688.6962 0.0     1.28200  0.00   
  3  9    1    -6   205.5901   186.7579   -0.0    1.28151  0.00   
  3  4    0    -10  20873.5692 20580.0151 -180.0  1.28052  0.00   
  3  6    2    3    0.3719     0.3790     180.0   1.28002  0.00   
  3  3    5    0    695.8992   721.5891   -0.0    1.27952  0.00   
  3  3    5    -3   5949.6030  6044.6576  -0.0    1.27827  0.00   
  3  0    4    6    153.5736   118.4522   180.0   1.27282  0.00   
  3  6    2    -9   514.5016   464.6971   180.0   1.27012  0.00   
  3  6    4    -1   451.3681   481.9605   -180.0  1.26827  0.00   
  3  6    0    4    6404.1512  7251.2026  180.0   1.26511  0.00   
  3  6    4    -5   515.5228   581.7440   -180.0  1.26503  0.00   
  4  1    1    0    1246.0476  1271.8436  -0.0    3.25057  0.01   
  4  1    0    1    607.2900   492.3700   -0.0    2.49041  0.01   
  4  2    0    0    218.8020   149.3200   -0.0    2.29850  0.00   
  4  1    1    1    349.2107   375.1577   180.0   2.18972  0.00   
  4  2    1    0    159.4241   152.7098   0.0     2.05584  0.00   
  4  2    1    1    1008.3678  880.3361   -0.0    1.68906  0.01   
  4  2    2    0    1033.7742  1142.6066  -0.0    1.62528  0.00   
  4  0    0    2    1395.3002  1420.2264  -0.0    1.48143  0.00   
  4  3    1    0    379.9058   356.6589   -0.0    1.45370  0.00   
  4  2    2    1    32.5900    28.2353    180.0   1.42497  0.00   
  4  3    0    1    1244.4118  1055.1873  -0.0    1.36108  0.00   
  4  1    1    2    618.7719   542.1781   -0.0    1.34804  0.00   
  4  3    1    1    39.0424    32.7464    0.0     1.30508  0.00   
  4  3    2    0    18.2288    15.0141    180.0   1.27498  0.00   
_reflns_number_total  648
_reflns_d_resolution_low    6.389
_reflns_d_resolution_high   1.265

# POWDER DATA TABLE
_pd_meas_2theta_range_min  10.01687
_pd_meas_2theta_range_max  89.99342
_pd_meas_2theta_range_inc  0.01313
_pd_meas_number_of_points  6092

loop_
   _pd_meas_intensity_total
   _pd_calc_intensity_total
   _pd_proc_intensity_bkg_calc
   _pd_proc_ls_weight
  973          0            0           0         
  976          0            0           0         
  997          0            0           0         
  992          0            0           0         
  982          0            0           0         
  971          0            0           0         
  966          0            0           0         
  1003         0            0           0         
  952          0            0           0         
  1006         0            0           0         
  955          0            0           0         
  943          0            0           0         
  921          0            0           0         
  993          0            0           0         
  992          0            0           0         
  931          0            0           0         
  989          0            0           0         
  935          0            0           0         
  980          0            0           0         
  963          0            0           0         
  973          0            0           0         
  1019         0            0           0         
  898          0            0           0         
  935          0            0           0         
  915          0            0           0         
  956          0            0           0         
  987          0            0           0         
  994          0            0           0         
  951          0            0           0         
  925          0            0           0         
  970          0            0           0         
  961          0            0           0         
  939          0            0           0         
  962          0            0           0         
  970          0            0           0         
  964          0            0           0         
  1027         0            0           0         
  958          0            0           0         
  979          0            0           0         
  948          0            0           0         
  976          0            0           0         
  975          0            0           0         
  916          0            0           0         
  980          0            0           0         
  932          0            0           0         
  962          0            0           0         
  953          0            0           0         
  942          0            0           0         
  956          0            0           0         
  934          0            0           0         
  951          0            0           0         
  950          0            0           0         
  916          0            0           0         
  959          0            0           0         
  1013         0            0           0         
  932          0            0           0         
  931          0            0           0         
  947          0            0           0         
  976          0            0           0         
  912          0            0           0         
  994          0            0           0         
  928          0            0           0         
  957          0            0           0         
  991          0            0           0         
  895          0            0           0         
  884          0            0           0         
  995          0            0           0         
  954          0            0           0         
  918          0            0           0         
  913          0            0           0         
  945          0            0           0         
  956          0            0           0         
  950          0            0           0         
  917          0            0           0         
  948          0            0           0         
  974          0            0           0         
  923          0            0           0         
  895          0            0           0         
  967          0            0           0         
  924          0            0           0         
  903          0            0           0         
  927          0            0           0         
  900          0            0           0         
  908          0            0           0         
  916          0            0           0         
  934          0            0           0         
  881          0            0           0         
  933          0            0           0         
  883          0            0           0         
  891          0            0           0         
  956          0            0           0         
  936          0            0           0         
  961          0            0           0         
  892          0            0           0         
  869          0            0           0         
  890          0            0           0         
  913          0            0           0         
  892          0            0           0         
  922          0            0           0         
  922          0            0           0         
  877          0            0           0         
  886          0            0           0         
  929          0            0           0         
  909          0            0           0         
  964          0            0           0         
  933          0            0           0         
  925          0            0           0         
  931          0            0           0         
  873          0            0           0         
  908          0            0           0         
  936          0            0           0         
  883          0            0           0         
  858          0            0           0         
  929          0            0           0         
  962          0            0           0         
  871          0            0           0         
  896          0            0           0         
  955          0            0           0         
  916          0            0           0         
  889          0            0           0         
  899          0            0           0         
  877          0            0           0         
  945          0            0           0         
  938          0            0           0         
  843          0            0           0         
  869          0            0           0         
  867          0            0           0         
  928          0            0           0         
  945          0            0           0         
  913          0            0           0         
  844          0            0           0         
  935          0            0           0         
  862          0            0           0         
  897          0            0           0         
  870          0            0           0         
  840          0            0           0         
  848          0            0           0         
  925          0            0           0         
  905          0            0           0         
  883          0            0           0         
  910          0            0           0         
  926          0            0           0         
  881          0            0           0         
  924          0            0           0         
  887          0            0           0         
  910          0            0           0         
  879          0            0           0         
  896          0            0           0         
  913          0            0           0         
  898          0            0           0         
  985          0            0           0         
  891          0            0           0         
  940          0            0           0         
  853          0            0           0         
  927          0            0           0         
  885          0            0           0         
  889          0            0           0         
  897          0            0           0         
  853          0            0           0         
  921          0            0           0         
  858          0            0           0         
  894          0            0           0         
  867          0            0           0         
  901          0            0           0         
  886          0            0           0         
  890          0            0           0         
  882          0            0           0         
  903          0            0           0         
  876          0            0           0         
  868          0            0           0         
  860          0            0           0         
  878          0            0           0         
  833          0            0           0         
  876          0            0           0         
  896          0            0           0         
  823          0            0           0         
  850          0            0           0         
  880          0            0           0         
  912          0            0           0         
  870          0            0           0         
  837          0            0           0         
  866          0            0           0         
  900          0            0           0         
  892          0            0           0         
  852          0            0           0         
  893          0            0           0         
  855          0            0           0         
  885          0            0           0         
  858          0            0           0         
  853          0            0           0         
  950          0            0           0         
  881          0            0           0         
  878          0            0           0         
  826          0            0           0         
  876          0            0           0         
  898          0            0           0         
  898          0            0           0         
  831          0            0           0         
  875          0            0           0         
  892          0            0           0         
  839          0            0           0         
  873          0            0           0         
  849          0            0           0         
  849          0            0           0         
  850          0            0           0         
  878          0            0           0         
  841          0            0           0         
  838          0            0           0         
  868          0            0           0         
  871          0            0           0         
  828          0            0           0         
  843          0            0           0         
  829          0            0           0         
  848          0            0           0         
  896          0            0           0         
  845          0            0           0         
  821          0            0           0         
  857          0            0           0         
  872          0            0           0         
  858          0            0           0         
  855          0            0           0         
  833          0            0           0         
  838          0            0           0         
  837          0            0           0         
  856          0            0           0         
  779          0            0           0         
  869          0            0           0         
  845          0            0           0         
  879          0            0           0         
  843          0            0           0         
  861          0            0           0         
  870          0            0           0         
  873          0            0           0         
  826          0            0           0         
  845          0            0           0         
  824          0            0           0         
  811          0            0           0         
  876          0            0           0         
  860          0            0           0         
  871          0            0           0         
  804          0            0           0         
  848          0            0           0         
  834          0            0           0         
  776          0            0           0         
  905          0            0           0         
  898          0            0           0         
  849          0            0           0         
  829          0            0           0         
  809          0            0           0         
  758          0            0           0         
  826          0            0           0         
  857          0            0           0         
  852          0            0           0         
  859          0            0           0         
  863          0            0           0         
  834          0            0           0         
  846          0            0           0         
  801          0            0           0         
  794          0            0           0         
  803          0            0           0         
  820          0            0           0         
  852          0            0           0         
  792          0            0           0         
  843          0            0           0         
  845          0            0           0         
  870          0            0           0         
  883          0            0           0         
  827          0            0           0         
  872          0            0           0         
  854          0            0           0         
  824          0            0           0         
  825          0            0           0         
  786          0            0           0         
  774          0            0           0         
  836          0            0           0         
  816          0            0           0         
  789          0            0           0         
  818          0            0           0         
  841          0            0           0         
  804          0            0           0         
  839          0            0           0         
  820          0            0           0         
  800          0            0           0         
  805          0            0           0         
  802          0            0           0         
  786          0            0           0         
  826          0            0           0         
  801          0            0           0         
  817          0            0           0         
  727          0            0           0         
  800          0            0           0         
  789          0            0           0         
  786          0            0           0         
  766          0            0           0         
  792          0            0           0         
  762          0            0           0         
  777          0            0           0         
  790          0            0           0         
  815          0            0           0         
  778          0            0           0         
  772          0            0           0         
  833          0            0           0         
  803          0            0           0         
  780          0            0           0         
  760          0            0           0         
  742          0            0           0         
  759          0            0           0         
  733          0            0           0         
  758          0            0           0         
  788          0            0           0         
  799          0            0           0         
  777          0            0           0         
  765          0            0           0         
  821          0            0           0         
  784          0            0           0         
  772          0            0           0         
  828          0            0           0         
  785          0            0           0         
  724          0            0           0         
  786          0            0           0         
  773          0            0           0         
  799          0            0           0         
  776          0            0           0         
  747          0            0           0         
  735          0            0           0         
  744          0            0           0         
  748          0            0           0         
  736          0            0           0         
  786          0            0           0         
  759          0            0           0         
  770          0            0           0         
  817          0            0           0         
  764          0            0           0         
  770          0            0           0         
  734          0            0           0         
  785          0            0           0         
  735          0            0           0         
  750          0            0           0         
  751          0            0           0         
  771          0            0           0         
  785          0            0           0         
  737          0            0           0         
  823          0            0           0         
  750          0            0           0         
  767          0            0           0         
  739          0            0           0         
  742          0            0           0         
  738          0            0           0         
  711          0            0           0         
  740          0            0           0         
  735          0            0           0         
  697          0            0           0         
  728          0            0           0         
  763          0            0           0         
  755          0            0           0         
  690          0            0           0         
  768          0            0           0         
  743          0            0           0         
  749          0            0           0         
  729          0            0           0         
  737          0            0           0         
  724          0            0           0         
  735          0            0           0         
  717          0            0           0         
  712          0            0           0         
  719          0            0           0         
  675          0            0           0         
  707          0            0           0         
  766          0            0           0         
  670          0            0           0         
  730          0            0           0         
  727          0            0           0         
  716          0            0           0         
  742          0            0           0         
  686          0            0           0         
  738          0            0           0         
  675          0            0           0         
  646          0            0           0         
  744          0            0           0         
  719          0            0           0         
  742          0            0           0         
  687          0            0           0         
  717          0            0           0         
  640          0            0           0         
  695          0            0           0         
  699          0            0           0         
  665          0            0           0         
  700          0            0           0         
  641          0            0           0         
  730          0            0           0         
  681          0            0           0         
  695          0            0           0         
  667          0            0           0         
  744          0            0           0         
  654          0            0           0         
  704          0            0           0         
  706          0            0           0         
  659          0            0           0         
  686          0            0           0         
  688          0            0           0         
  709          0            0           0         
  751          0            0           0         
  697          0            0           0         
  713          0            0           0         
  660          0            0           0         
  658          0            0           0         
  728          0            0           0         
  677          0            0           0         
  669          0            0           0         
  648          0            0           0         
  661          0            0           0         
  661          650.964611   650.576995  0.00151286 
  639          650.273773   649.874116  0.00156495 
  651          649.58441    649.172034  0.0015361 
  715          648.896576   648.470748  0.0013986 
  653          648.21033    647.770259  0.00153139 
  657          647.52574    647.070563  0.00152207 
  686          646.842877   646.371662  0.00145773 
  662          646.161825   645.673554  0.00151057 
  672          645.482676   644.976239  0.0014881 
  664          644.805531   644.279714  0.00150602 
  666          644.130507   643.58398   0.0015015 
  665          643.457733   642.889036  0.00150376 
  676          642.787354   642.194881  0.00147929 
  629          642.119537   641.501514  0.00158983 
  709          641.454472   640.808934  0.00141044 
  680          640.792369   640.11714   0.00147059 
  670          640.133478   639.426132  0.00149254 
  637          639.47808    638.735908  0.00156986 
  655          638.826497   638.046468  0.00152672 
  693          638.179108   637.357811  0.001443  
  665          637.536353   636.669936  0.00150376 
  693          636.898738   635.982843  0.001443  
  642          636.266868   635.29653   0.00155763 
  643          635.641458   634.610996  0.00155521 
  715          635.023344   633.926241  0.0013986 
  617          634.413541   633.242265  0.00162075 
  661          633.813276   632.559065  0.00151286 
  662          633.224013   631.876641  0.00151057 
  644          632.647571   631.194993  0.0015528 
  661          632.086196   630.51412   0.00151286 
  640          631.542659   629.83402   0.0015625 
  674          631.02049    629.154693  0.00148368 
  609          630.524203   628.476138  0.00164204 
  641          630.05963    627.798355  0.00156006 
  652          629.634625   627.121342  0.00153374 
  643          629.260107   626.445098  0.00155521 
  655          628.951881   625.769624  0.00152672 
  633          628.734068   625.094917  0.00157978 
  692          628.644138   624.420977  0.00144509 
  668          628.739461   623.747804  0.00149701 
  724          629.104872   623.075396  0.00138122 
  669          629.858295   622.403752  0.00149477 
  659          631.150865   621.732873  0.00151745 
  650          633.153362   621.062756  0.00153846 
  652          635.998792   620.393402  0.00153374 
  631          639.659309   619.724809  0.00158479 
  722          643.912581   619.056976  0.00138504 
  685          648.630013   618.389903  0.00145985 
  723          653.895459   617.723589  0.00138313 
  673          659.448924   617.058033  0.00148588 
  753          664.071099   616.393235  0.00132802 
  670          665.999258   615.729192  0.00149254 
  726          664.497873   615.065906  0.00137741 
  674          660.139378   614.403374  0.00148368 
  681          653.967158   613.741596  0.00146843 
  664          647.206218   613.080571  0.00150602 
  676          640.997869   612.420299  0.00147929 
  611          636.106323   611.760778  0.00163666 
  663          632.799704   611.102008  0.0015083 
  653          630.862225   610.443988  0.00153139 
  655          629.709534   609.786717  0.00152672 
  667          628.684897   609.130194  0.00149925 
  594          627.492777   608.474418  0.0016835 
  628          626.175506   607.81939   0.00159236 
  623          624.868725   607.165107  0.00160514 
  639          623.716087   606.511569  0.00156495 
  639          622.610182   605.858776  0.00156495 
  635          621.148045   605.206726  0.0015748 
  626          619.123196   604.555418  0.00159744 
  652          616.709256   603.904853  0.00153374 
  607          614.080803   603.255028  0.00164745 
  568          611.423119   602.605944  0.00176056 
  615          608.985872   601.957599  0.00162602 
  583          606.906189   601.309992  0.00171527 
  598          605.181607   600.663124  0.00167224 
  631          603.747589   600.016993  0.00158479 
  597          602.529905   599.371597  0.00167504 
  641          601.464674   598.726938  0.00156006 
  640          600.503772   598.083012  0.0015625 
  586          599.614097   597.439821  0.00170648 
  583          598.774116   596.797363  0.00171527 
  613          597.970211   596.155637  0.00163132 
  589          597.193663   595.514642  0.00169779 
  588          596.438617   594.874378  0.00170068 
  601          595.700951   594.234844  0.00166389 
  597          594.977628   593.596039  0.00167504 
  598          594.266313   592.957963  0.00167224 
  605          593.565187   592.320614  0.00165289 
  576          592.872816   591.683991  0.00173611 
  584          592.188034   591.048094  0.00171233 
  583          591.509903   590.412923  0.00171527 
  576          590.837658   589.778476  0.00173611 
  627          590.170659   589.144752  0.0015949 
  581          589.508379   588.511751  0.00172117 
  626          588.85038    587.879472  0.00159744 
  588          588.196287   587.247915  0.00170068 
  589          587.545788   586.617077  0.00169779 
  593          586.898619   585.98696   0.00168634 
  597          586.254554   585.357561  0.00167504 
  568          585.6134     584.72888   0.00176056 
  581          584.974997   584.100917  0.00172117 
  610          584.339204   583.47367   0.00163934 
  594          583.705906   582.847138  0.0016835 
  618          583.075005   582.221322  0.00161812 
  610          582.446419   581.59622   0.00163934 
  594          581.82008    580.971831  0.0016835 
  565          581.195937   580.348155  0.00176991 
  538          580.574001   579.72519   0.00185874 
  563          579.954136   579.102937  0.0017762 
  587          579.336377   578.481394  0.00170358 
  540          578.720716   577.86056   0.00185185 
  553          578.107156   577.240436  0.00180832 
  583          577.495735   576.621019  0.00171527 
  573          576.886426   576.002309  0.0017452 
  587          576.279289   575.384306  0.00170358 
  597          575.674369   574.767008  0.00167504 
  549          575.071729   574.150415  0.00182149 
  610          574.471441   573.534526  0.00163934 
  617          573.873594   572.919341  0.00162075 
  579          573.278295   572.304858  0.00172712 
  560          572.685673   571.691077  0.00178571 
  550          572.095877   571.077997  0.00181818 
  563          571.509091   570.465618  0.0017762 
  589          570.925584   569.853937  0.00169779 
  574          570.345487   569.242956  0.00174216 
  560          569.769165   568.632672  0.00178571 
  578          569.196974   568.023086  0.0017301 
  554          568.629349   567.414196  0.00180505 
  576          568.066849   566.806002  0.00173611 
  564          567.510243   566.198503  0.00177305 
  568          566.959975   565.591698  0.00176056 
  634          566.417229   564.985586  0.00157729 
  514          565.883251   564.380167  0.00194553 
  526          565.359643   563.77544   0.00190114 
  539          564.848616   563.171404  0.00185529 
  587          564.352825   562.568059  0.00170358 
  570          563.876415   561.965403  0.00175439 
  570          563.425432   561.363435  0.00175439 
  536          563.009169   560.762156  0.00186567 
  578          562.642119   560.161565  0.0017301 
  565          562.346297   559.56166   0.00176991 
  550          562.153399   558.962441  0.00181818 
  574          562.106378   558.363906  0.00174216 
  550          562.258295   557.766057  0.00181818 
  521          562.662425   557.168891  0.00191939 
  575          563.341722   556.572407  0.00173913 
  568          564.249494   555.976606  0.00176056 
  556          565.287996   555.381486  0.00179856 
  583          566.463838   554.787047  0.00171527 
  548          567.739009   554.193288  0.00182482 
  562          568.722243   553.600208  0.00177936 
  594          568.794103   553.007806  0.0016835 
  540          567.756982   552.416081  0.00185185 
  572          565.971644   551.825034  0.00174825 
  563          563.734791   551.234663  0.0017762 
  561          561.275785   550.644967  0.00178253 
  586          558.938648   550.055946  0.00170648 
  506          556.963126   549.467599  0.00197628 
  539          555.395759   548.879925  0.00185529 
  558          554.181853   548.292923  0.00179211 
  544          553.241875   547.706593  0.00183824 
  557          552.504194   547.120934  0.00179533 
  509          551.914993   546.535945  0.00196464 
  556          551.438805   545.951626  0.00179856 
  558          551.055487   545.367976  0.00179211 
  567          550.756169   544.784993  0.00176367 
  531          550.539713   544.202678  0.00188324 
  564          550.410326   543.621029  0.00177305 
  543          550.376443   543.040046  0.00184162 
  539          550.4501     542.459728  0.00185529 
  504          550.646574   541.880075  0.00198413 
  534          550.98452    541.301085  0.00187266 
  516          551.485499   540.722758  0.00193798 
  563          552.173279   540.145093  0.0017762 
  498          553.072786   539.56809   0.00200803 
  596          554.207032   538.991747  0.00167785 
  537          555.591984   538.416065  0.0018622 
  537          557.228733   537.841041  0.0018622 
  545          559.090838   537.266676  0.00183486 
  531          561.108911   536.692969  0.00188324 
  538          563.158704   536.119919  0.00185874 
  534          565.059884   535.547525  0.00187266 
  549          566.598281   534.975787  0.00182149 
  623          567.572054   534.404704  0.00160514 
  563          567.841875   533.834275  0.0017762 
  534          567.363774   533.264499  0.00187266 
  578          566.19291    532.695376  0.0017301 
  532          564.466354   532.126906  0.0018797 
  554          562.373106   531.559086  0.00180505 
  537          560.116581   530.991917  0.0018622 
  595          557.88248    530.425398  0.00168067 
  552          555.817904   529.859528  0.00181159 
  532          554.022558   529.294306  0.0018797 
  522          552.548612   528.729732  0.00191571 
  510          551.402016   528.165805  0.00196078 
  522          550.543731   527.602525  0.00191571 
  502          549.891113   527.03989   0.00199203 
  527          549.322833   526.477899  0.00189753 
  538          548.695306   525.916553  0.00185874 
  518          547.872361   525.355851  0.0019305 
  508          546.758721   524.795791  0.0019685 
  520          545.320976   524.236373  0.00192308 
  537          543.58737    523.677596  0.0018622 
  545          541.631452   523.11946   0.00183486 
  523          539.549233   522.561964  0.00191205 
  508          537.43753    522.005107  0.0019685 
  530          535.37726    521.448888  0.00188679 
  539          533.424448   520.893307  0.00185529 
  507          531.610263   520.338363  0.00197239 
  530          529.946562   519.784056  0.00188679 
  495          528.432385   519.230384  0.0020202 
  524          527.060151   518.677347  0.0019084 
  522          525.81912    518.124944  0.00191571 
  535          524.699914   517.573175  0.00186916 
  544          523.695743   517.022039  0.00183824 
  495          522.805076   516.471534  0.0020202 
  492          522.034062   515.921662  0.00203252 
  501          521.39843    515.37242   0.00199601 
  528          520.926631   514.823807  0.00189394 
  537          520.660023   514.275825  0.0018622 
  509          520.649004   513.728471  0.00196464 
  501          520.935562   513.181744  0.00199601 
  554          521.511116   512.635645  0.00180505 
  539          522.291311   512.090173  0.00185529 
  514          523.216643   511.545326  0.00194553 
  505          524.256777   511.001105  0.0019802 
  513          525.174333   510.457508  0.00194932 
  514          525.372344   509.914535  0.00194553 
  525          524.480441   509.372184  0.00190476 
  464          522.770629   508.830456  0.00215517 
  530          520.613822   508.28935   0.00188679 
  528          518.165003   507.748865  0.00189394 
  504          515.678203   507.209     0.00198413 
  486          513.442934   506.669755  0.00205761 
  484          511.577648   506.131129  0.00206612 
  507          510.060154   505.593121  0.00197239 
  502          508.818311   505.05573   0.00199203 
  499          507.776857   504.518956  0.00200401 
  474          506.873583   503.982799  0.0021097 
  490          506.063041   503.447257  0.00204082 
  484          505.314714   502.91233   0.00206612 
  513          504.60922    502.378017  0.00194932 
  515          503.934558   501.844317  0.00194175 
  473          503.283168   501.31123   0.00211416 
  538          502.650036   500.778755  0.00185874 
  466          502.031675   500.246892  0.00214592 
  485          501.425534   499.715639  0.00206186 
  502          500.829674   499.184996  0.00199203 
  499          500.242605   498.654963  0.00200401 
  530          499.663163   498.125538  0.00188679 
  470          499.090412   497.596722  0.00212766 
  483          498.523613   497.068512  0.00207039 
  464          497.96217    496.540909  0.00215517 
  473          497.405592   496.013913  0.00211416 
  470          496.853485   495.487521  0.00212766 
  507          496.305529   494.961734  0.00197239 
  464          495.761459   494.436551  0.00215517 
  518          495.221062   493.911972  0.0019305 
  492          494.684172   493.387995  0.00203252 
  498          494.15065    492.86462   0.00200803 
  483          493.620396   492.341846  0.00207039 
  487          493.093338   491.819672  0.00205339 
  466          492.569424   491.298099  0.00214592 
  493          492.048632   490.777125  0.0020284 
  472          491.531271   490.256749  0.00211864 
  540          491.016741   489.736971  0.00185185 
  464          490.505392   489.217791  0.00215517 
  477          489.997294   488.699207  0.00209644 
  487          489.492529   488.181219  0.00205339 
  508          488.991364   487.663826  0.0019685 
  459          488.49363    487.147028  0.00217865 
  474          487.999644   486.630824  0.0021097 
  500          487.509602   486.115213  0.002     
  480          487.023738   485.600194  0.00208333 
  497          486.542319   485.085768  0.00201207 
  497          486.065657   484.571932  0.00201207 
  475          485.594122   484.058688  0.00210526 
  507          485.128135   483.546033  0.00197239 
  476          484.668188   483.033967  0.00210084 
  480          484.214861   482.52249   0.00208333 
  472          483.768821   482.011601  0.00211864 
  498          483.33085    481.5013    0.00200803 
  445          482.901879   480.991585  0.00224719 
  474          482.482984   480.482456  0.0021097 
  445          482.075574   479.973912  0.00224719 
  499          481.680901   479.465953  0.00200401 
  446          481.300869   478.958578  0.00224215 
  470          480.937582   478.451786  0.00212766 
  479          480.593527   477.945577  0.00208768 
  458          480.271652   477.439951  0.00218341 
  481          479.975446   476.934905  0.002079  
  507          479.708827   476.43044   0.00197239 
  452          479.476506   475.926556  0.00221239 
  483          479.283777   475.42325   0.00207039 
  438          479.136466   474.920524  0.00228311 
  481          479.040744   474.418376  0.002079  
  473          479.002549   473.916805  0.00211416 
  448          479.027134   473.415811  0.00223214 
  457          479.118462   472.915393  0.00218818 
  464          479.278987   472.415551  0.00215517 
  433          479.511058   471.916284  0.00230947 
  512          479.819363   471.417591  0.00195312 
  508          480.213458   470.919472  0.0019685 
  469          480.709484   470.421926  0.0021322 
  478          481.328263   469.924952  0.00209205 
  473          482.090111   469.428549  0.00211416 
  475          483.007919   468.932718  0.00210526 
  452          484.076164   468.437457  0.00221239 
  464          485.257156   467.942766  0.00215517 
  435          486.469319   467.448644  0.00229885 
  477          487.581902   466.955091  0.00209644 
  447          488.427334   466.462105  0.00223714 
  475          488.837245   465.969687  0.00210526 
  475          488.688282   465.477835  0.00210526 
  450          487.93784    464.986549  0.00222222 
  451          486.622245   464.495829  0.00221729 
  459          484.846349   464.005673  0.00217865 
  445          482.75024    463.516081  0.00224719 
  494          480.482996   463.027052  0.00202429 
  470          478.179413   462.538587  0.00212766 
  457          475.940755   462.050683  0.00218818 
  454          473.833491   461.563341  0.00220264 
  502          471.890126   461.07656   0.00199203 
  445          470.119816   460.590339  0.00224719 
  491          468.516646   460.104678  0.00203666 
  443          467.066665   459.619575  0.00225734 
  459          465.752816   459.135031  0.00217865 
  477          464.557509   458.651045  0.00209644 
  488          463.463822   458.167615  0.00204918 
  470          462.456707   457.684743  0.00212766 
  449          461.522871   457.202426  0.00222717 
  425          460.65082    456.720664  0.00235294 
  472          459.830852   456.239457  0.00211864 
  455          459.054806   455.758804  0.0021978 
  486          458.315841   455.278704  0.00205761 
  452          457.608327   454.799156  0.00221239 
  435          456.927599   454.320161  0.00229885 
  454          456.269915   453.841718  0.00220264 
  419          455.631829   453.363825  0.00238663 
  430          455.010836   452.886482  0.00232558 
  480          454.404718   452.409689  0.00208333 
  454          453.811643   451.933445  0.00220264 
  513          453.230127   451.457749  0.00194932 
  450          452.658708   450.982601  0.00222222 
  464          452.096341   450.508     0.00215517 
  453          451.542064   450.033946  0.00220751 
  421          450.99504    449.560438  0.0023753 
  432          450.454557   449.087474  0.00231481 
  418          449.91999    448.615056  0.00239234 
  460          449.390792   448.143181  0.00217391 
  466          448.866479   447.67185   0.00214592 
  433          448.34664    447.201062  0.00230947 
  425          447.830895   446.730816  0.00235294 
  421          447.31892    446.261111  0.0023753 
  391          446.810424   445.791948  0.00255754 
  457          446.305145   445.323324  0.00218818 
  423          445.802849   444.855241  0.00236407 
  462          445.303335   444.387697  0.0021645 
  470          444.810607   443.920691  0.00212766 
  465          444.316127   443.454223  0.00215054 
  399          443.823928   442.988292  0.00250627 
  438          443.33387    442.522898  0.00228311 
  414          442.845831   442.05804   0.00241546 
  425          442.361803   441.593718  0.00235294 
  466          441.877492   441.12993   0.00214592 
  443          441.394899   440.666677  0.00225734 
  403          440.913942   440.203958  0.00248139 
  424          440.434545   439.741771  0.00235849 
  486          439.956638   439.280117  0.00205761 
  432          439.480159   438.818995  0.00231481 
  423          439.00505    438.358404  0.00236407 
  508          438.531257   437.898344  0.0019685 
  456          438.058733   437.438813  0.00219298 
  430          437.587433   436.979812  0.00232558 
  396          437.117314   436.52134   0.00252525 
  425          436.64834    436.063397  0.00235294 
  396          436.180475   435.605981  0.00252525 
  451          435.713687   435.149092  0.00221729 
  426          435.247946   434.692729  0.00234742 
  422          434.783225   434.236892  0.00236967 
  468          434.319498   433.781581  0.00213675 
  414          433.856742   433.326794  0.00241546 
  442          433.394934   432.872531  0.00226244 
  425          432.934054   432.418792  0.00235294 
  428          432.474084   431.965575  0.00233645 
  444          432.015006   431.512881  0.00225225 
  416          431.556803   431.060709  0.00240385 
  457          431.099462   430.609057  0.00218818 
  422          430.642966   430.157926  0.00236967 
  443          430.187305   429.707315  0.00225734 
  450          429.732466   429.257224  0.00222222 
  456          429.278438   428.807651  0.00219298 
  421          428.825211   428.358596  0.0023753 
  423          428.372774   427.910059  0.00236407 
  436          427.92112    427.462039  0.00229358 
  433          427.470241   427.014535  0.00230947 
  403          427.020128   426.567547  0.00248139 
  463          426.570776   426.121074  0.00215983 
  460          426.122179   425.675115  0.00217391 
  407          425.674329   425.229671  0.002457  
  416          425.227223   424.78474   0.00240385 
  441          424.780857   424.340322  0.00226757 
  423          424.335226   423.896417  0.00236407 
  431          423.890327   423.453023  0.00232019 
  453          423.446156   423.01014   0.00220751 
  435          423.002712   422.567768  0.00229885 
  415          422.559992   422.125905  0.00240964 
  417          422.117994   421.684552  0.00239808 
  428          421.676719   421.243708  0.00233645 
  409          421.236164   420.803372  0.00244499 
  381          420.79633    420.363544  0.00262467 
  386          420.357217   419.924222  0.00259067 
  409          419.920742   419.485407  0.00244499 
  417          419.483081   419.047098  0.00239808 
  402          419.046145   418.609295  0.00248756 
  452          418.609936   418.171996  0.00221239 
  360          418.174456   417.735201  0.00277778 
  403          417.740669   417.29891   0.00248139 
  404          417.306663   416.863122  0.00247525 
  397          416.873399   416.427836  0.00251889 
  425          416.440881   415.993052  0.00235294 
  400          416.009115   415.55877   0.0025    
  414          415.579511   415.124988  0.00241546 
  447          415.149274   414.691706  0.00223714 
  391          414.723422   414.258924  0.00255754 
  395          414.294754   413.826641  0.00253165 
  412          413.866877   413.394856  0.00242718 
  370          413.440504   412.96357   0.0027027 
  417          413.014244   412.53278   0.00239808 
  385          412.590618   412.102488  0.0025974 
  423          412.166029   411.672691  0.00236407 
  421          411.742294   411.24339   0.0023753 
  379          411.319431   410.814584  0.00263852 
  400          410.897453   410.386273  0.0025    
  397          410.476382   409.958456  0.00251889 
  391          410.056238   409.531131  0.00255754 
  399          409.637044   409.1043    0.00250627 
  406          409.218825   408.677961  0.00246305 
  426          408.801607   408.252113  0.00234742 
  428          408.385419   407.826757  0.00233645 
  372          407.970293   407.401891  0.00268817 
  408          407.556263   406.977515  0.00245098 
  396          407.143367   406.553629  0.00252525 
  408          406.731648   406.130231  0.00245098 
  377          406.321152   405.707322  0.00265252 
  400          405.911925   405.2849    0.0025    
  417          405.504023   404.862966  0.00239808 
  422          405.097505   404.441518  0.00236967 
  439          404.692439   404.020556  0.0022779 
  416          404.288895   403.60008   0.00240385 
  374          403.886956   403.180089  0.0026738 
  423          403.486705   402.760582  0.00236407 
  388          403.088241   402.341558  0.00257732 
  383          402.691673   401.923019  0.00261097 
  398          402.29712    401.504962  0.00251256 
  379          401.904715   401.087387  0.00263852 
  390          401.51461    400.670293  0.0025641 
  411          401.126962   400.253681  0.00243309 
  421          400.741962   399.837549  0.0023753 
  390          400.359816   399.421898  0.0025641 
  388          399.982611   399.006725  0.00257732 
  402          399.60691    398.592032  0.00248756 
  358          399.234861   398.177817  0.0027933 
  382          398.866793   397.764079  0.0026178 
  386          398.503094   397.350819  0.00259067 
  411          398.144201   396.938036  0.00243309 
  429          397.791541   396.525728  0.002331  
  371          397.443839   396.113897  0.00269542 
  434          397.106095   395.70254   0.00230415 
  395          396.772251   395.291658  0.00253165 
  389          396.446613   394.881249  0.00257069 
  396          396.130228   394.471315  0.00252525 
  389          395.824333   394.061853  0.00257069 
  428          395.530392   393.652863  0.00233645 
  406          395.250159   393.244345  0.00246305 
  345          394.98745    392.836298  0.00289855 
  399          394.741348   392.428722  0.00250627 
  350          394.516634   392.021616  0.00285714 
  389          394.31701    391.61498   0.00257069 
  408          394.146954   391.208813  0.00245098 
  358          394.011886   390.803114  0.0027933 
  390          393.918317   390.397884  0.0025641 
  379          393.873912   389.99312   0.00263852 
  400          393.887845   389.588824  0.0025    
  416          393.970765   389.184994  0.00240385 
  379          394.134867   388.78163   0.00263852 
  381          394.393809   388.378731  0.00262467 
  395          394.7623     387.976297  0.00253165 
  383          395.254837   387.574328  0.00261097 
  400          395.884336   387.172822  0.0025    
  384          396.658303   386.771779  0.00260417 
  376          397.573287   386.371199  0.00265957 
  415          398.606918   385.97108   0.00240964 
  383          399.708357   385.571424  0.00261097 
  391          400.790967   385.172228  0.00255754 
  412          401.735856   384.773493  0.00242718 
  368          402.409981   384.375218  0.00271739 
  384          402.699345   383.977403  0.00260417 
  366          402.542296   383.580046  0.00273224 
  401          401.934889   383.183148  0.00249377 
  408          400.92978    382.786708  0.00245098 
  387          399.609407   382.390724  0.00258398 
  351          398.071143   381.995198  0.002849  
  393          396.413843   381.600128  0.00254453 
  374          394.72191    381.205514  0.0026738 
  394          393.060065   380.811355  0.00253807 
  388          391.469279   380.417651  0.00257732 
  363          389.971115   380.024401  0.00275482 
  378          388.567443   379.631605  0.0026455 
  370          387.2452     379.239261  0.0027027 
  401          385.998959   378.847371  0.00249377 
  404          384.837008   378.455932  0.00247525 
  418          383.761325   378.064945  0.00239234 
  398          382.763681   377.674409  0.00251256 
  360          381.838525   377.284324  0.00277778 
  401          380.983949   376.894688  0.00249377 
  370          380.195102   376.505503  0.0027027 
  366          379.463967   376.116766  0.00273224 
  381          378.781833   375.728477  0.00262467 
  380          378.140628   375.340637  0.00263158 
  357          377.533469   374.953244  0.00280112 
  364          376.954682   374.566297  0.00274725 
  393          376.399679   374.179798  0.00254453 
  362          375.864755   373.793744  0.00276243 
  389          375.348456   373.408135  0.00257069 
  346          374.845428   373.022971  0.00289017 
  354          374.355153   372.638252  0.00282486 
  359          373.875993   372.253976  0.00278552 
  386          373.406579   371.870144  0.00259067 
  398          372.946474   371.486755  0.00251256 
  342          372.493265   371.103807  0.00292398 
  363          372.046834   370.721302  0.00275482 
  381          371.606469   370.339238  0.00262467 
  353          371.171552   369.957614  0.00283286 
  402          370.741557   369.576431  0.00248756 
  374          370.316017   369.195688  0.0026738 
  362          369.894532   368.815383  0.00276243 
  346          369.476753   368.435518  0.00289017 
  357          369.062365   368.05609   0.00280112 
  392          368.651096   367.677101  0.00255102 
  341          368.242703   367.298548  0.00293255 
  374          367.837431   366.920433  0.0026738 
  398          367.434169   366.542753  0.00251256 
  357          367.03321    366.165509  0.00280112 
  358          366.634399   365.7887    0.0027933 
  361          366.237599   365.412326  0.00277008 
  392          365.842917   365.036386  0.00255102 
  346          365.449784   364.66088   0.00289017 
  387          365.058328   364.285807  0.00258398 
  355          364.668464   363.911167  0.0028169 
  377          364.280109   363.536958  0.00265252 
  374          363.893187   363.163182  0.0026738 
  366          363.507633   362.789836  0.00273224 
  371          363.123387   362.416921  0.00269542 
  353          362.740392   362.044437  0.00283286 
  383          362.358601   361.672382  0.00261097 
  366          361.977966   361.300756  0.00273224 
  384          361.598524   360.929559  0.00260417 
  368          361.220082   360.55879   0.00271739 
  347          360.842681   360.188448  0.00288184 
  365          360.466292   359.818534  0.00273973 
  362          360.090885   359.449047  0.00276243 
  389          359.716434   359.079985  0.00257069 
  360          359.342975   358.71135   0.00277778 
  391          358.970365   358.343139  0.00255754 
  376          358.598643   357.975354  0.00265957 
  368          358.227793   357.607992  0.00271739 
  357          357.857802   357.241054  0.00280112 
  364          357.488647   356.87454   0.00274725 
  367          357.120318   356.508448  0.0027248 
  315          356.752814   356.142778  0.0031746 
  401          356.386101   355.77753   0.00249377 
  318          356.020182   355.412704  0.00314465 
  362          355.655049   355.048298  0.00276243 
  373          355.290691   354.684312  0.00268097 
  384          354.927105   354.320747  0.00260417 
  339          354.564282   353.9576    0.00294985 
  366          354.20222    353.594873  0.00273224 
  369          353.841018   353.232563  0.00271003 
  336          353.480467   352.870672  0.00297619 
  376          353.120667   352.509198  0.00265957 
  370          352.761618   352.148141  0.0027027 
  350          352.403319   351.7875    0.00285714 
  354          352.045771   351.427275  0.00282486 
  382          351.689027   351.067466  0.0026178 
  363          351.332986   350.708071  0.00275482 
  307          350.977703   350.349091  0.00325733 
  383          350.623182   349.990525  0.00261097 
  376          350.269667   349.632373  0.00265957 
  368          349.916684   349.274633  0.00271739 
  339          349.564479   348.917306  0.00294985 
  345          349.213277   348.560391  0.00289855 
  367          348.862655   348.203888  0.0027248 
  327          348.512839   347.847796  0.0030581 
  355          348.163837   347.492114  0.0028169 
  355          347.815785   347.136842  0.0028169 
  356          347.468453   346.781981  0.00280899 
  337          347.122085   346.427528  0.00296736 
  338          346.776482   346.073484  0.00295858 
  372          346.431771   345.719848  0.00268817 
  351          346.087969   345.366621  0.002849  
  308          345.7451     345.0138    0.00324675 
  385          345.403187   344.661386  0.0025974 
  346          345.062257   344.309379  0.00289017 
  350          344.722342   343.957777  0.00285714 
  326          344.383473   343.606581  0.00306748 
  355          344.045693   343.255789  0.0028169 
  331          343.709042   342.905403  0.00302115 
  379          343.373577   342.55542   0.00263852 
  335          343.039368   342.20584   0.00298507 
  350          342.706508   341.856664  0.00285714 
  362          342.375116   341.50789   0.00276243 
  381          342.045363   341.159519  0.00262467 
  321          341.717457   340.811549  0.00311526 
  353          341.393374   340.46398   0.00283286 
  350          341.069933   340.116812  0.00285714 
  351          340.748965   339.770044  0.002849  
  361          340.430308   339.423676  0.00277008 
  347          340.113598   339.077707  0.00288184 
  329          339.798368   338.732137  0.00303951 
  352          339.484394   338.386965  0.00284091 
  336          339.168592   338.042191  0.00297619 
  325          338.852104   337.697815  0.00307692 
  319          338.536597   337.353835  0.0031348 
  364          338.222993   337.010253  0.00274725 
  327          337.91129    336.667066  0.0030581 
  359          337.601944   336.324274  0.00278552 
  367          337.295907   335.981878  0.0027248 
  323          336.993834   335.639877  0.00309598 
  341          336.695989   335.29827   0.00293255 
  355          336.402485   334.957056  0.0028169 
  329          336.113423   334.616236  0.00303951 
  320          335.828982   334.275808  0.003125  
  325          335.549411   333.935773  0.00307692 
  338          335.27505    333.59613   0.00295858 
  275          335.006326   333.256878  0.00363636 
  354          334.743755   332.918018  0.00282486 
  322          334.48792    332.579547  0.00310559 
  351          334.239529   332.241467  0.002849  
  351          333.999389   331.903777  0.002849  
  337          333.768435   331.566475  0.00296736 
  318          333.54785    331.229563  0.00314465 
  341          333.338711   330.893038  0.00293255 
  336          333.142555   330.556902  0.00297619 
  323          332.961127   330.221153  0.00309598 
  295          332.796464   329.88579   0.00338983 
  357          332.650981   329.550814  0.00280112 
  335          332.527616   329.216224  0.00298507 
  312          332.42975    328.88202   0.00320513 
  326          332.361556   328.548201  0.00306748 
  311          332.328157   328.214766  0.00321543 
  357          332.335802   327.881716  0.00280112 
  332          332.392234   327.549049  0.00301205 
  334          332.507147   327.216765  0.00299401 
  360          332.692805   326.884865  0.00277778 
  369          332.964699   326.553347  0.00271003 
  331          333.34311    326.22221   0.00302115 
  332          333.854633   325.891456  0.00301205 
  316          334.535078   325.561082  0.00316456 
  356          335.434403   325.231089  0.00280899 
  377          336.626023   324.901476  0.00265252 
  354          338.223771   324.572243  0.00282486 
  356          340.415153   324.243389  0.00280899 
  337          343.512119   323.914914  0.00296736 
  378          348.021204   323.586817  0.0026455 
  370          354.717014   323.259098  0.0027027 
  375          364.680584   322.931757  0.00266667 
  408          379.246045   322.604793  0.00245098 
  470          399.453981   322.278205  0.00212766 
  571          425.200434   321.951993  0.00175131 
  617          454.314299   321.626158  0.00162075 
  570          483.884898   321.300697  0.00175439 
  582          509.422342   320.975612  0.00171821 
  586          521.363867   320.650901  0.00170648 
  559          514.446433   320.326563  0.00178891 
  523          496.490207   320.0026    0.00191205 
  488          476.319698   319.679009  0.00204918 
  458          454.206443   319.355791  0.00218341 
  414          428.425445   319.032946  0.00241546 
  361          402.446702   318.710472  0.00277008 
  363          380.523212   318.388369  0.00275482 
  358          363.922591   318.066638  0.0027933 
  333          352.042866   317.745276  0.003003  
  338          343.764236   317.424285  0.00295858 
  341          338.005642   317.103664  0.00293255 
  287          333.904612   316.783411  0.00348432 
  317          330.860718   316.463528  0.00315457 
  312          328.494633   316.144013  0.00320513 
  326          326.580535   315.824865  0.00306748 
  359          324.984601   315.506085  0.00278552 
  336          323.623749   315.187672  0.00297619 
  310          322.443003   314.869626  0.00322581 
  350          321.403581   314.551946  0.00285714 
  313          320.47663    314.234632  0.00319489 
  345          319.640606   313.917682  0.00289855 
  337          318.878898   313.601098  0.00296736 
  301          318.178524   313.284878  0.00332226 
  313          317.529313   312.969023  0.00319489 
  326          316.923162   312.65353   0.00306748 
  320          316.353494   312.338401  0.003125  
  292          315.814994   312.023635  0.00342466 
  321          315.303321   311.709231  0.00311526 
  350          314.814877   311.395189  0.00285714 
  349          314.346706   311.081508  0.00286533 
  357          313.89635    310.768188  0.00280112 
  328          313.46171    310.455229  0.00304878 
  299          313.041032   310.142631  0.00334448 
  344          312.632957   309.830391  0.00290698 
  349          312.235962   309.518512  0.00286533 
  344          311.848492   309.206991  0.00290698 
  298          311.470591   308.895828  0.0033557 
  326          311.101089   308.585024  0.00306748 
  332          310.739649   308.274578  0.00301205 
  360          310.385253   307.964488  0.00277778 
  316          310.037731   307.654756  0.00316456 
  302          309.696405   307.345379  0.00331126 
  327          309.360987   307.036359  0.0030581 
  360          309.031169   306.727694  0.00277778 
  351          308.706699   306.419385  0.002849  
  310          308.387202   306.11143   0.00322581 
  308          308.072841   305.80383   0.00324675 
  345          307.76324    305.496583  0.00289855 
  344          307.458482   305.18969   0.00290698 
  334          307.158417   304.88315   0.00299401 
  294          306.863021   304.576962  0.00340136 
  280          306.572107   304.271127  0.00357143 
  328          306.286084   303.965643  0.00304878 
  306          306.004835   303.660511  0.00326797 
  317          305.728356   303.35573   0.00315457 
  291          305.456976   303.0513    0.00343643 
  325          305.190763   302.747219  0.00307692 
  315          304.92992    302.443489  0.0031746 
  313          304.674673   302.140108  0.00319489 
  325          304.425313   301.837075  0.00307692 
  302          304.189189   301.534391  0.00331126 
  289          303.952665   301.232056  0.00346021 
  308          303.723178   300.930067  0.00324675 
  322          303.501232   300.628427  0.00310559 
  298          303.28738    300.327133  0.0033557 
  324          303.082292   300.026185  0.00308642 
  293          302.890235   299.725584  0.00341297 
  265          302.705045   299.425328  0.00377358 
  255          302.53122    299.125418  0.00392157 
  290          302.369874   298.825852  0.00344828 
  311          302.222337   298.526631  0.00321543 
  321          302.090066   298.227753  0.00311526 
  302          301.974815   297.92922   0.00331126 
  287          301.878602   297.631029  0.00348432 
  312          301.803785   297.333182  0.00320513 
  285          301.753092   297.035677  0.00350877 
  307          301.729806   296.738513  0.00325733 
  277          301.749125   296.441692  0.00361011 
  292          301.792747   296.145211  0.00342466 
  309          301.877509   295.849072  0.00323625 
  327          302.016001   295.553272  0.0030581 
  323          302.203971   295.257813  0.00309598 
  297          302.457167   294.962694  0.003367  
  268          302.79297    294.667913  0.00373134 
  330          303.214616   294.373471  0.0030303 
  298          303.749123   294.079368  0.0033557 
  349          304.413575   293.785603  0.00286533 
  322          305.240362   293.492175  0.00310559 
  300          306.267809   293.199084  0.00333333 
  308          307.545502   292.906331  0.00324675 
  303          309.140632   292.613913  0.00330033 
  339          311.146069   292.321832  0.00294985 
  319          313.69718    292.030086  0.0031348 
  342          317.003563   291.738676  0.00292398 
  359          321.410069   291.4476    0.00278552 
  323          327.4912     291.156859  0.00309598 
  346          336.18569    290.866451  0.00289017 
  345          348.911534   290.576378  0.00289855 
  398          367.58274    290.286637  0.00251256 
  415          394.385131   289.99723   0.00240964 
  426          431.216378   289.708155  0.00234742 
  488          478.277248   289.419412  0.00204918 
  558          530.966733   289.131     0.00179211 
  687          575.688919   288.84292   0.0014556 
  712          594.692823   288.555171  0.00140449 
  678          585.592263   288.267752  0.00147493 
  635          563.595171   287.980663  0.0015748 
  606          539.387746   287.693904  0.00165017 
  605          510.548517   287.407475  0.00165289 
  509          473.609011   287.121374  0.00196464 
  479          433.779263   286.835602  0.00208768 
  455          398.362046   286.550158  0.0021978 
  361          370.399445   286.265042  0.00277008 
  339          349.665886   285.980253  0.00294985 
  318          334.783588   285.695791  0.00314465 
  282          324.22839    285.411656  0.0035461 
  276          316.683473   285.127847  0.00362319 
  279          311.151999   284.844363  0.00358423 
  296          306.946304   284.561206  0.00337838 
  307          303.630233   284.278373  0.00325733 
  305          300.933133   283.995865  0.00327869 
  306          298.686526   283.713681  0.00326797 
  283          296.780732   283.431822  0.00353357 
  275          295.140045   283.150285  0.00363636 
  312          293.709939   282.869072  0.00320513 
  291          292.449526   282.588182  0.00343643 
  324          291.327331   282.307614  0.00308642 
  273          290.320227   282.027368  0.003663  
  286          289.406439   281.747444  0.0034965 
  289          288.571885   281.467841  0.00346021 
  278          287.804349   281.188559  0.00359712 
  287          287.093747   280.909597  0.00348432 
  303          286.431998   280.630956  0.00330033 
  266          285.812322   280.352634  0.0037594 
  293          285.229769   280.074631  0.00341297 
  290          284.678132   279.796948  0.00344828 
  312          284.154664   279.519583  0.00320513 
  266          283.655761   279.242536  0.0037594 
  296          283.178537   278.965807  0.00337838 
  293          282.720817   278.689396  0.00341297 
  283          282.280427   278.413302  0.00353357 
  288          281.860327   278.137524  0.00347222 
  304          281.449561   277.862063  0.00328947 
  269          281.051516   277.586918  0.00371747 
  285          280.665082   277.312088  0.00350877 
  283          280.289259   277.037574  0.00353357 
  265          279.923191   276.763374  0.00377358 
  284          279.566129   276.489489  0.00352113 
  271          279.219813   276.215918  0.00369004 
  261          278.878939   275.942661  0.00383142 
  243          278.547894   275.669717  0.00411523 
  278          278.221295   275.397086  0.00359712 
  303          277.903619   275.124768  0.00330033 
  256          277.589906   274.852762  0.00390625 
  272          277.282254   274.581067  0.00367647 
  263          276.98049    274.309685  0.00380228 
  274          276.684487   274.038613  0.00364964 
  275          276.395405   273.767853  0.00363636 
  279          276.110729   273.497402  0.00358423 
  279          275.832893   273.227262  0.00358423 
  271          275.559628   272.957431  0.00369004 
  282          275.292242   272.68791   0.0035461 
  238          275.030926   272.418698  0.00420168 
  280          274.775943   272.149794  0.00357143 
  296          274.527637   271.881198  0.00337838 
  275          274.286447   271.612911  0.00363636 
  291          274.052908   271.344931  0.00343643 
  283          273.827702   271.077257  0.00353357 
  273          273.611635   270.809891  0.003663  
  305          273.405716   270.542831  0.00327869 
  286          273.211177   270.276077  0.0034965 
  278          273.029533   270.009629  0.00359712 
  311          272.862637   269.743486  0.00321543 
  241          272.712824   269.477648  0.00414938 
  274          272.58294    269.212114  0.00364964 
  287          272.47662    268.946885  0.00348432 
  300          272.398461   268.68196   0.00333333 
  280          272.354362   268.417338  0.00357143 
  274          272.351952   268.153019  0.00364964 
  280          272.401377   267.889003  0.00357143 
  261          272.516156   267.62529   0.00383142 
  274          272.715402   267.361878  0.00364964 
  297          273.02729    267.098768  0.003367  
  286          273.496201   266.83596   0.0034965 
  291          274.195451   266.573453  0.00343643 
  283          275.247823   266.311246  0.00353357 
  282          276.849501   266.049339  0.0035461 
  281          279.290276   265.787733  0.00355872 
  320          282.946599   265.526426  0.003125  
  293          288.227657   265.265418  0.00341297 
  291          295.440196   265.004709  0.00343643 
  319          304.470592   264.744299  0.0031348 
  309          314.098803   264.484186  0.00323625 
  342          321.356949   264.224372  0.00292398 
  313          323.23742    263.964855  0.00319489 
  337          320.338342   263.705635  0.00296736 
  330          315.845987   263.446711  0.0030303 
  309          311.349439   263.188085  0.00323625 
  312          306.046066   262.929754  0.00320513 
  322          299.194076   262.671719  0.00310559 
  313          291.775651   262.413979  0.00319489 
  292          285.152649   262.156534  0.00342466 
  304          279.889038   261.899384  0.00328947 
  289          275.951263   261.642528  0.00346021 
  258          273.092546   261.385966  0.00387597 
  243          271.037591   261.129698  0.00411523 
  266          269.546551   260.873723  0.0037594 
  263          268.4373     260.61804   0.00380228 
  258          267.585008   260.362651  0.00387597 
  237          266.910745   260.107553  0.00421941 
  265          266.366433   259.852748  0.00377358 
  268          265.923011   259.598233  0.00373134 
  265          265.5633     259.34401   0.00377358 
  264          265.276248   259.090078  0.00378788 
  248          265.055503   258.836437  0.00403226 
  262          264.897986   258.583085  0.00381679 
  289          264.803734   258.330023  0.00346021 
  256          264.774953   258.077251  0.00390625 
  272          264.816641   257.824768  0.00367647 
  271          264.936724   257.572573  0.00369004 
  273          265.146551   257.320667  0.003663  
  257          265.508096   257.069049  0.00389105 
  248          265.950312   256.817719  0.00403226 
  246          266.548054   256.566676  0.00406504 
  241          267.341368   256.31592   0.00414938 
  283          268.387603   256.065451  0.00353357 
  281          269.773422   255.815268  0.00355872 
  282          271.661117   255.565371  0.0035461 
  274          274.237109   255.31576   0.00364964 
  306          277.909751   255.066434  0.00326797 
  289          283.287769   254.817394  0.00346021 
  325          291.242355   254.568638  0.00307692 
  335          302.861345   254.320166  0.00298507 
  329          319.252363   254.071978  0.00303951 
  428          341.081198   253.824074  0.00233645 
  474          367.457973   253.576453  0.0021097 
  547          393.799693   253.329115  0.00182815 
  525          410.955304   253.08206   0.00190476 
  621          412.33273    252.835287  0.00161031 
  712          402.490612   252.588796  0.00140449 
  745          390.266013   252.342587  0.00134228 
  704          378.399778   252.096659  0.00142045 
  633          363.799379   251.851012  0.00157978 
  561          344.932144   251.605646  0.00178253 
  525          325.021924   251.36056   0.00190476 
  464          307.613802   251.115754  0.00215517 
  425          293.963429   250.871228  0.00235294 
  382          283.85304    250.626981  0.0026178 
  358          276.580597   250.383013  0.0027933 
  303          271.398949   250.139323  0.00330033 
  280          267.666683   249.895912  0.00357143 
  271          264.902857   249.652779  0.00369004 
  237          262.780182   249.409923  0.00421941 
  237          261.09128    249.167345  0.00421941 
  217          259.707922   248.925044  0.00460829 
  284          258.550405   248.68302   0.00352113 
  277          257.5663     248.441272  0.00361011 
  249          256.71947    248.199799  0.00401606 
  241          255.984212   247.958603  0.00414938 
  259          255.340276   247.717682  0.003861  
  231          254.773346   247.477036  0.004329  
  260          254.272307   247.236665  0.00384615 
  247          253.828597   246.996568  0.00404858 
  231          253.43577    246.756745  0.004329  
  276          253.089007   246.517196  0.00362319 
  262          252.785174   246.27792   0.00381679 
  204          252.521492   246.038917  0.00490196 
  234          252.296983   245.800187  0.0042735 
  266          252.111371   245.56173   0.0037594 
  260          251.965343   245.323544  0.00384615 
  263          251.860548   245.085631  0.00380228 
  226          251.799733   244.847989  0.00442478 
  265          251.786837   244.610618  0.00377358 
  270          251.827254   244.373518  0.0037037 
  225          251.930596   244.136688  0.00444444 
  224          252.101505   243.900128  0.00446429 
  232          252.35482    243.663839  0.00431034 
  230          252.707092   243.427819  0.00434783 
  220          253.180487   243.192068  0.00454545 
  216          253.806039   242.956586  0.00462963 
  239          254.630615   242.721372  0.0041841 
  227          255.723037   242.486427  0.00440529 
  255          257.200345   242.25175   0.00392157 
  247          259.251376   242.01734   0.00404858 
  273          262.170283   241.783198  0.003663  
  220          266.372605   241.549323  0.00454545 
  260          272.378611   241.315714  0.00384615 
  297          280.715306   241.082372  0.003367  
  304          291.712699   240.849296  0.00328947 
  320          304.994584   240.616485  0.003125  
  334          318.504646   240.38394   0.00299401 
  332          328.173323   240.15166   0.00301205 
  349          331.309409   239.919645  0.00286533 
  355          330.479832   239.687894  0.0028169 
  364          330.350376   239.456407  0.00274725 
  344          333.061344   239.225184  0.00290698 
  399          338.241402   238.994225  0.00250627 
  382          346.098709   238.763529  0.0026178 
  344          358.827517   238.533096  0.00290698 
  369          377.793463   238.302925  0.00271003 
  386          400.656613   238.073017  0.00259067 
  383          421.237489   237.843371  0.00261097 
  381          432.121634   237.613986  0.00262467 
  401          429.17412    237.384862  0.00249377 
  365          416.252339   237.156     0.00273973 
  361          400.569129   236.927399  0.00277008 
  311          384.703556   236.699057  0.00321543 
  331          366.874597   236.470976  0.00302115 
  309          345.692456   236.243155  0.00323625 
  287          323.502982   236.015593  0.00348432 
  287          303.817361   235.78829   0.00348432 
  291          288.205699   235.561246  0.00343643 
  255          276.561896   235.334461  0.00392157 
  234          268.154575   235.107934  0.0042735 
  228          262.16478    234.881665  0.00438596 
  263          257.88038    234.655654  0.00380228 
  213          254.762423   234.4299    0.00469484 
  230          252.435834   234.204403  0.00434783 
  235          250.660913   233.979162  0.00425532 
  229          249.290283   233.754178  0.00436681 
  235          248.232839   233.529451  0.00425532 
  211          247.427274   233.304979  0.00473934 
  214          246.826388   233.080762  0.0046729 
  279          246.389512   232.856801  0.00358423 
  247          246.080294   232.633094  0.00404858 
  241          245.86756    232.409643  0.00414938 
  210          245.727683   232.186445  0.0047619 
  231          245.648256   231.963502  0.004329  
  238          245.627339   231.740812  0.00420168 
  228          245.667494   231.518376  0.00438596 
  233          245.767568   231.296192  0.00429185 
  238          245.915658   231.074262  0.00420168 
  237          246.084389   230.852584  0.00421941 
  231          246.227974   230.631158  0.004329  
  234          246.286762   230.409984  0.0042735 
  259          246.198771   230.189062  0.003861  
  232          245.918289   229.968391  0.00431034 
  242          245.429564   229.74797   0.00413223 
  256          244.746026   229.527801  0.00390625 
  223          243.897693   229.307882  0.0044843 
  243          242.918624   229.088213  0.00411523 
  228          241.843651   228.868794  0.00438596 
  225          240.710687   228.649625  0.00444444 
  231          239.560653   228.430704  0.004329  
  196          238.432427   228.212033  0.00510204 
  207          237.357293   227.99361   0.00483092 
  224          236.354835   227.775436  0.00446429 
  236          235.433997   227.557509  0.00423729 
  212          234.595585   227.339831  0.00471698 
  255          233.83528    227.122399  0.00392157 
  257          233.146042   226.905215  0.00389105 
  219          232.52007    226.688278  0.00456621 
  232          231.94935    226.471587  0.00431034 
  205          231.42648    226.255143  0.00487805 
  194          230.944833   226.038945  0.00515464 
  215          230.498613   225.822992  0.00465116 
  210          230.082818   225.607284  0.0047619 
  234          229.693293   225.391822  0.0042735 
  224          229.326466   225.176605  0.00446429 
  210          228.979377   224.961632  0.0047619 
  220          228.649578   224.746903  0.00454545 
  206          228.335045   224.532419  0.00485437 
  225          228.034103   224.318178  0.00444444 
  237          227.745426   224.10418   0.00421941 
  219          227.467891   223.890425  0.00456621 
  198          227.200615   223.676913  0.00505051 
  213          226.942896   223.463644  0.00469484 
  234          226.694192   223.250617  0.0042735 
  246          226.454084   223.037832  0.00406504 
  209          226.222314   222.825288  0.00478469 
  224          225.998721   222.612986  0.00446429 
  237          225.783262   222.400925  0.00421941 
  226          225.576014   222.189105  0.00442478 
  207          225.377182   221.977525  0.00483092 
  219          225.187076   221.766185  0.00456621 
  235          225.006177   221.555086  0.00425532 
  226          224.835122   221.344225  0.00442478 
  256          224.676265   221.133605  0.00390625 
  257          224.527602   220.923223  0.00389105 
  218          224.392001   220.71308   0.00458716 
  207          224.271106   220.503176  0.00483092 
  213          224.167027   220.29351   0.00469484 
  239          224.08241    220.084082  0.0041841 
  228          224.020575   219.874891  0.00438596 
  221          223.986542   219.665938  0.00452489 
  200          223.984261   219.457222  0.005     
  229          224.02151    219.248743  0.00436681 
  218          224.107643   219.0405    0.00458716 
  250          224.255227   218.832494  0.004     
  256          224.481751   218.624723  0.00390625 
  211          224.812943   218.417188  0.00473934 
  221          225.289128   218.209889  0.00452489 
  209          225.97631    218.002825  0.00478469 
  244          226.985121   217.795996  0.00409836 
  220          228.493734   217.589401  0.00454545 
  225          230.766639   217.38304   0.00444444 
  241          234.151589   217.176914  0.00414938 
  233          239.033848   216.971021  0.00429185 
  228          245.714046   216.765362  0.00438596 
  199          254.139971   216.559936  0.00502513 
  243          263.296428   216.354743  0.00411523 
  232          270.519114   216.149782  0.00431034 
  289          272.742459   215.945054  0.00346021 
  289          270.092037   215.740558  0.00346021 
  240          265.740874   215.536294  0.00416667 
  274          261.927917   215.332261  0.00364964 
  247          258.364967   215.12846   0.00404858 
  232          253.595252   214.924889  0.00431034 
  242          247.444269   214.72155   0.00413223 
  246          241.222195   214.51844   0.00406504 
  250          236.029848   214.315561  0.004     
  243          232.22555    214.112912  0.00411523 
  228          229.786597   213.910493  0.00438596 
  226          228.593756   213.708302  0.00442478 
  233          228.52806    213.506341  0.00429185 
  226          229.475884   213.304609  0.00442478 
  227          231.247168   213.103105  0.00440529 
  257          233.366323   212.90183   0.00389105 
  246          234.872402   212.700782  0.00406504 
  243          234.827627   212.499962  0.00411523 
  295          233.412805   212.29937   0.00338983 
  327          231.641619   212.099005  0.0030581 
  345          230.120068   211.898867  0.00289855 
  366          228.673141   211.698955  0.00273224 
  391          226.834697   211.49927   0.00255754 
  307          224.590822   211.299811  0.00325733 
  270          222.35661    211.100578  0.0037037 
  319          220.443343   210.90157   0.0031348 
  297          218.928077   210.702788  0.003367  
  309          217.769943   210.504231  0.00323625 
  272          216.894487   210.305898  0.00367647 
  238          216.226737   210.10779   0.00420168 
  231          215.704507   209.909907  0.004329  
  216          215.282259   209.712247  0.00462963 
  221          214.929716   209.514811  0.00452489 
  228          214.628037   209.317598  0.00438596 
  195          214.36593    209.120609  0.00512821 
  200          214.136674   208.923843  0.005     
  200          213.93638    208.727299  0.005     
  226          213.763001   208.530978  0.00442478 
  231          213.615738   208.334878  0.004329  
  236          213.49446    208.139001  0.00423729 
  245          213.399103   207.943345  0.00408163 
  230          213.328292   207.747911  0.00434783 
  265          213.277257   207.552698  0.00377358 
  267          213.238119   207.357705  0.00374532 
  236          213.207137   207.162933  0.00423729 
  239          213.188511   206.968382  0.0041841 
  220          213.186086   206.77405   0.00454545 
  244          213.195832   206.579938  0.00409836 
  246          213.207075   206.386046  0.00406504 
  242          213.209358   206.192373  0.00413223 
  225          213.198644   205.998919  0.00444444 
  230          213.176349   205.805684  0.00434783 
  227          213.146699   205.612667  0.00440529 
  220          213.115581   205.419869  0.00454545 
  228          213.08928    205.227288  0.00438596 
  212          213.074401   205.034925  0.00471698 
  222          213.077857   204.84278   0.0045045 
  190          213.107883   204.650852  0.00526316 
  210          213.173324   204.459141  0.0047619 
  222          213.282909   204.267646  0.0045045 
  232          213.444073   204.076368  0.00431034 
  210          213.662099   203.885306  0.0047619 
  211          213.939667   203.69446   0.00473934 
  203          214.276045   203.50383   0.00492611 
  201          214.666962   203.313415  0.00497512 
  216          215.105102   203.123215  0.00462963 
  230          215.581037   202.93323   0.00434783 
  208          216.084294   202.74346   0.00480769 
  226          216.602767   202.553904  0.00442478 
  226          217.120629   202.364563  0.00442478 
  240          217.617301   202.175435  0.00416667 
  221          218.071372   201.986521  0.00452489 
  215          218.469057   201.79782   0.00465116 
  203          218.812686   201.609333  0.00492611 
  202          219.122575   201.421058  0.0049505 
  237          219.43134    201.232996  0.00421941 
  233          219.777292   201.045146  0.00429185 
  202          220.202738   200.857508  0.0049505 
  213          220.7591     200.670083  0.00469484 
  223          221.516907   200.482869  0.0044843 
  236          222.579618   200.295866  0.00423729 
  237          224.102899   200.109074  0.00421941 
  218          226.320067   199.922494  0.00458716 
  231          229.562351   199.736124  0.004329  
  222          234.25005    199.549964  0.0045045 
  258          240.837303   199.364014  0.00387597 
  286          249.664363   199.178275  0.0034965 
  285          260.618602   198.992745  0.00350877 
  274          272.395462   198.807424  0.00364964 
  316          281.768398   198.622313  0.00316456 
  273          285.32403    198.43741   0.003663  
  290          283.636512   198.252716  0.00344828 
  273          280.596163   198.068231  0.003663  
  299          278.837063   197.883953  0.00334448 
  281          278.101616   197.699884  0.00355872 
  273          276.640606   197.516022  0.003663  
  286          274.013874   197.332368  0.0034965 
  325          271.773905   197.148921  0.00307692 
  277          271.526563   196.965681  0.00361011 
  329          274.077519   196.782647  0.00303951 
  324          279.847959   196.59982   0.00308642 
  356          289.372588   196.417199  0.00280899 
  391          303.722357   196.234784  0.00255754 
  382          325.039413   196.052575  0.0026178 
  441          357.229355   195.870571  0.00226757 
  481          406.56277    195.688773  0.002079  
  529          481.546442   195.507179  0.00189036 
  614          591.454343   195.325791  0.00162866 
  738          742.550223   195.144607  0.00135501 
  897          929.837473   194.963627  0.00111483 
  1110         1119.808024  194.782851  0.0009009 
  1296         1239.19793   194.602279  0.0007716 
  1306         1232.629562  194.42191   0.0007657 
  1203         1142.335157  194.241745  0.00083126 
  1099         1049.01743   194.061783  0.00090992 
  865          985.691921   193.882024  0.00115607 
  847          929.598178   193.702467  0.00118064 
  751          840.527811   193.523112  0.00133156 
  710          718.00934    193.34396   0.00140845 
  578          594.520896   193.16501   0.0017301 
  458          491.9712     192.986261  0.00218341 
  340          414.974501   192.807714  0.00294118 
  289          360.272541   192.629368  0.00346021 
  272          322.523605   192.451223  0.00367647 
  225          296.574171   192.273278  0.00444444 
  231          278.337917   192.095534  0.004329  
  230          265.008025   191.91799   0.00434783 
  230          254.850052   191.740646  0.00434783 
  255          246.837302   191.563502  0.00392157 
  228          240.357306   191.386558  0.00438596 
  234          235.023743   191.209813  0.0042735 
  214          230.573928   191.033266  0.0046729 
  223          226.820589   190.856919  0.0044843 
  218          223.626504   190.68077   0.00458716 
  204          220.887328   190.50482   0.00490196 
  207          218.52331    190.329068  0.00483092 
  223          216.473232   190.153513  0.0044843 
  192          214.688776   189.978156  0.00520833 
  186          213.132093   189.802997  0.00537634 
  205          211.773831   189.628035  0.00487805 
  228          210.59066    189.45327   0.00438596 
  213          209.564551   189.278701  0.00469484 
  206          208.681979   189.104329  0.00485437 
  184          207.932701   188.930153  0.00543478 
  226          207.3094     188.756174  0.00442478 
  183          206.80721    188.58239   0.00546448 
  205          206.422548   188.408802  0.00487805 
  173          206.15232    188.235409  0.00578035 
  198          205.992265   188.062211  0.00505051 
  193          205.934457   187.889208  0.00518135 
  208          205.964422   187.7164    0.00480769 
  202          206.057831   187.543786  0.0049505 
  199          206.178537   187.371366  0.00502513 
  192          206.281215   187.199141  0.00520833 
  205          206.31917    187.027109  0.00487805 
  185          206.257923   186.85527   0.00540541 
  175          206.08455    186.683625  0.00571429 
  213          205.808055   186.512173  0.00469484 
  187          205.450027   186.340914  0.00534759 
  195          205.034064   186.169847  0.00512821 
  216          204.581878   185.998973  0.00462963 
  194          204.115736   185.828291  0.00515464 
  225          203.661928   185.657801  0.00444444 
  191          203.250812   185.487503  0.0052356 
  198          202.913262   185.317396  0.00505051 
  198          202.677274   185.14748   0.00505051 
  209          202.567255   184.977756  0.00478469 
  198          202.606114   184.808222  0.00505051 
  228          202.818099   184.638879  0.00438596 
  182          203.232722   184.469726  0.00549451 
  213          203.88801    184.300763  0.00469484 
  195          204.833384   184.131991  0.00512821 
  229          206.130376   183.963408  0.00436681 
  214          207.85406    183.795014  0.0046729 
  178          210.08888    183.62681   0.00561798 
  199          212.920381   183.458795  0.00502513 
  209          216.41324    183.290968  0.00478469 
  208          220.564927   183.123331  0.00480769 
  235          225.217573   182.955881  0.00425532 
  214          229.953653   182.78862   0.0046729 
  257          234.063      182.621547  0.00389105 
  245          236.772496   182.454661  0.00408163 
  276          237.71424    182.287963  0.00362319 
  240          237.178419   182.121452  0.00416667 
  205          235.798955   181.955128  0.00487805 
  258          234.021425   181.788991  0.00387597 
  219          231.90908    181.623041  0.00456621 
  229          229.371709   181.457277  0.00436681 
  222          226.489373   181.291699  0.0045045 
  228          223.576149   181.126308  0.00438596 
  188          220.996479   180.961102  0.00531915 
  190          218.999642   180.796081  0.00526316 
  205          217.700166   180.631246  0.00487805 
  224          217.127032   180.466596  0.00446429 
  216          217.280696   180.302131  0.00462963 
  207          218.170094   180.13785   0.00483092 
  217          219.839378   179.973754  0.00460829 
  233          222.391971   179.809843  0.00429185 
  200          226.037242   179.646115  0.005     
  240          231.158258   179.482571  0.00416667 
  234          238.407204   179.319211  0.0042735 
  271          248.811378   179.156034  0.00369004 
  289          263.809031   178.99304   0.00346021 
  297          285.131498   178.830229  0.003367  
  330          314.421531   178.667601  0.0030303 
  332          352.381399   178.505155  0.00301205 
  353          396.756402   178.342892  0.00283286 
  461          438.806544   178.180811  0.0021692 
  491          463.200675   178.018912  0.00203666 
  549          461.581215   177.857194  0.00182149 
  476          444.280694   177.695658  0.00210084 
  465          427.051869   177.534303  0.00215054 
  439          416.281103   177.373129  0.0022779 
  394          407.822225   177.212136  0.00253807 
  405          394.079808   177.051324  0.00246914 
  402          374.64432    176.890692  0.00248756 
  370          356.515044   176.73024   0.0027027 
  352          346.146635   176.569968  0.00284091 
  363          347.15275    176.409876  0.00275482 
  384          362.055856   176.249964  0.00260417 
  441          393.412894   176.090231  0.00226757 
  504          443.715912   175.930677  0.00198413 
  510          513.962885   175.771302  0.00196078 
  597          599.796905   175.612106  0.00167504 
  677          685.151216   175.453088  0.0014771 
  736          744.568581   175.294249  0.0013587 
  753          766.502333   175.135588  0.00132802 
  684          762.174487   174.977104  0.00146199 
  700          742.056689   174.818799  0.00142857 
  563          710.399373   174.660671  0.0017762 
  610          670.230766   174.50272   0.00163934 
  569          620.720174   174.344946  0.00175747 
  512          565.328317   174.187349  0.00195312 
  415          509.049233   174.029929  0.00240964 
  364          453.267502   173.872685  0.00274725 
  315          401.276442   173.715618  0.0031746 
  315          358.032653   173.558727  0.0031746 
  273          325.766862   173.402011  0.003663  
  282          303.766182   173.245471  0.0035461 
  278          290.805991   173.089107  0.00359712 
  271          285.773421   172.932917  0.00369004 
  318          287.959343   172.776903  0.00314465 
  302          296.843593   172.621064  0.00331126 
  351          311.374417   172.465399  0.002849  
  299          328.433265   172.309909  0.00334448 
  334          341.324272   172.154593  0.00299401 
  347          343.109551   171.999451  0.00288184 
  349          334.760547   171.844483  0.00286533 
  339          323.997184   171.689688  0.00294985 
  324          316.483641   171.535067  0.00308642 
  333          312.558271   171.380619  0.003003  
  310          308.9232     171.226344  0.00322581 
  274          303.386556   171.072242  0.00364964 
  283          298.34107    170.918313  0.00353357 
  265          297.811072   170.764556  0.00377358 
  261          304.063317   170.610971  0.00383142 
  268          317.042655   170.457558  0.00373134 
  292          333.730274   170.304317  0.00342466 
  300          347.111929   170.151248  0.00333333 
  292          349.853535   169.99835   0.00342466 
  266          342.709438   169.845623  0.0037594 
  244          333.36812    169.693068  0.00409836 
  236          327.465235   169.540683  0.00423729 
  267          325.194617   169.388469  0.00374532 
  248          322.905832   169.236425  0.00403226 
  313          317.815204   169.084551  0.00319489 
  284          311.719792   168.932848  0.00352113 
  324          308.308352   168.781314  0.00308642 
  334          309.98758    168.62995   0.00299401 
  347          318.135736   168.478756  0.00288184 
  413          334.384232   168.32773   0.00242131 
  455          362.028728   168.176874  0.0021978 
  512          407.888085   168.026187  0.00195312 
  627          484.538273   167.875668  0.0015949 
  806          611.460375   167.725318  0.00124069 
  937          812.259186   167.575136  0.00106724 
  1191         1102.596175  167.425122  0.00083963 
  1505         1464.286316  167.275276  0.00066445 
  1971         1825.119539  167.125598  0.00050736 
  2300         2072.259636  166.976087  0.00043478 
  2249         2078.646033  166.826744  0.00044464 
  1976         1871.900072  166.677567  0.00050607 
  1659         1642.114165  166.528558  0.00060277 
  1438         1497.653013  166.379715  0.00069541 
  1346         1422.784509  166.231039  0.00074294 
  1345         1337.142248  166.082529  0.00074349 
  1179         1162.624192  165.934186  0.00084818 
  877          928.207966   165.786008  0.00114025 
  609          711.258429   165.637996  0.00164204 
  454          546.619709   165.49015   0.00220264 
  368          434.820455   165.342469  0.00271739 
  257          363.635393   165.194953  0.00389105 
  239          318.95522    165.047603  0.0041841 
  233          289.807528   164.900417  0.00429185 
  221          269.427543   164.753396  0.00452489 
  222          254.211125   164.606539  0.0045045 
  194          242.316204   164.459846  0.00515464 
  216          232.747941   164.313318  0.00462963 
  218          224.903798   164.166953  0.00458716 
  186          218.377396   164.020753  0.00537634 
  198          212.879582   163.874715  0.00505051 
  206          208.197177   163.728841  0.00485437 
  194          204.171007   163.58313   0.00515464 
  208          200.678112   163.437582  0.00480769 
  191          197.62429    163.292197  0.0052356 
  221          194.934837   163.146974  0.00452489 
  198          192.55065    163.001914  0.00505051 
  195          190.424132   162.857016  0.00512821 
  187          188.517162   162.71228   0.00534759 
  194          186.7981     162.567705  0.00515464 
  164          185.241022   162.423293  0.00609756 
  147          183.824439   162.279041  0.00680272 
  165          182.530316   162.134951  0.00606061 
  156          181.343424   161.991023  0.00641026 
  159          180.251096   161.847255  0.00628931 
  191          179.242319   161.703647  0.0052356 
  176          178.307669   161.5602    0.00568182 
  166          177.439259   161.416914  0.0060241 
  182          176.630112   161.273788  0.00549451 
  170          175.874051   161.130821  0.00588235 
  167          175.167914   160.988015  0.00598802 
  152          174.503193   160.845368  0.00657895 
  157          173.877751   160.70288   0.00636943 
  158          173.288138   160.560552  0.00632911 
  176          172.73118    160.418383  0.00568182 
  179          172.204081   160.276373  0.00558659 
  149          171.704444   160.134521  0.00671141 
  159          171.231024   159.992828  0.00628931 
  170          170.779913   159.851293  0.00588235 
  177          170.350398   159.709916  0.00564972 
  170          169.940893   159.568698  0.00588235 
  177          169.549989   159.427637  0.00564972 
  177          169.176471   159.286733  0.00564972 
  178          168.8192     159.145988  0.00561798 
  155          168.477149   159.005399  0.00645161 
  176          168.149453   158.864967  0.00568182 
  157          167.83528    158.724693  0.00636943 
  196          167.533885   158.584575  0.00510204 
  152          167.244639   158.444613  0.00657895 
  156          166.966943   158.304808  0.00641026 
  158          166.700257   158.165159  0.00632911 
  171          166.444147   158.025666  0.00584795 
  159          166.198182   157.886329  0.00628931 
  183          165.961997   157.747148  0.00546448 
  170          165.735283   157.608122  0.00588235 
  142          165.517763   157.469251  0.00704225 
  138          165.309189   157.330535  0.00724638 
  143          165.109399   157.191975  0.00699301 
  156          164.918217   157.053569  0.00641026 
  166          164.735804   156.915317  0.0060241 
  158          164.561559   156.77722   0.00632911 
  167          164.395656   156.639278  0.00598802 
  166          164.238096   156.501489  0.0060241 
  161          164.088935   156.363854  0.00621118 
  173          163.948214   156.226373  0.00578035 
  178          163.816042   156.089045  0.00561798 
  154          163.692554   155.951871  0.00649351 
  159          163.578073   155.81485   0.00628931 
  163          163.472539   155.677982  0.00613497 
  147          163.376377   155.541267  0.00680272 
  183          163.290209   155.404704  0.00546448 
  150          163.213768   155.268294  0.00666667 
  158          163.147812   155.132036  0.00632911 
  169          163.092829   154.99593   0.00591716 
  157          163.043862   154.859976  0.00636943 
  156          163.012619   154.724174  0.00641026 
  157          162.99427    154.588524  0.00636943 
  189          162.989647   154.453025  0.00529101 
  141          162.996933   154.317677  0.0070922 
  151          163.022846   154.182481  0.00662252 
  156          163.065478   154.047435  0.00641026 
  185          163.126354   153.91254   0.00540541 
  138          163.206969   153.777796  0.00724638 
  156          163.309062   153.643202  0.00641026 
  178          163.434598   153.508758  0.00561798 
  168          163.585776   153.374465  0.00595238 
  142          163.765163   153.240321  0.00704225 
  164          163.975688   153.106327  0.00609756 
  154          164.220663   152.972483  0.00649351 
  160          164.503991   152.838788  0.00625   
  159          164.830177   152.705242  0.00628931 
  152          165.204406   152.571845  0.00657895 
  160          165.632967   152.438597  0.00625   
  153          166.122857   152.305498  0.00653595 
  150          166.682645   152.172547  0.00666667 
  146          167.322492   152.039745  0.00684932 
  184          168.054469   151.907091  0.00543478 
  173          168.892762   151.774585  0.00578035 
  163          169.854482   151.642227  0.00613497 
  158          170.959958   151.510017  0.00632911 
  148          172.233061   151.377954  0.00675676 
  185          173.702107   151.246038  0.00540541 
  176          175.400392   151.11427   0.00568182 
  161          177.366295   150.982649  0.00621118 
  184          179.644021   150.851174  0.00543478 
  169          182.283145   150.719847  0.00591716 
  185          185.336627   150.588666  0.00540541 
  182          188.859182   150.457631  0.00549451 
  204          192.900426   150.326742  0.00490196 
  181          197.494221   150.196     0.00552486 
  210          202.644318   150.065403  0.0047619 
  213          208.303851   149.934952  0.00469484 
  192          214.359724   149.804647  0.00520833 
  207          220.629707   149.674487  0.00483092 
  246          226.896679   149.544472  0.00406504 
  210          232.972927   149.414603  0.0047619 
  208          238.777308   149.284878  0.00480769 
  208          244.360241   149.155298  0.00480769 
  212          249.853245   149.025862  0.00471698 
  263          255.363915   148.896571  0.00380228 
  240          260.882928   148.767424  0.00416667 
  262          266.267346   148.638422  0.00381679 
  255          271.314414   148.509563  0.00392157 
  236          275.918639   148.380848  0.00423729 
  270          280.236221   148.252276  0.0037037 
  233          284.779273   148.123848  0.00429185 
  278          290.323211   147.995563  0.00359712 
  243          297.566341   147.867422  0.00411523 
  303          306.440999   147.739423  0.00330033 
  289          314.938011   147.611567  0.00346021 
  344          318.397418   147.483854  0.00290698 
  367          312.803352   147.356283  0.0027248 
  432          300.203083   147.228855  0.00231481 
  517          286.508542   147.101568  0.00193424 
  618          275.697835   146.974424  0.00161812 
  592          268.242044   146.847421  0.00168919 
  551          262.004306   146.720561  0.00181488 
  473          254.788698   146.593841  0.00211416 
  430          247.303165   146.467263  0.00232558 
  445          241.970191   146.340827  0.00224719 
  446          239.966918   146.214531  0.00224215 
  420          240.147917   146.088376  0.00238095 
  381          239.214562   145.962362  0.00262467 
  327          234.239959   145.836488  0.0030581 
  263          226.143206   145.710755  0.00380228 
  258          218.166848   145.585162  0.00387597 
  235          212.298409   145.459709  0.00425532 
  238          208.394269   145.334396  0.00420168 
  225          204.729729   145.209223  0.00444444 
  207          199.61047    145.08419   0.00483092 
  202          193.239972   144.959296  0.0049505 
  200          187.027911   144.834541  0.005     
  164          181.929538   144.709926  0.00609756 
  187          178.210475   144.585449  0.00534759 
  189          175.824999   144.461111  0.00529101 
  191          174.665556   144.336912  0.0052356 
  184          174.690096   144.212852  0.00543478 
  183          175.999813   144.08893   0.00546448 
  173          178.881981   143.965146  0.00578035 
  191          183.80616    143.8415    0.0052356 
  184          191.341933   143.717992  0.00543478 
  201          201.948368   143.594622  0.00497512 
  223          215.475163   143.471389  0.0044843 
  232          230.304128   143.348294  0.00431034 
  264          243.008313   143.225337  0.00378788 
  268          250.079492   143.102516  0.00373134 
  312          249.852974   142.979832  0.00320513 
  271          243.509861   142.857286  0.00369004 
  283          235.127116   142.734875  0.00353357 
  260          228.008282   142.612602  0.00384615 
  255          222.250852   142.490465  0.00392157 
  272          216.179656   142.368464  0.00367647 
  241          208.327757   142.246599  0.00414938 
  200          198.489669   142.12487   0.005     
  213          188.142455   142.003277  0.00469484 
  205          178.95659    141.881819  0.00487805 
  154          171.621078   141.760497  0.00649351 
  188          166.085003   141.639311  0.00531915 
  184          162.019589   141.518259  0.00543478 
  147          159.052536   141.397343  0.00680272 
  170          156.858399   141.276561  0.00588235 
  160          155.188998   141.155914  0.00625   
  157          153.874898   141.035402  0.00636943 
  152          152.803329   140.915024  0.00657895 
  148          151.906606   140.79478   0.00675676 
  145          151.141083   140.674671  0.00689655 
  145          150.477651   140.554695  0.00689655 
  142          149.896067   140.434854  0.00704225 
  131          149.381468   140.315146  0.00763359 
  148          148.922745   140.195571  0.00675676 
  146          148.511904   140.07613   0.00684932 
  161          148.140816   139.956822  0.00621118 
  133          147.805062   139.837648  0.0075188 
  152          147.500572   139.718606  0.00657895 
  140          147.22418    139.599697  0.00714286 
  137          146.973487   139.480921  0.00729927 
  154          146.746726   139.362277  0.00649351 
  159          146.542694   139.243765  0.00628931 
  143          146.360599   139.125386  0.00699301 
  134          146.202705   139.007139  0.00746269 
  134          146.064028   138.889024  0.00746269 
  151          145.947624   138.77104   0.00662252 
  142          145.854374   138.653188  0.00704225 
  141          145.785455   138.535468  0.0070922 
  142          145.742336   138.417879  0.00704225 
  143          145.727171   138.300421  0.00699301 
  186          145.741483   138.183094  0.00537634 
  131          145.784197   138.065898  0.00763359 
  143          145.853354   137.948833  0.00699301 
  157          145.95253    137.831899  0.00636943 
  119          146.073916   137.715095  0.00840336 
  140          146.20994    137.598421  0.00714286 
  146          146.351509   137.481877  0.00684932 
  144          146.489817   137.365464  0.00694444 
  150          146.624309   137.24918   0.00666667 
  144          146.757439   137.133027  0.00694444 
  142          146.898486   137.017002  0.00704225 
  156          147.059341   136.901108  0.00641026 
  165          147.252389   136.785342  0.00606061 
  155          147.491247   136.669706  0.00645161 
  140          147.79473    136.554199  0.00714286 
  167          148.192144   136.43882   0.00598802 
  157          148.73032    136.323571  0.00636943 
  159          149.482306   136.20845   0.00628931 
  146          150.563049   136.093457  0.00684932 
  157          152.149568   135.978593  0.00636943 
  168          154.499413   135.863857  0.00595238 
  146          157.94676    135.749249  0.00684932 
  183          162.860949   135.634769  0.00546448 
  188          169.533241   135.520417  0.00531915 
  193          177.924881   135.406193  0.00518135 
  217          187.10674    135.292096  0.00460829 
  241          194.549094   135.178126  0.00414938 
  311          197.047893   135.064283  0.00321543 
  334          194.279433   134.950568  0.00299401 
  348          189.41541    134.836979  0.00287356 
  304          185.47436    134.723518  0.00328947 
  294          183.424716   134.610183  0.00340136 
  281          182.365699   134.496974  0.00355872 
  240          180.372986   134.383892  0.00416667 
  272          176.444883   134.270936  0.00367647 
  268          171.516948   134.158106  0.00373134 
  218          166.929703   134.045402  0.00458716 
  192          163.291692   133.932824  0.00520833 
  193          160.639083   133.820372  0.00518135 
  188          158.787304   133.708045  0.00531915 
  179          157.513392   133.595844  0.00558659 
  170          156.641524   133.483768  0.00588235 
  133          156.080292   133.371817  0.0075188 
  162          155.822216   133.259991  0.00617284 
  154          155.917262   133.14829   0.00649351 
  156          156.429763   133.036713  0.00641026 
  189          157.375237   132.925262  0.00529101 
  165          158.600572   132.813934  0.00606061 
  183          159.592047   132.702731  0.00546448 
  170          159.528417   132.591653  0.00588235 
  156          158.068333   132.480698  0.00641026 
  155          155.870183   132.369867  0.00645161 
  146          153.810833   132.25916   0.00684932 
  154          152.294072   132.148577  0.00649351 
  154          151.216115   132.038117  0.00649351 
  173          150.120144   131.92778   0.00578035 
  166          148.605299   131.817567  0.0060241 
  156          146.766882   131.707477  0.00641026 
  154          144.961417   131.59751   0.00649351 
  150          143.411624   131.487666  0.00666667 
  143          142.167514   131.377944  0.00699301 
  132          141.197941   131.268345  0.00757576 
  120          140.449598   131.158868  0.00833333 
  145          139.865975   131.049514  0.00689655 
  135          139.399898   130.940282  0.00740741 
  142          139.017024   130.831172  0.00704225 
  138          138.692391   130.722184  0.00724638 
  129          138.412946   130.613318  0.00775194 
  126          138.165357   130.504573  0.00793651 
  132          137.948064   130.39595   0.00757576 
  126          137.753877   130.287448  0.00793651 
  152          137.578879   130.179067  0.00657895 
  136          137.42015    130.070808  0.00735294 
  120          137.278068   129.96267   0.00833333 
  134          137.148943   129.854652  0.00746269 
  136          137.03192    129.746755  0.00735294 
  155          136.925971   129.638979  0.00645161 
  151          136.830305   129.531323  0.00662252 
  148          136.744411   129.423788  0.00675676 
  133          136.667831   129.316373  0.0075188 
  145          136.600326   129.209078  0.00689655 
  129          136.541984   129.101902  0.00775194 
  136          136.492641   128.994847  0.00735294 
  115          136.452823   128.887911  0.00869565 
  123          136.423284   128.781095  0.00813008 
  129          136.405386   128.674399  0.00775194 
  140          136.401489   128.567821  0.00714286 
  133          136.415464   128.461363  0.0075188 
  153          136.45269    128.355024  0.00653595 
  152          136.522116   128.248804  0.00657895 
  153          136.632617   128.142703  0.00653595 
  132          136.792428   128.03672   0.00757576 
  140          137.004813   127.930856  0.00714286 
  141          137.255256   127.82511   0.0070922 
  133          137.494876   127.719482  0.0075188 
  121          137.649245   127.613973  0.00826446 
  132          137.696939   127.508582  0.00757576 
  135          137.713778   127.403308  0.00740741 
  143          137.797037   127.298152  0.00699301 
  112          138.004852   127.193114  0.00892857 
  143          138.352691   127.088194  0.00699301 
  136          138.818695   126.983391  0.00735294 
  118          139.530067   126.878705  0.00847458 
  137          140.096781   126.774136  0.00729927 
  121          140.5891     126.669685  0.00826446 
  158          140.879015   126.56535   0.00632911 
  146          140.88387    126.461132  0.00684932 
  128          140.652526   126.357031  0.0078125 
  143          140.36839    126.253046  0.00699301 
  145          140.180249   126.149177  0.00689655 
  130          140.187081   126.045425  0.00769231 
  141          140.143572   125.941789  0.0070922 
  125          140.047803   125.838269  0.008     
  137          139.86205    125.734865  0.00729927 
  152          139.633793   125.631576  0.00657895 
  108          139.443952   125.528404  0.00925926 
  120          139.337412   125.425346  0.00833333 
  164          139.32462    125.322405  0.00609756 
  127          139.390265   125.219578  0.00787402 
  139          139.52421    125.116867  0.00719424 
  136          139.71432    125.01427   0.00735294 
  116          139.951562   124.911789  0.00862069 
  133          140.230412   124.809422  0.0075188 
  136          140.548331   124.70717   0.00735294 
  127          140.904949   124.605033  0.00787402 
  131          141.301563   124.50301   0.00763359 
  151          141.741925   124.401101  0.00662252 
  159          142.22575    124.299306  0.00628931 
  140          142.757588   124.197626  0.00714286 
  104          143.339968   124.096059  0.00961538 
  127          143.974196   123.994607  0.00787402 
  159          144.659348   123.893267  0.00628931 
  138          145.390589   123.792042  0.00724638 
  144          146.164135   123.69093   0.00694444 
  137          146.951981   123.589931  0.00729927 
  130          147.741416   123.489046  0.00769231 
  159          148.514809   123.388273  0.00628931 
  145          149.262769   123.287614  0.00689655 
  136          149.987692   123.187067  0.00735294 
  142          150.702479   123.086633  0.00704225 
  129          151.424703   122.986312  0.00775194 
  146          152.17016    122.886103  0.00684932 
  159          152.953557   122.786006  0.00628931 
  120          153.77801    122.686022  0.00833333 
  157          154.657306   122.58615   0.00636943 
  137          155.605941   122.48639   0.00729927 
  143          156.642108   122.386742  0.00699301 
  149          157.785208   122.287205  0.00671141 
  148          159.053558   122.187781  0.00675676 
  139          160.464283   122.088467  0.00719424 
  139          162.032686   121.989266  0.00719424 
  156          163.779297   121.890175  0.00641026 
  156          165.705396   121.791196  0.00641026 
  140          167.830749   121.692328  0.00714286 
  143          170.171487   121.59357   0.00699301 
  157          172.731785   121.494924  0.00636943 
  147          175.524802   121.396388  0.00680272 
  166          178.55947    121.297963  0.0060241 
  167          181.847786   121.199648  0.00598802 
  165          185.410712   121.101444  0.00606061 
  161          189.284297   121.00335   0.00621118 
  152          193.524182   120.905366  0.00657895 
  150          198.19424    120.807492  0.00666667 
  188          203.37999    120.709728  0.00531915 
  172          209.176073   120.612074  0.00581395 
  175          215.686427   120.514529  0.00571429 
  188          223.040969   120.417094  0.00531915 
  207          231.395241   120.319769  0.00483092 
  200          240.944442   120.222552  0.005     
  222          251.935076   120.125445  0.0045045 
  261          264.669994   120.028447  0.00383142 
  246          279.533535   119.931558  0.00406504 
  255          297.013063   119.834778  0.00392157 
  315          317.736887   119.738107  0.0031746 
  341          342.543367   119.641544  0.00293255 
  377          372.553403   119.54509   0.00265252 
  440          409.303125   119.448744  0.00227273 
  469          454.958397   119.352507  0.0021322 
  490          512.726425   119.256377  0.00204082 
  634          587.755455   119.160356  0.00157729 
  722          689.507054   119.064443  0.00138504 
  985          837.073526   118.968637  0.00101523 
  1237         1068.97675   118.87294   0.00080841 
  1657         1454.799898  118.77735   0.0006035 
  2226         2097.066982  118.681867  0.00044924 
  3129         3103.878579  118.586492  0.00031959 
  4415         4519.137551  118.491224  0.0002265 
  5843         6183.022274  118.396063  0.00017114 
  7432         7501.921389  118.301009  0.00013455 
  8013         7626.446118  118.206063  0.0001248 
  7095         6606.633271  118.111223  0.00014094 
  5604         5374.697711  118.016489  0.00017844 
  4438         4574.960018  117.921863  0.00022533 
  3800         4358.345046  117.827343  0.00026316 
  4020         4523.194648  117.732929  0.00024876 
  4279         4562.008229  117.638621  0.0002337 
  4206         4046.394734  117.54442   0.00023776 
  3269         3158.789788  117.450325  0.0003059 
  2157         2289.832797  117.356335  0.00046361 
  1338         1617.132142  117.262452  0.00074738 
  934          1158.598868  117.168674  0.00107066 
  692          868.944687   117.075002  0.00144509 
  520          690.194655   116.981435  0.00192308 
  409          575.978493   116.887974  0.00244499 
  440          497.628675   116.794618  0.00227273 
  362          439.976013   116.701367  0.00276243 
  376          395.419567   116.608222  0.00265957 
  303          359.935992   116.515181  0.00330033 
  301          331.123078   116.422245  0.00332226 
  325          307.39473    116.329414  0.00307692 
  276          287.625201   116.236687  0.00362319 
  267          270.984716   116.144065  0.00374532 
  278          256.839706   116.051547  0.00359712 
  288          244.682348   115.959134  0.00347222 
  224          234.108807   115.866825  0.00446429 
  213          224.842683   115.77462   0.00469484 
  242          216.707194   115.682519  0.00413223 
  206          209.560597   115.590521  0.00485437 
  215          203.270098   115.498628  0.00465116 
  204          197.707528   115.406838  0.00490196 
  192          192.750047   115.315152  0.00520833 
  168          188.298321   115.223569  0.00595238 
  195          184.293657   115.13209   0.00512821 
  196          180.7006     115.040713  0.00510204 
  194          177.485497   114.94944   0.00515464 
  176          174.613022   114.85827   0.00568182 
  184          172.049879   114.767203  0.00543478 
  194          169.766359   114.676238  0.00515464 
  156          167.738178   114.585377  0.00641026 
  167          165.944786   114.494618  0.00598802 
  175          164.370157   114.403961  0.00571429 
  183          163.002838   114.313407  0.00546448 
  147          161.834445   114.222955  0.00680272 
  156          160.86212    114.132605  0.00641026 
  173          160.068994   114.042357  0.00578035 
  181          159.501307   113.952211  0.00552486 
  175          159.154212   113.862167  0.00571429 
  162          159.048565   113.772225  0.00617284 
  147          159.208066   113.682385  0.00680272 
  142          159.652529   113.592646  0.00704225 
  147          160.373064   113.503008  0.00680272 
  158          161.3378     113.413472  0.00632911 
  146          162.418427   113.324037  0.00684932 
  146          163.527011   113.234703  0.00684932 
  153          164.753873   113.14547   0.00653595 
  159          166.29273    113.056338  0.00628931 
  151          168.282957   112.967307  0.00662252 
  136          170.771096   112.878376  0.00735294 
  160          173.719559   112.789546  0.00625   
  169          177.022092   112.700817  0.00591716 
  154          180.570288   112.612188  0.00649351 
  164          184.303742   112.52366   0.00609756 
  185          188.161514   112.435231  0.00540541 
  194          192.055666   112.346903  0.00515464 
  189          195.926389   112.258674  0.00529101 
  185          199.80796    112.170546  0.00540541 
  190          203.843485   112.082517  0.00526316 
  189          208.25039    111.994588  0.00529101 
  206          213.263738   111.906759  0.00485437 
  250          219.105177   111.819029  0.004     
  227          225.974222   111.731398  0.00440529 
  276          234.068623   111.643867  0.00362319 
  236          243.599731   111.556435  0.00423729 
  288          254.733607   111.469102  0.00347222 
  304          267.488967   111.381868  0.00328947 
  320          281.58096    111.294732  0.003125  
  316          296.189041   111.207696  0.00316456 
  314          309.568462   111.120758  0.00318471 
  313          319.026307   111.033919  0.00319489 
  298          322.802241   110.947178  0.0033557 
  305          322.3835     110.860536  0.00327869 
  300          320.93484    110.773992  0.00333333 
  292          320.528838   110.687546  0.00342466 
  317          321.542786   110.601198  0.00315457 
  279          322.957192   110.514948  0.00358423 
  287          322.850386   110.428796  0.00348432 
  267          319.826727   110.342742  0.00374532 
  261          314.107335   110.256785  0.00383142 
  263          306.624688   110.170926  0.00380228 
  296          298.036041   110.085165  0.00337838 
  237          288.736951   109.999501  0.00421941 
  276          279.038516   109.913934  0.00362319 
  257          269.182633   109.828464  0.00389105 
  245          259.292407   109.743092  0.00408163 
  239          249.372446   109.657816  0.0041841 
  213          239.382208   109.572637  0.00469484 
  212          229.323963   109.487555  0.00471698 
  201          219.305018   109.40257   0.00497512 
  233          209.516154   109.317681  0.00429185 
  201          200.174499   109.232889  0.00497512 
  177          191.464787   109.148193  0.00564972 
  199          183.50616    109.063594  0.00502513 
  165          176.342712   108.97909   0.00606061 
  158          169.966659   108.894683  0.00632911 
  173          164.335028   108.810372  0.00578035 
  137          159.384192   108.726157  0.00729927 
  155          155.03905    108.642037  0.00645161 
  140          151.224808   108.558014  0.00714286 
  158          147.870166   108.474085  0.00632911 
  165          144.911472   108.390253  0.00606061 
  155          142.292596   108.306516  0.00645161 
  132          139.965307   108.222874  0.00757576 
  134          137.887972   108.139327  0.00746269 
  120          136.025809   108.055876  0.00833333 
  138          134.348921   107.972519  0.00724638 
  132          132.83232    107.889258  0.00757576 
  123          131.454853   107.806091  0.00813008 
  131          130.198784   107.723019  0.00763359 
  109          129.048947   107.640042  0.00917431 
  117          127.992683   107.557159  0.00854701 
  130          127.019128   107.474371  0.00769231 
  142          126.119029   107.391678  0.00704225 
  126          125.284591   107.309078  0.00793651 
  133          124.508745   107.226573  0.0075188 
  148          123.750854   107.144161  0.00675676 
  111          123.075568   107.061844  0.00900901 
  116          122.443466   106.979621  0.00862069 
  141          121.850578   106.897491  0.0070922 
  124          121.293503   106.815456  0.00806452 
  118          120.769161   106.733513  0.00847458 
  121          120.257609   106.651665  0.00826446 
  107          119.791145   106.56991   0.00934579 
  122          119.350189   106.488248  0.00819672 
  115          118.932908   106.406679  0.00869565 
  121          118.537676   106.325204  0.00826446 
  128          118.163001   106.243821  0.0078125 
  123          117.807564   106.162532  0.00813008 
  136          117.470238   106.081335  0.00735294 
  101          117.149994   106.000232  0.00990099 
  146          116.845985   105.91922   0.00684932 
  111          116.557345   105.838302  0.00900901 
  117          116.283454   105.757476  0.00854701 
  124          116.023762   105.676743  0.00806452 
  114          115.777819   105.596101  0.00877193 
  109          115.545271   105.515552  0.00917431 
  118          115.327063   105.435095  0.00847458 
  123          115.120644   105.354731  0.00813008 
  115          114.92718    105.274458  0.00869565 
  119          114.746744   105.194277  0.00840336 
  124          114.579535   105.114188  0.00806452 
  124          114.425903   105.03419   0.00806452 
  121          114.28635    104.954284  0.00826446 
  102          114.16158    104.87447   0.00980392 
  105          114.052485   104.794747  0.00952381 
  123          113.960861   104.715115  0.00813008 
  124          113.887001   104.635575  0.00806452 
  119          113.833384   104.556125  0.00840336 
  121          113.802397   104.476767  0.00826446 
  122          113.797057   104.3975    0.00819672 
  104          113.821159   104.318323  0.00961538 
  117          113.879557   104.239238  0.00854701 
  117          113.978586   104.160243  0.00854701 
  134          114.126065   104.081338  0.00746269 
  123          114.33268    104.002525  0.00813008 
  125          114.612634   103.923801  0.008     
  124          114.985729   103.845168  0.00806452 
  127          115.480249   103.766625  0.00787402 
  108          116.140701   103.688173  0.00925926 
  120          117.038876   103.60981   0.00833333 
  122          118.2944     103.531537  0.00819672 
  114          120.099938   103.453354  0.00877193 
  110          122.743659   103.375261  0.00909091 
  122          126.609554   103.297258  0.00819672 
  122          132.133271   103.219345  0.00819672 
  151          139.676972   103.14152   0.00662252 
  138          149.265251   103.063786  0.00724638 
  149          159.971097   102.98614   0.00671141 
  169          169.0203     102.908584  0.00591716 
  196          172.418959   102.831117  0.00510204 
  170          168.982561   102.75374   0.00588235 
  168          162.136407   102.676451  0.00595238 
  163          155.928932   102.599251  0.00613497 
  140          152.291193   102.52214   0.00714286 
  156          151.188285   102.445118  0.00641026 
  169          151.020164   102.368184  0.00591716 
  170          149.324105   102.291339  0.00588235 
  131          144.949218   102.214582  0.00763359 
  135          139.134205   102.137914  0.00740741 
  133          133.596589   102.061334  0.0075188 
  114          129.185314   101.984843  0.00877193 
  148          126.033708   101.908439  0.00675676 
  133          123.980558   101.832124  0.0075188 
  96           122.768175   101.755896  0.01041667 
  103          122.124777   101.679757  0.00970874 
  130          121.81345    101.603705  0.00769231 
  122          121.638928   101.527741  0.00819672 
  126          121.466895   101.451864  0.00793651 
  141          121.230281   101.376075  0.0070922 
  120          120.923046   101.300374  0.00833333 
  120          120.589584   101.22476   0.00833333 
  125          120.299338   101.149233  0.008     
  120          120.125827   101.073793  0.00833333 
  123          120.137403   100.99844   0.00813008 
  130          120.387049   100.923175  0.00769231 
  131          120.893046   100.847996  0.00763359 
  144          121.567197   100.772904  0.00694444 
  135          122.117548   100.697899  0.00740741 
  171          121.99167    100.622981  0.00584795 
  142          120.885999   100.548149  0.00704225 
  129          119.196263   100.473404  0.00775194 
  117          117.541463   100.398745  0.00854701 
  133          116.288763   100.324173  0.0075188 
  122          115.490997   100.249687  0.00819672 
  129          114.969796   100.175287  0.00775194 
  130          114.379997   100.100973  0.00769231 
  116          113.451461   100.026745  0.00862069 
  130          112.266761   99.952603   0.00769231 
  128          111.081328   99.878547   0.0078125 
  133          110.054219   99.804577   0.0075188 
  104          109.225364   99.730692   0.00961538 
  105          108.578623   99.656893   0.00952381 
  90           108.079671   99.583179   0.01111111 
  108          107.692559   99.509551   0.00925926 
  116          107.386906   99.436008   0.00862069 
  97           107.140335   99.362551   0.01030928 
  112          106.937977   99.289179   0.00892857 
  106          106.768411   99.215891   0.00943396 
  118          106.63126    99.142689   0.00847458 
  94           106.521913   99.069572   0.0106383 
  103          106.440556   98.996539   0.00970874 
  104          106.390228   98.923592   0.00961538 
  96           106.376744   98.850729   0.01041667 
  90           106.414964   98.77795    0.01111111 
  95           106.522284   98.705257   0.01052632 
  95           106.723483   98.632647   0.01052632 
  105          107.045032   98.560122   0.00952381 
  125          107.505801   98.487681   0.008     
  109          108.096003   98.415325   0.00917431 
  102          108.730406   98.343052   0.00980392 
  108          109.19914    98.270864   0.00925926 
  116          109.27428    98.19876    0.00862069 
  104          108.964912   98.126739   0.00961538 
  124          108.526394   98.054802   0.00806452 
  113          108.185207   97.982949   0.00884956 
  102          108.029118   97.91118    0.00980392 
  90           108.039973   97.839494   0.01111111 
  105          108.105762   97.767892   0.00952381 
  124          108.076398   97.696373   0.00806452 
  104          107.902956   97.624937   0.00961538 
  99           107.682222   97.553584   0.01010101 
  110          107.529361   97.482315   0.00909091 
  103          107.654994   97.411129   0.00970874 
  102          107.802016   97.340026   0.00980392 
  107          108.147929   97.269005   0.00934579 
  115          108.735031   97.198068   0.00869565 
  92           109.617354   97.127213   0.01086957 
  118          110.848308   97.056441   0.00847458 
  127          112.449505   96.985751   0.00787402 
  110          114.336467   96.915145   0.00909091 
  115          116.265932   96.84462    0.00869565 
  109          117.56156    96.774178   0.00917431 
  106          118.047056   96.703818   0.00943396 
  112          118.142793   96.63354    0.00892857 
  102          118.471796   96.563345   0.00980392 
  137          119.382358   96.493231   0.00729927 
  122          120.909867   96.4232     0.00819672 
  133          122.802086   96.35325    0.0075188 
  123          124.52634    96.283382   0.00813008 
  145          125.502069   96.213596   0.00689655 
  129          125.50016    96.143892   0.00775194 
  141          124.694131   96.074269   0.0070922 
  140          123.455012   96.004727   0.00714286 
  135          122.167566   95.935267   0.00740741 
  124          121.087321   95.865889   0.00806452 
  137          120.278958   95.796591   0.00729927 
  124          119.643635   95.727375   0.00806452 
  133          119.012296   95.65824    0.0075188 
  133          118.269484   95.589186   0.0075188 
  129          117.41655    95.520213   0.00775194 
  137          116.501085   95.451321   0.00729927 
  121          115.514362   95.38251    0.00826446 
  105          114.444684   95.313779   0.00952381 
  114          113.39383    95.245129   0.00877193 
  117          112.505916   95.17656    0.00854701 
  128          111.855117   95.108071   0.0078125 
  98           111.441335   95.039662   0.01020408 
  104          111.212624   94.971334   0.00961538 
  125          111.075065   94.903086   0.008     
  108          110.937725   94.834918   0.00925926 
  107          110.788443   94.766831   0.00934579 
  109          110.679168   94.698823   0.00917431 
  117          110.65332    94.630896   0.00854701 
  111          110.72544    94.563048   0.00900901 
  107          110.895432   94.49528    0.00934579 
  98           111.159617   94.427592   0.01020408 
  88           111.515914   94.359983   0.01136364 
  111          111.966047   94.292454   0.00900901 
  101          112.515838   94.225005   0.00990099 
  124          113.174624   94.157635   0.00806452 
  126          113.951747   94.090344   0.00793651 
  109          114.850701   94.023133   0.00917431 
  115          115.862001   93.956001   0.00869565 
  112          116.980377   93.888948   0.00892857 
  130          118.256046   93.821974   0.00769231 
  119          119.81357    93.755079   0.00840336 
  130          121.835495   93.688263   0.00769231 
  129          124.588111   93.621526   0.00775194 
  110          128.482742   93.554868   0.00909091 
  131          134.117996   93.488288   0.00763359 
  157          142.24096    93.421787   0.00636943 
  143          153.602502   93.355364   0.00699301 
  160          168.567495   93.28902    0.00625   
  169          186.217123   93.222754   0.00591716 
  163          202.677668   93.156567   0.00613497 
  202          210.875933   93.090458   0.0049505 
  200          207.015366   93.024427   0.005     
  179          196.211501   92.958474   0.00558659 
  187          185.988151   92.892599   0.00534759 
  167          180.302174   92.826802   0.00598802 
  177          179.848573   92.761083   0.00564972 
  160          182.991537   92.695442   0.00625   
  163          185.936163   92.629879   0.00613497 
  178          184.98328    92.564393   0.00561798 
  168          180.707466   92.498985   0.00595238 
  176          176.723307   92.433654   0.00568182 
  170          175.623182   92.368401   0.00588235 
  177          178.146099   92.303225   0.00564972 
  202          183.561578   92.238126   0.0049505 
  198          189.509146   92.173105   0.00505051 
  238          192.528248   92.10816    0.00420168 
  230          191.079254   92.043293   0.00434783 
  261          187.323119   91.978503   0.00383142 
  235          184.316979   91.91379    0.00425532 
  205          183.686862   91.849154   0.00487805 
  177          185.669849   91.784594   0.00564972 
  213          189.454468   91.720111   0.00469484 
  228          193.324156   91.655705   0.00438596 
  221          195.77555    91.591375   0.00452489 
  204          197.092387   91.527122   0.00490196 
  213          198.75678    91.462946   0.00469484 
  204          201.898212   91.398845   0.00490196 
  196          207.008396   91.334821   0.00510204 
  215          214.277467   91.270874   0.00465116 
  218          223.840566   91.207002   0.00458716 
  248          235.903757   91.143206   0.00403226 
  262          250.808707   91.079487   0.00381679 
  261          269.082308   91.015843   0.00383142 
  279          291.457593   90.952276   0.00358423 
  304          318.855836   90.888784   0.00328947 
  325          352.390273   90.825367   0.00307692 
  387          393.257003   90.762027   0.00258398 
  434          442.935465   90.698762   0.00230415 
  514          504.667148   90.635572   0.00194553 
  685          586.295117   90.572458   0.00145985 
  794          703.751744   90.50942    0.00125945 
  1056         887.643402   90.446456   0.00094697 
  1413         1193.093509  90.383568   0.00070771 
  1735         1703.765445  90.320755   0.00057637 
  2401         2514.184639  90.258017   0.00041649 
  3425         3677.530642  90.195355   0.00029197 
  4757         5098.52358   90.132767   0.00021022 
  6312         6342.597983  90.070254   0.00015843 
  7150         6648.076195  90.007815   0.00013986 
  6331         5832.236107  89.945452   0.00015795 
  4848         4629.031283  89.883163   0.00020627 
  3551         3690.433795  89.820949   0.00028161 
  2869         3255.675895  89.75881    0.00034855 
  2773         3308.210111  89.696744   0.00036062 
  3224         3637.600981  89.634754   0.00031017 
  3734         3820.700729  89.572837   0.00026781 
  3465         3480.669276  89.510995   0.0002886 
  2759         2756.484221  89.449227   0.00036245 
  1847         2008.712918  89.387533   0.00054142 
  1264         1416.736479  89.325914   0.00079114 
  737          1008.208319  89.264368   0.00135685 
  598          748.719271   89.202896   0.00167224 
  466          588.937675   89.141498   0.00214592 
  412          487.858916   89.080174   0.00242718 
  346          419.473408   89.018923   0.00289017 
  322          369.86707    88.957747   0.00310559 
  305          332.13714    88.896643   0.00327869 
  309          302.762232   88.835613   0.00323625 
  257          279.753832   88.774657   0.00389105 
  219          261.86935    88.713774   0.00456621 
  226          248.174926   88.652965   0.00442478 
  198          237.746448   88.592228   0.00505051 
  192          229.291102   88.531565   0.00520833 
  207          221.187042   88.470975   0.00483092 
  196          212.442658   88.410458   0.00510204 
  187          203.173114   88.350014   0.00534759 
  194          193.92506    88.289643   0.00515464 
  197          185.435315   88.229344   0.00507614 
  161          178.334155   88.169119   0.00621118 
  167          172.665379   88.108966   0.00598802 
  180          167.836269   88.048886   0.00555556 
  131          163.073745   87.988878   0.00763359 
  164          158.060834   87.928943   0.00609756 
  165          152.89054    87.86908    0.00606061 
  136          147.799513   87.80929    0.00735294 
  160          143.135305   87.749572   0.00625   
  150          139.162814   87.689926   0.00666667 
  142          135.972814   87.630353   0.00704225 
  128          133.554605   87.570851   0.0078125 
  106          131.86944    87.511422   0.00943396 
  146          130.849655   87.452064   0.00684932 
  117          130.354706   87.392779   0.00854701 
  133          130.051954   87.333565   0.0075188 
  136          129.364528   87.274423   0.00735294 
  115          127.863309   87.215353   0.00869565 
  133          125.801165   87.156354   0.0075188 
  124          123.808655   87.097427   0.00806452 
  111          122.338241   87.038571   0.00900901 
  151          121.563118   86.979787   0.00662252 
  122          121.449739   86.921075   0.00819672 
  148          121.749691   86.862433   0.00675676 
  124          122.021123   86.803863   0.00806452 
  121          121.825767   86.745364   0.00826446 
  131          120.929554   86.686937   0.00763359 
  130          119.467621   86.62858    0.00769231 
  102          117.980371   86.570294   0.00980392 
  134          117.012329   86.512079   0.00746269 
  109          116.825481   86.453935   0.00917431 
  109          117.395135   86.395862   0.00917431 
  121          118.364071   86.33786    0.00826446 
  117          118.960523   86.279928   0.00854701 
  103          118.395266   86.222067   0.00970874 
  98           116.721265   86.164276   0.01020408 
  108          114.730636   86.106556   0.00925926 
  106          113.087441   86.048907   0.00943396 
  123          112.043168   85.991327   0.00813008 
  105          111.558976   85.933818   0.00952381 
  93           111.380179   85.876379   0.01075269 
  121          111.091045   85.819011   0.00826446 
  100          110.381713   85.761712   0.01      
  123          109.310655   85.704483   0.00813008 
  104          108.11651    85.647325   0.00961538 
  89           106.958951   85.590236   0.01123596 
  122          105.90138    85.533217   0.00819672 
  85           104.955204   85.476268   0.01176471 
  106          104.112956   85.419389   0.00943396 
  101          103.349743   85.362579   0.00990099 
  94           102.636523   85.305839   0.0106383 
  105          101.947218   85.249168   0.00952381 
  117          101.267956   85.192567   0.00854701 
  96           100.596406   85.136036   0.01041667 
  81           99.9426      85.079573   0.01234568 
  103          99.319871    85.02318    0.00970874 
  98           98.740972    84.966856   0.01020408 
  115          98.215121    84.910601   0.00869565 
  92           97.747606    84.854416   0.01086957 
  108          97.340494    84.798299   0.00925926 
  89           96.993809    84.742251   0.01123596 
  106          96.706627    84.686272   0.00943396 
  89           96.477395    84.630362   0.01123596 
  91           96.304177    84.574521   0.01098901 
  98           96.184248    84.518748   0.01020408 
  98           96.11328     84.463045   0.01020408 
  101          96.083794    84.407409   0.00990099 
  102          96.084126    84.351842   0.00980392 
  86           96.09703     84.296344   0.01162791 
  84           96.100458    84.240914   0.01190476 
  86           96.070955    84.185553   0.01162791 
  90           95.98967     84.130259   0.01111111 
  91           95.848488    84.075034   0.01098901 
  99           95.652128    84.019877   0.01010101 
  114          95.414645    83.964788   0.00877193 
  92           95.15168     83.909768   0.01086957 
  89           94.873443    83.854815   0.01123596 
  87           94.582818    83.79993    0.01149425 
  84           94.279453    83.745113   0.01190476 
  87           93.963061    83.690363   0.01149425 
  107          93.635561    83.635682   0.00934579 
  85           93.302367    83.581068   0.01176471 
  98           92.971483    83.526521   0.01020408 
  97           92.64995     83.472042   0.01030928 
  89           92.345432    83.417631   0.01123596 
  101          92.061835    83.363287   0.00990099 
  118          91.803584    83.309011   0.00847458 
  88           91.57411     83.254801   0.01136364 
  129          91.375164    83.200659   0.00775194 
  97           91.206925    83.146584   0.01030928 
  97           91.070583    83.092577   0.01030928 
  103          90.966269    83.038636   0.00970874 
  107          90.895667    82.984762   0.00934579 
  91           90.862271    82.930955   0.01098901 
  98           90.871246    82.877215   0.01020408 
  112          90.928567    82.823542   0.00892857 
  89           91.039722    82.769936   0.01123596 
  95           91.207124    82.716396   0.01052632 
  92           91.424085    82.662923   0.01086957 
  86           91.671161    82.609517   0.01162791 
  90           91.935711    82.556177   0.01111111 
  97           92.247178    82.502903   0.01030928 
  94           92.662627    82.449696   0.0106383 
  108          93.215668    82.396556   0.00925926 
  96           93.876371    82.343481   0.01041667 
  89           94.503705    82.290473   0.01123596 
  83           94.838148    82.237531   0.01204819 
  103          94.696262    82.184655   0.00970874 
  99           94.196359    82.131845   0.01010101 
  92           93.618342    82.079101   0.01086957 
  109          93.160872    82.026422   0.00917431 
  84           92.897158    81.97381    0.01190476 
  108          92.808782    81.921264   0.00925926 
  96           92.79879     81.868783   0.01041667 
  85           92.716076    81.816368   0.01176471 
  95           92.481816    81.764019   0.01052632 
  109          92.168847    81.711735   0.00917431 
  99           91.903372    81.659516   0.01010101 
  99           91.766763    81.607364   0.01010101 
  96           91.802065    81.555276   0.01041667 
  84           92.044341    81.503254   0.01190476 
  108          92.545554    81.451297   0.00925926 
  117          93.394182    81.399405   0.00854701 
  106          94.729958    81.347579   0.00943396 
  114          96.753311    81.295817   0.00877193 
  122          99.709742    81.244121   0.00819672 
  108          103.828046   81.192489   0.00925926 
  145          109.182948   81.140923   0.00689655 
  122          115.49306    81.089421   0.00819672 
  148          121.917606   81.037984   0.00675676 
  170          126.761914   80.986612   0.00588235 
  165          127.843302   80.935305   0.00606061 
  158          124.73818    80.884062   0.00632911 
  166          119.689308   80.832884   0.0060241 
  129          115.17414    80.78177    0.00775194 
  168          112.343446   80.730721   0.00595238 
  146          111.247754   80.679736   0.00684932 
  149          111.255839   80.628816   0.00671141 
  150          111.177147   80.577959   0.00666667 
  148          109.645233   80.527167   0.00675676 
  136          106.351454   80.47644    0.00735294 
  116          102.156624   80.425776   0.00862069 
  122          98.36116     80.375176   0.00819672 
  107          95.2697      80.324641   0.00934579 
  114          92.928047    80.274169   0.00877193 
  109          91.227089    80.223761   0.00917431 
  114          90.017619    80.173417   0.00877193 
  108          89.160953    80.123137   0.00925926 
  95           88.479719    80.07292    0.01052632 
  101          88.033526    80.022768   0.00990099 
  101          87.706938    79.972678   0.00990099 
  97           87.472016    79.922653   0.01030928 
  102          87.31319     79.87269    0.00980392 
  106          87.222207    79.822792   0.00943396 
  89           87.194287    79.772956   0.01123596 
  92           87.226509    79.723184   0.01086957 
  83           87.313973    79.673475   0.01204819 
  81           87.445586    79.62383    0.01234568 
  98           87.598618    79.574247   0.01020408 
  93           87.73658     79.524728   0.01075269 
  84           87.818737    79.475271   0.01190476 
  93           87.822522    79.425878   0.01075269 
  104          87.76056     79.376547   0.00961538 
  92           87.671696    79.32728    0.01086957 
  78           87.59666     79.278075   0.01282051 
  88           87.560322    79.228933   0.01136364 
  108          87.566976    79.179854   0.00925926 
  91           87.60483     79.130837   0.01098901 
  86           87.655443    79.081883   0.01162791 
  91           87.70899     79.032991   0.01098901 
  84           87.773833    78.984162   0.01190476 
  79           87.873387    78.935396   0.01265823 
  84           88.034642    78.886691   0.01190476 
  100          88.282261    78.838049   0.01      
  98           88.638948    78.78947    0.01020408 
  84           89.130353    78.740952   0.01190476 
  111          89.792025    78.692497   0.00900901 
  77           90.680146    78.644103   0.01298701 
  97           91.891324    78.595772   0.01030928 
  87           93.596398    78.547503   0.01149425 
  98           96.088047    78.499295   0.01020408 
  99           99.825493    78.45115    0.01010101 
  104          105.436974   78.403066   0.00961538 
  138          113.627719   78.355044   0.00724638 
  137          124.921693   78.307084   0.00729927 
  140          139.135298   78.259185   0.00714286 
  149          154.189605   78.211348   0.00671141 
  179          164.838822   78.163573   0.00558659 
  166          165.548651   78.115859   0.0060241 
  147          157.601312   78.068206   0.00680272 
  158          147.625145   78.020615   0.00632911 
  111          140.436854   77.973085   0.00900901 
  120          137.385442   77.925617   0.00833333 
  136          137.634626   77.87821    0.00735294 
  150          139.25633    77.830863   0.00666667 
  144          139.451983   77.783578   0.00694444 
  137          135.470036   77.736354   0.00729927 
  125          127.7054     77.689191   0.008     
  120          119.148216   77.642089   0.00833333 
  99           111.912947   77.595048   0.01010101 
  80           106.432786   77.548067   0.0125    
  102          102.226646   77.501148   0.00980392 
  85           98.737498    77.454289   0.01176471 
  100          95.798991    77.407491   0.01      
  105          93.433523    77.360753   0.00952381 
  103          91.606083    77.314076   0.00970874 
  91           90.223801    77.267459   0.01098901 
  83           89.188151    77.220903   0.01204819 
  95           88.41457     77.174408   0.01052632 
  96           87.834806    77.127972   0.01041667 
  86           87.397306    77.081597   0.01162791 
  85           87.065482    77.035282   0.01176471 
  89           86.815213    76.989028   0.01123596 
  78           86.631759    76.942833   0.01282051 
  92           86.506886    76.896699   0.01086957 
  96           86.437015    76.850625   0.01041667 
  91           86.420546    76.80461    0.01098901 
  94           86.45562     76.758656   0.0106383 
  85           86.535267    76.712761   0.01176471 
  84           86.63828     76.666926   0.01190476 
  82           86.724663    76.621151   0.01219512 
  85           86.759026    76.575436   0.01176471 
  91           86.753532    76.52978    0.01098901 
  91           86.7527      76.484184   0.01098901 
  94           86.790824    76.438648   0.0106383 
  84           86.881903    76.393171   0.01190476 
  99           87.026724    76.347753   0.01010101 
  90           87.214259    76.302395   0.01111111 
  91           87.42405     76.257096   0.01098901 
  88           87.635966    76.211857   0.01136364 
  98           87.853268    76.166676   0.01020408 
  94           88.099649    76.121555   0.0106383 
  105          88.397731    76.076493   0.00952381 
  85           88.763493    76.03149    0.01176471 
  84           89.213521    75.986546   0.01190476 
  79           89.772083    75.941661   0.01265823 
  89           90.476389    75.896835   0.01123596 
  83           91.380203    75.852068   0.01204819 
  95           92.547166    75.80736    0.01052632 
  104          94.03585     75.76271    0.00961538 
  96           95.863098    75.718119   0.01041667 
  110          97.922361    75.673587   0.00909091 
  100          99.839649    75.629114   0.01      
  102          100.984814   75.584699   0.00980392 
  115          101.020627   75.540342   0.00869565 
  111          100.361903   75.496044   0.00900901 
  92           99.68241     75.451804   0.01086957 
  98           99.386819    75.407623   0.01020408 
  99           99.60053     75.3635     0.01010101 
  117          100.279196   75.319435   0.00854701 
  118          101.222381   75.275429   0.00847458 
  121          102.085437   75.23148    0.00826446 
  102          102.631043   75.18759    0.00980392 
  90           103.032165   75.143757   0.01111111 
  114          103.713586   75.099983   0.00877193 
  100          105.074184   75.056267   0.01      
  102          107.458937   75.012608   0.00980392 
  108          111.198262   74.969007   0.00925926 
  128          116.55279    74.925465   0.0078125 
  128          123.518183   74.881979   0.0078125 
  143          131.359578   74.838552   0.00699301 
  173          137.897585   74.795182   0.00578035 
  171          140.098047   74.75187    0.00584795 
  203          137.439372   74.708615   0.00492611 
  181          132.763679   74.665418   0.00552486 
  162          128.873464   74.622278   0.00617284 
  145          127.023646   74.579195   0.00689655 
  125          127.415443   74.53617    0.008     
  129          129.589286   74.493202   0.00775194 
  163          132.33098    74.450292   0.00613497 
  124          133.823233   74.407438   0.00806452 
  165          133.167923   74.364642   0.00606061 
  128          131.378379   74.321902   0.0078125 
  139          129.867521   74.27922    0.00719424 
  142          129.336325   74.236595   0.00704225 
  143          129.942423   74.194026   0.00699301 
  107          131.601767   74.151515   0.00934579 
  133          134.104048   74.10906    0.0075188 
  134          137.149424   74.066662   0.00746269 
  142          140.477803   74.024321   0.00704225 
  162          144.099876   73.982036   0.00617284 
  135          148.265796   73.939808   0.00740741 
  152          153.230809   73.897637   0.00657895 
  175          159.170337   73.855522   0.00571429 
  191          166.225403   73.813463   0.0052356 
  183          174.522203   73.771461   0.00546448 
  195          184.178365   73.729516   0.00512821 
  214          195.350216   73.687626   0.0046729 
  215          208.367564   73.645793   0.00465116 
  225          223.799108   73.604016   0.00444444 
  235          242.389194   73.562296   0.00425532 
  264          265.062402   73.520631   0.00378788 
  270          293.043716   73.479023   0.0037037 
  327          328.062448   73.43747    0.0030581 
  392          372.738675   73.395974   0.00255102 
  419          431.496499   73.354533   0.00238663 
  526          512.665315   73.313148   0.00190114 
  722          633.243203   73.271819   0.00138504 
  990          826.360788   73.230546   0.0010101 
  1331         1148.221457  73.189328   0.00075131 
  1759         1674.502146  73.148167   0.0005685 
  2427         2473.776597  73.10706    0.00041203 
  3469         3548.00298   73.06601    0.00028827 
  4729         4713.930587  73.025015   0.00021146 
  5875         5451.930243  72.984075   0.00017021 
  6202         5228.232913  72.943191   0.00016124 
  5310         4287.547213  72.902362   0.00018832 
  4185         3281.767368  72.861589   0.00023895 
  2973         2582.044408  72.82087    0.00033636 
  2540         2292.232342  72.780207   0.0003937 
  2374         2382.115836  72.739599   0.00042123 
  2686         2721.975543  72.699047   0.0003723 
  3135         3041.499559  72.658549   0.00031898 
  3235         2984.061085  72.618106   0.00030912 
  2860         2497.920103  72.577719   0.00034965 
  2229         1874.769359  72.537386   0.00044863 
  1565         1335.521141  72.497108   0.00063898 
  975          943.976158   72.456885   0.00102564 
  613          687.463309   72.416717   0.00163132 
  489          528.379223   72.376603   0.00204499 
  411          429.431062   72.336545   0.00243309 
  324          364.435827   72.29654    0.00308642 
  280          318.398252   72.256591   0.00357143 
  238          283.650909   72.216696   0.00420168 
  205          256.307697   72.176855   0.00487805 
  181          234.222847   72.137069   0.00552486 
  175          216.067062   72.097337   0.00571429 
  198          200.944375   72.05766    0.00505051 
  160          188.220888   72.018037   0.00625   
  151          177.433706   71.978468   0.00662252 
  160          168.235154   71.938953   0.00625   
  145          160.36658    71.899493   0.00689655 
  139          153.629871   71.860086   0.00719424 
  123          147.876765   71.820734   0.00813008 
  139          143.004888   71.781436   0.00719424 
  107          138.953093   71.742191   0.00934579 
  150          135.700298   71.703001   0.00666667 
  118          133.263084   71.663864   0.00847458 
  106          131.688628   71.624781   0.00943396 
  139          131.034417   71.585752   0.00719424 
  127          131.315064   71.546777   0.00787402 
  115          132.395935   71.507855   0.00869565 
  137          133.907724   71.468987   0.00729927 
  123          135.392282   71.430173   0.00813008 
  116          136.481002   71.391412   0.00862069 
  136          136.806185   71.352705   0.00735294 
  113          136.138307   71.314051   0.00884956 
  146          134.371856   71.27545    0.00684932 
  127          131.380666   71.236903   0.00787402 
  105          127.587985   71.198409   0.00952381 
  102          123.869373   71.159968   0.00980392 
  138          120.728955   71.12158    0.00724638 
  133          118.184942   71.083246   0.0075188 
  127          115.998379   71.044965   0.00787402 
  114          113.851201   71.006736   0.00877193 
  106          111.508822   70.968561   0.00943396 
  74           108.742327   70.930439   0.01351351 
  110          105.499125   70.892369   0.00909091 
  96           102.135437   70.854353   0.01041667 
  97           99.068138    70.816389   0.01030928 
  106          96.483036    70.778478   0.00943396 
  107          94.380782    70.74062    0.00934579 
  91           92.689527    70.702814   0.01098901 
  97           91.322632    70.665061   0.01030928 
  88           90.201184    70.62736    0.01136364 
  83           89.262518    70.589713   0.01204819 
  91           88.460816    70.552117   0.01098901 
  90           87.766128    70.514574   0.01111111 
  82           87.157873    70.477084   0.01219512 
  92           86.623167    70.439645   0.01086957 
  92           86.153393    70.402259   0.01086957 
  97           85.743087    70.364926   0.01030928 
  98           85.388935    70.327644   0.01020408 
  87           85.089229    70.290415   0.01149425 
  92           84.843526    70.253238   0.01086957 
  80           84.65239     70.216112   0.0125    
  77           84.517127    70.179039   0.01298701 
  81           84.439392    70.142018   0.01234568 
  94           84.420607    70.105049   0.0106383 
  85           84.460996    70.068131   0.01176471 
  92           84.558255    70.031266   0.01086957 
  75           84.705676    69.994452   0.01333333 
  93           84.889233    69.95769    0.01075269 
  77           85.08662     69.920979   0.01298701 
  72           85.267211    69.88432    0.01388889 
  89           85.401919    69.847713   0.01123596 
  88           85.449902    69.811157   0.01136364 
  95           85.401637    69.774653   0.01052632 
  79           85.262719    69.738201   0.01265823 
  79           85.056627    69.701799   0.01265823 
  100          84.814866    69.665449   0.01      
  62           84.565674    69.629151   0.01612903 
  94           84.326776    69.592903   0.0106383 
  85           84.104297    69.556707   0.01176471 
  85           83.897249    69.520562   0.01176471 
  84           83.706097    69.484468   0.01190476 
  87           83.540893    69.448426   0.01149425 
  87           83.429902    69.412434   0.01149425 
  80           83.409381    69.376493   0.0125    
  71           83.537674    69.340603   0.01408451 
  71           83.878022    69.304764   0.01408451 
  91           84.491131    69.268976   0.01098901 
  96           85.419155    69.233239   0.01041667 
  98           86.634777    69.197553   0.01020408 
  95           87.970766    69.161917   0.01052632 
  84           89.024901    69.126332   0.01190476 
  87           89.353324    69.090797   0.01149425 
  76           88.959729    69.055313   0.01315789 
  76           88.287086    69.01988    0.01315789 
  95           87.718399    68.984497   0.01052632 
  74           87.380518    68.949165   0.01351351 
  82           87.221209    68.913882   0.01219512 
  102          87.12557     68.878651   0.00980392 
  77           86.963172    68.843469   0.01298701 
  87           86.55226     68.808338   0.01149425 
  90           85.771486    68.773257   0.01111111 
  74           84.748245    68.738226   0.01351351 
  81           83.71208     68.703246   0.01234568 
  86           82.786573    68.668315   0.01162791 
  92           81.975134    68.633434   0.01086957 
  94           81.227754    68.598604   0.0106383 
  88           80.510952    68.563823   0.01136364 
  72           79.834603    68.529092   0.01388889 
  72           79.220945    68.494411   0.01388889 
  71           78.682118    68.45978    0.01408451 
  78           78.221266    68.425199   0.01282051 
  87           77.837779    68.390667   0.01149425 
  87           77.53054     68.356185   0.01149425 
  77           77.301499    68.321753   0.01298701 
  79           77.152148    68.28737    0.01265823 
  64           77.091697    68.253036   0.015625  
  80           77.130686    68.218753   0.0125    
  78           77.278162    68.184518   0.01282051 
  84           77.531496    68.150333   0.01190476 
  63           77.855159    68.116197   0.01587302 
  85           78.1574      68.082111   0.01176471 
  80           78.327974    68.048074   0.0125    
  94           78.344739    68.014086   0.0106383 
  86           78.277203    67.980147   0.01162791 
  77           78.205333    67.946258   0.01298701 
  80           78.212523    67.912417   0.0125    
  67           78.367076    67.878626   0.01492537 
  83           78.695493    67.844883   0.01204819 
  97           79.174167    67.811189   0.01030928 
  84           79.7303      67.777545   0.01190476 
  76           80.28221     67.743949   0.01315789 
  79           80.820599    67.710402   0.01265823 
  82           81.437263    67.676904   0.01219512 
  81           82.295065    67.643454   0.01234568 
  92           83.597251    67.610053   0.01086957 
  84           85.608746    67.576701   0.01190476 
  94           88.686581    67.543397   0.0106383 
  108          93.299386    67.510142   0.00925926 
  94           99.969606    67.476935   0.0106383 
  111          109.113322   67.443777   0.00900901 
  116          120.781665   67.410667   0.00862069 
  115          134.084205   67.377606   0.00869565 
  144          146.098692   67.344593   0.00694444 
  141          152.259313   67.311628   0.0070922 
  158          150.233847   67.278711   0.00632911 
  112          142.012948   67.245843   0.00892857 
  146          131.862254   67.213022   0.00684932 
  109          123.522424   67.18025    0.00917431 
  113          118.785834   67.147526   0.00884956 
  118          117.7859     67.11485    0.00847458 
  125          119.429044   67.082222   0.008     
  114          121.354652   67.049641   0.00877193 
  118          120.830615   67.017109   0.00847458 
  110          116.86258    66.984624   0.00909091 
  97           110.561749   66.952187   0.01030928 
  101          103.857478   66.919798   0.00990099 
  97           98.205496    66.887457   0.01030928 
  108          94.17267     66.855163   0.00925926 
  110          91.729309    66.822917   0.00909091 
  80           90.584116    66.790718   0.0125    
  75           90.435476    66.758567   0.01333333 
  86           91.252822    66.726463   0.01162791 
  87           92.690685    66.694407   0.01149425 
  84           94.338912    66.662398   0.01190476 
  101          95.161379    66.630437   0.00990099 
  100          94.337732    66.598523   0.01      
  109          92.262592    66.566656   0.00917431 
  84           90.028619    66.534836   0.01190476 
  84           88.376519    66.503064   0.01190476 
  93           87.570415    66.471338   0.01075269 
  96           87.626993    66.43966    0.01041667 
  94           88.338824    66.408028   0.0106383 
  93           88.90726     66.376444   0.01075269 
  74           88.492268    66.344907   0.01351351 
  81           86.800122    66.313416   0.01234568 
  81           84.425982    66.281972   0.01234568 
  82           82.12517     66.250576   0.01219512 
  72           80.295051    66.219225   0.01388889 
  81           79.021452    66.187922   0.01234568 
  78           78.230429    66.156665   0.01282051 
  83           77.742806    66.125455   0.01204819 
  69           77.307498    66.094292   0.01449275 
  94           76.741505    66.063175   0.0106383 
  76           76.068466    66.032105   0.01315789 
  68           75.417662    66.001081   0.01470588 
  65           74.873392    65.970103   0.01538462 
  75           74.458097    65.939172   0.01333333 
  73           74.165374    65.908287   0.01369863 
  76           73.979096    65.877449   0.01315789 
  70           73.882089    65.846656   0.01428571 
  77           73.857559    65.81591    0.01298701 
  87           73.88515     65.78521    0.01149425 
  68           73.814098    65.754556   0.01470588 
  67           73.839832    65.723949   0.01492537 
  62           73.820864    65.693387   0.01612903 
  69           73.779174    65.662871   0.01449275 
  67           73.750874    65.632401   0.01492537 
  93           73.756641    65.601977   0.01075269 
  78           73.801944    65.571599   0.01282051 
  72           73.884445    65.541267   0.01388889 
  77           73.937136    65.510981   0.01298701 
  67           74.063866    65.48074    0.01492537 
  67           74.187015    65.450545   0.01492537 
  69           74.303385    65.420395   0.01449275 
  77           74.433264    65.390291   0.01298701 
  83           74.604559    65.360233   0.01204819 
  86           74.842644    65.33022    0.01162791 
  62           75.175016    65.300253   0.01612903 
  76           75.638685    65.270331   0.01315789 
  71           76.281469    65.240454   0.01408451 
  65           77.15685     65.210623   0.01538462 
  73           78.3096      65.180837   0.01369863 
  77           79.739803    65.151096   0.01298701 
  74           81.323017    65.121401   0.01351351 
  77           82.695389    65.091751   0.01298701 
  73           83.327126    65.062145   0.01369863 
  69           83.029302    65.032585   0.01449275 
  79           82.216733    65.00307    0.01265823 
  70           81.428663    64.9736     0.01428571 
  77           80.96372     64.944175   0.01298701 
  88           80.913836    64.914795   0.01136364 
  77           81.257702    64.885459   0.01298701 
  76           81.878131    64.856169   0.01315789 
  73           82.532062    64.826923   0.01369863 
  88           82.914225    64.797722   0.01136364 
  81           82.924601    64.768565   0.01234568 
  94           82.766637    64.739453   0.0106383 
  91           82.690386    64.710386   0.01098901 
  81           82.831492    64.681364   0.01234568 
  87           83.245374    64.652386   0.01149425 
  74           83.961408    64.623452   0.01351351 
  91           85.02916     64.594563   0.01098901 
  77           86.533617    64.565718   0.01298701 
  81           88.60515     64.536917   0.01234568 
  90           91.409147    64.508161   0.01111111 
  78           95.106313    64.479449   0.01282051 
  90           99.774022    64.450782   0.01111111 
  99           105.200573   64.422158   0.01010101 
  104          110.530665   64.393579   0.00961538 
  92           114.138171   64.365043   0.01086957 
  123          114.811301   64.336552   0.00813008 
  101          113.287585   64.308105   0.00990099 
  83           111.406596   64.279702   0.01204819 
  120          110.469223   64.251342   0.00833333 
  108          111.000999   64.223027   0.00925926 
  105          113.077556   64.194755   0.00952381 
  111          116.485431   64.166527   0.00900901 
  100          120.648128   64.138343   0.01      
  93           124.623317   64.110203   0.01075269 
  103          127.72058    64.082106   0.00970874 
  115          130.249536   64.054053   0.00869565 
  134          133.045574   64.026043   0.00746269 
  103          136.640377   63.998077   0.00970874 
  107          141.130249   63.970155   0.00934579 
  125          146.331591   63.942276   0.008     
  157          151.905461   63.91444    0.00636943 
  124          157.430052   63.886648   0.00806452 
  154          162.499848   63.858899   0.00649351 
  146          166.843694   63.831193   0.00684932 
  185          170.418455   63.803531   0.00540541 
  161          173.424579   63.775911   0.00621118 
  189          176.228957   63.748335   0.00529101 
  192          179.237933   63.720802   0.00520833 
  187          182.783815   63.693312   0.00534759 
  230          187.064949   63.665865   0.00434783 
  240          192.128375   63.638461   0.00416667 
  246          197.928526   63.6111     0.00406504 
  222          204.361317   63.583782   0.0045045 
  240          211.305193   63.556507   0.00416667 
  271          218.600652   63.529275   0.00369004 
  259          225.988851   63.502085   0.003861  
  238          233.047918   63.474938   0.00420168 
  279          239.209524   63.447834   0.00358423 
  264          243.889826   63.420772   0.00378788 
  266          246.705482   63.393753   0.0037594 
  255          247.652849   63.366777   0.00392157 
  198          247.124208   63.339843   0.00505051 
  249          245.757163   63.312952   0.00401606 
  227          244.218213   63.286103   0.00440529 
  194          243.06273    63.259296   0.00515464 
  227          242.620448   63.232532   0.00440529 
  226          242.938066   63.20581    0.00442478 
  190          243.87736    63.17913    0.00526316 
  228          245.299852   63.152493   0.00438596 
  223          247.180358   63.125898   0.0044843 
  208          249.647423   63.099345   0.00480769 
  227          252.921766   63.072834   0.00440529 
  219          257.225089   63.046365   0.00456621 
  233          262.665229   63.019938   0.00429185 
  243          269.091778   62.993553   0.00411523 
  300          276.00211    62.96721    0.00333333 
  308          282.575223   62.940909   0.00324675 
  385          287.864878   62.914649   0.0025974 
  410          291.034051   62.888432   0.00243902 
  419          291.583461   62.862256   0.00238663 
  362          289.449133   62.836122   0.00276243 
  344          284.978873   62.81003    0.00290698 
  353          278.76822    62.783979   0.00283286 
  306          271.451687   62.75797    0.00326797 
  293          263.520554   62.732003   0.00341297 
  296          255.207781   62.706077   0.00337838 
  287          246.499613   62.680192   0.00348432 
  279          237.249871   62.654349   0.00358423 
  326          227.328733   62.628547   0.00306748 
  300          216.72184    62.602787   0.00333333 
  240          205.572726   62.577068   0.00416667 
  227          194.14933    62.55139    0.00440529 
  172          182.780266   62.525753   0.00581395 
  153          171.794907   62.500158   0.00653595 
  162          161.457439   62.474604   0.00617284 
  149          151.944225   62.44909    0.00671141 
  141          143.33927    62.423618   0.0070922 
  123          135.652779   62.398187   0.00813008 
  113          128.842065   62.372797   0.00884956 
  104          122.838233   62.347448   0.00961538 
  106          117.560626   62.32214    0.00943396 
  87           112.925982   62.296872   0.01149425 
  106          108.857572   62.271645   0.00943396 
  104          105.284603   62.24646    0.00961538 
  97           102.145044   62.221314   0.01030928 
  84           99.386402    62.19621    0.01190476 
  99           96.966259    62.171146   0.01010101 
  86           94.85196     62.146123   0.01162791 
  88           93.024665    62.12114    0.01136364 
  94           91.478484    62.096198   0.0106383 
  91           90.227451    62.071296   0.01098901 
  76           89.301299    62.046435   0.01315789 
  101          88.739836    62.021614   0.00990099 
  78           88.576661    61.996833   0.01282051 
  88           88.8045      61.972093   0.01136364 
  71           89.293143    61.947393   0.01408451 
  85           89.665456    61.922733   0.01176471 
  67           89.340645    61.898114   0.01492537 
  92           88.045887    61.873534   0.01086957 
  101          86.170143    61.848995   0.00990099 
  58           84.299934    61.824496   0.01724138 
  89           82.778107    61.800036   0.01123596 
  73           81.716742    61.775617   0.01369863 
  70           81.105551    61.751238   0.01428571 
  83           80.847913    61.726898   0.01204819 
  83           80.730136    61.702598   0.01204819 
  84           80.419057    61.678339   0.01190476 
  84           79.673466    61.654119   0.01190476 
  72           78.589097    61.629938   0.01388889 
  81           77.437633    61.605798   0.01234568 
  78           76.40154     61.581697   0.01282051 
  73           75.539548    61.557635   0.01369863 
  85           74.849132    61.533613   0.01176471 
  79           74.305595    61.509631   0.01265823 
  81           73.88554     61.485688   0.01234568 
  84           73.553572    61.461785   0.01190476 
  77           73.29561     61.437921   0.01298701 
  73           73.099082    61.414096   0.01369863 
  68           72.956821    61.390311   0.01470588 
  67           72.865933    61.366565   0.01492537 
  77           72.826772    61.342858   0.01298701 
  88           72.842103    61.31919    0.01136364 
  74           72.917734    61.295562   0.01351351 
  70           73.057426    61.271972   0.01428571 
  82           73.268695    61.248422   0.01219512 
  66           73.56149     61.224911   0.01515152 
  73           73.937365    61.201438   0.01369863 
  67           74.404774    61.178005   0.01492537 
  78           74.967349    61.15461    0.01282051 
  79           75.62605     61.131255   0.01265823 
  99           76.378811    61.107938   0.01010101 
  88           77.220145    61.08466    0.01136364 
  89           78.143204    61.061421   0.01123596 
  76           79.142341    61.03822    0.01315789 
  100          80.207263    61.015058   0.01      
  91           81.30901     60.991935   0.01098901 
  112          82.346062    60.96885    0.00892857 
  94           83.078892    60.945804   0.0106383 
  80           83.209038    60.922796   0.0125    
  96           82.687026    60.899827   0.01041667 
  71           81.79329     60.876896   0.01408451 
  80           80.838815    60.854003   0.0125    
  81           79.99809     60.831149   0.01234568 
  82           79.341412    60.808333   0.01219512 
  88           78.884297    60.785556   0.01136364 
  76           78.597128    60.762816   0.01315789 
  81           78.384394    60.740115   0.01234568 
  92           78.092313    60.717452   0.01086957 
  99           77.63339     60.694826   0.01010101 
  91           77.083481    60.672239   0.01098901 
  80           76.536695    60.64969    0.0125    
  88           75.939373    60.627179   0.01136364 
  62           75.142657    60.604706   0.01612903 
  84           74.134098    60.582271   0.01190476 
  75           73.091183    60.559873   0.01333333 
  67           72.191247    60.537513   0.01492537 
  73           71.521555    60.515191   0.01369863 
  74           71.104601    60.492907   0.01351351 
  77           70.938405    60.470661   0.01298701 
  88           71.005154    60.448452   0.01136364 
  82           71.25983     60.42628    0.01219512 
  87           71.636883    60.404146   0.01149425 
  75           72.128959    60.38205    0.01333333 
  86           72.837929    60.359991   0.01162791 
  85           73.86396     60.33797    0.01176471 
  82           75.146266    60.315986   0.01219512 
  82           76.325094    60.294039   0.01219512 
  80           76.844517    60.27213    0.0125    
  72           76.494804    60.250258   0.01388889 
  64           75.692516    60.228423   0.015625  
  75           74.941428    60.206625   0.01333333 
  76           74.406567    60.184864   0.01315789 
  69           74.024714    60.163141   0.01449275 
  78           73.821988    60.141454   0.01282051 
  87           73.933629    60.119805   0.01149425 
  78           74.385389    60.098192   0.01282051 
  96           74.979065    60.076617   0.01041667 
  78           75.488054    60.055078   0.01282051 
  68           75.901613    60.033577   0.01470588 
  73           76.215307    60.012112   0.01369863 
  68           76.116315    59.990683   0.01470588 
  71           75.262604    59.969292   0.01408451 
  83           73.804534    59.947937   0.01204819 
  72           72.239664    59.926619   0.01388889 
  79           70.949926    59.905337   0.01265823 
  87           70.079378    59.884092   0.01149425 
  70           69.638301    59.862884   0.01428571 
  91           69.561548    59.841712   0.01098901 
  73           69.7124      59.820576   0.01369863 
  76           69.85539     59.799477   0.01315789 
  80           69.736582    59.778415   0.0125    
  78           69.308887    59.757388   0.01282051 
  66           68.756052    59.736398   0.01515152 
  89           68.266406    59.715444   0.01123596 
  77           67.927576    59.694526   0.01298701 
  74           67.7603      59.673645   0.01351351 
  77           67.760888    59.652799   0.01298701 
  75           67.923252    59.63199    0.01333333 
  81           68.250337    59.611217   0.01234568 
  67           68.761991    59.590479   0.01492537 
  60           69.500848    59.569778   0.01666667 
  81           70.534953    59.549113   0.01234568 
  69           71.964391    59.528483   0.01449275 
  90           73.921709    59.507889   0.01111111 
  80           76.560965    59.487331   0.0125    
  75           80.014997    59.466809   0.01333333 
  94           84.362971    59.446322   0.0106383 
  90           89.757107    59.425872   0.01111111 
  104          96.53005     59.405456   0.00961538 
  102          104.734448   59.385077   0.00980392 
  127          113.444729   59.364733   0.00787402 
  132          120.627096   59.344424   0.00757576 
  154          123.445977   59.324151   0.00649351 
  135          120.116021   59.303913   0.00740741 
  140          112.656265   59.283711   0.00714286 
  129          104.855031   59.263544   0.00775194 
  121          98.973757    59.243413   0.00826446 
  105          95.70997     59.223316   0.00952381 
  99           95.016803    59.203255   0.01010101 
  101          96.27957     59.183229   0.00990099 
  117          98.307912    59.163238   0.00854701 
  108          99.483973    59.143283   0.00925926 
  124          98.173314    59.123362   0.00806452 
  121          94.137871    59.103476   0.00826446 
  120          88.98504     59.083626   0.00833333 
  103          84.341303    59.06381    0.00970874 
  100          80.890283    59.044029   0.01      
  79           78.676234    59.024283   0.01265823 
  63           77.413013    59.004572   0.01587302 
  80           76.594848    58.984895   0.0125    
  84           75.705224    58.965254   0.01190476 
  76           74.585862    58.945647   0.01315789 
  76           73.459352    58.926075   0.01315789 
  81           72.56332     58.906537   0.01234568 
  73           71.958       58.887034   0.01369863 
  67           71.54737     58.867565   0.01492537 
  90           71.19343     58.848131   0.01111111 
  66           70.856507    58.828731   0.01515152 
  92           70.545179    58.809366   0.01086957 
  69           70.178865    58.790035   0.01449275 
  66           69.674328    58.770739   0.01515152 
  66           69.106416    58.751477   0.01515152 
  79           68.640084    58.732249   0.01265823 
  95           68.372063    58.713055   0.01052632 
  69           68.304253    58.693895   0.01449275 
  90           68.379627    58.67477    0.01111111 
  83           68.556884    58.655678   0.01204819 
  74           68.849028    58.636621   0.01351351 
  49           69.239066    58.617598   0.02040816 
  84           69.578877    58.598608   0.01190476 
  92           69.635925    58.579653   0.01086957 
  71           69.338042    58.560731   0.01408451 
  85           68.871617    58.541844   0.01176471 
  65           68.464378    58.52299    0.01538462 
  56           68.237738    58.50417    0.01785714 
  59           68.228011    58.485383   0.01694915 
  60           68.428145    58.46663    0.01666667 
  61           68.80077     58.447911   0.01639344 
  82           69.264255    58.429226   0.01219512 
  70           69.679655    58.410574   0.01428571 
  60           69.916213    58.391955   0.01666667 
  68           69.963843    58.37337    0.01470588 
  78           69.916522    58.354819   0.01282051 
  71           69.85182     58.336301   0.01408451 
  68           69.79451     58.317816   0.01470588 
  66           69.741163    58.299365   0.01515152 
  74           69.681053    58.280946   0.01351351 
  68           69.609548    58.262561   0.01470588 
  65           69.525149    58.24421    0.01538462 
  67           69.436966    58.225891   0.01492537 
  63           69.349711    58.207606   0.01587302 
  56           69.266284    58.189353   0.01785714 
  60           69.185293    58.171134   0.01666667 
  77           69.102511    58.152948   0.01298701 
  62           69.013143    58.134794   0.01612903 
  63           68.915124    58.116674   0.01587302 
  67           68.811056    58.098586   0.01492537 
  56           68.712685    58.080531   0.01785714 
  58           68.635484    58.062509   0.01724138 
  57           68.599436    58.04452    0.01754386 
  76           68.627768    58.026563   0.01315789 
  86           68.745848    58.00864    0.01162791 
  65           68.981582    57.990748   0.01538462 
  88           69.363089    57.97289    0.01136364 
  77           69.913146    57.955064   0.01298701 
  59           70.633582    57.93727    0.01694915 
  85           71.470222    57.919509   0.01176471 
  89           72.258466    57.90178    0.01123596 
  70           72.75389     57.884084   0.01428571 
  73           72.861773    57.86642    0.01369863 
  77           72.769251    57.848788   0.01298701 
  79           72.729501    57.831189   0.01265823 
  75           72.883968    57.813622   0.01333333 
  81           73.27182     57.796087   0.01234568 
  90           73.776103    57.778584   0.01111111 
  90           74.536835    57.761113   0.01111111 
  71           75.347973    57.743674   0.01408451 
  70           76.0414      57.726268   0.01428571 
  71           76.440097    57.708893   0.01408451 
  69           76.497224    57.69155    0.01449275 
  86           76.321313    57.67424    0.01162791 
  74           76.048826    57.656961   0.01351351 
  85           75.721895    57.639714   0.01176471 
  83           75.49089     57.622498   0.01204819 
  72           75.327658    57.605315   0.01388889 
  72           75.23249     57.588163   0.01388889 
  78           75.186813    57.571042   0.01282051 
  74           75.166481    57.553954   0.01351351 
  81           75.147618    57.536897   0.01234568 
  67           75.116174    57.519871   0.01492537 
  75           75.072197    57.502877   0.01333333 
  71           75.028779    57.485915   0.01408451 
  70           75.005662    57.468983   0.01428571 
  87           75.02367     57.452084   0.01149425 
  85           75.09991     57.435215   0.01176471 
  59           75.246697    57.418378   0.01694915 
  71           75.472184    57.401572   0.01408451 
  64           75.780255    57.384798   0.015625  
  72           76.174623    57.368054   0.01388889 
  71           76.658321    57.351342   0.01408451 
  72           77.235226    57.33466    0.01388889 
  80           77.910752    57.31801    0.0125    
  84           78.69311     57.301391   0.01190476 
  75           79.596173    57.284803   0.01333333 
  98           80.639777    57.268246   0.01020408 
  78           81.85616     57.251719   0.01282051 
  73           83.295386    57.235224   0.01369863 
  82           85.026135    57.218759   0.01219512 
  95           87.136977    57.202325   0.01052632 
  94           89.725019    57.185922   0.0106383 
  100          92.867856    57.169549   0.01      
  117          96.566736    57.153207   0.00854701 
  110          100.612005   57.136896   0.00909091 
  133          104.413077   57.120615   0.0075188 
  156          107.175417   57.104365   0.00641026 
  115          108.718162   57.088145   0.00869565 
  138          109.77103    57.071956   0.00724638 
  168          111.200227   57.055797   0.00595238 
  136          113.501593   57.039669   0.00735294 
  125          116.883277   57.023571   0.008     
  187          121.421212   57.007503   0.00534759 
  161          127.113224   56.991465   0.00621118 
  132          133.844962   56.975458   0.00757576 
  147          141.340875   56.959481   0.00680272 
  143          149.343566   56.943533   0.00699301 
  138          158.058405   56.927616   0.00724638 
  176          168.202602   56.911729   0.00568182 
  196          180.608024   56.895872   0.00510204 
  195          196.051084   56.880045   0.00512821 
  209          215.428744   56.864248   0.00478469 
  229          239.972043   56.848481   0.00436681 
  266          271.59647    56.832744   0.0037594 
  337          313.646946   56.817036   0.00296736 
  424          372.626461   56.801358   0.00235849 
  560          461.630891   56.78571    0.00178571 
  740          605.320051   56.770092   0.00135135 
  955          843.359401   56.754503   0.00104712 
  1325         1225.546481  56.738944   0.00075472 
  1844         1791.366241  56.723414   0.0005423 
  2456         2527.11194   56.707914   0.00040717 
  3240         3278.238092  56.692444   0.00030864 
  3858         3670.530589  56.677003   0.0002592 
  3865         3407.18604   56.661591   0.00025873 
  3019         2722.867942  56.646208   0.00033124 
  2243         2022.691335  56.630855   0.00044583 
  1607         1506.433767  56.615531   0.00062228 
  1330         1223.32713   56.600237   0.00075188 
  1223         1163.805563  56.584971   0.00081766 
  1364         1297.009861  56.569735   0.00073314 
  1542         1571.284052  56.554528   0.00064851 
  1922         1876.948763  56.53935    0.00052029 
  2171         2007.21151   56.524201   0.00046062 
  2078         1816.951379  56.509081   0.00048123 
  1573         1431.081999  56.49399    0.00063573 
  1138         1043.044564  56.478928   0.00087873 
  745          739.056425   56.463895   0.00134228 
  524          529.988808   56.44889    0.0019084 
  402          397.070069   56.433915   0.00248756 
  286          314.946977   56.418968   0.0034965 
  268          262.808878   56.40405    0.00373134 
  200          227.423107   56.38916    0.005     
  178          201.619657   56.374299   0.00561798 
  165          181.792037   56.359467   0.00606061 
  146          166.036811   56.344663   0.00684932 
  174          153.246655   56.329888   0.00574713 
  154          142.703853   56.315141   0.00649351 
  121          133.903131   56.300423   0.00826446 
  114          126.478299   56.285733   0.00877193 
  114          120.157004   56.271071   0.00877193 
  117          114.733195   56.256438   0.00854701 
  109          110.04888    56.241833   0.00917431 
  89           105.981483   56.227256   0.01123596 
  99           102.435553   56.212708   0.01010101 
  82           99.334736    56.198187   0.01219512 
  100          96.62157     56.183695   0.01      
  92           94.249289    56.169231   0.01086957 
  93           92.18266     56.154795   0.01075269 
  77           90.397558    56.140386   0.01298701 
  101          88.87898     56.126006   0.00990099 
  93           87.624604    56.111654   0.01075269 
  78           86.648955    56.097329   0.01282051 
  82           85.992462    56.083032   0.01219512 
  90           85.732364    56.068764   0.01111111 
  83           85.996159    56.054522   0.01204819 
  89           86.964738    56.040309   0.01123596 
  93           88.857272    56.026123   0.01075269 
  106          91.884214    56.011965   0.00943396 
  89           96.137834    55.997834   0.01123596 
  89           101.34331    55.983731   0.01123596 
  100          106.390579   55.969656   0.01      
  108          109.126838   55.955607   0.00925926 
  98           107.794902   55.941587   0.01020408 
  80           103.130544   55.927593   0.0125    
  104          97.476034    55.913627   0.00961538 
  97           92.598986    55.899689   0.01030928 
  87           89.251097    55.885777   0.01149425 
  98           87.59811     55.871893   0.01020408 
  81           87.535022    55.858036   0.01234568 
  73           88.734602    55.844206   0.01369863 
  85           90.496959    55.830404   0.01176471 
  93           91.644948    55.816628   0.01075269 
  88           91.185154    55.802879   0.01136364 
  76           89.402247    55.789157   0.01315789 
  85           87.547086    55.775463   0.01176471 
  83           86.702605    55.761795   0.01204819 
  91           87.462567    55.748154   0.01098901 
  88           90.081575    55.734539   0.01136364 
  115          94.5086      55.720952   0.00869565 
  100          100.129076   55.707391   0.01      
  105          105.24665    55.693857   0.00952381 
  119          107.197067   55.68035    0.00840336 
  117          104.501713   55.666869   0.00854701 
  116          98.666254    55.653415   0.00862069 
  111          92.338685    55.639987   0.00900901 
  91           87.189101    55.626586   0.01098901 
  85           83.824782    55.613211   0.01176471 
  96           82.319796    55.599863   0.01041667 
  78           82.479908    55.586541   0.01282051 
  94           83.840649    55.573245   0.0106383 
  91           85.458731    55.559976   0.01098901 
  83           85.888107    55.546733   0.01204819 
  87           84.123237    55.533516   0.01149425 
  87           80.654005    55.520325   0.01149425 
  73           76.739263    55.507161   0.01369863 
  75           73.224162    55.494022   0.01333333 
  71           70.392459    55.48091    0.01408451 
  75           68.233542    55.467823   0.01333333 
  71           66.632578    55.454763   0.01408451 
  67           65.452405    55.441728   0.01492537 
  61           64.56976     55.42872    0.01639344 
  71           63.889683    55.415737   0.01408451 
  69           63.346438    55.40278    0.01449275 
  62           62.897668    55.389849   0.01612903 
  53           62.516815    55.376943   0.01886792 
  57           62.187233    55.364063   0.01754386 
  66           61.897484    55.351209   0.01515152 
  76           61.639908    55.338381   0.01315789 
  73           61.408836    55.325577   0.01369863 
  73           61.199918    55.3128     0.01369863 
  64           61.009755    55.300048   0.015625  
  64           60.835666    55.287321   0.015625  
  57           60.675527    55.27462    0.01754386 
  64           60.527601    55.261944   0.015625  
  71           60.390477    55.249294   0.01408451 
  55           60.263       55.236669   0.01818182 
  46           60.14421     55.224069   0.02173913 
  64           60.033304    55.211494   0.015625  
  55           59.929641    55.198944   0.01818182 
  61           59.832658    55.18642    0.01639344 
  68           59.741908    55.17392    0.01470588 
  73           59.657036    55.161446   0.01369863 
  72           59.578344    55.148996   0.01388889 
  62           59.504392    55.136572   0.01612903 
  60           59.435516    55.124172   0.01666667 
  69           59.37185     55.111798   0.01449275 
  69           59.313231    55.099448   0.01449275 
  60           59.259534    55.087123   0.01666667 
  63           59.211247    55.074822   0.01587302 
  50           59.168416    55.062547   0.02      
  59           59.131111    55.050296   0.01694915 
  57           59.100544    55.03807    0.01754386 
  66           59.077336    55.025868   0.01515152 
  59           59.062888    55.013691   0.01694915 
  61           59.059819    55.001538   0.01639344 
  65           59.070626    54.98941    0.01538462 
  60           59.099623    54.977306   0.01666667 
  62           59.151658    54.965227   0.01612903 
  67           59.2308      54.953172   0.01492537 
  53           59.338698    54.941141   0.01886792 
  64           59.468766    54.929135   0.015625  
  37           59.597866    54.917153   0.02702703 
  58           59.688578    54.905195   0.01724138 
  65           59.722362    54.893261   0.01538462 
  68           59.72546     54.881351   0.01470588 
  59           59.738605    54.869465   0.01694915 
  63           59.783661    54.857604   0.01587302 
  63           59.859371    54.845766   0.01587302 
  50           59.945564    54.833952   0.02      
  53           60.013924    54.822162   0.01886792 
  64           60.051516    54.810397   0.015625  
  56           60.065302    54.798654   0.01785714 
  73           60.059482    54.786936   0.01369863 
  62           60.033461    54.775241   0.01612903 
  51           60.001121    54.76357    0.01960784 
  58           59.986545    54.751923   0.01724138 
  59           60.005899    54.7403     0.01694915 
  49           60.062536    54.728699   0.02040816 
  63           60.149765    54.717123   0.01587302 
  60           60.255148    54.70557    0.01666667 
  57           60.37222     54.69404    0.01754386 
  65           60.510396    54.682534   0.01538462 
  51           60.687222    54.671051   0.01960784 
  63           60.920952    54.659592   0.01587302 
  61           61.229338    54.648156   0.01639344 
  55           61.635965    54.636743   0.01818182 
  64           62.173262    54.625353   0.015625  
  67           62.893094    54.613987   0.01492537 
  67           63.879231    54.602643   0.01492537 
  62           65.260695    54.591323   0.01612903 
  64           67.224339    54.580026   0.015625  
  59           70.009554    54.568752   0.01694915 
  75           73.878451    54.5575     0.01333333 
  72           79.036557    54.546272   0.01388889 
  72           85.459004    54.535067   0.01388889 
  82           92.501643    54.523884   0.01219512 
  79           98.352635    54.512724   0.01265823 
  88           100.406369   54.501587   0.01136364 
  56           97.682197    54.490473   0.01785714 
  74           92.116488    54.479382   0.01351351 
  62           86.337058    54.468313   0.01612903 
  55           81.842926    54.457266   0.01818182 
  67           79.155518    54.446243   0.01492537 
  58           78.321861    54.435241   0.01724138 
  73           79.157943    54.424263   0.01369863 
  82           81.22644     54.413306   0.01219512 
  68           83.615336    54.402373   0.01470588 
  68           84.830693    54.391461   0.01470588 
  56           83.679342    54.380572   0.01785714 
  63           80.525596    54.369705   0.01587302 
  74           76.74224     54.35886    0.01351351 
  69           73.354001    54.348038   0.01449275 
  55           70.777779    54.337238   0.01818182 
  89           69.098674    54.326459   0.01123596 
  56           68.291561    54.315703   0.01785714 
  66           68.302653    54.304969   0.01515152 
  61           69.072568    54.294257   0.01639344 
  78           70.502221    54.283567   0.01282051 
  69           72.376612    54.272899   0.01449275 
  62           74.220314    54.262253   0.01612903 
  68           75.213917    54.251628   0.01470588 
  68           74.654976    54.241025   0.01470588 
  63           72.770231    54.230445   0.01587302 
  89           70.465128    54.219885   0.01123596 
  70           68.456931    54.209348   0.01428571 
  70           67.051906    54.198832   0.01428571 
  71           66.321203    54.188338   0.01408451 
  58           66.232916    54.177865   0.01724138 
  58           66.686126    54.167414   0.01724138 
  68           67.482057    54.156984   0.01470588 
  49           68.23693     54.146576   0.02040816 
  71           68.466213    54.136189   0.01408451 
  79           68.00536     54.125823   0.01265823 
  66           67.198193    54.115479   0.01515152 
  64           66.498096    54.105156   0.015625  
  62           66.178817    54.094854   0.01612903 
  61           66.370825    54.084574   0.01639344 
  67           67.15391     54.074314   0.01492537 
  57           68.598254    54.064076   0.01754386 
  70           70.750792    54.053859   0.01428571 
  63           73.563402    54.043663   0.01587302 
  73           76.86182     54.033487   0.01369863 
  77           80.494877    54.023333   0.01298701 
  88           84.41923     54.0132     0.01136364 
  66           88.184391    54.003087   0.01515152 
  75           90.548072    53.992995   0.01333333 
  77           90.501117    53.982925   0.01298701 
  80           88.672124    53.972874   0.0125    
  79           86.554445    53.962845   0.01265823 
  88           84.949887    53.952836   0.01136364 
  71           83.789044    53.942848   0.01408451 
  61           82.877031    53.93288    0.01639344 
  83           82.3774      53.922933   0.01204819 
  63           82.608369    53.913007   0.01587302 
  83           83.685988    53.903101   0.01204819 
  75           85.261713    53.893215   0.01333333 
  76           86.717594    53.88335    0.01315789 
  80           87.982249    53.873505   0.0125    
  83           89.782376    53.86368    0.01204819 
  73           92.786478    53.853876   0.01369863 
  112          96.897078    53.844092   0.00892857 
  90           101.165244   53.834328   0.01111111 
  123          104.260847   53.824584   0.00813008 
  93           105.248349   53.81486    0.01075269 
  79           103.796476   53.805156   0.01265823 
  101          100.193408   53.795473   0.00990099 
  89           95.734737    53.785809   0.01123596 
  84           92.007764    53.776165   0.01190476 
  82           89.961397    53.766541   0.01219512 
  80           89.922662    53.756937   0.0125    
  91           91.885579    53.747353   0.01098901 
  100          95.616207    53.737788   0.01      
  85           100.680601   53.728244   0.01176471 
  97           106.714737   53.718719   0.01030928 
  104          113.856371   53.709213   0.00961538 
  131          122.79667    53.699728   0.00763359 
  155          134.758833   53.690261   0.00645161 
  127          151.015731   53.680815   0.00787402 
  141          171.520871   53.671387   0.0070922 
  182          194.255358   53.66198    0.00549451 
  186          215.931577   53.652591   0.00537634 
  230          230.897911   53.643222   0.00434783 
  209          230.581861   53.633873   0.00478469 
  207          212.941984   53.624542   0.00483092 
  207          187.341463   53.615231   0.00483092 
  157          163.98922    53.605939   0.00636943 
  147          147.69681    53.596666   0.00680272 
  139          139.498449   53.587413   0.00719424 
  134          138.600952   53.578178   0.00746269 
  139          143.057876   53.568963   0.00719424 
  131          150.279118   53.559766   0.00763359 
  140          157.355687   53.550589   0.00714286 
  145          159.983129   53.54143    0.00689655 
  152          153.773151   53.53229    0.00657895 
  130          139.76903    53.523169   0.00769231 
  110          123.479643   53.514067   0.00909091 
  105          109.02561    53.504984   0.00952381 
  88           97.775224    53.495919   0.01136364 
  79           89.653397    53.486873   0.01265823 
  76           84.075918    53.477846   0.01315789 
  84           80.365342    53.468837   0.01190476 
  62           77.926389    53.459847   0.01612903 
  72           76.291293    53.450875   0.01388889 
  54           75.118496    53.441922   0.01851852 
  70           74.243134    53.432987   0.01428571 
  85           73.71424     53.424071   0.01176471 
  67           73.719652    53.415173   0.01492537 
  48           74.55014     53.406293   0.02083333 
  68           76.677182    53.397432   0.01470588 
  74           80.825085    53.388589   0.01351351 
  95           87.883186    53.379764   0.01052632 
  100          98.521044    53.370957   0.01      
  126          112.375245   53.362168   0.00793651 
  147          126.481411   53.353397   0.00680272 
  117          133.950807   53.344645   0.00854701 
  149          129.433978   53.33591    0.00671141 
  112          117.348917   53.327193   0.00892857 
  111          105.386407   53.318495   0.00900901 
  104          97.480864    53.309814   0.00961538 
  95           94.726287    53.301151   0.01052632 
  89           97.072675    53.292505   0.01123596 
  103          103.956689   53.283878   0.00970874 
  110          114.092409   53.275268   0.00909091 
  128          124.683283   53.266676   0.0078125 
  140          131.200021   53.258101   0.00714286 
  114          129.40104    53.249544   0.00877193 
  145          119.547523   53.241005   0.00689655 
  105          106.73176    53.232483   0.00952381 
  88           95.336686    53.223978   0.01136364 
  79           87.087585    53.215491   0.01265823 
  64           82.1588      53.207021   0.015625  
  77           80.053852    53.198569   0.01298701 
  73           79.987164    53.190134   0.01369863 
  88           80.901836    53.181716   0.01136364 
  74           81.374353    53.173316   0.01351351 
  70           80.169717    53.164932   0.01428571 
  72           77.300541    53.156566   0.01388889 
  81           73.753645    53.148217   0.01234568 
  60           70.352157    53.139885   0.01666667 
  67           67.464716    53.131569   0.01492537 
  68           65.196898    53.123271   0.01470588 
  77           63.512848    53.11499    0.01298701 
  82           62.311916    53.106726   0.01219512 
  55           61.48493     53.098478   0.01818182 
  74           60.941489    53.090248   0.01351351 
  72           60.617105    53.082034   0.01388889 
  59           60.46663     53.073837   0.01694915 
  71           60.449658    53.065656   0.01408451 
  69           60.505376    53.057493   0.01449275 
  45           60.533349    53.049345   0.02222222 
  63           60.438664    53.041215   0.01587302 
  62           60.227326    53.033101   0.01612903 
  46           59.991054    53.025003   0.02173913 
  72           59.809243    53.016922   0.01388889 
  64           59.719156    53.008857   0.015625  
  61           59.73737     53.000809   0.01639344 
  50           59.87266     52.992777   0.02      
  60           60.127752    52.984761   0.01666667 
  51           60.498656    52.976762   0.01960784 
  59           60.967846    52.968779   0.01694915 
  54           61.502388    52.960811   0.01851852 
  59           62.090107    52.95286    0.01694915 
  56           62.786128    52.944926   0.01785714 
  45           63.70516     52.937007   0.02222222 
  53           64.988522    52.929104   0.01886792 
  62           66.817667    52.921217   0.01612903 
  52           69.446766    52.913346   0.01923077 
  59           73.215162    52.905491   0.01694915 
  57           78.530174    52.897652   0.01754386 
  73           85.815643    52.889828   0.01369863 
  61           95.413309    52.882021   0.01639344 
  67           107.205534   52.874229   0.01492537 
  65           119.779496   52.866452   0.01538462 
  93           129.476495   52.858692   0.01075269 
  82           131.629579   52.850947   0.01219512 
  100          125.233212   52.843217   0.01      
  98           114.303635   52.835503   0.01020408 
  87           103.40155    52.827805   0.01149425 
  75           94.917941    52.820122   0.01333333 
  78           89.585342    52.812454   0.01282051 
  69           87.406106    52.804802   0.01449275 
  69           88.097174    52.797165   0.01449275 
  85           91.081233    52.789544   0.01176471 
  83           95.159721    52.781937   0.01204819 
  69           98.093736    52.774346   0.01449275 
  89           97.396909    52.76677    0.01123596 
  92           92.681853    52.759209   0.01086957 
  97           85.971649    52.751663   0.01030928 
  88           79.354448    52.744132   0.01136364 
  59           73.807656    52.736616   0.01694915 
  58           69.524501    52.729115   0.01724138 
  69           66.368742    52.721629   0.01449275 
  79           64.102878    52.714158   0.01265823 
  57           62.486409    52.706702   0.01754386 
  63           61.321027    52.699261   0.01587302 
  59           60.459837    52.691834   0.01694915 
  76           59.804937    52.684422   0.01315789 
  58           59.294467    52.677024   0.01724138 
  60           58.889963    52.669642   0.01666667 
  59           58.567948    52.662274   0.01694915 
  51           58.313861    52.65492    0.01960784 
  67           58.11869     52.647581   0.01492537 
  67           57.977317    52.640256   0.01492537 
  51           57.88767     52.632946   0.01960784 
  64           57.850777    52.62565    0.015625  
  66           57.871117    52.618369   0.01515152 
  66           57.95728     52.611102   0.01515152 
  51           58.121809    52.603849   0.01960784 
  43           58.380105    52.596611   0.02325581 
  55           58.747093    52.589386   0.01818182 
  58           59.229801    52.582176   0.01724138 
  63           59.810271    52.57498    0.01587302 
  58           60.413361    52.567798   0.01724138 
  54           60.892504    52.56063    0.01851852 
  66           61.125115    52.553475   0.01515152 
  57           61.154579    52.546335   0.01754386 
  62           61.133009    52.539209   0.01612903 
  54           61.170179    52.532097   0.01851852 
  64           61.299897    52.524998   0.015625  
  51           61.515598    52.517913   0.01960784 
  78           61.800404    52.510842   0.01282051 
  72           62.14373     52.503785   0.01388889 
  62           62.542818    52.496742   0.01612903 
  53           62.985611    52.489712   0.01886792 
  65           63.428544    52.482695   0.01538462 
  65           64.080078    52.475692   0.01538462 
  53           64.345388    52.468703   0.01886792 
  67           64.370976    52.461727   0.01492537 
  46           64.013517    52.454765   0.02173913 
  71           63.321914    52.447815   0.01408451 
  65           62.523886    52.44088    0.01538462 
  64           61.804774    52.433957   0.015625  
  54           61.239029    52.427048   0.01851852 
  67           60.836144    52.420152   0.01492537 
  71           60.577509    52.413269   0.01408451 
  59           60.427943    52.4064     0.01694915 
  55           60.346408    52.399543   0.01818182 
  64           60.286045    52.3927     0.015625  
  69           60.298969    52.385869   0.01449275 
  84           60.023937    52.379052   0.01190476 
  68           59.605475    52.372247   0.01470588 
  72           59.156166    52.365456   0.01388889 
  84           58.776663    52.358677   0.01190476 
  73           58.512245    52.351911   0.01369863 
  95           58.37441     52.345158   0.01052632 
  91           58.361996    52.338417   0.01098901 
  87           58.470906    52.33169    0.01149425 
  86           58.703863    52.324975   0.01162791 
  87           59.077971    52.318272   0.01149425 
  95           59.604962    52.311582   0.01052632 
  83           60.246509    52.304905   0.01204819 
  88           60.855115    52.29824    0.01136364 
  82           61.178296    52.291588   0.01219512 
  87           61.057089    52.284948   0.01149425 
  85           60.622102    52.278321   0.01176471 
  78           60.143688    52.271705   0.01282051 
  82           59.812411    52.265102   0.01219512 
  90           59.717779    52.258512   0.01111111 
  70           59.906597    52.251933   0.01428571 
  83           60.422458    52.245367   0.01204819 
  81           61.320702    52.238813   0.01234568 
  79           62.660744    52.232271   0.01265823 
  110          64.472742    52.225741   0.00909091 
  90           66.720587    52.219223   0.01111111 
  99           69.322603    52.212717   0.01010101 
  82           72.114758    52.206223   0.01219512 
  82           74.593389    52.199741   0.01219512 
  101          75.884269    52.193271   0.00990099 
  93           75.418856    52.186813   0.01075269 
  84           73.456365    52.180366   0.01190476 
  83           70.806087    52.173931   0.01204819 
  67           68.305576    52.167508   0.01492537 
  81           66.467897    52.161097   0.01234568 
  76           65.485615    52.154697   0.01315789 
  80           65.380209    52.148308   0.0125    
  69           66.085505    52.141932   0.01449275 
  83           67.424705    52.135566   0.01204819 
  54           69.008364    52.129213   0.01851852 
  85           70.196636    52.12287    0.01176471 
  96           70.400477    52.116539   0.01041667 
  77           69.528124    52.110219   0.01298701 
  65           68.030136    52.103911   0.01538462 
  65           66.502043    52.097614   0.01538462 
  57           65.268685    52.091328   0.01754386 
  50           64.305592    52.085053   0.02      
  62           63.434204    52.07879    0.01612903 
  67           62.598682    52.072537   0.01492537 
  70           61.906933    52.066296   0.01428571 
  75           61.449485    52.060066   0.01333333 
  53           61.212801    52.053846   0.01886792 
  48           61.096959    52.047638   0.02083333 
  69           61.002667    52.04144    0.01449275 
  57           60.934146    52.035254   0.01754386 
  66           60.969861    52.029078   0.01515152 
  63           61.155787    52.022913   0.01587302 
  57           61.465631    52.016759   0.01754386 
  75           61.846961    52.010615   0.01333333 
  66           62.333959    52.004482   0.01515152 
  98           63.091045    51.99836    0.01020408 
  71           64.324025    51.992248   0.01408451 
  74           66.206046    51.986147   0.01351351 
  92           68.839139    51.980056   0.01086957 
  92           72.169442    51.973976   0.01086957 
  106          75.776623    51.967906   0.00943396 
  101          78.607246    51.961847   0.00990099 
  129          79.309304    51.955798   0.00775194 
  145          77.5497      51.949759   0.00689655 
  172          74.445696    51.94373    0.00581395 
  162          71.309391    51.937712   0.00617284 
  164          68.842769    51.931704   0.00609756 
  205          67.268558    51.925706   0.00487805 
  206          66.598878    51.919719   0.00485437 
  203          66.764042    51.913741   0.00492611 
  201          67.63749     51.907773   0.00497512 
  204          68.96758     51.901815   0.00490196 
  185          70.243844    51.895868   0.00540541 
  142          70.725492    51.88993    0.00704225 
  139          69.995739    51.884002   0.00719424 
  147          68.420608    51.878084   0.00680272 
  125          66.671147    51.872175   0.008     
  160          65.163543    51.866277   0.00625   
  149          64.029607    51.860388   0.00671141 
  139          63.26081     51.854509   0.00719424 
  140          62.799285    51.848639   0.00714286 
  121          62.583672    51.842779   0.00826446 
  121          62.559373    51.836929   0.00826446 
  115          62.690528    51.831088   0.00869565 
  97           62.958958    51.825256   0.01030928 
  106          63.359538    51.819434   0.00943396 
  101          63.89251     51.813622   0.00990099 
  56           64.551811    51.807819   0.01785714 
  90           65.301578    51.802025   0.01111111 
  73           66.046243    51.79624    0.01369863 
  87           66.643643    51.790465   0.01149425 
  77           67.032381    51.784699   0.01298701 
  55           67.311433    51.778942   0.01818182 
  64           67.630505    51.773194   0.015625  
  70           68.083636    51.767455   0.01428571 
  61           68.709534    51.761725   0.01639344 
  61           69.522973    51.756004   0.01639344 
  82           70.53022     51.750292   0.01219512 
  49           71.735659    51.74459    0.02040816 
  67           73.13473     51.738896   0.01492537 
  73           74.704763    51.73321    0.01369863 
  66           76.397156    51.727534   0.01515152 
  76           78.182409    51.721867   0.01315789 
  87           80.115282    51.716208   0.01149425 
  79           82.309703    51.710558   0.01265823 
  97           84.875422    51.704916   0.01030928 
  85           87.903232    51.699283   0.01176471 
  107          91.480149    51.693659   0.00934579 
  101          95.708995    51.688043   0.00990099 
  125          100.713065   51.682436   0.008     
  150          106.635272   51.676837   0.00666667 
  177          113.618459   51.671246   0.00564972 
  177          121.774157   51.665664   0.00564972 
  153          131.151617   51.660091   0.00653595 
  161          141.689349   51.654525   0.00621118 
  187          153.026053   51.648968   0.00534759 
  156          164.320368   51.643419   0.00641026 
  166          174.583586   51.637878   0.0060241 
  179          183.252915   51.632346   0.00558659 
  158          190.008668   51.626821   0.00632911 
  191          194.335137   51.621305   0.0052356 
  181          195.753649   51.615796   0.00552486 
  192          194.413326   51.610296   0.00520833 
  207          191.376625   51.604803   0.00483092 
  215          188.174749   51.599319   0.00465116 
  198          185.979728   51.593842   0.00505051 
  201          185.202663   51.588373   0.00497512 
  218          185.414355   51.582912   0.00458716 
  190          185.648121   51.577459   0.00526316 
  193          185.305615   51.572013   0.00518135 
  185          184.533939   51.566575   0.00540541 
  180          183.521877   51.561145   0.00555556 
  197          182.083615   51.555722   0.00507614 
  162          179.953456   51.550307   0.00617284 
  164          177.110584   51.544899   0.00609756 
  152          173.772733   51.539499   0.00657895 
  164          169.931495   51.534106   0.00609756 
  162          165.428399   51.528721   0.00617284 
  140          159.922218   51.523343   0.00714286 
  133          153.509762   51.517972   0.0075188 
  158          146.558558   51.512609   0.00632911 
  145          139.604495   51.507253   0.00689655 
  114          133.180656   51.501904   0.00877193 
  103          127.606907   51.496562   0.00970874 
  119          122.966923   51.491227   0.00840336 
  122          119.143524   51.4859     0.00819672 
  105          116.001682   51.480579   0.00952381 
  86           113.20132    51.475266   0.01162791 
  96           110.351704   51.469959   0.01041667 
  78           107.113728   51.46466    0.01282051 
  98           103.428817   51.459367   0.01020408 
  95           99.504133    51.454081   0.01052632 
  81           95.583718    51.448802   0.01234568 
  92           91.836751    51.44353    0.01086957 
  70           88.357557    51.438264   0.01428571 
  71           85.192316    51.433006   0.01408451 
  70           82.350771    51.427753   0.01428571 
  69           79.820789    51.422508   0.01449275 
  100          77.578974    51.417269   0.01      
  79           75.596136    51.412037   0.01265823 
  76           73.844038    51.406811   0.01315789 
  72           72.295777    51.401591   0.01388889 
  70           70.926968    51.396378   0.01428571 
  70           69.715923    51.391172   0.01428571 
  72           68.643625    51.385972   0.01388889 
  51           67.693842    51.380778   0.01960784 
  71           66.852339    51.37559    0.01408451 
  73           66.107011    51.370409   0.01369863 
  58           65.447645    51.365234   0.01724138 
  64           64.864867    51.360065   0.015625  
  51           64.349368    51.354902   0.01960784 
  63           63.891806    51.349745   0.01587302 
  63           63.485139    51.344594   0.01587302 
  61           63.127461    51.339449   0.01639344 
  74           62.822117    51.334311   0.01351351 
  63           62.574485    51.329178   0.01587302 
  51           62.394058    51.324051   0.01960784 
  65           62.290708    51.31893    0.01538462 
  71           62.283877    51.313815   0.01408451 
  57           62.395802    51.308705   0.01754386 
  70           62.64918     51.303601   0.01428571 
  63           63.057746    51.298503   0.01587302 
  71           63.60452     51.293411   0.01408451 
  58           64.200175    51.288324   0.01724138 
  62           64.662414    51.283243   0.01612903 
  66           64.833687    51.278168   0.01515152 
  64           64.768822    51.273097   0.015625  
  66           64.660163    51.268033   0.01515152 
  57           64.604607    51.262974   0.01754386 
  67           64.52836     51.25792    0.01492537 
  64           64.315259    51.252871   0.015625  
  58           63.992286    51.247828   0.01724138 
  69           63.707412    51.242791   0.01449275 
  63           63.568497    51.237758   0.01587302 
  71           63.590162    51.232731   0.01408451 
  74           63.699373    51.227708   0.01351351 
  64           63.772309    51.222691   0.015625  
  88           63.734981    51.217679   0.01136364 
  68           63.632847    51.212673   0.01470588 
  79           63.547169    51.207671   0.01265823 
  68           63.493331    51.202674   0.01470588 
  82           63.417836    51.197682   0.01219512 
  63           63.282453    51.192695   0.01587302 
  73           63.132248    51.187713   0.01369863 
  71           63.046936    51.182735   0.01408451 
  69           63.076321    51.177763   0.01449275 
  65           63.237725    51.172795   0.01538462 
  74           63.535017    51.167832   0.01351351 
  80           63.971116    51.162873   0.0125    
  51           64.554114    51.157919   0.01960784 
  70           65.299954    51.15297    0.01428571 
  70           66.232653    51.148026   0.01428571 
  82           67.382416    51.143086   0.01219512 
  85           68.782312    51.13815    0.01176471 
  77           70.463584    51.133219   0.01298701 
  78           72.44916     51.128292   0.01282051 
  81           74.741863    51.12337    0.01234568 
  85           77.298957    51.118452   0.01176471 
  96           80.001351    51.113538   0.01041667 
  90           82.620248    51.108628   0.01111111 
  84           84.843103    51.103723   0.01190476 
  106          86.408794    51.098822   0.00943396 
  98           87.301914    51.093925   0.01020408 
  91           87.816404    51.089033   0.01098901 
  95           88.370724    51.084144   0.01052632 
  73           89.170259    51.079259   0.01369863 
  89           89.893044    51.074378   0.01123596 
  87           89.742958    51.069502   0.01149425 
  98           88.25876     51.064629   0.01020408 
  81           85.939295    51.05976    0.01234568 
  81           83.593031    51.054895   0.01234568 
  82           81.622891    51.050034   0.01219512 
  86           80.025152    51.045176   0.01162791 
  69           78.655103    51.040323   0.01449275 
  82           77.44052     51.035473   0.01219512 
  74           76.441829    51.030626   0.01351351 
  77           75.759434    51.025784   0.01298701 
  73           75.371884    51.020945   0.01369863 
  59           74.997822    51.016109   0.01694915 
  70           74.199572    51.011277   0.01428571 
  66           72.826684    51.006448   0.01515152 
  73           71.181331    51.001623   0.01369863 
  62           69.630664    50.996801   0.01612903 
  71           68.196514    50.991983   0.01408451 
  66           66.913775    50.987168   0.01515152 
  62           65.833795    50.982356   0.01612903 
  84           65.018202    50.977548   0.01190476 
  68           64.477692    50.972743   0.01470588 
  61           64.183655    50.967941   0.01639344 
  75           64.094378    50.963142   0.01333333 
  63           64.167046    50.958346   0.01587302 
  76           64.359463    50.953553   0.01315789 
  56           64.626614    50.948763   0.01785714 
  67           64.915098    50.943977   0.01492537 
  59           65.156539    50.939193   0.01694915 
  75           65.289442    50.934412   0.01333333 
  63           65.335077    50.929634   0.01587302 
  63           65.34072     50.924859   0.01587302 
  65           65.433771    50.920087   0.01538462 
  76           65.707185    50.915317   0.01315789 
  78           66.239853    50.91055    0.01282051 
  74           67.098837    50.905786   0.01351351 
  68           68.328472    50.901025   0.01470588 
  74           69.915125    50.896266   0.01351351 
  56           71.696348    50.89151    0.01785714 
  81           73.354478    50.886756   0.01234568 
  63           74.591933    50.882005   0.01587302 
  76           75.375599    50.877257   0.01315789 
  80           75.8362      50.872511   0.0125    
  80           76.260751    50.867767   0.0125    
  98           77.252872    50.863025   0.01020408 
  83           79.543487    50.858286   0.01204819 
  71           83.720043    50.85355    0.01408451 
  81           90.081762    50.848815   0.01234568 
  84           98.388812    50.844083   0.01190476 
  98           107.17507    50.839353   0.01020408 
  96           113.109473   50.834625   0.01041667 
  87           112.810727   50.829899   0.01149425 
  95           106.768967   50.825176   0.01052632 
  89           98.57665     50.820454   0.01123596 
  68           91.029782    50.815734   0.01470588 
  76           85.283949    50.811017   0.01315789 
  75           81.724928    50.806301   0.01333333 
  79           80.443583    50.801587   0.01265823 
  76           81.359701    50.796875   0.01315789 
  93           84.249326    50.792165   0.01075269 
  80           88.58114     50.787457   0.0125    
  96           93.127774    50.78275    0.01041667 
  87           95.861969    50.778045   0.01149425 
  75           95.320691    50.773342   0.01333333 
  73           92.371926    50.768641   0.01369863 
  81           89.120852    50.763941   0.01234568 
  92           86.763606    50.759242   0.01086957 
  74           85.146256    50.754546   0.01351351 
  80           83.343083    50.74985    0.0125    
  60           80.764009    50.745157   0.01666667 
  59           77.794456    50.740464   0.01694915 
  79           75.133607    50.735773   0.01265823 
  68           73.105054    50.731084   0.01470588 
  83           71.637848    50.726395   0.01204819 
  67           70.539308    50.721708   0.01492537 
  70           69.767645    50.717023   0.01428571 
  74           69.428154    50.712338   0.01351351 
  74           69.576249    50.707655   0.01351351 
  73           70.094267    50.702973   0.01369863 
  56           70.631383    50.698292   0.01785714 
  71           70.689898    50.693612   0.01408451 
  49           70.041782    50.688933   0.02040816 
  61           68.975441    50.684255   0.01639344 
  55           67.937521    50.679578   0.01818182 
  61           67.207535    50.674902   0.01639344 
  70           66.912639    50.670226   0.01428571 
  64           67.131133    50.665552   0.015625  
  76           67.950616    50.660879   0.01315789 
  66           69.478536    50.656206   0.01515152 
  70           71.811093    50.651534   0.01428571 
  68           74.94583     50.646863   0.01470588 
  69           78.573686    50.642193   0.01449275 
  71           81.733689    50.637523   0.01408451 
  57           82.8958      50.632853   0.01754386 
  68           81.379762    50.628185   0.01470588 
  61           78.263629    50.623517   0.01639344 
  60           75.019763    50.618849   0.01666667 
  80           72.428132    50.614182   0.0125    
  62           70.712516    50.609515   0.01612903 
  75           69.868048    50.604849   0.01333333 
  64           69.823761    50.600183   0.015625  
  71           70.497625    50.595518   0.01408451 
  75           71.785819    50.590852   0.01333333 
  52           73.472257    50.586187   0.01923077 
  66           75.052463    50.581523   0.01515152 
  70           75.739645    50.576858   0.01428571 
  68           75.134997    50.572194   0.01470588 
  67           73.735418    50.567529   0.01492537 
  55           72.280963    50.562865   0.01818182 
  58           71.170767    50.558201   0.01724138 
  55           70.501187    50.553537   0.01818182 
  52           70.220014    50.548873   0.01923077 
  64           70.197209    50.544209   0.015625  
  71           70.275407    50.539544   0.01408451 
  74           70.360743    50.53488    0.01351351 
  70           70.470626    50.530216   0.01428571 
  67           70.665038    50.525551   0.01492537 
  75           70.982511    50.520886   0.01333333 
  73           71.432821    50.516221   0.01369863 
  75           72.005113    50.511555   0.01333333 
  55           72.665457    50.50689    0.01818182 
  70           73.35446     50.502223   0.01428571 
  71           74.019094    50.497557   0.01408451 
  72           74.657644    50.49289    0.01388889 
  67           75.293653    50.488222   0.01492537 
  93           75.927072    50.483554   0.01075269 
  68           76.552973    50.478886   0.01470588 
  86           77.201128    50.474217   0.01162791 
  67           77.910853    50.469547   0.01492537 
  69           78.706415    50.464877   0.01449275 
  81           79.595324    50.460206   0.01234568 
  76           80.575866    50.455534   0.01315789 
  70           81.636643    50.450862   0.01428571 
  78           82.755       50.446189   0.01282051 
  81           83.909678    50.441515   0.01234568 
  83           85.107667    50.43684    0.01204819 
  87           86.381391    50.432165   0.01149425 
  90           87.764535    50.427488   0.01111111 
  72           89.280695    50.422811   0.01388889 
  80           90.949665    50.418132   0.0125    
  97           92.791347    50.413453   0.01030928 
  91           94.826595    50.408772   0.01098901 
  101          97.075094    50.40409    0.00990099 
  105          99.55475     50.399408   0.00952381 
  94           102.27579    50.394724   0.0106383 
  104          105.221839   50.390039   0.00961538 
  111          108.309457   50.385353   0.00900901 
  111          111.409042   50.380665   0.00900901 
  123          114.492097   50.375976   0.00813008 
  109          117.708064   50.371286   0.00917431 
  155          121.254548   50.366595   0.00645161 
  153          125.27015    50.361902   0.00653595 
  162          129.841802   50.357208   0.00617284 
  167          135.038537   50.352512   0.00598802 
  150          140.931045   50.347815   0.00666667 
  182          147.603595   50.343117   0.00549451 
  176          155.152149   50.338416   0.00568182 
  196          163.693213   50.333715   0.00510204 
  200          173.343454   50.329011   0.005     
  170          184.223876   50.324306   0.00588235 
  198          196.530344   50.3196     0.00505051 
  219          210.595521   50.314891   0.00456621 
  184          226.855      50.310181   0.00543478 
  196          245.83312    50.305469   0.00510204 
  233          268.221052   50.300755   0.00429185 
  247          294.942403   50.29604    0.00404858 
  292          327.201034   50.291322   0.00342466 
  338          366.609147   50.286603   0.00295858 
  384          415.344767   50.281882   0.00260417 
  420          476.619023   50.277158   0.00238095 
  523          555.515221   50.272433   0.00191205 
  643          661.155045   50.267706   0.00155521 
  801          811.40343    50.262976   0.00124844 
  1098         1041.00792   50.258245   0.00091075 
  1461         1411.323701  50.253511   0.00068446 
  2183         2013.432576  50.248775   0.00045809 
  3050         2950.670962  50.244037   0.00032787 
  4253         4287.687371  50.239297   0.00023513 
  5610         5945.68564   50.234555   0.00017825 
  6917         7497.252914  50.22981    0.00014457 
  7395         8081.764673  50.225063   0.00013523 
  6775         7250.174558  50.220313   0.0001476 
  5358         5661.810421  50.215561   0.00018664 
  3764         4114.437726  50.210807   0.00026567 
  2861         2943.156137  50.20605    0.00034953 
  2253         2195.325625  50.201291   0.00044385 
  1880         1817.233269  50.196529   0.00053191 
  1816         1746.485518  50.191765   0.00055066 
  2078         1949.80734   50.186998   0.00048123 
  2491         2415.165965  50.182228   0.00040145 
  3126         3104.389563  50.177456   0.0003199 
  3594         3857.751253  50.172681   0.00027824 
  3841         4289.388006  50.167903   0.00026035 
  3584         4031.461798  50.163123   0.00027902 
  3136         3255.511962  50.158339   0.00031888 
  2334         2397.135277  50.153553   0.00042845 
  1593         1692.077306  50.148764   0.00062775 
  1193         1190.303085  50.143973   0.00083822 
  841          862.902135   50.139178   0.00118906 
  610          658.204343   50.13438    0.00163934 
  522          529.150664   50.12958    0.00191571 
  406          443.37617    50.124776   0.00246305 
  352          382.278812   50.11997    0.00284091 
  273          336.168559   50.11516    0.003663  
  275          300.009169   50.110347   0.00363636 
  278          271.00025    50.105531   0.00359712 
  227          247.341405   50.100712   0.00440529 
  217          227.790702   50.09589    0.00460829 
  201          211.413028   50.091064   0.00497512 
  164          197.463701   50.086235   0.00609756 
  167          185.339835   50.081403   0.00598802 
  171          174.588233   50.076568   0.00584795 
  144          164.925685   50.071729   0.00694444 
  149          156.214193   50.066887   0.00671141 
  131          148.393564   50.062041   0.00763359 
  142          141.419448   50.057192   0.00704225 
  106          135.234489   50.05234    0.00943396 
  107          129.770011   50.047484   0.00934579 
  111          124.951752   50.042624   0.00900901 
  127          120.697959   50.037761   0.00787402 
  103          116.920689   50.032894   0.00970874 
  96           113.520144   50.028024   0.01041667 
  89           110.387806   50.02315    0.01123596 
  97           107.4251     50.018272   0.01030928 
  105          104.569838   50.013391   0.00952381 
  93           101.813851   50.008506   0.01075269 
  100          99.183963    50.003617   0.01      
  93           96.714279    49.998724   0.01075269 
  103          94.422618    49.993827   0.00970874 
  84           92.308847    49.988927   0.01190476 
  88           90.362069    49.984022   0.01136364 
  91           88.56733     49.979114   0.01098901 
  82           86.91085     49.974201   0.01219512 
  86           85.381352    49.969285   0.01162791 
  84           83.96933     49.964365   0.01190476 
  81           82.665296    49.95944    0.01234568 
  96           81.460309    49.954512   0.01041667 
  75           80.343126    49.949579   0.01333333 
  72           79.304797    49.944642   0.01388889 
  86           78.339539    49.939701   0.01162791 
  85           77.441822    49.934756   0.01176471 
  69           76.605445    49.929807   0.01449275 
  80           75.823692    49.924853   0.0125    
  85           75.090533    49.919895   0.01176471 
  76           74.402031    49.914933   0.01315789 
  56           73.756398    49.909966   0.01785714 
  51           73.153628    49.904995   0.01960784 
  76           72.594507    49.900019   0.01315789 
  75           72.079876    49.895039   0.01333333 
  64           71.610657    49.890055   0.015625  
  60           71.18689     49.885066   0.01666667 
  66           70.808417    49.880072   0.01515152 
  74           70.475       49.875074   0.01351351 
  73           70.186643    49.870071   0.01369863 
  66           69.943187    49.865064   0.01515152 
  69           69.743993    49.860052   0.01449275 
  71           69.588189    49.855035   0.01408451 
  82           69.475085    49.850014   0.01219512 
  49           69.40547     49.844988   0.02040816 
  62           69.383066    49.839957   0.01612903 
  80           69.416757    49.834921   0.0125    
  67           69.518448    49.829881   0.01492537 
  83           69.716358    49.824835   0.01204819 
  81           70.037133    49.819785   0.01234568 
  66           70.515152    49.81473    0.01515152 
  72           71.184526    49.80967    0.01388889 
  71           72.065184    49.804605   0.01408451 
  85           73.138131    49.799534   0.01176471 
  81           74.29299     49.794459   0.01234568 
  75           75.259783    49.789379   0.01333333 
  67           75.679563    49.784294   0.01492537 
  68           75.504618    49.779203   0.01470588 
  75           74.828439    49.774107   0.01333333 
  58           74.016721    49.769007   0.01724138 
  78           73.254336    49.763901   0.01282051 
  65           72.637618    49.758789   0.01538462 
  86           72.216382    49.753673   0.01162791 
  76           72.017755    49.748551   0.01315789 
  84           72.05478     49.743424   0.01190476 
  67           72.323413    49.738291   0.01492537 
  75           72.785303    49.733153   0.01333333 
  64           73.338166    49.72801    0.015625  
  59           73.801301    49.722861   0.01694915 
  84           74.012336    49.717707   0.01190476 
  80           73.977558    49.712547   0.0125    
  80           73.852941    49.707382   0.0125    
  89           73.651331    49.702212   0.01123596 
  88           73.426444    49.697035   0.01136364 
  67           73.16082     49.691853   0.01492537 
  63           72.833304    49.686666   0.01587302 
  66           72.437115    49.681472   0.01515152 
  63           71.986373    49.676273   0.01587302 
  66           71.513718    49.671069   0.01515152 
  65           71.056963    49.665858   0.01538462 
  78           70.652926    49.660642   0.01282051 
  73           70.332344    49.65542    0.01369863 
  82           70.118729    49.650193   0.01219512 
  71           70.022777    49.644959   0.01408451 
  81           70.041659    49.639719   0.01234568 
  79           70.163121    49.634474   0.01265823 
  77           70.370633    49.629223   0.01298701 
  62           70.65151     49.623965   0.01612903 
  64           71.003806    49.618702   0.015625  
  61           71.440711    49.613433   0.01639344 
  81           71.990873    49.608157   0.01234568 
  81           72.693648    49.602876   0.01234568 
  79           73.588813    49.597588   0.01265823 
  76           74.704942    49.592295   0.01315789 
  88           76.04448     49.586995   0.01136364 
  86           77.56483     49.581689   0.01162791 
  77           79.135367    49.576377   0.01298701 
  78           80.517875    49.571058   0.01282051 
  86           81.47389     49.565733   0.01162791 
  67           81.98743     49.560402   0.01492537 
  65           82.273025    49.555065   0.01538462 
  91           82.551355    49.549721   0.01098901 
  75           82.898655    49.544371   0.01333333 
  96           83.17749     49.539015   0.01041667 
  76           83.049473    49.533652   0.01315789 
  109          82.260284    49.528283   0.00917431 
  92           80.972913    49.522907   0.01086957 
  79           79.587194    49.517525   0.01265823 
  83           78.371012    49.512136   0.01204819 
  81           77.369574    49.506741   0.01234568 
  96           76.477792    49.501339   0.01041667 
  78           75.577484    49.495931   0.01282051 
  99           74.665212    49.490515   0.01010101 
  72           73.8238      49.485094   0.01388889 
  81           73.115597    49.479665   0.01234568 
  84           72.526183    49.47423    0.01190476 
  66           71.935735    49.468788   0.01515152 
  74           71.150561    49.463339   0.01351351 
  73           70.078935    49.457884   0.01369863 
  77           68.852944    49.452422   0.01298701 
  61           67.688235    49.446953   0.01639344 
  55           66.737185    49.441477   0.01818182 
  63           66.086917    49.435994   0.01587302 
  82           65.796461    49.430504   0.01219512 
  73           65.92229     49.425008   0.01369863 
  65           66.513867    49.419504   0.01538462 
  76           67.589687    49.413993   0.01315789 
  71           69.07202     49.408476   0.01408451 
  70           70.653428    49.402951   0.01428571 
  84           71.689869    49.397419   0.01190476 
  64           71.510443    49.391881   0.015625  
  47           70.116142    49.386335   0.0212766 
  62           68.185889    49.380782   0.01612903 
  65           66.382256    49.375221   0.01538462 
  59           65.043124    49.369654   0.01694915 
  54           64.289608    49.364079   0.01851852 
  62           64.164497    49.358498   0.01612903 
  53           64.69113     49.352908   0.01886792 
  64           65.882539    49.347312   0.015625  
  73           67.713665    49.341708   0.01369863 
  53           70.019674    49.336097   0.01886792 
  72           72.308323    49.330479   0.01388889 
  83           73.669718    49.324853   0.01204819 
  60           73.315727    49.31922    0.01666667 
  58           71.4376      49.313579   0.01724138 
  58           68.960126    49.307931   0.01724138 
  67           66.651335    49.302276   0.01492537 
  70           64.857981    49.296613   0.01428571 
  64           63.677938    49.290942   0.015625  
  54           63.111972    49.285264   0.01851852 
  62           63.133303    49.279578   0.01612903 
  70           63.707476    49.273885   0.01428571 
  56           64.775232    49.268184   0.01785714 
  77           66.187099    49.262476   0.01298701 
  58           67.570306    49.256759   0.01724138 
  50           68.290032    49.251035   0.02      
  64           67.850969    49.245304   0.015625  
  48           66.437543    49.239564   0.02083333 
  46           64.676326    49.233817   0.02173913 
  62           63.050613    49.228062   0.01612903 
  52           61.760373    49.2223     0.01923077 
  56           60.844389    49.216529   0.01785714 
  59           60.277499    49.210751   0.01694915 
  45           60.016319    49.204964   0.02222222 
  55           60.017179    49.19917    0.01818182 
  71           60.237173    49.193368   0.01408451 
  57           60.617256    49.187558   0.01754386 
  58           61.044244    49.18174    0.01724138 
  72           61.344297    49.175914   0.01388889 
  51           61.392757    49.17008    0.01960784 
  62           61.252955    49.164238   0.01612903 
  50           61.097558    49.158387   0.02      
  64           61.050622    49.152529   0.015625  
  61           61.157597    49.146663   0.01639344 
  54           61.405597    49.140788   0.01851852 
  58           61.727968    49.134906   0.01724138 
  54           62.041699    49.129015   0.01851852 
  46           62.34271     49.123116   0.02173913 
  54           62.726932    49.117209   0.01851852 
  49           63.308042    49.111293   0.02040816 
  42           64.169842    49.10537    0.02380952 
  63           65.368874    49.099438   0.01587302 
  59           66.930592    49.093497   0.01694915 
  64           68.827431    49.087549   0.015625  
  68           70.997568    49.081592   0.01470588 
  77           73.436766    49.075626   0.01298701 
  55           76.177856    49.069653   0.01818182 
  70           79.020491    49.06367    0.01428571 
  95           81.334734    49.05768    0.01052632 
  71           82.448274    49.051681   0.01408451 
  71           82.422473    49.045673   0.01408451 
  85           81.948171    49.039657   0.01176471 
  80           81.574264    49.033633   0.0125    
  77           81.459257    49.0276     0.01298701 
  71           81.460753    49.021558   0.01408451 
  79           81.262464    49.015508   0.01265823 
  80           80.786017    49.009449   0.0125    
  102          80.348945    49.003381   0.00980392 
  80           80.328143    48.997305   0.0125    
  80           80.917872    48.991221   0.0125    
  96           82.053944    48.985127   0.01041667 
  82           83.410755    48.979025   0.01219512 
  79           84.628809    48.972914   0.01265823 
  84           85.704792    48.966794   0.01190476 
  81           86.947374    48.960666   0.01234568 
  79           88.610686    48.954529   0.01265823 
  79           90.785515    48.948383   0.01265823 
  90           93.460008    48.942228   0.01111111 
  85           96.606231    48.936064   0.01176471 
  88           100.380874   48.929891   0.01136364 
  101          105.219513   48.92371    0.00990099 
  128          111.683537   48.91752    0.0078125 
  134          120.431101   48.91132    0.00746269 
  128          132.442904   48.905112   0.0078125 
  156          149.529196   48.898895   0.00641026 
  173          175.218391   48.892668   0.00578035 
  225          215.994048   48.886433   0.00444444 
  295          282.168032   48.880189   0.00338983 
  382          386.841783   48.873936   0.0026178 
  498          541.262598   48.867673   0.00200803 
  808          744.950262   48.861402   0.00123762 
  1127         964.750417   48.855121   0.00088731 
  1402         1108.290808  48.848831   0.00071327 
  1445         1074.536142  48.842532   0.00069204 
  1149         893.347817   48.836224   0.00087032 
  791          678.627734   48.829907   0.00126422 
  574          499.3622     48.823581   0.00174216 
  416          373.80811    48.817245   0.00240385 
  379          298.118724   48.8109     0.00263852 
  305          262.5736     48.804546   0.00327869 
  276          259.744113   48.798182   0.00362319 
  344          287.261083   48.79181    0.00290698 
  381          345.851546   48.785428   0.00262467 
  459          433.698871   48.779036   0.00217865 
  626          535.709625   48.772635   0.00159744 
  739          608.790742   48.766225   0.00135318 
  765          598.434953   48.759806   0.00130719 
  666          509.379083   48.753377   0.0015015 
  509          397.537806   48.746939   0.00196464 
  369          301.084279   48.740491   0.00271003 
  269          230.835671   48.734033   0.00371747 
  224          184.494128   48.727567   0.00446429 
  186          155.171575   48.72109    0.00537634 
  149          135.827763   48.714605   0.00671141 
  125          121.67774    48.708109   0.008     
  110          110.536713   48.701605   0.00909091 
  91           101.649179   48.69509    0.01098901 
  76           94.638702    48.688566   0.01315789 
  96           89.200368    48.682033   0.01041667 
  81           85.062411    48.675489   0.01234568 
  73           82.001027    48.668936   0.01369863 
  82           79.833725    48.662374   0.01219512 
  87           78.396825    48.655802   0.01149425 
  71           77.506481    48.64922    0.01408451 
  78           76.910198    48.642628   0.01282051 
  68           76.245147    48.636027   0.01470588 
  77           75.11235     48.629416   0.01298701 
  74           73.361884    48.622795   0.01351351 
  69           71.241518    48.616164   0.01449275 
  56           69.127147    48.609524   0.01785714 
  60           67.248846    48.602874   0.01666667 
  69           65.678052    48.596214   0.01449275 
  59           64.403792    48.589544   0.01694915 
  72           63.384168    48.582864   0.01388889 
  56           62.567994    48.576175   0.01785714 
  69           61.919539    48.569475   0.01449275 
  69           61.404055    48.562766   0.01449275 
  66           61.003503    48.556046   0.01515152 
  47           60.70882     48.549317   0.0212766 
  55           60.52529     48.542578   0.01818182 
  53           60.466216    48.535829   0.01886792 
  48           60.550016    48.529069   0.02083333 
  66           60.793489    48.5223     0.01515152 
  69           61.199454    48.515521   0.01449275 
  57           61.733029    48.508732   0.01754386 
  71           62.254986    48.501933   0.01408451 
  63           62.499018    48.495123   0.01587302 
  63           62.227998    48.488304   0.01587302 
  58           61.493145    48.481474   0.01724138 
  58           60.57409     48.474635   0.01724138 
  64           59.709246    48.467785   0.015625  
  64           59.007527    48.460925   0.015625  
  49           58.49394     48.454055   0.02040816 
  55           58.165043    48.447175   0.01818182 
  50           58.005014    48.440285   0.02      
  59           58.007948    48.433384   0.01694915 
  67           58.156434    48.426473   0.01492537 
  60           58.422365    48.419552   0.01666667 
  48           58.749739    48.412621   0.02083333 
  60           59.014615    48.405679   0.01666667 
  55           59.078064    48.398728   0.01818182 
  50           58.914516    48.391766   0.02      
  55           58.646928    48.384793   0.01818182 
  47           58.413438    48.377811   0.0212766 
  54           58.294748    48.370818   0.01851852 
  68           58.319877    48.363814   0.01470588 
  45           58.495827    48.356801   0.02222222 
  55           58.833333    48.349776   0.01818182 
  47           59.344113    48.342742   0.0212766 
  52           60.05602     48.335697   0.01923077 
  61           61.018272    48.328642   0.01639344 
  63           62.319136    48.321576   0.01587302 
  69           64.110514    48.3145     0.01449275 
  75           66.650449    48.307414   0.01333333 
  68           70.347331    48.300317   0.01470588 
  86           75.788928    48.293209   0.01162791 
  86           83.799895    48.286091   0.01162791 
  107          94.910271    48.278963   0.00934579 
  119          109.636587   48.271824   0.00840336 
  159          127.35106    48.264674   0.00628931 
  193          144.913033   48.257514   0.00518135 
  209          155.624597   48.250344   0.00478469 
  223          153.34003    48.243162   0.0044843 
  211          139.83266    48.235971   0.00473934 
  194          122.474091   48.228768   0.00515464 
  156          106.767363   48.221555   0.00641026 
  146          94.801427    48.214332   0.00684932 
  141          86.866183    48.207098   0.0070922 
  96           82.637859    48.199853   0.01041667 
  110          81.703744    48.192597   0.00909091 
  116          83.716575    48.185331   0.00862069 
  115          88.354936    48.178055   0.00869565 
  116          95.143147    48.170767   0.00862069 
  121          102.764838   48.163469   0.00826446 
  130          108.587152   48.15616    0.00769231 
  146          108.997092   48.14884    0.00684932 
  145          103.024425   48.14151    0.00689655 
  143          93.679051    48.134169   0.00699301 
  132          84.339081    48.126817   0.00757576 
  117          76.61229     48.119455   0.00854701 
  119          70.825764    48.112081   0.00840336 
  89           66.775682    48.104697   0.01123596 
  71           64.096125    48.097302   0.01408451 
  87           62.416401    48.089897   0.01149425 
  67           61.417762    48.08248    0.01492537 
  64           60.843346    48.075053   0.015625  
  52           60.521467    48.067614   0.01923077 
  59           60.407176    48.060165   0.01694915 
  65           60.548832    48.052705   0.01538462 
  62           60.985382    48.045235   0.01612903 
  75           61.641213    48.037753   0.01333333 
  68           62.232074    48.03026    0.01470588 
  71           62.314731    48.022757   0.01408451 
  58           61.651842    48.015243   0.01724138 
  79           60.485362    48.007717   0.01265823 
  84           59.246787    48.000181   0.01190476 
  64           58.216245    47.992634   0.015625  
  72           57.496073    47.985076   0.01388889 
  63           57.097453    47.977507   0.01587302 
  59           56.990137    47.969927   0.01694915 
  64           57.126817    47.962336   0.015625  
  76           57.477488    47.954734   0.01315789 
  75           58.06306     47.947121   0.01333333 
  49           58.921885    47.939497   0.02040816 
  61           60.01697     47.931862   0.01639344 
  61           61.171114    47.924216   0.01639344 
  72           62.120634    47.916559   0.01388889 
  70           62.644231    47.908891   0.01428571 
  58           62.55074     47.901212   0.01724138 
  61           61.742139    47.893521   0.01639344 
  56           60.447022    47.88582    0.01785714 
  51           59.083524    47.878108   0.01960784 
  65           57.939513    47.870384   0.01538462 
  80           57.107526    47.86265    0.0125    
  70           56.574062    47.854904   0.01428571 
  55           56.315153    47.847148   0.01818182 
  54           56.339804    47.83938    0.01851852 
  62           56.678516    47.831601   0.01612903 
  65           57.356781    47.823811   0.01538462 
  68           58.368528    47.81601    0.01470588 
  57           59.622229    47.808198   0.01754386 
  64           60.854745    47.800374   0.015625  
  63           61.625238    47.792539   0.01587302 
  77           61.572401    47.784694   0.01298701 
  57           60.731522    47.776837   0.01754386 
  62           59.477974    47.768969   0.01612903 
  86           58.216118    47.761089   0.01162791 
  70           57.18587     47.753199   0.01428571 
  65           56.465722    47.745297   0.01538462 
  54           56.051168    47.737384   0.01851852 
  61           55.901208    47.72946    0.01639344 
  55           55.952311    47.721525   0.01818182 
  63           56.11906     47.713578   0.01587302 
  67           56.342352    47.70562    0.01492537 
  69           56.621116    47.697651   0.01449275 
  61           56.943682    47.689671   0.01639344 
  62           57.21212     47.68168    0.01612903 
  54           57.296385    47.673677   0.01851852 
  62           57.149581    47.665663   0.01612903 
  52           56.803937    47.657638   0.01923077 
  68           56.318444    47.649601   0.01470588 
  58           55.787558    47.641553   0.01724138 
  70           55.317225    47.633494   0.01428571 
  52           54.965842    47.625424   0.01923077 
  60           54.734999    47.617342   0.01666667 
  62           54.587099    47.609249   0.01612903 
  56           54.471808    47.601145   0.01785714 
  53           54.364156    47.593029   0.01886792 
  69           54.280559    47.584902   0.01449275 
  50           54.246822    47.576764   0.02      
  55           54.274001    47.568615   0.01818182 
  54           54.351452    47.560454   0.01851852 
  58           54.444217    47.552281   0.01724138 
  58           54.501326    47.544098   0.01724138 
  53           54.496222    47.535903   0.01886792 
  62           54.453542    47.527697   0.01612903 
  49           54.416845    47.519479   0.02040816 
  60           54.414478    47.51125    0.01666667 
  60           54.457417    47.50301    0.01666667 
  44           54.549315    47.494758   0.02272727 
  64           54.693638    47.486495   0.015625  
  52           54.896927    47.478221   0.01923077 
  64           55.170332    47.469935   0.015625  
  46           55.528791    47.461638   0.02173913 
  51           55.987829    47.45333    0.01960784 
  43           56.556296    47.44501    0.02325581 
  59           57.219061    47.436679   0.01694915 
  64           57.904756    47.428336   0.015625  
  61           58.459695    47.419982   0.01639344 
  64           58.719875    47.411617   0.015625  
  50           58.679207    47.40324    0.02      
  60           58.499194    47.394852   0.01666667 
  63           58.342259    47.386452   0.01587302 
  60           58.289668    47.378041   0.01666667 
  56           58.363893    47.369619   0.01785714 
  73           58.562765    47.361185   0.01369863 
  58           58.877751    47.35274    0.01724138 
  68           59.302454    47.344283   0.01470588 
  62           59.835844    47.335815   0.01612903 
  52           60.481398    47.327336   0.01923077 
  74           61.238676    47.318845   0.01351351 
  74           62.08576     47.310343   0.01351351 
  78           62.971167    47.301829   0.01282051 
  76           63.861974    47.293304   0.01315789 
  67           64.814455    47.284768   0.01492537 
  94           65.931882    47.27622    0.0106383 
  71           67.245746    47.26766    0.01408451 
  70           68.621449    47.25909    0.01428571 
  67           69.745238    47.250507   0.01492537 
  79           70.327009    47.241914   0.01265823 
  87           70.421012    47.233309   0.01149425 
  63           70.363777    47.224692   0.01587302 
  95           70.453366    47.216064   0.01052632 
  73           70.839232    47.207425   0.01369863 
  64           71.581372    47.198774   0.015625  
  90           72.714413    47.190112   0.01111111 
  87           74.279124    47.181439   0.01149425 
  59           76.335654    47.172754   0.01694915 
  92           78.960647    47.164057   0.01086957 
  91           82.233652    47.155349   0.01098901 
  101          86.191897    47.14663    0.00990099 
  109          90.74352     47.137899   0.00917431 
  96           95.550058    47.129157   0.01041667 
  91           100.003849   47.120404   0.01098901 
  104          103.508483   47.111639   0.00961538 
  122          106.05283    47.102862   0.00819672 
  121          108.392428   47.094075   0.00826446 
  145          111.450857   47.085275   0.00689655 
  107          115.860847   47.076465   0.00934579 
  137          122.020867   47.067643   0.00729927 
  131          130.273095   47.058809   0.00763359 
  148          141.060344   47.049964   0.00675676 
  148          155.038022   47.041108   0.00675676 
  167          173.261187   47.03224    0.00598802 
  207          197.575355   47.023361   0.00483092 
  239          231.457754   47.014471   0.0041841 
  331          281.563881   47.005569   0.00302115 
  415          359.835577   46.996656   0.00240964 
  520          484.963266   46.987731   0.00192308 
  759          680.54492    46.978795   0.00131752 
  1030         966.576286   46.969847   0.00097087 
  1362         1340.839066  46.960888   0.00073421 
  1677         1739.588609  46.951918   0.0005963 
  1779         1991.453907  46.942937   0.00056211 
  1766         1918.177931  46.933944   0.00056625 
  1441         1582.178349  46.924939   0.00069396 
  1136         1189.791805  46.915923   0.00088028 
  834          863.265713   46.906896   0.00119904 
  704          633.691796   46.897858   0.00142045 
  555          492.492852   46.888808   0.0018018 
  518          419.905153   46.879747   0.0019305 
  471          399.341277   46.870674   0.00212314 
  457          423.61135    46.86159    0.00218818 
  550          494.698151   46.852495   0.00181818 
  676          617.676168   46.843388   0.00147929 
  810          788.336042   46.83427    0.00123457 
  909          971.391232   46.825141   0.00110011 
  1036         1077.558765  46.816      0.00096525 
  931          1020.698396  46.806848   0.00107411 
  741          838.511807   46.797685   0.00134953 
  634          633.461166   46.78851    0.00157729 
  477          463.175527   46.779324   0.00209644 
  378          340.887085   46.770127   0.0026455 
  316          260.727879   46.760918   0.00316456 
  224          210.752704   46.751699   0.00446429 
  206          179.473198   46.742468   0.00485437 
  188          158.447667   46.733225   0.00531915 
  131          142.790992   46.723971   0.00763359 
  138          130.407537   46.714706   0.00724638 
  129          120.522011   46.70543    0.00775194 
  127          112.611512   46.696143   0.00787402 
  112          106.081766   46.686844   0.00892857 
  98           100.351793   46.677534   0.01020408 
  108          95.101383    46.668213   0.00925926 
  96           90.352259    46.65888    0.01041667 
  85           86.234537    46.649537   0.01176471 
  91           82.78855     46.640182   0.01098901 
  70           79.968088    46.630815   0.01428571 
  72           77.682933    46.621438   0.01388889 
  88           75.818114    46.61205    0.01136364 
  80           74.249344    46.60265    0.0125    
  73           72.898585    46.593239   0.01369863 
  80           71.771744    46.583817   0.0125    
  66           70.905866    46.574383   0.01515152 
  72           70.294956    46.564939   0.01388889 
  58           69.853527    46.555483   0.01724138 
  54           69.441928    46.546017   0.01851852 
  50           68.976973    46.536539   0.02      
  66           68.48458     46.52705    0.01515152 
  62           67.981449    46.517549   0.01612903 
  64           67.392065    46.508038   0.015625  
  63           66.619514    46.498516   0.01587302 
  61           65.648284    46.488982   0.01639344 
  62           64.5761      46.479438   0.01612903 
  58           63.537669    46.469882   0.01724138 
  50           62.467161    46.460315   0.02      
  67           61.707014    46.450737   0.01492537 
  58           61.107078    46.441148   0.01724138 
  55           60.662545    46.431549   0.01818182 
  61           60.366686    46.421938   0.01639344 
  49           60.212374    46.412316   0.02040816 
  56           60.188787    46.402683   0.01785714 
  65           60.271697    46.393039   0.01538462 
  63           60.411531    46.383384   0.01587302 
  50           60.536379    46.373718   0.02      
  66           60.585969    46.364041   0.01515152 
  51           60.549477    46.354353   0.01960784 
  57           60.472498    46.344654   0.01754386 
  53           60.335512    46.334944   0.01886792 
  58           60.304056    46.325223   0.01724138 
  63           60.237807    46.315491   0.01587302 
  60           60.043511    46.305749   0.01666667 
  50           59.681933    46.295995   0.02      
  42           59.205548    46.286231   0.02380952 
  52           58.694355    46.276455   0.01923077 
  60           58.203614    46.266669   0.01666667 
  46           57.765198    46.256872   0.02173913 
  47           57.399072    46.247064   0.0212766 
  64           57.12086     46.237245   0.015625  
  51           56.944523    46.227416   0.01960784 
  57           56.883248    46.217576   0.01754386 
  59           56.951558    46.207724   0.01694915 
  43           57.158002    46.197862   0.02325581 
  62           57.496964    46.18799    0.01612903 
  66           57.930999    46.178106   0.01515152 
  60           58.375216    46.168212   0.01666667 
  45           58.696323    46.158307   0.02222222 
  66           58.737639    46.148391   0.01515152 
  67           58.420675    46.138465   0.01492537 
  61           57.853141    46.128528   0.01639344 
  59           57.241149    46.11858    0.01694915 
  66           56.736581    46.108621   0.01515152 
  52           56.405305    46.098652   0.01923077 
  54           56.263059    46.088673   0.01851852 
  59           56.298804    46.078682   0.01694915 
  46           56.483283    46.068681   0.02173913 
  67           56.764224    46.058669   0.01492537 
  56           57.063799    46.048647   0.01785714 
  68           57.288347    46.038614   0.01470588 
  58           57.347619    46.028571   0.01724138 
  55           57.211994    46.018517   0.01818182 
  53           56.886174    46.008453   0.01886792 
  67           56.390202    45.998378   0.01492537 
  42           55.7982      45.988292   0.02380952 
  52           55.227091    45.978196   0.01923077 
  47           54.763975    45.96809    0.0212766 
  50           54.445815    45.957973   0.02      
  64           54.27976     45.947846   0.015625  
  61           54.260068    45.937708   0.01639344 
  51           54.375906    45.92756    0.01960784 
  45           54.611859    45.917401   0.02222222 
  48           54.943316    45.907232   0.02083333 
  37           55.339363    45.897053   0.02702703 
  61           55.768222    45.886864   0.01639344 
  65           56.210321    45.876664   0.01538462 
  64           56.633845    45.866453   0.015625  
  55           56.96273     45.856233   0.01818182 
  47           57.07359     45.846002   0.0212766 
  59           56.849437    45.835761   0.01694915 
  57           56.285462    45.825509   0.01754386 
  57           55.544162    45.815248   0.01754386 
  51           54.824111    45.804976   0.01960784 
  64           54.239574    45.794694   0.015625  
  42           53.825651    45.784402   0.02380952 
  67           53.58115     45.7741     0.01492537 
  56           53.493448    45.763787   0.01785714 
  52           53.550022    45.753464   0.01923077 
  45           53.737764    45.743132   0.02222222 
  50           54.039614    45.732789   0.02      
  50           54.420185    45.722436   0.02      
  53           54.814998    45.712073   0.01886792 
  49           55.138142    45.7017     0.02040816 
  55           55.306087    45.691317   0.01818182 
  44           55.278517    45.680924   0.02272727 
  40           55.104818    45.670521   0.025     
  45           54.885076    45.660109   0.02222222 
  69           54.695471    45.649686   0.01449275 
  48           54.577017    45.639253   0.02083333 
  58           54.540884    45.62881    0.01724138 
  55           54.607075    45.618358   0.01818182 
  46           54.795092    45.607896   0.02173913 
  54           55.128412    45.597423   0.01851852 
  52           55.630694    45.586941   0.01923077 
  48           56.315284    45.576449   0.02083333 
  62           57.161645    45.565948   0.01612903 
  53           58.074921    45.555437   0.01886792 
  66           58.866372    45.544915   0.01515152 
  48           59.336634    45.534385   0.02083333 
  55           59.393343    45.523844   0.01818182 
  60           59.051392    45.513294   0.01666667 
  55           58.424453    45.502734   0.01818182 
  57           57.703356    45.492165   0.01754386 
  61           57.050155    45.481586   0.01639344 
  56           56.540888    45.470997   0.01785714 
  55           56.200848    45.460399   0.01818182 
  68           56.037186    45.449791   0.01470588 
  59           56.049614    45.439174   0.01694915 
  54           56.236445    45.428547   0.01851852 
  56           56.589849    45.417911   0.01785714 
  52           57.081088    45.407265   0.01923077 
  73           57.642586    45.39661    0.01369863 
  51           58.185174    45.385945   0.01960784 
  50           58.661153    45.375271   0.02      
  56           59.089167    45.364588   0.01785714 
  50           59.53837     45.353895   0.02      
  61           60.121473    45.343193   0.01639344 
  55           60.933223    45.332482   0.01818182 
  63           61.980952    45.321761   0.01587302 
  57           63.238468    45.311031   0.01754386 
  61           64.799916    45.300292   0.01639344 
  62           66.890403    45.289544   0.01612903 
  49           69.671793    45.278787   0.02040816 
  67           73.048673    45.26802    0.01492537 
  71           76.602685    45.257245   0.01408451 
  60           79.542302    45.24646    0.01666667 
  69           80.724048    45.235666   0.01449275 
  76           79.413142    45.224863   0.01315789 
  79           76.221216    45.214051   0.01265823 
  69           72.516463    45.20323    0.01449275 
  64           69.292552    45.1924     0.015625  
  71           66.940108    45.181561   0.01408451 
  61           65.484397    45.170714   0.01639344 
  54           64.803029    45.159857   0.01851852 
  64           64.77425     45.148991   0.015625  
  65           65.366861    45.138117   0.01538462 
  57           66.590031    45.127234   0.01754386 
  50           68.366449    45.116342   0.02      
  63           70.453678    45.105441   0.01587302 
  61           72.465647    45.094531   0.01639344 
  73           73.932108    45.083613   0.01369863 
  66           74.444273    45.072686   0.01515152 
  85           74.089086    45.06175    0.01176471 
  59           73.547598    45.050806   0.01694915 
  64           73.523458    45.039853   0.015625  
  88           74.348636    45.028892   0.01136364 
  59           75.953022    45.017922   0.01694915 
  68           77.83576     45.006943   0.01470588 
  75           79.165226    44.995956   0.01333333 
  66           79.44137     44.984961   0.01515152 
  76           79.10736     44.973957   0.01315789 
  76           79.06436     44.962945   0.01315789 
  75           79.885917    44.951924   0.01333333 
  73           81.571976    44.940895   0.01369863 
  92           83.533688    44.929857   0.01086957 
  76           84.703144    44.918812   0.01315789 
  79           84.224117    44.907758   0.01265823 
  80           82.360699    44.896695   0.0125    
  77           80.174856    44.885625   0.01298701 
  74           78.526864    44.874546   0.01351351 
  84           77.743978    44.86346    0.01190476 
  81           77.744614    44.852365   0.01234568 
  79           78.146532    44.841262   0.01265823 
  75           78.473483    44.830151   0.01333333 
  94           78.58622     44.819032   0.0106383 
  69           78.803242    44.807905   0.01449275 
  81           79.522463    44.79677    0.01234568 
  90           80.932528    44.785627   0.01111111 
  90           82.955282    44.774476   0.01111111 
  92           85.224733    44.763317   0.01086957 
  98           87.214149    44.752151   0.01020408 
  107          88.720314    44.740976   0.00934579 
  102          90.165128    44.729794   0.00980392 
  93           92.200113    44.718604   0.01075269 
  100          95.25562     44.707406   0.01      
  125          99.445269    44.696201   0.008     
  117          104.554345   44.684988   0.00854701 
  105          109.913511   44.673767   0.00952381 
  130          114.310376   44.662539   0.00769231 
  110          116.631928   44.651303   0.00909091 
  132          117.153305   44.64006    0.00757576 
  125          117.374182   44.628809   0.008     
  106          118.593913   44.617551   0.00943396 
  134          121.449474   44.606286   0.00746269 
  115          126.200558   44.595013   0.00869565 
  131          133.017677   44.583732   0.00763359 
  134          142.117531   44.572444   0.00746269 
  137          153.843395   44.561149   0.00729927 
  171          168.717051   44.549847   0.00584795 
  198          187.485825   44.538538   0.00505051 
  180          211.201496   44.527221   0.00555556 
  221          241.420868   44.515897   0.00452489 
  293          280.796435   44.504566   0.00341297 
  367          334.702429   44.493228   0.0027248 
  420          414.465219   44.481883   0.00238095 
  613          540.682543   44.470531   0.00163132 
  762          743.004468   44.459172   0.00131234 
  1041         1053.139226  44.447806   0.00096061 
  1475         1489.717511  44.436433   0.00067797 
  1920         2025.931895  44.425053   0.00052083 
  2348         2525.872939  44.413667   0.00042589 
  2595         2720.669625  44.402273   0.00038536 
  2427         2463.246981  44.390873   0.00041203 
  2095         1950.337165  44.379466   0.00047733 
  1570         1436.535246  44.368053   0.00063694 
  1126         1034.005515  44.356632   0.0008881 
  879          759.160827   44.345206   0.00113766 
  695          591.508597   44.333772   0.00143885 
  618          502.943276   44.322332   0.00161812 
  570          472.964386   44.310886   0.00175439 
  590          494.183134   44.299433   0.00169492 
  691          571.045853   44.287973   0.00144718 
  759          713.104871   44.276508   0.00131752 
  981          923.5948     44.265035   0.00101937 
  1136         1179.110446  44.253557   0.00088028 
  1362         1394.730228  44.242072   0.00073421 
  1324         1431.995718  44.230581   0.00075529 
  1210         1252.509767  44.219084   0.00082645 
  1024         976.657839   44.207581   0.00097656 
  794          718.301685   44.196071   0.00125945 
  639          519.626254   44.184556   0.00156495 
  492          382.451041   44.173034   0.00203252 
  398          293.715974   44.161507   0.00251256 
  277          237.625795   44.149973   0.00361011 
  229          201.346564   44.138434   0.00436681 
  195          176.529214   44.126889   0.00512821 
  180          158.474629   44.115337   0.00555556 
  142          144.71951    44.10378    0.00704225 
  139          133.945131   44.092218   0.00719424 
  133          125.379186   44.080649   0.0075188 
  138          118.528086   44.069075   0.00724638 
  127          113.039663   44.057495   0.00787402 
  119          108.662609   44.04591    0.00840336 
  128          105.217839   44.034319   0.0078125 
  112          102.572278   44.022723   0.00892857 
  122          100.628945   44.011121   0.00819672 
  116          99.311899    43.999513   0.00862069 
  107          98.532264    43.987901   0.00934579 
  110          98.133774    43.976283   0.00909091 
  98           97.847437    43.964659   0.01020408 
  88           97.393082    43.953031   0.01136364 
  103          96.783529    43.941397   0.00970874 
  115          96.404969    43.929758   0.00869565 
  97           96.681368    43.918113   0.01030928 
  99           97.77451     43.906464   0.01010101 
  114          99.409931    43.89481    0.00877193 
  109          100.734307   43.883151   0.00917431 
  103          100.609626   43.871486   0.00970874 
  85           98.610339    43.859817   0.01176471 
  76           95.481071    43.848143   0.01315789 
  79           92.264231    43.836464   0.01265823 
  82           89.544612    43.82478    0.01219512 
  73           87.452077    43.813092   0.01369863 
  67           85.868963    43.801399   0.01492537 
  70           84.560408    43.789701   0.01428571 
  71           83.299114    43.777999   0.01408451 
  80           82.042955    43.766292   0.0125    
  72           80.958595    43.75458    0.01388889 
  74           80.242101    43.742864   0.01351351 
  78           79.96124     43.731144   0.01282051 
  80           79.96532     43.719419   0.0125    
  93           79.81202     43.70769    0.01075269 
  95           78.932416    43.695957   0.01052632 
  91           77.138582    43.684219   0.01098901 
  76           74.81888     43.672478   0.01315789 
  62           72.485835    43.660732   0.01612903 
  80           70.420509    43.648982   0.0125    
  82           68.691424    43.637228   0.01219512 
  76           67.248721    43.62547    0.01315789 
  75           66.079039    43.613708   0.01333333 
  72           65.114337    43.601942   0.01388889 
  86           64.327037    43.590172   0.01162791 
  69           63.711147    43.578399   0.01449275 
  62           63.280768    43.566621   0.01612903 
  61           63.065383    43.55484    0.01639344 
  80           63.107995    43.543055   0.0125    
  73           63.462719    43.531267   0.01369863 
  74           64.19041     43.519475   0.01351351 
  64           65.317834    43.50768    0.015625  
  95           66.839332    43.495881   0.01052632 
  83           68.732521    43.484079   0.01204819 
  76           71.060776    43.472273   0.01315789 
  78           73.972497    43.460464   0.01282051 
  92           77.331417    43.448652   0.01086957 
  118          80.45245     43.436836   0.00847458 
  113          82.297824    43.425017   0.00884956 
  116          82.456363    43.413196   0.00862069 
  98           81.627972    43.401371   0.01020408 
  95           80.651555    43.389543   0.01052632 
  93           79.574523    43.377712   0.01075269 
  101          77.851873    43.365878   0.00990099 
  96           75.309531    43.354042   0.01041667 
  74           72.510986    43.342202   0.01351351 
  87           70.138027    43.33036    0.01149425 
  80           68.521383    43.318515   0.0125    
  64           67.694945    43.306667   0.015625  
  65           67.624423    43.294817   0.01538462 
  78           68.279011    43.282965   0.01282051 
  97           69.522819    43.271109   0.01030928 
  95           70.973727    43.259252   0.01052632 
  75           72.076848    43.247392   0.01333333 
  89           72.579573    43.235529   0.01123596 
  86           72.825409    43.223665   0.01162791 
  88           73.304388    43.211798   0.01136364 
  80           74.140497    43.199929   0.0125    
  80           75.12018     43.188057   0.0125    
  96           76.114649    43.176184   0.01041667 
  93           77.227635    43.164309   0.01075269 
  75           78.373246    43.152431   0.01333333 
  89           79.039457    43.140552   0.01123596 
  105          78.814972    43.128671   0.00952381 
  94           78.003899    43.116788   0.0106383 
  80           77.319661    43.104904   0.0125    
  95           77.263293    43.093018   0.01052632 
  88           77.968641    43.08113    0.01136364 
  88           79.262621    43.06924    0.01136364 
  76           80.69536     43.057349   0.01315789 
  103          81.679074    43.045457   0.00970874 
  93           81.907795    43.033563   0.01075269 
  75           81.570974    43.021668   0.01333333 
  92           81.031718    43.009771   0.01086957 
  72           80.51813     42.997873   0.01388889 
  76           80.082944    42.985975   0.01315789 
  81           79.606708    42.974075   0.01234568 
  64           78.81403     42.962173   0.015625  
  77           77.489749    42.950271   0.01298701 
  73           75.780068    42.938368   0.01369863 
  75           74.092187    42.926464   0.01333333 
  69           72.753371    42.91456    0.01449275 
  62           71.893745    42.902654   0.01612903 
  85           71.475701    42.890748   0.01176471 
  72           71.315947    42.878841   0.01388889 
  77           71.132969    42.866933   0.01298701 
  77           70.740457    42.855025   0.01298701 
  77           70.199619    42.843117   0.01298701 
  63           69.694793    42.831208   0.01587302 
  64           69.344371    42.819298   0.015625  
  59           69.132477    42.807389   0.01694915 
  72           68.888832    42.795479   0.01388889 
  61           68.345042    42.783569   0.01639344 
  66           67.374006    42.771659   0.01515152 
  67           66.186588    42.759749   0.01492537 
  68           65.131037    42.747838   0.01470588 
  51           64.360164    42.735928   0.01960784 
  61           63.706089    42.724018   0.01639344 
  58           62.834936    42.712108   0.01724138 
  58           61.659835    42.700199   0.01724138 
  53           60.444585    42.68829    0.01886792 
  52           59.427495    42.676381   0.01923077 
  49           58.606523    42.664472   0.02040816 
  55           57.86553     42.652564   0.01818182 
  49           57.185317    42.640657   0.02040816 
  53           56.650769    42.62875    0.01886792 
  57           56.28701     42.616844   0.01754386 
  62           55.993173    42.604939   0.01612903 
  48           55.658276    42.593034   0.02083333 
  55           55.321762    42.581131   0.01818182 
  60           55.147431    42.569228   0.01666667 
  55           55.259308    42.557326   0.01818182 
  51           55.649297    42.545426   0.01960784 
  59           56.208692    42.533526   0.01694915 
  70           56.905056    42.521628   0.01428571 
  66           57.899398    42.509731   0.01515152 
  55           59.365871    42.497835   0.01818182 
  73           61.256964    42.485941   0.01369863 
  63           63.16963     42.474048   0.01587302 
  71           64.342706    42.462157   0.01408451 
  66           64.013168    42.450267   0.01515152 
  57           62.133438    42.438379   0.01754386 
  57           59.447668    42.426493   0.01754386 
  56           56.753168    42.414608   0.01785714 
  54           54.46662     42.402726   0.01851852 
  51           52.702898    42.390845   0.01960784 
  46           51.4422      42.378966   0.02173913 
  71           50.625295    42.367089   0.01408451 
  49           50.194664    42.355215   0.02040816 
  53           50.110825    42.343342   0.01886792 
  54           50.353924    42.331472   0.01851852 
  53           50.910128    42.319604   0.01886792 
  64           51.74093     42.307739   0.015625  
  61           52.718786    42.295876   0.01639344 
  63           53.539897    42.284016   0.01587302 
  54           53.770102    42.272158   0.01851852 
  50           53.18054     42.260303   0.02      
  60           52.001608    42.24845    0.01666667 
  56           50.656052    42.236601   0.01785714 
  52           49.426879    42.224754   0.01923077 
  61           48.417671    42.21291    0.01639344 
  50           47.634392    42.20107    0.02      
  45           47.045852    42.189232   0.02222222 
  50           46.610802    42.177398   0.02      
  60           46.29179     42.165566   0.01666667 
  44           46.057411    42.153739   0.02272727 
  39           45.885422    42.141914   0.02564103 
  46           45.761259    42.130093   0.02173913 
  39           45.676342    42.118275   0.02564103 
  45           45.625619    42.106461   0.02222222 
  45           45.604927    42.094651   0.02222222 
  36           45.61069     42.082844   0.02777778 
  53           45.639266    42.071042   0.01886792 
  49           45.696344    42.059243   0.02040816 
  47           45.801976    42.047448   0.0212766 
  50           45.986167    42.035657   0.02      
  37           46.281886    42.02387    0.02702703 
  31           46.721862    42.012087   0.03225806 
  48           47.331657    42.000309   0.02083333 
  37           48.11347     41.988535   0.02702703 
  47           49.006671    41.976765   0.0212766 
  43           49.826805    41.965      0.02325581 
  42           50.266521    41.953239   0.02380952 
  48           50.107305    41.941483   0.02083333 
  47           49.448873    41.929732   0.0212766 
  50           48.580057    41.917985   0.02      
  47           47.726574    41.906243   0.0212766 
  52           46.997113    41.894506   0.01923077 
  44           46.42806     41.882774   0.02272727 
  33           46.021342    41.871048   0.03030303 
  53           45.7669      41.859326   0.01886792 
  37           45.653444    41.84761    0.02702703 
  50           45.673431    41.835898   0.02      
  54           45.824095    41.824193   0.01851852 
  43           46.102703    41.812492   0.02325581 
  57           46.492809    41.800797   0.01754386 
  54           46.936246    41.789108   0.01851852 
  64           47.305539    41.777425   0.015625  
  50           47.447363    41.765747   0.02      
  49           47.314146    41.754075   0.02040816 
  51           46.995885    41.742409   0.01960784 
  42           46.591288    41.730749   0.02380952 
  43           46.144255    41.719095   0.02325581 
  45           45.69064     41.707447   0.02222222 
  50           45.277002    41.695806   0.02      
  44           44.934246    41.684171   0.02272727 
  47           44.667951    41.672542   0.0212766 
  39           44.469387    41.660919   0.02564103 
  49           44.325889    41.649304   0.02040816 
  36           44.226012    41.637694   0.02777778 
  35           44.161195    41.626092   0.02857143 
  50           44.126133    41.614496   0.02      
  51           44.116934    41.602908   0.01960784 
  46           44.132079    41.591326   0.02173913 
  38           44.169431    41.579751   0.02631579 
  49           44.222864    41.568183   0.02040816 
  36           44.277945    41.556623   0.02777778 
  58           44.3134      41.545069   0.01724138 
  43           44.317574    41.533524   0.02325581 
  51           44.303267    41.521985   0.01960784 
  41           44.294789    41.510454   0.02439024 
  50           44.310396    41.498931   0.02      
  36           44.355834    41.487416   0.02777778 
  46           44.425875    41.475908   0.02173913 
  42           44.503105    41.464408   0.02380952 
  57           44.563403    41.452916   0.01754386 
  38           44.596566    41.441432   0.02631579 
  36           44.618422    41.429956   0.02777778 
  51           44.654174    41.418488   0.01960784 
  55           44.720471    41.407029   0.01818182 
  39           44.822355    41.395578   0.02564103 
  45           44.958589    41.384135   0.02222222 
  40           45.128646    41.372701   0.025     
  41           45.342839    41.361276   0.02439024 
  39           45.624755    41.349859   0.02564103 
  38           46.00658     41.338451   0.02631579 
  41           46.528665    41.327052   0.02439024 
  46           47.252714    41.315662   0.02173913 
  62           48.250441    41.304281   0.01612903 
  50           49.608596    41.292909   0.02      
  44           51.413877    41.281547   0.02272727 
  47           53.727842    41.270193   0.0212766 
  51           56.527282    41.25885    0.01960784 
  60           59.568515    41.247515   0.01666667 
  55           62.248462    41.23619    0.01818182 
  59           63.782371    41.224875   0.01694915 
  60           63.746218    41.21357    0.01666667 
  54           62.295398    41.202274   0.01851852 
  44           59.963146    41.190988   0.02272727 
  47           57.429502    41.179713   0.0212766 
  49           55.209956    41.168447   0.02040816 
  40           53.510417    41.157192   0.025     
  45           52.320806    41.145947   0.02222222 
  45           51.58773     41.134712   0.02222222 
  55           51.308703    41.123488   0.01818182 
  46           51.51573     41.112274   0.02173913 
  52           52.231036    41.101071   0.01923077 
  52           53.4495      41.089879   0.01923077 
  50           55.119331    41.078698   0.02      
  41           57.076721    41.067527   0.02439024 
  53           58.964168    41.056368   0.01886792 
  61           60.304264    41.045219   0.01639344 
  58           60.706775    41.034082   0.01724138 
  53           59.987907    41.022956   0.01886792 
  60           58.338229    41.011842   0.01666667 
  57           56.305178    41.000739   0.01754386 
  52           54.381534    40.989647   0.01923077 
  71           52.758516    40.978567   0.01408451 
  61           51.427306    40.967499   0.01639344 
  58           50.362066    40.956443   0.01724138 
  53           49.574487    40.945399   0.01886792 
  54           49.071869    40.934367   0.01851852 
  46           48.837595    40.923347   0.02173913 
  49           48.847386    40.912339   0.02040816 
  41           49.092547    40.901343   0.02439024 
  60           49.585785    40.89036    0.01666667 
  40           50.338032    40.87939    0.025     
  42           51.318521    40.868432   0.02380952 
  55           52.427613    40.857486   0.01818182 
  61           53.54835     40.846554   0.01639344 
  57           54.660598    40.835634   0.01754386 
  67           55.798383    40.824728   0.01492537 
  52           56.817916    40.813834   0.01923077 
  54           57.333221    40.802954   0.01851852 
  39           57.070443    40.792087   0.02564103 
  54           56.236398    40.781233   0.01851852 
  56           55.297018    40.770393   0.01785714 
  64           54.550969    40.759566   0.015625  
  50           54.015789    40.748753   0.02      
  50           53.554286    40.737954   0.02      
  55           53.093873    40.727169   0.01818182 
  50           52.728316    40.716397   0.02      
  58           52.596636    40.70564    0.01724138 
  48           52.803033    40.694897   0.02083333 
  48           53.405817    40.684168   0.02083333 
  55           54.452406    40.673454   0.01818182 
  57           55.996783    40.662754   0.01754386 
  51           58.056184    40.652068   0.01960784 
  57           60.744687    40.641397   0.01754386 
  49           64.086513    40.630741   0.02040816 
  70           68.337259    40.6201     0.01428571 
  60           74.038888    40.609474   0.01666667 
  82           81.761721    40.598863   0.01219512 
  64           91.637213    40.588267   0.015625  
  94           102.712669   40.577686   0.0106383 
  92           112.112797   40.567121   0.01086957 
  115          115.537632   40.556571   0.00869565 
  87           111.06811    40.546037   0.01149425 
  92           101.632378   40.535519   0.01086957 
  95           91.565501    40.525016   0.01052632 
  89           83.403482    40.514529   0.01123596 
  82           77.931253    40.504058   0.01219512 
  89           75.154912    40.493604   0.01123596 
  92           74.637399    40.483165   0.01086957 
  97           75.657534    40.472743   0.01030928 
  70           77.215987    40.462337   0.01428571 
  94           78.473173    40.451948   0.0106383 
  79           79.482078    40.441575   0.01265823 
  72           81.057541    40.431219   0.01388889 
  100          83.83787     40.42088    0.01      
  64           87.599288    40.410558   0.015625  
  99           90.912572    40.400253   0.01010101 
  76           91.576633    40.389965   0.01315789 
  96           88.658971    40.379694   0.01041667 
  88           83.651898    40.369441   0.01136364 
  82           78.634132    40.359205   0.01219512 
  67           74.684859    40.348986   0.01492537 
  59           72.104995    40.338786   0.01694915 
  71           70.970878    40.328603   0.01408451 
  88           71.229353    40.318438   0.01136364 
  75           72.534534    40.308291   0.01333333 
  88           74.130342    40.298162   0.01136364 
  70           75.018397    40.288052   0.01428571 
  87           74.573481    40.27796    0.01149425 
  76           73.064449    40.267886   0.01315789 
  70           71.377302    40.257831   0.01428571 
  82           70.34502     40.247794   0.01219512 
  70           70.507317    40.237776   0.01428571 
  64           72.273284    40.227777   0.015625  
  79           76.097546    40.217797   0.01265823 
  82           82.466792    40.207837   0.01219512 
  85           91.727195    40.197895   0.01176471 
  91           103.759418   40.187973   0.01098901 
  89           117.355662   40.17807    0.01123596 
  92           129.176215   40.168187   0.01086957 
  107          134.14112    40.158323   0.00934579 
  118          129.809304   40.14848    0.00847458 
  116          119.355298   40.138656   0.00862069 
  104          107.546185   40.128852   0.00961538 
  93           97.065257    40.119068   0.01075269 
  96           88.904361    40.109305   0.01041667 
  73           83.466324    40.099561   0.01369863 
  79           80.900868    40.089839   0.01265823 
  79           81.201634    40.080136   0.01265823 
  84           84.316031    40.070455   0.01190476 
  67           90.113351    40.060794   0.01492537 
  93           98.290493    40.051155   0.01075269 
  111          108.500463   40.041536   0.00900901 
  103          120.512751   40.031938   0.00970874 
  111          133.251985   40.022362   0.00900901 
  124          143.020195   40.012807   0.00806452 
  134          144.36216    40.003274   0.00746269 
  110          135.453711   39.993762   0.00909091 
  148          120.488396   39.984272   0.00675676 
  92           104.825173   39.974803   0.01086957 
  102          91.383832    39.965357   0.00980392 
  88           81.03224     39.955933   0.01136364 
  75           73.713939    39.946531   0.01333333 
  98           69.018509    39.937151   0.01020408 
  55           66.470225    39.927794   0.01818182 
  75           65.648566    39.918459   0.01333333 
  51           66.183067    39.909147   0.01960784 
  85           67.6821      39.899858   0.01176471 
  64           69.773154    39.890592   0.015625  
  62           72.255341    39.881348   0.01612903 
  66           74.884137    39.872128   0.01515152 
  79           76.72037     39.862931   0.01265823 
  84           76.250666    39.853758   0.01190476 
  78           72.983083    39.844608   0.01282051 
  75           68.160134    39.835481   0.01333333 
  80           63.301172    39.826379   0.0125    
  67           59.176435    39.8173     0.01492537 
  63           55.966199    39.808245   0.01587302 
  64           53.569629    39.799214   0.015625  
  68           51.778773    39.790208   0.01470588 
  60           50.399949    39.781226   0.01666667 
  64           49.321147    39.772268   0.015625  
  65           48.486279    39.763335   0.01538462 
  51           47.857211    39.754427   0.01960784 
  63           47.402841    39.745544   0.01587302 
  44           47.101847    39.736686   0.02272727 
  47           46.943733    39.727852   0.0212766 
  45           46.928895    39.719044   0.02222222 
  56           47.062703    39.710261   0.01785714 
  55           47.356955    39.701504   0.01818182 
  54           47.820208    39.692773   0.01851852 
  47           48.443479    39.684067   0.0212766 
  59           49.168318    39.675387   0.01694915 
  61           49.838727    39.666732   0.01639344 
  41           50.21684     39.658104   0.02439024 
  57           50.151076    39.649503   0.01754386 
  56           49.740934    39.640927   0.01785714 
  55           49.234018    39.632378   0.01818182 
  49           48.838595    39.623856   0.02040816 
  39           48.671973    39.61536    0.02564103 
  46           48.798779    39.606892   0.02173913 
  71           49.270856    39.59845    0.01408451 
  42           50.142539    39.590035   0.02380952 
  56           51.477005    39.581648   0.01785714 
  52           53.320781    39.573288   0.01923077 
  56           55.663718    39.564956   0.01785714 
  64           58.319951    39.556651   0.015625  
  54           60.789392    39.548374   0.01851852 
  53           62.298958    39.540125   0.01886792 
  61           62.362112    39.531904   0.01639344 
  53           61.246658    39.523711   0.01886792 
  63           59.632062    39.515546   0.01587302 
  69           58.079699    39.50741    0.01449275 
  71           56.909149    39.499302   0.01408451 
  55           56.218474    39.491223   0.01818182 
  66           55.956311    39.483173   0.01515152 
  61           55.98337     39.475151   0.01639344 
  56           56.136413    39.467159   0.01785714 
  66           56.28989     39.459196   0.01515152 
  68           56.411153    39.451263   0.01470588 
  57           56.561764    39.443358   0.01754386 
  62           56.849066    39.435484   0.01612903 
  60           57.327257    39.427639   0.01666667 
  54           57.898606    39.419824   0.01851852 
  60           58.27332     39.412039   0.01666667 
  58           58.166347    39.404284   0.01724138 
  43           57.631542    39.39656    0.02325581 
  61           57.024306    39.388866   0.01639344 
  52           56.663765    39.381202   0.01923077 
  61           56.622632    39.37357    0.01639344 
  54           56.73937     39.365968   0.01851852 
  58           56.747497    39.358397   0.01724138 
  72           56.502817    39.350857   0.01388889 
  56           56.083416    39.343348   0.01785714 
  55           55.62943     39.335871   0.01818182 
  56           55.229521    39.328425   0.01785714 
  54           54.931024    39.321011   0.01851852 
  64           54.781225    39.313628   0.015625  
  68           54.821409    39.306278   0.01470588 
  64           55.078671    39.298959   0.015625  
  57           55.558433    39.291673   0.01754386 
  50           56.271604    39.284419   0.02      
  61           57.286658    39.277198   0.01639344 
  71           58.761963    39.270009   0.01408451 
  62           60.910028    39.262853   0.01612903 
  70           63.99839     39.25573    0.01428571 
  80           68.388496    39.24864    0.0125    
  75           74.592653    39.241583   0.01333333 
  67           83.445429    39.234559   0.01492537 
  96           96.140898    39.227569   0.01041667 
  113          113.703528   39.220613   0.00884956 
  139          135.324451   39.21369    0.00719424 
  154          155.73418    39.206801   0.00649351 
  150          164.084708   39.199946   0.00666667 
  156          153.927027   39.193126   0.00641026 
  116          132.736473   39.186339   0.00862069 
  119          111.138139   39.179587   0.00840336 
  128          94.175266    39.17287    0.0078125 
  109          82.799548    39.166188   0.00917431 
  90           76.34252     39.15954    0.01111111 
  72           73.769091    39.152927   0.01388889 
  73           74.166527    39.14635    0.01369863 
  80           76.964348    39.139808   0.0125    
  59           81.788074    39.133301   0.01694915 
  69           88.248046    39.12683    0.01449275 
  78           95.858723    39.120395   0.01282051 
  82           104.546225   39.113996   0.01219512 
  104          114.671291   39.107632   0.00961538 
  117          125.583271   39.101305   0.00854701 
  128          133.386796   39.095014   0.0078125 
  130          132.229533   39.08876    0.00769231 
  112          121.37782    39.082543   0.00892857 
  94           106.312015   39.076362   0.0106383 
  78           92.050138    39.070218   0.01282051 
  64           80.832886    39.064111   0.015625  
  79           73.039004    39.058042   0.01265823 
  57           68.265287    39.052009   0.01754386 
  46           65.904177    39.046015   0.02173913 
  56           65.452982    39.040058   0.01785714 
  63           66.537448    39.034139   0.01587302 
  62           68.809948    39.028258   0.01612903 
  72           71.774931    39.022415   0.01388889 
  58           74.788915    39.01661    0.01724138 
  64           77.252191    39.010844   0.015625  
  50           78.634702    39.005116   0.02      
  53           78.481197    38.999427   0.01886792 
  79           76.804093    38.993777   0.01265823 
  65           74.022248    38.988166   0.01538462 
  42           70.58636     38.982594   0.02380952 
  71           67.001564    38.977062   0.01408451 
  57           63.718236    38.971569   0.01754386 
  53           60.940625    38.966116   0.01886792 
  61           58.669719    38.960702   0.01639344 
  63           56.867463    38.955329   0.01587302 
  63           55.511811    38.949995   0.01587302 
  48           54.600309    38.944702   0.02083333 
  59           54.13301     38.93945    0.01694915 
  68           54.105706    38.934238   0.01470588 
  61           54.48061     38.929066   0.01639344 
  54           55.141467    38.923936   0.01851852 
  63           55.812312    38.918847   0.01587302 
  70           56.08717     38.913798   0.01428571 
  58           55.710695    38.908792   0.01724138 
  45           54.855008    38.903826   0.02222222 
  69           53.923495    38.898903   0.01449275 
  62           53.223448    38.894021   0.01612903 
  69           52.880713    38.889181   0.01449275 
  62           52.923721    38.884384   0.01612903 
  72           53.362445    38.879628   0.01388889 
  56           54.255539    38.874916   0.01785714 
  79           55.711336    38.870245   0.01265823 
  72           57.861782    38.865618   0.01388889 
  67           60.780369    38.861034   0.01492537 
  76           64.374761    38.856492   0.01315789 
  71           68.143486    38.851994   0.01408451 
  59           71.004054    38.84754    0.01694915 
  61           71.632222    38.843129   0.01639344 
  50           69.60781     38.838761   0.02      
  55           65.887139    38.834438   0.01818182 
  52           61.812198    38.830159   0.01923077 
  59           58.19668     38.825924   0.01694915 
  41           55.313976    38.821733   0.02439024 
  59           53.151041    38.817587   0.01694915 
  46           51.622766    38.813486   0.02173913 
  52           50.644474    38.80943    0.01923077 
  53           50.158697    38.805418   0.01886792 
  47           50.123796    38.801452   0.0212766 
  38           50.53525     38.797531   0.02631579 
  48           51.397345    38.793656   0.02083333 
  47           52.700413    38.789827   0.0212766 
  57           54.338863    38.786043   0.01754386 
  64           55.998705    38.782305   0.015625  
  55           57.075028    38.778614   0.01818182 
  58           56.947073    38.774969   0.01724138 
  56           55.549405    38.771371   0.01785714 
  60           53.447968    38.767819   0.01666667 
  66           51.27926     38.764314   0.01515152 
  51           49.381436    38.760856   0.01960784 
  44           47.845261    38.757446   0.02272727 
  41           46.64355     38.754083   0.02439024 
  57           45.715935    38.750767   0.01754386 
  45           45.005745    38.747499   0.02222222 
  52           44.4591      38.744279   0.01923077 
  44           44.031245    38.741107   0.02272727 
  57           43.687689    38.737984   0.01754386 
  44           43.34935     38.734908   0.02272727 
  61           43.106342    38.731881   0.01639344 
  43           42.896209    38.728903   0.02325581 
  53           42.713186    38.725974   0.01886792 
  57           42.554578    38.723094   0.01754386 
  53           42.418317    38.720264   0.01886792 
  50           42.302983    38.717482   0.02      
  50           42.207257    38.71475    0.02      
  46           42.129939    38.712068   0.02173913 
  48           42.070269    38.709436   0.02083333 
  43           42.027798    38.706855   0.02325581 
  37           42.00276     38.704323   0.02702703 
  40           41.996047    38.701842   0.025     
  53           42.009677    38.699411   0.01886792 
  38           42.046788    38.697031   0.02631579 
  51           42.085735    38.694703   0.01960784 
  36           42.184892    38.692425   0.02777778 
  46           42.324881    38.690199   0.02173913 
  43           42.512171    38.688024   0.02325581 
  55           42.750583    38.685901   0.01818182 
  45           43.034407    38.68383    0.02222222 
  48           43.339277    38.681811   0.02083333 
  62           43.624051    38.679844   0.01612903 
  38           43.862636    38.67793    0.02631579 
  61           44.080627    38.676068   0.01639344 
  50           44.335263    38.674258   0.02      
  41           44.664481    38.672502   0.02439024 
  57           45.047941    38.670799   0.01754386 
  63           45.392066    38.669149   0.01587302 
  49           45.5574      38.667553   0.02040816 
  53           45.475862    38.66601    0.01886792 
  61           45.227768    38.664521   0.01639344 
  57           44.959437    38.663086   0.01754386 
  52           44.776623    38.661706   0.01923077 
  54           44.73395     38.660379   0.01851852 
  43           44.858055    38.659107   0.02325581 
  48           45.170318    38.65789    0.02083333 
  53           45.690437    38.656728   0.01886792 
  49           46.436809    38.655621   0.02040816 
  46           47.420354    38.654569   0.02173913 
  48           48.647773    38.653573   0.02083333 
  61           50.107366    38.652632   0.01639344 
  46           51.68497     38.651747   0.02173913 
  50           53.083111    38.650919   0.02      
  46           53.9087      38.650146   0.02173913 
  57           54.020974    38.64943    0.01754386 
  37           53.657184    38.64877    0.02702703 
  50           53.151401    38.648167   0.02      
  51           52.682348    38.647621   0.01960784 
  58           52.228209    38.647132   0.01724138 
  49           51.707208    38.6467     0.02040816 
  60           51.154966    38.646326   0.01666667 
  47           50.729361    38.64601    0.0212766 
  34           50.598765    38.645751   0.02941176 
  55           50.876924    38.645551   0.01818182 
  47           51.628822    38.645408   0.0212766 
  47           52.888368    38.645325   0.0212766 
  44           54.676842    38.645299   0.02272727 
  51           57.024969    38.645333   0.01960784 
  59           59.92448     38.645426   0.01694915 
  48           63.187886    38.645577   0.02083333 
  69           66.300523    38.645788   0.01449275 
  71           68.480633    38.646059   0.01408451 
  64           69.036491    38.64639    0.015625  
  57           67.972569    38.64678    0.01754386 
  59           66.021598    38.64723    0.01694915 
  68           63.926446    38.647741   0.01470588 
  79           62.015699    38.648313   0.01265823 
  67           60.384875    38.648945   0.01492537 
  58           59.09949     38.649638   0.01724138 
  58           58.207853    38.650392   0.01724138 
  58           57.692629    38.651207   0.01724138 
  60           57.489717    38.652084   0.01666667 
  51           57.521891    38.653023   0.01960784 
  56           57.733996    38.654023   0.01785714 
  50           58.11261     38.655085   0.02      
  65           58.688385    38.65621    0.01538462 
  60           59.471489    38.657397   0.01666667 
  60           60.358587    38.658647   0.01666667 
  66           61.045105    38.65996    0.01515152 
  61           61.124753    38.661335   0.01639344 
  68           60.449645    38.662774   0.01470588 
  75           59.30697     38.664277   0.01333333 
  66           58.110869    38.665843   0.01515152 
  56           57.101049    38.667473   0.01785714 
  46           56.345421    38.669166   0.02173913 
  56           55.853094    38.670925   0.01785714 
  50           55.616927    38.672747   0.02      
  47           55.615557    38.674634   0.0212766 
  46           55.815413    38.676586   0.02173913 
  66           56.186936    38.678603   0.01515152 
  62           56.708113    38.680685   0.01612903 
  62           57.365174    38.682833   0.01612903 
  56           58.127667    38.685046   0.01785714 
  60           58.916714    38.687325   0.01666667 
  73           59.575871    38.68967    0.01369863 
  68           59.960837    38.692082   0.01470588 
  76           60.100908    38.694559   0.01315789 
  70           60.204645    38.697104   0.01428571 
  77           60.482232    38.699715   0.01298701 
  70           61.054308    38.702393   0.01428571 
  69           61.94947     38.705139   0.01449275 
  51           63.133246    38.707952   0.01960784 
  49           64.522553    38.710832   0.02040816 
  66           66.031514    38.713781   0.01515152 
  52           67.594796    38.716797   0.01923077 
  69           69.114689    38.719882   0.01449275 
  73           70.468334    38.723035   0.01369863 
  61           71.597842    38.726257   0.01639344 
  66           72.50868     38.729547   0.01515152 
  69           73.129792    38.732907   0.01449275 
  62           73.26982     38.736336   0.01612903 
  72           72.781872    38.739835   0.01388889 
  62           71.695408    38.743403   0.01612903 
  68           70.248377    38.747041   0.01470588 
  63           68.810736    38.75075    0.01587302 
  62           67.6957      38.754528   0.01612903 
  58           67.078704    38.758378   0.01724138 
  80           67.023631    38.762298   0.0125    
  64           67.537302    38.766288   0.015625  
  63           68.590637    38.770351   0.01587302 
  71           70.138811    38.774484   0.01408451 
  87           72.110976    38.778689   0.01149425 
  74           74.351432    38.782966   0.01351351 
  77           76.570435    38.787315   0.01298701 
  83           78.465784    38.791736   0.01204819 
  81           79.879895    38.796229   0.01234568 
  79           80.735795    38.800795   0.01265823 
  80           80.974888    38.805434   0.0125    
  77           80.699456    38.810146   0.01298701 
  81           80.170822    38.814932   0.01234568 
  89           79.634798    38.81979    0.01123596 
  89           79.252041    38.824723   0.01123596 
  86           79.086049    38.829729   0.01162791 
  89           79.133439    38.83481    0.01123596 
  80           79.359825    38.839965   0.0125    
  67           79.737088    38.845194   0.01492537 
  85           80.279592    38.850499   0.01176471 
  75           81.068818    38.855878   0.01333333 
  75           82.298879    38.861333   0.01333333 
  82           84.318147    38.866863   0.01219512 
  87           87.662478    38.872468   0.01149425 
  102          93.052657    38.87815    0.00980392 
  126          101.282872   38.883907   0.00793651 
  117          112.882536   38.889741   0.00854701 
  132          127.183961   38.895652   0.00757576 
  127          140.739795   38.901639   0.00787402 
  143          146.33873    38.907703   0.00699301 
  132          139.169522   38.913844   0.00757576 
  117          123.805967   38.920063   0.00854701 
  109          107.629605   38.926359   0.00917431 
  90           94.347471    38.932734   0.01111111 
  96           84.647138    38.939186   0.01041667 
  102          78.030673    38.945716   0.00980392 
  71           73.648811    38.952325   0.01408451 
  64           70.749698    38.959013   0.015625  
  81           68.832591    38.96578    0.01234568 
  74           67.680913    38.972626   0.01351351 
  53           67.34555     38.979551   0.01886792 
  72           68.083644    38.986556   0.01388889 
  78           70.288431    38.993641   0.01282051 
  80           74.309913    39.000806   0.0125    
  77           80.179792    39.008051   0.01298701 
  89           86.958026    39.015377   0.01123596 
  90           91.814684    39.022783   0.01111111 
  95           91.043694    39.030271   0.01052632 
  97           84.544129    39.037839   0.01030928 
  83           75.959918    39.04549    0.01204819 
  65           68.182277    39.053221   0.01538462 
  62           62.168728    39.061035   0.01612903 
  53           57.903312    39.068931   0.01886792 
  64           55.009959    39.076909   0.015625  
  52           53.072836    39.084969   0.01923077 
  56           51.751423    39.093113   0.01785714 
  53           50.824554    39.101339   0.01886792 
  45           50.166395    39.109649   0.02222222 
  56           49.716308    39.118042   0.01785714 
  48           49.447106    39.126519   0.02083333 
  46           49.343668    39.13508    0.02173913 
  45           49.391942    39.143725   0.02222222 
  56           49.586472    39.152455   0.01785714 
  53           49.946925    39.161269   0.01886792 
  41           50.501745    39.170168   0.02439024 
  32           51.222079    39.179152   0.03125   
  53           51.949964    39.188222   0.01886792 
  44           52.375317    39.197377   0.02272727 
  45           52.212704    39.206617   0.02222222 
  55           51.479297    39.215944   0.01818182 
  40           50.469736    39.225357   0.025     
  42           49.474434    39.234857   0.02380952 
  52           48.64019     39.244444   0.01923077 
  48           48.002261    39.254117   0.02083333 
  47           47.548838    39.263878   0.0212766 
  53           47.250912    39.273726   0.01886792 
  52           47.080061    39.283662   0.01923077 
  53           47.01092     39.293685   0.01886792 
  42           47.023109    39.303797   0.02380952 
  53           47.099269    39.313997   0.01886792 
  43           47.235584    39.324286   0.02325581 
  54           47.443025    39.334664   0.01851852 
  52           47.730861    39.345131   0.01923077 
  40           48.066073    39.355687   0.025     
  47           48.341848    39.366333   0.0212766 
  51           48.39117     39.377069   0.01960784 
  54           48.111906    39.387895   0.01851852 
  45           47.574677    39.398811   0.02222222 
  42           46.94511     39.409818   0.02380952 
  51           46.350289    39.420915   0.01960784 
  51           45.84913     39.432104   0.01960784 
  56           45.455273    39.443384   0.01785714 
  45           45.164318    39.454755   0.02222222 
  47           44.964167    39.466218   0.0212766 
  51           44.843138    39.477773   0.01960784 
  41           44.793456    39.489421   0.02439024 
  47           44.811285    39.501161   0.0212766 
  32           44.896511    39.512993   0.03125   
  36           45.049853    39.524919   0.02777778 
  62           45.266307    39.536938   0.01612903 
  36           45.53404     39.549051   0.02777778 
  49           45.851995    39.561257   0.02040816 
  33           46.249492    39.573557   0.03030303 
  51           46.767766    39.585951   0.01960784 
  46           47.402919    39.59844    0.02173913 
  42           48.054727    39.611024   0.02380952 
  52           48.503571    39.623702   0.01923077 
  47           48.527425    39.636476   0.0212766 
  53           48.103411    39.649345   0.01886792 
  44           47.409393    39.66231    0.02272727 
  51           46.631135    39.675371   0.01960784 
  56           45.881021    39.688528   0.01785714 
  44           45.229074    39.701782   0.02272727 
  56           44.716858    39.715132   0.01785714 
  49           44.353468    39.72858    0.02040816 
  39           44.128445    39.742124   0.02564103 
  40           44.021964    39.755766   0.025     
  43           44.011473    39.769506   0.02325581 
  57           44.07391     39.783344   0.01754386 
  41           44.199287    39.79728    0.02439024 
  44           44.395457    39.811314   0.02272727 
  54           44.674414    39.825447   0.01851852 
  35           45.021623    39.83968    0.02857143 
  38           45.369352    39.854011   0.02631579 
  46           45.596644    39.868442   0.02173913 
  48           45.599037    39.882973   0.02083333 
  39           45.385053    39.897603   0.02564103 
  52           45.048498    39.912334   0.01923077 
  39           44.671292    39.927166   0.02564103 
  45           44.302066    39.942098   0.02222222 
  42           43.971269    39.957132   0.02380952 
  53           43.695898    39.972266   0.01886792 
  54           43.477805    39.987503   0.01851852 
  45           43.310908    40.002841   0.02222222 
  38           43.188317    40.018281   0.02631579 
  53           43.102545    40.033823   0.01886792 
  38           43.048807    40.049468   0.02631579 
  44           43.024333    40.065216   0.02272727 
  41           43.028054    40.081068   0.02439024 
  59           43.06125     40.097022   0.01694915 
  37           43.125633    40.11308    0.02702703 
  38           43.222951    40.129242   0.02631579 
  45           43.353319    40.145508   0.02222222 
  45           43.511619    40.161879   0.02222222 
  44           43.679427    40.178354   0.02272727 
  34           43.818339    40.194934   0.02941176 
  49           43.880398    40.21162    0.02040816 
  52           43.846898    40.228411   0.01923077 
  36           43.746929    40.245308   0.02777778 
  51           43.626271    40.26231    0.01960784 
  40           43.515218    40.279419   0.025     
  59           43.426471    40.296635   0.01694915 
  42           43.363994    40.313957   0.02380952 
  52           43.328979    40.331387   0.01923077 
  40           43.32208     40.348924   0.025     
  43           43.345838    40.366568   0.02325581 
  53           43.402874    40.38432    0.01886792 
  48           43.496805    40.402181   0.02083333 
  58           43.629982    40.42015    0.01724138 
  44           43.799994    40.438227   0.02272727 
  51           43.994226    40.456414   0.01960784 
  56           44.183316    40.47471    0.01785714 
  38           44.331542    40.493115   0.02631579 
  33           44.418761    40.51163    0.03030303 
  53           44.44895     40.530255   0.01886792 
  50           44.443641    40.548991   0.02      
  42           44.435875    40.567837   0.02380952 
  53           44.454736    40.586793   0.01886792 
  54           44.516488    40.605861   0.01851852 
  47           44.62449     40.625041   0.0212766 
  39           44.775478    40.644332   0.02564103 
  46           44.962444    40.663735   0.02173913 
  39           45.179926    40.68325    0.02564103 
  45           45.423781    40.702878   0.02222222 
  59           45.687308    40.722618   0.01694915 
  37           45.963139    40.742472   0.02702703 
  39           46.251229    40.762439   0.02564103 
  50           46.556998    40.782519   0.02      
  49           46.880175    40.802714   0.02040816 
  52           47.209851    40.823022   0.01923077 
  39           47.531966    40.843445   0.02564103 
  41           47.846673    40.863983   0.02439024 
  45           48.170826    40.884636   0.02222222 
  50           48.528958    40.905404   0.02      
  39           48.945646    40.926287   0.02564103 
  42           49.4503      40.947286   0.02380952 
  54           50.085114    40.968402   0.01851852 
  49           50.910512    40.989634   0.02040816 
  61           52.012697    41.010982   0.01639344 
  48           53.498237    41.032448   0.02083333 
  63           55.484506    41.05403    0.01587302 
  68           58.071442    41.075731   0.01470588 
  81           61.340198    41.097549   0.01234568 
  90           65.304804    41.119485   0.01111111 
  98           69.720902    41.141539   0.01020408 
  95           73.673415    41.163713   0.01052632 
  129          75.576368    41.186005   0.00775194 
  109          74.40841     41.208416   0.00917431 
  96           70.933676    41.230947   0.01041667 
  109          66.792927    41.253597   0.00917431 
  87           63.122628    41.276368   0.01149425 
  78           60.338053    41.299259   0.01282051 
  70           58.491904    41.322271   0.01428571 
  82           57.493114    41.345404   0.01219512 
  64           57.235042    41.368657   0.015625  
  58           57.625129    41.392033   0.01724138 
  65           58.605703    41.41553    0.01538462 
  66           60.1144      41.439149   0.01515152 
  58           62.016265    41.462891   0.01724138 
  65           64.020702    41.486755   0.01538462 
  82           65.781121    41.510743   0.01219512 
  67           67.213094    41.534853   0.01492537 
  64           68.523947    41.559087   0.015625  
  96           69.726467    41.583445   0.01041667 
  98           70.270217    41.607927   0.01020408 
  95           69.501765    41.632534   0.01052632 
  104          67.446081    41.657265   0.00961538 
  96           64.706303    41.682121   0.01041667 
  82           61.905177    41.707103   0.01219512 
  88           59.486906    41.73221    0.01136364 
  71           57.678747    41.757443   0.01408451 
  63           56.539775    41.782802   0.01587302 
  67           56.025281    41.808288   0.01492537 
  79           56.049622    41.8339     0.01265823 
  55           56.476262    41.85964    0.01818182 
  73           57.100571    41.885507   0.01369863 
  66           57.651929    41.911501   0.01515152 
  60           57.896864    41.937624   0.01666667 
  56           57.730188    41.963875   0.01785714 
  55           57.208956    41.990254   0.01818182 
  51           56.546979    42.016762   0.01960784 
  58           55.988984    42.0434     0.01724138 
  68           55.672727    42.070166   0.01470588 
  60           55.603972    42.097063   0.01666667 
  53           55.686326    42.12409    0.01886792 
  59           55.79526     42.151247   0.01694915 
  65           55.883629    42.178534   0.01538462 
  60           56.007877    42.205953   0.01666667 
  66           56.221303    42.233503   0.01515152 
  65           56.500828    42.261184   0.01538462 
  59           56.785887    42.288997   0.01694915 
  59           57.103002    42.316943   0.01694915 
  67           57.580467    42.345021   0.01492537 
  61           58.347353    42.373232   0.01639344 
  51           59.461247    42.401576   0.01960784 
  58           60.965737    42.430053   0.01724138 
  62           62.926385    42.458664   0.01612903 
  44           65.347219    42.487409   0.02272727 
  63           67.952409    42.516288   0.01587302 
  56           70.087564    42.545302   0.01785714 
  68           70.981116    42.574451   0.01470588 
  53           70.38951     42.603735   0.01886792 
  48           68.713008    42.633154   0.02083333 
  73           66.524875    42.66271    0.01369863 
  54           64.307517    42.692401   0.01851852 
  56           62.439167    42.722229   0.01785714 
  44           61.123391    42.752194   0.02272727 
  60           60.407118    42.782296   0.01666667 
  56           60.263877    42.812535   0.01785714 
  54           60.726657    42.842912   0.01851852 
  67           61.981263    42.873427   0.01492537 
  64           64.365212    42.904081   0.015625  
  66           68.314054    42.934873   0.01515152 
  68           74.248989    42.965804   0.01470588 
  63           82.403972    42.996874   0.01587302 
  92           92.453754    43.028084   0.01086957 
  104          102.492331   43.059434   0.00961538 
  92           108.284451   43.090924   0.01086957 
  97           106.301172   43.122554   0.01030928 
  107          98.43095     43.154326   0.00934579 
  92           89.145657    43.186238   0.01086957 
  79           81.079221    43.218292   0.01265823 
  86           74.9272      43.250488   0.01162791 
  60           70.397782    43.282826   0.01666667 
  56           66.948885    43.315307   0.01785714 
  60           64.184493    43.34793    0.01666667 
  53           61.928272    43.380696   0.01886792
[truncated: 6,099 more chars]
