# Supplementary material for: Preparation of pyrite concentrate powder from the Thackaringa mine for quantitative phase analysis using X-ray diffraction
Source: J Appl Crystallogr. 2022 Nov 29;55(Pt 6):1572–82. doi: 10.1107/S1600576722009888 (PMC9721321; doi:10.1107/S1600576722009888)
Supplement: Supplementary file 2 [file j-55-01572-sup2.cif]

data_QPAPBMXHandGrindSamplePrep_publ
_audit_creation_method  "created in GSAS-II"
_audit_creation_date  2021-08-04T17:23
_audit_author_name  "McDougall, Hamish"
_audit_update_record
   "2021-08-04T17:23  Initial software-generated CIF"
_pd_block_id
   2021-08-04T17:23|QPAPBMXHandGrindSamplePrep|McDougallHamish|Overall
# GSAS-II edited template follows Publication_Template
#=============================================================================
# this information describes the project, paper etc. for the CIF             #
# Acta Cryst. Section C papers and editorial correspondence is generated     #
# from the information in this section                                       #
#                                                                            #
#   (from)   CIF submission form for Rietveld refinements (Acta Cryst. C)    #
#                                                 Version 14 December 1998   #
#=============================================================================
# 1. SUBMISSION DETAILS

_publ_contact_author_name            "Suzanne Neville; Vanessa Peterson; Christophe Didier"   # Name of author for correspondence
_publ_contact_author_address             # Address of author for correspondence
; ?
;
_publ_contact_author_email           "s.neville@unsw.edu.au; vanessa.peterson@ansto.gov.au; drchristophedidier@gmail.com"
_publ_contact_author_fax             ?
_publ_contact_author_phone           ?

_publ_contact_letter
; ?
;
   
_publ_requested_journal              ?
_publ_requested_coeditor_name        ?
_publ_requested_category             ?   # Acta C: one of CI/CM/CO/FI/FM/FO

#==============================================================================

# 2. PROCESSING SUMMARY (IUCr Office Use Only)

_journal_data_validation_number      ?

_journal_date_recd_electronic        ?
_journal_date_to_coeditor            ?
_journal_date_from_coeditor          ?
_journal_date_accepted               ?
_journal_date_printers_first         ?
_journal_date_printers_final         ?
_journal_date_proofs_out             ?
_journal_date_proofs_in              ?
_journal_coeditor_name               ?
_journal_coeditor_code               ?
_journal_coeditor_notes
; ?
;
_journal_techeditor_code             ?
_journal_techeditor_notes
; ?
;
_journal_coden_ASTM                  ?
_journal_name_full                   ?
_journal_year                        ?
_journal_volume                      ?
_journal_issue                       ?
_journal_page_first                  ?
_journal_page_last                   ?
_journal_paper_category              ?
_journal_suppl_publ_number           ?
_journal_suppl_publ_pages            ?

#==============================================================================

# 3. TITLE AND AUTHOR LIST

_publ_section_title
; ?
;
_publ_section_title_footnote
; ?
;         
 
# The loop structure below should contain the names and addresses of all 
# authors, in the required order of publication. Repeat as necessary.

loop_
	_publ_author_name
        _publ_author_footnote
	_publ_author_address
 ?                                   #<--'Last name, first name' 
; ?
;
; ?
;

#==============================================================================

# 4. TEXT

_publ_section_synopsis
;  ?
;
_publ_section_abstract                         
; ?
;          
_publ_section_comment                          
; ?
;
_publ_section_exptl_prep      # Details of the preparation of the sample(s)
                              # should be given here. 
; ?
;
_publ_section_exptl_refinement                  
; ?
;
_publ_section_references
; ?
;
_publ_section_figure_captions
; ?
;
_publ_section_acknowledgements
; ?
;

#=============================================================================
# 5. OVERALL REFINEMENT & COMPUTING DETAILS

_refine_special_details
; ?
;
_pd_proc_ls_special_details
; ?
;

# The following items are used to identify the programs used.
_computing_molecular_graphics     ?
_computing_publication_material   ?

_refine_ls_weighting_scheme       ?        
_refine_ls_weighting_details      ?
_refine_ls_hydrogen_treatment     ?        
_refine_ls_extinction_method      ?        
_refine_ls_extinction_coef        ?         
_refine_ls_number_constraints     ?        

_refine_ls_restrained_S_all       ?        
_refine_ls_restrained_S_obs       ?

#==============================================================================
# 6. SAMPLE PREPARATION DATA

# (In the unusual case where multiple samples are used in a single
#  Rietveld study, this information should be moved into the phase
#  blocks)

# The following three fields describe the preparation of the material.
# The cooling rate is in K/min.  The pressure at which the sample was  
# prepared is in kPa.  The temperature of preparation is in K.
               
_pd_prep_cool_rate                N/A        
_pd_prep_pressure                 101.3        
_pd_prep_temperature              298         

_pd_char_colour                   ?       # use ICDD colour descriptions

data_QPAPBMXHandGrindSamplePrep_overall
_pd_proc_info_datetime  2021-08-04T17:23
_pd_calc_method  "Rietveld Refinement"
_computing_structure_refinement
   "GSAS-II (Toby & Von Dreele, J. Appl. Cryst. 46, 544-549, 2013)"
_refine_ls_number_parameters  29
_refine_ls_goodness_of_fit_all  2.482
_refine_ls_shift/su_max  4.9301

# OVERALL WEIGHTED R-FACTOR
_refine_ls_wR_factor_obs  0.14998
_refine_ls_matrix_type  full
# POINTERS TO PHASE AND HISTOGRAM BLOCKS
loop_   _pd_phase_block_id

   2021-08-04T17:23|QPAPBMXHandGrindSamplePrep|phase_2|McDougallHamish

   2021-08-04T17:23|QPAPBMXHandGrindSamplePrep|phase_0|McDougallHamish

   2021-08-04T17:23|QPAPBMXHandGrindSamplePrep|phase_3|McDougallHamish

   2021-08-04T17:23|QPAPBMXHandGrindSamplePrep|phase_4|McDougallHamish

   2021-08-04T17:23|QPAPBMXHandGrindSamplePrep|phase_1|McDougallHamish
_pd_block_diffractogram_id
;
2021-08-04T17:23|QPAPBMXHandGrindSamplePrep|McDougallHamish|PANalytical,Co-EmpyreanII_hist_0
;

data_QPAPBMXHandGrindSamplePrep_phase_2
# Information for phase 2
_pd_block_id
   2021-08-04T17:23|QPAPBMXHandGrindSamplePrep|phase_2|McDougallHamish
# GSAS-II edited template follows Phase_Template
#==============================================================================
# 7. CHEMICAL, STRUCTURAL AND CRYSTAL DATA

_pd_char_particle_morphology      ?

_chemical_name_systematic
; ?
;
_chemical_name_common             ?
_chemical_formula_moiety          ?        
_chemical_formula_structural      ?        
_chemical_formula_analytical      ?
_chemical_melting_point           ?
_chemical_compound_source         ?       # for minerals and 
                                          # natural products
_symmetry_space_group_name_Hall   ?

_exptl_crystal_F_000               ?
_exptl_crystal_density_meas        ?
_exptl_crystal_density_method      ?

_cell_measurement_temperature     300        

_cell_special_details
; ?
;

_geom_special_details             ?

# The following item identifies the program(s) used (if appropriate).
_computing_structure_solution     ?        

#==============================================================================

# 8. Phase information from GSAS-II


# phase info for Albite NaAlSi3O8 follows
_pd_phase_name  "Albite NaAlSi3O8"
_cell_length_a  8.141789
_cell_length_b  12.787902
_cell_length_c  7.158828
_cell_angle_alpha  94.2429
_cell_angle_beta   116.5972
_cell_angle_gamma  87.7872
_cell_volume  664.636
_exptl_crystal_density_diffrn  2.6206
_symmetry_cell_setting  triclinic
_symmetry_space_group_name_H-M  "C -1"
loop_
    _space_group_symop_id
    _space_group_symop_operation_xyz
     1  x,y,z
     2  -x,-y,-z
     3  1/2+x,1/2+y,z
     4  1/2-x,1/2-y,-z

# ATOMIC COORDINATES AND DISPLACEMENT PARAMETERS
loop_ 
   _atom_site_label
   _atom_site_type_symbol
   _atom_site_fract_x
   _atom_site_fract_y
   _atom_site_fract_z
   _atom_site_occupancy
   _atom_site_adp_type
   _atom_site_U_iso_or_equiv
   _atom_site_symmetry_multiplicity
Al1    Al3+ 0.00887     0.16846     0.20805     1.000      Uani 0.007      4   
Si1    Si4+ 0.00375     0.82051     0.23737     1.000      Uani 0.006      4   
Si2    Si4+ 0.69162     0.11021     0.31466     1.000      Uani 0.006      4   
Si3    Si4+ 0.68129     0.88190     0.36076     1.000      Uani 0.006      4   
Na1    Na1+ 0.26799     0.98865     0.14650     1.000      Uani 0.031      4   
O1     O2-  0.00490     0.13103     0.96660     1.000      Uani 0.012      4   
O2     O2-  0.59176     0.99756     0.28040     1.000      Uani 0.008      4   
O3     O2-  0.81230     0.10966     0.19010     1.000      Uani 0.014      4   
O4     O2-  0.82000     0.85101     0.25870     1.000      Uani 0.018      4   
O5     O2-  0.01288     0.30238     0.27060     1.000      Uani 0.011      4   
O6     O2-  0.02329     0.69368     0.22910     1.000      Uani 0.011      4   
O7     O2-  0.20780     0.10896     0.38900     1.000      Uani 0.011      4   
O8     O2-  0.18400     0.86817     0.43620     1.000      Uani 0.012      4   

loop_
   _atom_site_aniso_label
   _atom_site_aniso_U_11
   _atom_site_aniso_U_22
   _atom_site_aniso_U_33
   _atom_site_aniso_U_12
   _atom_site_aniso_U_13
   _atom_site_aniso_U_23
Al1    0.0074      0.0068      0.0061      -0.0009     0.0031      0.0004      
Si1    0.0068      0.0065      0.0055      0.0011      0.0030      0.0008      
Si2    0.0061      0.0055      0.0073      -0.0002     0.0025      0.0004      
Si3    0.0060      0.0055      0.0074      0.0006      0.0028      0.0009      
Na1    0.0136      0.0471      0.0315      -0.0050     0.0084      -0.0219     
O1     0.0164      0.0122      0.0074      -0.0002     0.0067      0.0014      
O2     0.0074      0.0056      0.0119      0.0003      0.0033      0.0020      
O3     0.0117      0.0130      0.0162      -0.0040     0.0093      -0.0017     
O4     0.0134      0.0179      0.0216      0.0046      0.0129      0.0020      
O5     0.0103      0.0076      0.0150      -0.0020     0.0052      -0.0009     
O6     0.0101      0.0071      0.0145      0.0022      0.0034      0.0012      
O7     0.0120      0.0129      0.0080      0.0024      0.0013      0.0015      
O8     0.0140      0.0140      0.0084      -0.0026     -0.0002     -0.0006     

loop_  _atom_type_symbol _atom_type_number_in_cell
        _atom_type_scat_Cromer_Mann_a1 _atom_type_scat_Cromer_Mann_a2 _atom_type_scat_Cromer_Mann_a3
        _atom_type_scat_Cromer_Mann_a4 _atom_type_scat_Cromer_Mann_b1 _atom_type_scat_Cromer_Mann_b2
        _atom_type_scat_Cromer_Mann_b3 _atom_type_scat_Cromer_Mann_b4 _atom_type_scat_Cromer_Mann_c
        _atom_type_scat_length_neutron _atom_type_scat_source
  Al   4      ?          ?          ?          ?          ?          ?          ?          ?          ?          ?
      https://subversion.xray.aps.anl.gov/pyGSAS/trunk/atmdata.py
  Na   4      ?          ?          ?          ?          ?          ?          ?          ?          ?          ?
      https://subversion.xray.aps.anl.gov/pyGSAS/trunk/atmdata.py
  O    32     ?          ?          ?          ?          ?          ?          ?          ?          ?          ?
      https://subversion.xray.aps.anl.gov/pyGSAS/trunk/atmdata.py
  Si   12     ?          ?          ?          ?          ?          ?          ?          ?          ?          ?
      https://subversion.xray.aps.anl.gov/pyGSAS/trunk/atmdata.py

# Note that Z affects _cell_formula_sum and _weight
_cell_formula_units_Z  4
_chemical_formula_sum  "Al Na O8 Si3"
_chemical_formula_weight  262.22

# MOLECULAR GEOMETRY
loop_
   _geom_bond_atom_site_label_1
   _geom_bond_atom_site_label_2
   _geom_bond_distance
   _geom_bond_site_symmetry_1
   _geom_bond_site_symmetry_2
   _geom_bond_publ_flag
  Al1    O1     1.74545      1_555    1_554 yes
  Al1    O3     1.74292      1_555    1_455 yes
  Al1    O5     1.73556      1_555    1_555 yes
  Al1    O7     1.74706      1_555    1_555 yes
  Si1    O1     1.59987      1_555    2_566 yes
  Si1    O4     1.60134      1_555    1_455 yes
  Si1    O6     1.62285      1_555    1_555 yes
  Si1    O8     1.61909      1_555    1_555 yes
  Si2    O2     1.62972      1_555    1_545 yes
  Si2    O3     1.59488      1_555    1_555 yes
  Si2    O6     1.62016      1_555    3_545 yes
  Si2    O8     1.6169       1_555    2_666 yes
  Si3    O2     1.64834      1_555    1_555 yes
  Si3    O4     1.6208       1_555    1_555 yes
  Si3    O5     1.59651      1_555    3_555 yes
  Si3    O7     1.60217      1_555    2_666 yes
  Na1    O1     2.67163      1_555    1_564 yes
  Na1    O1     2.53036      1_555    2_566 yes
  Na1    O2     2.37173      1_555    1_555 yes
  Na1    O3     2.45337      1_555    2_665 yes
  Na1    O7     2.43501      1_555    1_565 yes
  O1     Al1    1.74545      1_555    1_556 yes
  O1     Si1    1.59987      1_555    2_566 yes
  O1     Na1    2.67163      1_555    1_546 yes
  O1     Na1    2.53036      1_555    2_566 yes
  O2     Si2    1.62972      1_555    1_565 yes
  O2     Si3    1.64834      1_555    1_555 yes
  O2     Na1    2.37173      1_555    1_555 yes
  O3     Al1    1.74292      1_555    1_655 yes
  O3     Si2    1.59488      1_555    1_555 yes
  O3     Na1    2.45337      1_555    2_665 yes
  O4     Si1    1.60134      1_555    1_655 yes
  O4     Si3    1.6208       1_555    1_555 yes
  O5     Al1    1.73556      1_555    1_555 yes
  O5     Si3    1.59651      1_555    3_445 yes
  O6     Si1    1.62285      1_555    1_555 yes
  O6     Si2    1.62016      1_555    3_455 yes
  O7     Al1    1.74706      1_555    1_555 yes
  O7     Si3    1.60217      1_555    2_666 yes
  O7     Na1    2.43501      1_555    1_545 yes
  O8     Si1    1.61909      1_555    1_555 yes
  O8     Si2    1.6169       1_555    2_666 yes

loop_
   _geom_angle_atom_site_label_1
   _geom_angle_atom_site_label_2
   _geom_angle_atom_site_label_3
   _geom_angle
   _geom_angle_site_symmetry_1
   _geom_angle_site_symmetry_2
   _geom_angle_site_symmetry_3
   _geom_angle_publ_flag
  O1     Al1    O3     102.855       1_554  1_555    1_455 yes
  O1     Al1    O5     116.061       1_554  1_555    1_555 yes
  O3     Al1    O5     112.147       1_455  1_555    1_555 yes
  O1     Al1    O7     103.957       1_554  1_555    1_555 yes
  O3     Al1    O7     111.182       1_455  1_555    1_555 yes
  O5     Al1    O7     110.191       1_555  1_555    1_555 yes
  O1     Si1    O4     109.397       2_566  1_555    1_455 yes
  O1     Si1    O6     112.462       2_566  1_555    1_555 yes
  O4     Si1    O6     108.255       1_455  1_555    1_555 yes
  O1     Si1    O8     107.195       2_566  1_555    1_555 yes
  O4     Si1    O8     111.458       1_455  1_555    1_555 yes
  O6     Si1    O8     108.103       1_555  1_555    1_555 yes
  O2     Si2    O3     111.114       1_545  1_555    1_555 yes
  O2     Si2    O6     104.247       1_545  1_555    3_545 yes
  O3     Si2    O6     112.16        1_555  1_555    3_545 yes
  O2     Si2    O8     106.957       1_545  1_555    2_666 yes
  O3     Si2    O8     111.575       1_555  1_555    2_666 yes
  O6     Si2    O8     110.428       3_545  1_555    2_666 yes
  O2     Si3    O4     107.334       1_555  1_555    1_555 yes
  O2     Si3    O5     105.864       1_555  1_555    3_555 yes
  O4     Si3    O5     110.228       1_555  1_555    3_555 yes
  O2     Si3    O7     108.58        1_555  1_555    2_666 yes
  O4     Si3    O7     110.176       1_555  1_555    2_666 yes
  O5     Si3    O7     114.331       3_555  1_555    2_666 yes
  Al1    O1     Si1    141.388       1_556  1_555    2_566 yes
  Si2    O2     Si3    129.999       1_565  1_555    1_555 yes
  Si2    O2     Na1    120.298       1_565  1_555    1_555 yes
  Si3    O2     Na1    108.885       1_555  1_555    1_555 yes
  Al1    O3     Si2    139.47        1_655  1_555    1_555 yes
  Si1    O4     Si3    161.161       1_655  1_555    1_555 yes
  Al1    O5     Si3    129.633       1_555  1_555    3_445 yes
  Si1    O6     Si2    135.712       1_555  1_555    3_455 yes
  Al1    O7     Si3    133.928       1_555  1_555    2_666 yes
  Si1    O8     Si2    151.749       1_555  1_555    2_666 yes
_pd_proc_ls_pref_orient_corr  none
_pd_proc_ls_profile_function
;
  Crystallite size in microns with "isotropic" model:
  parameters: Size, G/L mix
    1.000, 1.000, 
  Microstrain, "isotropic" model (10^6^ * delta Q/Q)
    parameters: Mustrain, G/L mix
    0.000, 1.000, 

;

data_QPAPBMXHandGrindSamplePrep_phase_0
# Information for phase 0
_pd_block_id
   2021-08-04T17:23|QPAPBMXHandGrindSamplePrep|phase_0|McDougallHamish
# GSAS-II edited template follows Phase_Template
#==============================================================================
# 7. CHEMICAL, STRUCTURAL AND CRYSTAL DATA

_pd_char_particle_morphology      ?

_chemical_name_systematic
; ?
;
_chemical_name_common             ?
_chemical_formula_moiety          ?        
_chemical_formula_structural      ?        
_chemical_formula_analytical      ?
_chemical_melting_point           ?
_chemical_compound_source         ?       # for minerals and 
                                          # natural products
_symmetry_space_group_name_Hall   ?

_exptl_crystal_F_000               ?
_exptl_crystal_density_meas        ?
_exptl_crystal_density_method      ?

_cell_measurement_temperature     300        

_cell_special_details
; ?
;

_geom_special_details             ?

# The following item identifies the program(s) used (if appropriate).
_computing_structure_solution     ?        

#==============================================================================

# 8. Phase information from GSAS-II


# phase info for Pyrite FeS2 - 3191 follows
_pd_phase_name  "Pyrite FeS2 - 3191"
_cell_length_a  5.41900(5)
_cell_length_b  5.41900(5)
_cell_length_c  5.41900(5)
_cell_angle_alpha  90
_cell_angle_beta   90
_cell_angle_gamma  90
_cell_volume  159.132(5)
_exptl_crystal_density_diffrn  5.0074
_symmetry_cell_setting  cubic
_symmetry_space_group_name_H-M  "P a -3"
loop_
    _space_group_symop_id
    _space_group_symop_operation_xyz
     1  x,y,z
     2  z,x,y
     3  y,z,x
     4  1/2+x,y,1/2-z
     5  1/2-z,1/2+x,y
     6  y,1/2-z,1/2+x
     7  -z,1/2+x,1/2-y
     8  1/2-y,-z,1/2+x
     9  1/2+y,1/2-z,-x
    10  -x,1/2+y,1/2-z
    11  1/2-z,-x,1/2+y
    12  1/2+x,1/2-y,-z
    13  -x,-y,-z
    14  -z,-x,-y
    15  -y,-z,-x
    16  1/2-x,-y,1/2+z
    17  1/2+z,1/2-x,-y
    18  -y,1/2+z,1/2-x
    19  z,1/2-x,1/2+y
    20  1/2+y,z,1/2-x
    21  1/2-y,1/2+z,x
    22  x,1/2-y,1/2+z
    23  1/2+z,x,1/2-y
    24  1/2-x,1/2+y,z

# ATOMIC COORDINATES AND DISPLACEMENT PARAMETERS
loop_ 
   _atom_site_label
   _atom_site_type_symbol
   _atom_site_fract_x
   _atom_site_fract_y
   _atom_site_fract_z
   _atom_site_occupancy
   _atom_site_adp_type
   _atom_site_U_iso_or_equiv
   _atom_site_symmetry_multiplicity
Fe1    Fe   0.00000     0.00000     0.00000     1.000      Uiso 0.0281(10) 4   
S2     S    0.38871(17) 0.38871     0.38871     1.000      Uiso 0.0310(8)  8   

loop_  _atom_type_symbol _atom_type_number_in_cell
        _atom_type_scat_Cromer_Mann_a1 _atom_type_scat_Cromer_Mann_a2 _atom_type_scat_Cromer_Mann_a3
        _atom_type_scat_Cromer_Mann_a4 _atom_type_scat_Cromer_Mann_b1 _atom_type_scat_Cromer_Mann_b2
        _atom_type_scat_Cromer_Mann_b3 _atom_type_scat_Cromer_Mann_b4 _atom_type_scat_Cromer_Mann_c
        _atom_type_scat_length_neutron _atom_type_scat_source
  Fe   4      11.7695    7.3573     3.5222     2.3045     4.7611     0.3072     15.3535    76.8805    1.0369     0.945
      https://subversion.xray.aps.anl.gov/pyGSAS/trunk/atmdata.py
  S    8      6.9053     5.2034     1.4379     1.5863     1.4679     22.2151    0.2536     56.172     0.8669     0.2847
      https://subversion.xray.aps.anl.gov/pyGSAS/trunk/atmdata.py

# Note that Z affects _cell_formula_sum and _weight
_cell_formula_units_Z  4
_chemical_formula_sum  "Fe S2"
_chemical_formula_weight  119.97

# MOLECULAR GEOMETRY
loop_
   _geom_bond_atom_site_label_1
   _geom_bond_atom_site_label_2
   _geom_bond_distance
   _geom_bond_site_symmetry_1
   _geom_bond_site_symmetry_2
   _geom_bond_publ_flag
  Fe1    S2     2.27253(24)   1_555    4_455 yes
  Fe1    S2     2.27253(24)   1_555    5_545 yes
  Fe1    S2     2.27253(24)   1_555    6_554 yes
  Fe1    S2     2.27253(24)   1_555    7_545 yes
  Fe1    S2     2.27253(24)   1_555    8_554 yes
  Fe1    S2     2.2725(8)    1_555    9_455 yes
  S2     Fe1    2.27253(24)   1_555    4_555 yes
  S2     Fe1    2.27253(24)   1_555    5_555 yes
  S2     Fe1    2.2725(8)    1_555    6_555 yes
  S2     S2     2.0892(10)   1_555   13_666 yes
_pd_proc_ls_pref_orient_corr
   "March-Dollase correction coef. = 1.000 axis = [0, 0, 1]"
_pd_proc_ls_profile_function
;
  Crystallite size in microns with "isotropic" model:
  parameters: Size, G/L mix
    0.389(5), 1.000, 
  Microstrain, "isotropic" model (10^6^ * delta Q/Q)
    parameters: Mustrain, G/L mix
    0.000, 1.000, 

;

data_QPAPBMXHandGrindSamplePrep_phase_3
# Information for phase 3
_pd_block_id
   2021-08-04T17:23|QPAPBMXHandGrindSamplePrep|phase_3|McDougallHamish
# GSAS-II edited template follows Phase_Template
#==============================================================================
# 7. CHEMICAL, STRUCTURAL AND CRYSTAL DATA

_pd_char_particle_morphology      ?

_chemical_name_systematic
; ?
;
_chemical_name_common             ?
_chemical_formula_moiety          ?        
_chemical_formula_structural      ?        
_chemical_formula_analytical      ?
_chemical_melting_point           ?
_chemical_compound_source         ?       # for minerals and 
                                          # natural products
_symmetry_space_group_name_Hall   ?

_exptl_crystal_F_000               ?
_exptl_crystal_density_meas        ?
_exptl_crystal_density_method      ?

_cell_measurement_temperature     300        

_cell_special_details
; ?
;

_geom_special_details             ?

# The following item identifies the program(s) used (if appropriate).
_computing_structure_solution     ?        

#==============================================================================

# 8. Phase information from GSAS-II


# phase info for Pyrrhotite 4M Fe7S8 follows
_pd_phase_name  "Pyrrhotite 4M Fe7S8"
_cell_length_a  11.93(4)
_cell_length_b  6.860(5)
_cell_length_c  12.89(4)
_cell_angle_alpha  90
_cell_angle_beta   117.08(7)
_cell_angle_gamma  90
_cell_volume  939.0(4)
_exptl_crystal_density_diffrn  4.5794
_symmetry_cell_setting  monoclinic
_symmetry_space_group_name_H-M  "C 2/c"
loop_
    _space_group_symop_id
    _space_group_symop_operation_xyz
     1  x,y,z
     2  -x,y,1/2-z
     3  -x,-y,-z
     4  x,-y,1/2+z
     5  1/2+x,1/2+y,z
     6  1/2-x,1/2+y,1/2-z
     7  1/2-x,1/2-y,-z
     8  1/2+x,1/2-y,1/2+z

# ATOMIC COORDINATES AND DISPLACEMENT PARAMETERS
loop_ 
   _atom_site_label
   _atom_site_type_symbol
   _atom_site_fract_x
   _atom_site_fract_y
   _atom_site_fract_z
   _atom_site_occupancy
   _atom_site_adp_type
   _atom_site_U_iso_or_equiv
   _atom_site_symmetry_multiplicity
S1     S    0.01800     0.38330     0.11960     1.000      Uiso 0.010      8   
S2     S    0.02910     0.11420     0.63900     1.000      Uiso 0.010      8   
Fe3    Fe   0.10860     0.10250     0.49980     1.000      Uiso 0.010      8   
S4     S    0.23410     0.13550     0.38260     1.000      Uiso 0.010      8   
Fe5    Fe   0.24180     0.36600     0.24680     1.000      Uiso 0.010      8   
S6     S    0.26790     0.13400     0.12360     1.000      Uiso 0.010      8   
Fe7    Fe   0.38720     0.15000     0.01260     1.000      Uiso 0.010      8   
Fe8    Fe   0.00000     0.14720     0.25000     1.000      Uiso 0.010      4   

loop_  _atom_type_symbol _atom_type_number_in_cell
        _atom_type_scat_Cromer_Mann_a1 _atom_type_scat_Cromer_Mann_a2 _atom_type_scat_Cromer_Mann_a3
        _atom_type_scat_Cromer_Mann_a4 _atom_type_scat_Cromer_Mann_b1 _atom_type_scat_Cromer_Mann_b2
        _atom_type_scat_Cromer_Mann_b3 _atom_type_scat_Cromer_Mann_b4 _atom_type_scat_Cromer_Mann_c
        _atom_type_scat_length_neutron _atom_type_scat_source
  Fe   28     11.7695    7.3573     3.5222     2.3045     4.7611     0.3072     15.3535    76.8805    1.0369     0.945
      https://subversion.xray.aps.anl.gov/pyGSAS/trunk/atmdata.py
  S    32     6.9053     5.2034     1.4379     1.5863     1.4679     22.2151    0.2536     56.172     0.8669     0.2847
      https://subversion.xray.aps.anl.gov/pyGSAS/trunk/atmdata.py

# Note that Z affects _cell_formula_sum and _weight
_cell_formula_units_Z  4
_chemical_formula_sum  "Fe7 S8"
_chemical_formula_weight  647.41

# MOLECULAR GEOMETRY
loop_
   _geom_bond_atom_site_label_1
   _geom_bond_atom_site_label_2
   _geom_bond_distance
   _geom_bond_site_symmetry_1
   _geom_bond_site_symmetry_2
   _geom_bond_publ_flag
  S1     Fe3    2.49857      1_555    2_555 yes
  S1     Fe5    2.4174       1_555    1_555 yes
  S1     Fe7    2.39247      1_555    5_455 yes
  S1     Fe7    2.4473       1_555    7_555 yes
  S1     Fe8    2.413        1_555    1_555 yes
  S2     Fe3    2.3821       1_555    1_555 yes
  S2     Fe3    2.33075      1_555    3_556 yes
  S2     Fe5    2.44766      1_555    7_556 yes
  S2     Fe7    2.37162      1_555    8_456 yes
  S2     Fe8    2.41553      1_555    3_556 yes
  Fe3    S1     2.49857      1_555    2_555 yes
  Fe3    S2     2.3821       1_555    1_555 yes
  Fe3    S2     2.33075      1_555    3_556 yes
  Fe3    S6     2.45518      1_555    4_556 yes
  S4     Fe5    2.39134      1_555    1_555 yes
  Fe5    S1     2.4174       1_555    1_555 yes
  Fe5    S2     2.44766      1_555    7_556 yes
  Fe5    S4     2.39134      1_555    1_555 yes
  Fe5    S6     2.36671      1_555    1_555 yes
  S6     Fe3    2.45518      1_555    4_555 yes
  S6     Fe5    2.36671      1_555    1_555 yes
  S6     Fe7    2.43689      1_555    1_555 yes
  S6     Fe7    2.39639      1_555    7_555 yes
  Fe7    S1     2.39247      1_555    5_545 yes
  Fe7    S1     2.4473       1_555    7_555 yes
  Fe7    S2     2.37162      1_555    8_555 yes
  Fe7    S6     2.43689      1_555    1_555 yes
  Fe7    S6     2.39639      1_555    7_555 yes
  Fe8    S1     2.413        1_555    1_555 yes
  Fe8    S1     2.413        1_555    2_555 yes
  Fe8    S2     2.41553      1_555    3_556 yes
  Fe8    S2     2.41553      1_555    4_555 yes
_pd_proc_ls_pref_orient_corr
   "March-Dollase correction coef. = 1.000 axis = [0, 0, 1]"
_pd_proc_ls_profile_function
;
  Crystallite size in microns with "isotropic" model:
  parameters: Size, G/L mix
    0.0230(14), 1.000, 
  Microstrain, "isotropic" model (10^6^ * delta Q/Q)
    parameters: Mustrain, G/L mix
    0.000, 1.000, 

;

data_QPAPBMXHandGrindSamplePrep_phase_4
# Information for phase 4
_pd_block_id
   2021-08-04T17:23|QPAPBMXHandGrindSamplePrep|phase_4|McDougallHamish
# GSAS-II edited template follows Phase_Template
#==============================================================================
# 7. CHEMICAL, STRUCTURAL AND CRYSTAL DATA

_pd_char_particle_morphology      ?

_chemical_name_systematic
; ?
;
_chemical_name_common             ?
_chemical_formula_moiety          ?        
_chemical_formula_structural      ?        
_chemical_formula_analytical      ?
_chemical_melting_point           ?
_chemical_compound_source         ?       # for minerals and 
                                          # natural products
_symmetry_space_group_name_Hall   ?

_exptl_crystal_F_000               ?
_exptl_crystal_density_meas        ?
_exptl_crystal_density_method      ?

_cell_measurement_temperature     300        

_cell_special_details
; ?
;

_geom_special_details             ?

# The following item identifies the program(s) used (if appropriate).
_computing_structure_solution     ?        

#==============================================================================

# 8. Phase information from GSAS-II


# phase info for Rutile TiO2 follows
_pd_phase_name  "Rutile TiO2"
_cell_length_a  4.5962(7)
_cell_length_b  4.5962(7)
_cell_length_c  2.9622(7)
_cell_angle_alpha  90
_cell_angle_beta   90
_cell_angle_gamma  90
_cell_volume  62.576(15)
_exptl_crystal_density_diffrn  4.2404
_symmetry_cell_setting  tetragonal
_symmetry_space_group_name_H-M  "P 42/m n m"
loop_
    _space_group_symop_id
    _space_group_symop_operation_xyz
     1  x,y,z
     2  1/2-y,1/2+x,1/2+z
     3  -x,-y,z
     4  1/2+y,1/2-x,1/2+z
     5  1/2-x,1/2+y,1/2+z
     6  -y,-x,z
     7  1/2+x,1/2-y,1/2+z
     8  y,x,z
     9  -x,-y,-z
    10  1/2+y,1/2-x,1/2-z
    11  x,y,-z
    12  1/2-y,1/2+x,1/2-z
    13  1/2+x,1/2-y,1/2-z
    14  y,x,-z
    15  1/2-x,1/2+y,1/2-z
    16  -y,-x,-z

# ATOMIC COORDINATES AND DISPLACEMENT PARAMETERS
loop_ 
   _atom_site_label
   _atom_site_type_symbol
   _atom_site_fract_x
   _atom_site_fract_y
   _atom_site_fract_z
   _atom_site_occupancy
   _atom_site_adp_type
   _atom_site_U_iso_or_equiv
   _atom_site_symmetry_multiplicity
Ti1    Ti4+ 0.00000     0.00000     0.00000     1.000      Uani 0.006      2   
O1     O2-  0.30493     0.30493     0.00000     1.000      Uani 0.006      4   

loop_
   _atom_site_aniso_label
   _atom_site_aniso_U_11
   _atom_site_aniso_U_22
   _atom_site_aniso_U_33
   _atom_site_aniso_U_12
   _atom_site_aniso_U_13
   _atom_site_aniso_U_23
Ti1    0.0070      0.0070      0.0047      -0.0002     0.0000      0.0000      
O1     0.0060      0.0060      0.0045      -0.0019     0.0000      0.0000      

loop_  _atom_type_symbol _atom_type_number_in_cell
        _atom_type_scat_Cromer_Mann_a1 _atom_type_scat_Cromer_Mann_a2 _atom_type_scat_Cromer_Mann_a3
        _atom_type_scat_Cromer_Mann_a4 _atom_type_scat_Cromer_Mann_b1 _atom_type_scat_Cromer_Mann_b2
        _atom_type_scat_Cromer_Mann_b3 _atom_type_scat_Cromer_Mann_b4 _atom_type_scat_Cromer_Mann_c
        _atom_type_scat_length_neutron _atom_type_scat_source
  O    4      ?          ?          ?          ?          ?          ?          ?          ?          ?          ?
      https://subversion.xray.aps.anl.gov/pyGSAS/trunk/atmdata.py
  Ti   2      ?          ?          ?          ?          ?          ?          ?          ?          ?          ?
      https://subversion.xray.aps.anl.gov/pyGSAS/trunk/atmdata.py

# Note that Z affects _cell_formula_sum and _weight
_cell_formula_units_Z  2
_chemical_formula_sum  "O2 Ti"
_chemical_formula_weight  79.9

# MOLECULAR GEOMETRY
loop_
   _geom_bond_atom_site_label_1
   _geom_bond_atom_site_label_2
   _geom_bond_distance
   _geom_bond_site_symmetry_1
   _geom_bond_site_symmetry_2
   _geom_bond_publ_flag
  Ti1    O1     1.98205      1_555    1_555 yes
  Ti1    O1     1.9497       1_555    2_544 yes
  Ti1    O1     1.9497       1_555    2_545 yes
  Ti1    O1     1.98205      1_555    3_555 yes
  Ti1    O1     1.9497       1_555    4_454 yes
  Ti1    O1     1.9497       1_555    4_455 yes
  O1     Ti1    1.98205      1_555    1_555 yes
  O1     Ti1    1.9497       1_555    2_554 yes
  O1     Ti1    1.9497       1_555    2_555 yes

loop_
   _geom_angle_atom_site_label_1
   _geom_angle_atom_site_label_2
   _geom_angle_atom_site_label_3
   _geom_angle
   _geom_angle_site_symmetry_1
   _geom_angle_site_symmetry_2
   _geom_angle_site_symmetry_3
   _geom_angle_publ_flag
  O1     Ti1    O1     90            1_555  1_555    2_544 yes
  O1     Ti1    O1     90            1_555  1_555    2_545 yes
  O1     Ti1    O1     98.866        2_544  1_555    2_545 yes
  O1     Ti1    O1     180           1_555  1_555    3_555 yes
  O1     Ti1    O1     90            2_544  1_555    3_555 yes
  O1     Ti1    O1     90            2_545  1_555    3_555 yes
  O1     Ti1    O1     90            1_555  1_555    4_454 yes
  O1     Ti1    O1     81.134        2_544  1_555    4_454 yes
  O1     Ti1    O1     180           2_545  1_555    4_454 yes
  O1     Ti1    O1     90            3_555  1_555    4_454 yes
  O1     Ti1    O1     90            1_555  1_555    4_455 yes
  O1     Ti1    O1     180           2_544  1_555    4_455 yes
  O1     Ti1    O1     81.134        2_545  1_555    4_455 yes
  O1     Ti1    O1     90            3_555  1_555    4_455 yes
  O1     Ti1    O1     98.866        4_454  1_555    4_455 yes
  Ti1    O1     Ti1    130.567       1_555  1_555    2_554 yes
  Ti1    O1     Ti1    130.567       1_555  1_555    2_555 yes
  Ti1    O1     Ti1    98.866        2_554  1_555    2_555 yes
_pd_proc_ls_pref_orient_corr
   "March-Dollase correction coef. = 1.000 axis = [0, 0, 1]"
_pd_proc_ls_profile_function
;
  Crystallite size in microns with "isotropic" model:
  parameters: Size, G/L mix
    1.000, 1.000, 
  Microstrain, "isotropic" model (10^6^ * delta Q/Q)
    parameters: Mustrain, G/L mix
    0.000, 1.000, 

;

data_QPAPBMXHandGrindSamplePrep_phase_1
# Information for phase 1
_pd_block_id
   2021-08-04T17:23|QPAPBMXHandGrindSamplePrep|phase_1|McDougallHamish
# GSAS-II edited template follows Phase_Template
#==============================================================================
# 7. CHEMICAL, STRUCTURAL AND CRYSTAL DATA

_pd_char_particle_morphology      ?

_chemical_name_systematic
; ?
;
_chemical_name_common             ?
_chemical_formula_moiety          ?        
_chemical_formula_structural      ?        
_chemical_formula_analytical      ?
_chemical_melting_point           ?
_chemical_compound_source         ?       # for minerals and 
                                          # natural products
_symmetry_space_group_name_Hall   ?

_exptl_crystal_F_000               ?
_exptl_crystal_density_meas        ?
_exptl_crystal_density_method      ?

_cell_measurement_temperature     300        

_cell_special_details
; ?
;

_geom_special_details             ?

# The following item identifies the program(s) used (if appropriate).
_computing_structure_solution     ?        

#==============================================================================

# 8. Phase information from GSAS-II


# phase info for Silica SiO2 follows
_pd_phase_name  "Silica SiO2"
_cell_length_a  4.9135(3)
_cell_length_b  4.9135(3)
_cell_length_c  5.40577(30)
_cell_angle_alpha  90
_cell_angle_beta   90
_cell_angle_gamma  120
_cell_volume  113.026(7)
_exptl_crystal_density_diffrn  2.6482
_symmetry_cell_setting  trigonal
_symmetry_space_group_name_H-M  "P 32 2 1"
loop_
    _space_group_symop_id
    _space_group_symop_operation_xyz
     1  x,y,z
     2  -y,x-y,2/3+z
     3  y-x,-x,1/3+z
     4  y,x,-z
     5  -x,y-x,2/3-z
     6  x-y,-y,1/3-z

# ATOMIC COORDINATES AND DISPLACEMENT PARAMETERS
loop_ 
   _atom_site_label
   _atom_site_type_symbol
   _atom_site_fract_x
   _atom_site_fract_y
   _atom_site_fract_z
   _atom_site_occupancy
   _atom_site_adp_type
   _atom_site_U_iso_or_equiv
   _atom_site_symmetry_multiplicity
Si1    Si4+ 0.47000     0.00000     0.66670     1.000      Uani 0.006      3   
O1     O2-  0.41460     0.26780     0.78543     1.000      Uani 0.011      6   

loop_
   _atom_site_aniso_label
   _atom_site_aniso_U_11
   _atom_site_aniso_U_22
   _atom_site_aniso_U_33
   _atom_site_aniso_U_12
   _atom_site_aniso_U_13
   _atom_site_aniso_U_23
Si1    0.0073      0.0059      0.0053      0.0029      0.0003      0.0006      
O1     0.0120      0.0105      0.0118      0.0065      -0.0029     -0.0040     

loop_  _atom_type_symbol _atom_type_number_in_cell
        _atom_type_scat_Cromer_Mann_a1 _atom_type_scat_Cromer_Mann_a2 _atom_type_scat_Cromer_Mann_a3
        _atom_type_scat_Cromer_Mann_a4 _atom_type_scat_Cromer_Mann_b1 _atom_type_scat_Cromer_Mann_b2
        _atom_type_scat_Cromer_Mann_b3 _atom_type_scat_Cromer_Mann_b4 _atom_type_scat_Cromer_Mann_c
        _atom_type_scat_length_neutron _atom_type_scat_source
  O    6      ?          ?          ?          ?          ?          ?          ?          ?          ?          ?
      https://subversion.xray.aps.anl.gov/pyGSAS/trunk/atmdata.py
  Si   3      ?          ?          ?          ?          ?          ?          ?          ?          ?          ?
      https://subversion.xray.aps.anl.gov/pyGSAS/trunk/atmdata.py

# Note that Z affects _cell_formula_sum and _weight
_cell_formula_units_Z  3
_chemical_formula_sum  "O2 Si"
_chemical_formula_weight  60.08

# MOLECULAR GEOMETRY
loop_
   _geom_bond_atom_site_label_1
   _geom_bond_atom_site_label_2
   _geom_bond_distance
   _geom_bond_site_symmetry_1
   _geom_bond_site_symmetry_2
   _geom_bond_publ_flag
  Si1    O1     1.60489      1_555    1_555 yes
  Si1    O1     1.6114       1_555    2_654 yes
  Si1    O1     1.61114      1_555    5_656 yes
  Si1    O1     1.60504      1_555    6_556 yes
  O1     Si1    1.60489      1_555    1_555 yes
  O1     Si1    1.6114       1_555    3_665 yes
  O1     Si1    1.61114      1_555    5_666 yes

loop_
   _geom_angle_atom_site_label_1
   _geom_angle_atom_site_label_2
   _geom_angle_atom_site_label_3
   _geom_angle
   _geom_angle_site_symmetry_1
   _geom_angle_site_symmetry_2
   _geom_angle_site_symmetry_3
   _geom_angle_publ_flag
  O1     Si1    O1     110.262       1_555  1_555    2_654 yes
  O1     Si1    O1     108.732       1_555  1_555    5_656 yes
  O1     Si1    O1     109.697       2_654  1_555    5_656 yes
  O1     Si1    O1     109.164       1_555  1_555    6_556 yes
  O1     Si1    O1     108.712       2_654  1_555    6_556 yes
  O1     Si1    O1     110.268       5_656  1_555    6_556 yes
  Si1    O1     Si1    143.832       1_555  1_555    3_665 yes
  Si1    O1     Si1    143.836       1_555  1_555    5_666 yes
  Si1    O1     Si1    0.009         3_665  1_555    5_666 yes
_pd_proc_ls_pref_orient_corr
   "March-Dollase correction coef. = 1.000 axis = [0, 0, 1]"
_pd_proc_ls_profile_function
;
  Crystallite size in microns with "isotropic" model:
  parameters: Size, G/L mix
    0.263(14), 1.000, 
  Microstrain, "isotropic" model (10^6^ * delta Q/Q)
    parameters: Mustrain, G/L mix
    0.000, 1.000, 

;

data_QPAPBMXHandGrindSamplePrep_pwd_0
_pd_proc_ls_profile_function
;
Finger-Cox-Jephcoat function parameters U, V, W, X, Y, SH/L:
  peak variance(Gauss) = Utan(Th)^2^+Vtan(Th)+W:
  peak HW(Lorentz) = X/cos(Th)+Ytan(Th); SH/L = S/L+H/L
  U, V, W in (centideg)^2^, X & Y in centideg
    0.000, 0.000, 3.345, 2.239, -0.670, 0.034, 
;
# Information for histogram 0: PWDR 201103PBHMR1_PyriteHandGrind.xrdml Scan 1
_pd_block_id
;
2021-08-04T17:23|QPAPBMXHandGrindSamplePrep|McDougallHamish|PANalytical,Co-EmpyreanII_hist_0
;
# GSAS-II edited template follows Instrument_Template
#==============================================================================
# 9. INSTRUMENT CHARACTERIZATION

_exptl_special_details
; ?
;

# if regions of the data are excluded, the reason(s) are supplied here:
_pd_proc_info_excluded_regions
; ?
;

# The following item is used to identify the equipment used to record 
# the powder pattern when the diffractogram was measured at a laboratory 
# other than the authors' home institution, e.g. when neutron or synchrotron
# radiation is used.

_pd_instr_location
; ?
;
_pd_calibration_special_details           # description of the method used
                                          # to calibrate the instrument
; ?
;

_diffrn_source                    Co-Ka       
_diffrn_source_target             Co
_diffrn_source_type               Graded_Flat
_diffrn_measurement_device_type   Panalytical_Reflection_Transmission       
_diffrn_detector                  PIXcel1D       
_diffrn_detector_type             Empyrean_II       # make or model of detector

_pd_meas_scan_method              ?       # options are 'step', 'cont',
                                          # 'tof', 'fixed' or
                                          # 'disp' (= dispersive)
_pd_meas_special_details
;  ?
;

# The following two items identify the program(s) used (if appropriate).
_computing_data_collection        ?        
_computing_data_reduction         ?                   

# Describe any processing performed on the data, prior to refinement.
# For example: a manual Lp correction or a precomputed absorption correction
_pd_proc_info_data_reduction      ?

# The following item is used for angular dispersive measurements only.

_diffrn_radiation_monochromator   ?        

# The following items are used to define the size of the instrument.
# Not all distances are appropriate for all instrument types.

_pd_instr_dist_src/mono           ?
_pd_instr_dist_mono/spec          ?
_pd_instr_dist_src/spec           ?
_pd_instr_dist_spec/anal          ?
_pd_instr_dist_anal/detc          ?
_pd_instr_dist_spec/detc          ?

# 10. Specimen size and mounting information

# The next three fields give the specimen dimensions in mm.  The equatorial 
# plane contains the incident and diffracted beam.

_pd_spec_size_axial               ?       # perpendicular to 
                                          # equatorial plane

_pd_spec_size_equat               ?       # parallel to 
                                          # scattering vector 
                                          # in transmission

_pd_spec_size_thick               ?       # parallel to 
                                          # scattering vector 
                                          # in reflection

_pd_spec_mounting                         # This field should be
                                          # used to give details of the 
                                          # container.
; ?
;

_pd_spec_mount_mode               ?       # options are 'reflection' 
                                          # or 'transmission'
    
_pd_spec_shape                    ?       # options are 'cylinder' 
                                          # 'flat_sheet' or 'irregular'


loop_
     _atom_type_symbol
     _atom_type_scat_dispersion_real
     _atom_type_scat_dispersion_imag
     _atom_type_scat_dispersion_source
  Al        0.255   0.328   https://subversion.xray.aps.anl.gov/pyGSAS/trunk/atmdata.py
  Fe       -3.332   0.490   https://subversion.xray.aps.anl.gov/pyGSAS/trunk/atmdata.py
  Na        0.167   0.167   https://subversion.xray.aps.anl.gov/pyGSAS/trunk/atmdata.py
  O         0.063   0.044   https://subversion.xray.aps.anl.gov/pyGSAS/trunk/atmdata.py
  S         0.371   0.733   https://subversion.xray.aps.anl.gov/pyGSAS/trunk/atmdata.py
  Si        0.298   0.438   https://subversion.xray.aps.anl.gov/pyGSAS/trunk/atmdata.py
  Ti       -0.063   2.321   https://subversion.xray.aps.anl.gov/pyGSAS/trunk/atmdata.py

_diffrn_radiation_type  K\a~1,2~
loop_
   _diffrn_radiation_wavelength
   _diffrn_radiation_wavelength_wt
   _diffrn_radiation_wavelength_id
  1.78892         1.0             1     
  1.79278         0.5000          2     

# PHASE TABLE
loop_
   _pd_phase_id
   _pd_phase_block_id
   _pd_phase_mass_%
  2  2021-08-04T17:23|QPAPBMXHandGrindSamplePrep|phase_2|McDougallHamish  0.0929(20)
  0  2021-08-04T17:23|QPAPBMXHandGrindSamplePrep|phase_0|McDougallHamish  0.752(3)
  3  2021-08-04T17:23|QPAPBMXHandGrindSamplePrep|phase_3|McDougallHamish  0.0708(20)
  4  2021-08-04T17:23|QPAPBMXHandGrindSamplePrep|phase_4|McDougallHamish  0.0041(4)
  1  2021-08-04T17:23|QPAPBMXHandGrindSamplePrep|phase_1|McDougallHamish  0.0802(11)
loop_
   _gsas_proc_phase_R_F_factor
   _gsas_proc_phase_R_Fsqd_factor
   _gsas_proc_phase_id
   _gsas_proc_phase_block_id
    0.15957  0.44825  2  2021-08-04T17:23|QPAPBMXHandGrindSamplePrep|phase_2|McDougallHamish
    0.05236  0.07424  0  2021-08-04T17:23|QPAPBMXHandGrindSamplePrep|phase_0|McDougallHamish
    0.08966  0.20282  3  2021-08-04T17:23|QPAPBMXHandGrindSamplePrep|phase_3|McDougallHamish
    0.10514  0.25185  4  2021-08-04T17:23|QPAPBMXHandGrindSamplePrep|phase_4|McDougallHamish
    0.12224  0.27272  1  2021-08-04T17:23|QPAPBMXHandGrindSamplePrep|phase_1|McDougallHamish
_pd_proc_ls_prof_R_factor     0.10502
_pd_proc_ls_prof_wR_factor    0.14998
_gsas_proc_ls_prof_R_B_factor   0.12461
_gsas_proc_ls_prof_wR_B_factor  0.16565
_pd_proc_ls_prof_wR_expected  0.06059
_diffrn_radiation_probe  x-ray
_diffrn_radiation_polarisn_ratio  0.7000
_pd_proc_ls_background_function
;
Background function: "chebyschev-1" function with 7 terms:
    188.5(8), -242.5(13), 149.2(12), -71.5(10), 28.4(10), -6.6(8), 
    3.0(7), 
;
_diffrn_ambient_temperature  300
_diffrn_ambient_pressure  100

# STRUCTURE FACTOR TABLE
loop_
   _pd_refln_phase_id
   _refln_index_h
   _refln_index_k
   _refln_index_l
   _refln_F_squared_meas
   _refln_F_squared_calc
   _refln_phase_calc
   _refln_d_spacing
   _gsas_i100_meas
  0  1    1    1    757.0510   672.7758   0.0     3.12866  20.31  
  0  2    0    0    6721.4934  6248.9158  -0.0    2.70950  100.00 
  0  2    1    0    2521.8354  2684.7009  0.0     2.42345  59.27  
  0  2    1    1    1412.9392  1381.6310  -180.0  2.21230  54.75  
  0  2    2    0    2584.4971  2755.3249  -0.0    1.91591  36.97  
  0  2    2    1    53.7371    50.0462    -0.0    1.80633  1.36   
  0  3    1    1    3747.4061  3661.9697  -0.0    1.63389  77.51  
  0  2    2    2    1710.5925  1693.8210  0.0     1.56433  10.85  
  0  3    0    2    2050.6608  2176.9056  -0.0    1.50296  18.12  
  0  3    1    2    322.3112   282.9653   0.0     1.44829  5.34   
  0  3    2    1    1345.8224  1181.5323  180.0   1.44829  22.30  
  0  4    0    0    513.5634   161.3838   -180.0  1.35475  1.92   
  0  3    2    2    37.6323    47.8745    -0.0    1.31430  0.54   
  0  4    1    0    83.4776    106.1973   -0.0    1.31430  0.60   
  0  4    1    1    63.0337    58.1413    180.0   1.27727  0.87   
  1  1    0    0    159.8976   242.4765   180.0   4.25525  0.69   
  1  1    0    -1   2032.3431  1509.1214  -120.0  3.34362  5.34   
  1  1    0    1    854.3184   634.3762   120.0   3.34362  2.24   
  1  1    1    0    275.5435   343.6538   -155.6  2.45677  0.38   
  1  1    0    -2   72.4226    86.1201    -60.0   2.28153  0.09   
  1  1    0    2    251.3070   298.8374   -120.0  2.28153  0.30   
  1  1    1    1    80.3155    96.0078    82.9    2.23662  0.18   
  1  2    0    0    348.9038   308.9373   0.0     2.12763  0.35   
  1  2    0    -1   83.3855    77.1778    60.0    1.97980  0.07   
  1  2    0    1    199.6907   184.8246   -60.0   1.97980  0.17   
  1  1    1    2    564.7279   602.6435   9.8     1.81800  0.82   
  1  0    0    3    99.8428    94.4664    0.0     1.80192  0.02   
  1  2    0    -2   611.5467   364.0082   120.0   1.67181  0.38   
  1  2    0    2    137.8345   82.0426    60.0    1.67181  0.08   
  1  1    0    -3   148.9813   203.8147   180.0   1.65928  0.09   
  1  1    0    3    1.8869     2.5814     0.0     1.65928  0.00   
  1  2    1    0    13.0265    14.6199    -38.9   1.60833  0.01   
  1  2    1    -1   267.7199   356.0952   95.9    1.54155  0.28   
  1  2    1    1    230.5283   306.6265   -109.6  1.54155  0.24   
  1  1    1    3    172.9621   142.5308   117.5   1.45300  0.16   
  1  3    0    0    82.1286    76.2961    180.0   1.41842  0.04   
  1  2    1    -2   373.4253   413.6199   -123.3  1.38215  0.33   
  1  2    1    2    115.9199   128.3973   143.4   1.38215  0.10   
  1  2    0    -3   229.1502   292.6199   -0.0    1.37505  0.10   
  1  2    0    3    806.6028   1030.0148  0.0     1.37505  0.35   
  1  3    0    -1   564.1005   815.3070   -120.0  1.37197  0.24   
  1  3    0    1    0.6985     1.0096     -60.0   1.37197  0.00   
  1  1    0    -4   92.6785    120.2775   -120.0  1.28804  0.04   
  1  1    0    4    305.4179   396.3690   120.0   1.28804  0.12   
  2  0    0    1    1132.4208  685.7647   180.0   6.38835  0.21   
  2  0    2    0    642.5380   396.4120   180.0   6.37631  0.00   
  2  1    1    0    345.4458   238.2377   -0.0    6.33920  0.00   
  2  1    -1   0    512.3787   287.5556   -0.0    6.30570  0.00   
  2  1    1    -1   789.4884   406.2236   180.0   5.90977  0.01   
  2  1    -1   -1   302.4063   415.7013   -180.0  5.58902  0.00   
  2  0    2    -1   19.7937    16.5801    0.0     4.66336  0.00   
  2  0    2    1    2.3022     1.8366     180.0   4.37627  0.00   
  2  2    0    -1   53089.9501 21043.8193 -0.0    4.02974  0.13   
  2  1    -1   1    9376.0722  3768.5551  -0.0    3.85493  0.06   
  2  1    1    1    10791.6372 10390.7983 0.0     3.77579  0.14   
  2  1    3    0    15323.6802 5886.5192  180.0   3.68077  0.04   
  2  1    3    -1   12048.3803 4505.2577  0.0     3.66511  0.02   
  2  1    -3   0    26286.8632 11680.2050 180.0   3.66110  0.05   
  2  2    0    0    2.9185     2.5832     0.0     3.64003  0.00   
  2  1    1    -2   6160.2173  4328.6309  0.0     3.50528  0.05   
  2  2    2    -1   3313.1549  1650.0335  180.0   3.48090  0.01   
  2  1    -3   -1   59.9698    12.1173    0.0     3.43836  0.00   
  2  1    -1   -2   4449.9394  5251.8386  0.0     3.37324  0.06   
  2  2    -2   -1   474.6157   365.3694   0.0     3.33662  0.00   
  2  2    0    -2   29754.3180 26661.3008 -180.0  3.21586  0.08   
  2  0    0    2    42022.7302 37073.7643 -180.0  3.19418  1.92   
  2  0    4    0    32992.7950 25367.4849 180.0   3.18815  0.05   
  2  2    2    0    21216.0457 13873.9510 180.0   3.16960  0.05   
  2  2    -2   0    21254.5061 14956.5420 -180.0  3.15285  0.03   
  2  1    -3   1    11740.7455 11180.6996 -180.0  2.96651  0.02   
  2  2    2    -2   5785.6845  7187.5807  0.0     2.95488  0.01   
  2  0    2    -2   13475.7326 5311.3929  0.0     2.93134  0.06   
  2  0    4    -1   18608.9451 8588.0866  0.0     2.92784  0.03   
  2  1    3    1    7075.1568  6896.7891  180.0   2.86082  0.03   
  2  1    3    -2   2819.7057  1923.1952  -0.0    2.83887  0.01   
  2  2    -2   -2   189.5101   183.4864   -0.0    2.79451  0.00   
  2  0    2    2    121.6317   191.6420   0.0     2.78596  0.00   
  2  0    4    1    223.6842   387.5366   -0.0    2.78296  0.00   
  2  2    0    1    108.1675   109.7875   -0.0    2.68830  0.00   
  2  3    1    -1   222.8414   431.0564   -180.0  2.66389  0.00   
  2  1    -3   -2   6123.3101  6172.5327  -0.0    2.63917  0.02   
  2  3    -1   -1   28.7115    33.5494    -180.0  2.62768  0.00   
  2  2    4    -1   16450.4604 12549.4355 -180.0  2.55929  0.02   
  2  3    1    -2   2200.3700  1812.0601  180.0   2.53773  0.00   
  2  1    -1   2    1067.4526  666.9371   180.0   2.51226  0.01   
  2  2    -2   1    1896.3802  1688.6024  -180.0  2.49702  0.00   
  2  3    -1   -2   585.6458   449.9332   180.0   2.48219  0.00   
  2  1    1    2    124.4022   110.2132   180.0   2.46626  0.00   
  2  2    2    1    1059.5602  1367.0996  -180.0  2.45772  0.00   
  2  2    -4   -1   9949.5121  10458.4667 -180.0  2.44517  0.01   
  2  1    5    -1   4337.5148  4093.4339  -0.0    2.42932  0.00   
  2  1    5    0    58.4124    63.9704    180.0   2.41171  0.00   
  2  2    4    0    4102.5031  3942.6705  -0.0    2.40566  0.00   
  2  1    -5   0    2430.0064  2235.9855  180.0   2.40247  0.00   
  2  2    -4   0    2227.4639  2082.2215  -0.0    2.39103  0.00   
  2  3    1    0    1928.8180  1564.7419  -0.0    2.38661  0.00   
  2  3    -1   0    2934.0859  2088.1418  -0.0    2.38122  0.00   
  2  2    0    -3   10.7028    7.3573     180.0   2.35170  0.00   
  2  2    4    -2   4.7066     2.9337     0.0     2.34690  0.00   
  2  1    1    -3   185.9498   110.8614   -0.0    2.33668  0.00   
  2  0    4    -2   1664.9878  885.2704   -180.0  2.33168  0.00   
  2  3    3    -1   34063.7193 9809.4418  180.0   2.31746  0.03   
  2  1    -5   -1   3713.8596  1044.3756  0.0     2.31652  0.00   
  2  1    -1   -3   1533.2044  2291.8461  -0.0    2.27768  0.02   
  2  2    2    -3   173.2617   155.7072   -0.0    2.26145  0.00   
  2  3    3    -2   21.5110    15.9276    0.0     2.25050  0.00   
  2  3    -3   -1   3294.0135  2706.2986  -180.0  2.24772  0.00   
  2  1    -3   2    797.5116   823.6349   -0.0    2.22680  0.00   
  2  2    -4   -2   1279.2789  1432.3442  0.0     2.18948  0.00   
  2  0    4    2    1841.4441  2085.0733  0.0     2.18813  0.01   
  2  1    -5   1    3671.0340  4195.9129  180.0   2.18652  0.00   
  2  2    -2   -3   1292.9067  1852.6924  0.0     2.15521  0.00   
  2  1    5    -2   207.4640   312.5636   -180.0  2.15181  0.00   
  2  3    -3   -2   392.9352   514.4958   180.0   2.13920  0.00   
  2  3    1    -3   164.2781   204.6552   0.0     2.13861  0.00   
  2  1    3    2    147.2534   174.3368   -180.0  2.13411  0.00   
  2  0    0    3    479.9260   454.6694   -0.0    2.12945  0.01   
  2  0    6    0    18390.2194 11046.7060 -0.0    2.12544  0.01   
  2  1    3    -3   916.4124   674.5582   -180.0  2.11891  0.00   
  2  1    5    1    4521.3943  4734.7861  180.0   2.11563  0.01   
  2  3    3    0    1539.7385  1496.7653  -180.0  2.11307  0.00   
  2  3    -3   0    175.5466   181.3393   -180.0  2.10190  0.00   
  2  3    -1   -3   2899.6564  2417.9444  0.0     2.09067  0.00   
  2  2    -4   1    13236.4244 8387.1524  180.0   2.07800  0.01   
  2  0    2    -3   294.6493   286.9831   -180.0  2.05944  0.00   
  2  0    6    -1   95.2160    83.9146    -0.0    2.05621  0.00   
  2  2    4    1    3776.8667  2722.4107  180.0   2.03310  0.01   
  2  4    0    -2   1804.3412  1675.9000  -0.0    2.01487  0.00   
  2  1    -5   -2   1216.7208  978.1835   -0.0    2.00623  0.00   
  2  4    0    -1   4140.1369  3213.2483  -0.0    2.00158  0.00   
  2  2    0    2    954.6674   915.2009   0.0     1.99890  0.00   
  2  1    -3   -3   2085.2020  2006.9959  -0.0    1.99378  0.01   
  2  0    2    3    1154.1817  1320.4867  0.0     1.98235  0.02   
  2  0    6    1    5238.8521  4761.0232  0.0     1.97947  0.00   
  2  3    -1   1    1582.0882  1781.9764  0.0     1.97296  0.00   
  2  3    3    -3   731.0263   747.3311   -180.0  1.96992  0.00   
  2  3    1    1    1133.3991  1050.9711  0.0     1.96411  0.00   
  2  2    4    -3   190.6037   210.4912   -180.0  1.96325  0.00   
  2  4    2    -2   1430.0906  1505.4469  0.0     1.94762  0.00   
  2  2    -2   2    4633.7749  4437.2487  -0.0    1.92746  0.01   
  2  4    2    -1   196.7045   195.4576   0.0     1.92441  0.00   
  2  2    6    -1   24.4565    25.6550    -0.0    1.91739  0.00   
  2  4    -2   -2   14966.2422 14631.1918 -0.0    1.89589  0.01   
  2  4    -2   -1   88.4079    83.9565    180.0   1.89533  0.00   
  2  2    2    2    9019.8939  11148.7231 -0.0    1.88789  0.03   
  2  3    5    -1   2655.3059  3251.7822  -180.0  1.88756  0.00   
  2  3    -3   -3   288.4281   242.0551   -0.0    1.86301  0.00   
  2  3    5    -2   180.0231   151.8892   -180.0  1.86081  0.00   
  2  4    0    -3   45170.8803 17240.5285 -180.0  1.85042  0.03   
  2  2    -6   -1   1580.9218  630.6748   -180.0  1.84465  0.00   
  2  1    -5   2    74.3309    32.7394    -180.0  1.84401  0.00   
  2  2    6    0    10236.2683 5972.5447  -0.0    1.84039  0.01   
  2  2    6    -2   4060.5257  2234.2310  -180.0  1.83255  0.00   
  2  2    -6   0    14347.8493 11181.5242 0.0     1.83055  0.01   
  2  1    -1   3    2904.8635  2404.9621  -180.0  1.83002  0.01   
  2  2    -4   -3   489.9467   351.0141   -0.0    1.82893  0.00   
  2  0    4    -3   8382.3923  6601.7381  180.0   1.82508  0.01   
  2  3    -5   -1   696.6278   548.8976   -180.0  1.82505  0.00   
  2  0    6    -2   11816.0018 9381.3005  -180.0  1.82367  0.01   
  2  4    0    0    17215.4512 16559.4268 -0.0    1.82001  0.01   
  2  3    -3   1    1522.5170  1388.1866  -0.0    1.81438  0.00   
  2  4    2    -3   1846.6913  1698.6376  -0.0    1.80705  0.00   
  2  1    1    3    10469.5943 13206.5125 -180.0  1.80281  0.11   
  2  3    3    1    1606.0277  659.8969   -0.0    1.79394  0.00   
  2  1    5    -3   90.5381    36.9259    180.0   1.79173  0.00   
  2  1    7    -1   360.4221   370.2194   -180.0  1.78560  0.00   
  2  2    0    -4   24322.8239 29308.4798 0.0     1.78474  0.08   
  2  1    7    0    2393.0923  1186.8843  -0.0    1.76987  0.00   
  2  1    -7   0    5664.1134  1864.1693  0.0     1.76475  0.00   
  2  3    5    0    691.9013   192.4465   -180.0  1.76350  0.00   
  2  1    5    2    5940.5958  1478.0487  -180.0  1.75705  0.01   
  2  3    -5   -2   1169.3282  293.8707   -180.0  1.75701  0.00   
  2  4    2    0    6505.4327  3241.7093  180.0   1.75297  0.00   
  2  3    -5   0    1.2250     0.6701     -180.0  1.75270  0.00   
  2  2    2    -4   9657.5433  5374.5367  180.0   1.75264  0.02   
  2  4    -2   -3   1781.7852  1501.3542  -180.0  1.74860  0.00   
  2  4    -2   0    1595.9335  1480.3538  -180.0  1.74728  0.00   
  2  4    4    -2   9726.5924  11156.6958 -180.0  1.74045  0.00   
  2  3    1    -4   8.5290     11.6952    0.0     1.73811  0.00   
  2  1    1    -4   403.9072   931.7255   180.0   1.73054  0.00   
  2  2    -4   2    4667.2816  5117.1459  -180.0  1.72195  0.00   
  2  1    -7   -1   499.3939   545.0225   -0.0    1.72182  0.00   
  2  0    4    3    1587.3506  1649.4526  180.0   1.72106  0.01   
  2  0    6    2    4373.8026  4043.5236  180.0   1.71988  0.00   
  2  2    -6   -2   6380.0623  5848.5073  180.0   1.71918  0.00   
  2  1    -3   3    3937.7656  3892.2158  0.0     1.71826  0.01   
  2  4    4    -1   3209.5575  3425.5582  -0.0    1.71591  0.00   
  2  3    -1   -4   13.6526    26.3186    -0.0    1.70431  0.00   
  2  3    5    -3   992.5166   1781.6481  180.0   1.70021  0.00   
  2  1    -1   -4   619.1825   1087.4011  180.0   1.69848  0.01   
  2  2    -2   -4   5653.4161  6608.9731  -0.0    1.68662  0.02   
  2  2    -6   1    101.7376   111.9394   180.0   1.68555  0.00   
  2  1    -7   1    1480.5687  1038.6759  0.0     1.68099  0.00   
  2  4    -4   -1   5889.0107  3117.2039  -0.0    1.67520  0.00   
  2  1    7    -2   5195.8299  3014.8201  0.0     1.67354  0.00   
  2  4    -4   -2   4198.3997  3003.2514  -180.0  1.66831  0.00   
  2  1    -5   -3   417.4916   322.9253   -180.0  1.66769  0.00   
  2  2    4    2    7689.3215  6979.3358  -180.0  1.66653  0.01   
  2  1    3    3    575.5586   605.5004   0.0     1.65306  0.00   
  2  3    3    -4   479.1649   474.6538   180.0   1.65081  0.00   
  2  2    6    1    14.1636    15.0367    180.0   1.64960  0.00   
  2  4    4    -3   90.2504    81.4955    0.0     1.64484  0.00   
  2  1    3    -4   1469.6772  1267.2150  -180.0  1.64315  0.00   
  2  2    6    -3   442.1147   438.4626   0.0     1.63836  0.00   
  2  1    7    1    1049.0036  959.5955   0.0     1.63551  0.00   
  2  5    1    -2   53.0673    62.4140    -180.0  1.62197  0.00   
  2  2    4    -4   6.1927     6.6339     0.0     1.60884  0.00   
  2  3    -1   2    217.3057   237.2790   -180.0  1.60863  0.00   
  2  4    0    -4   21.8066    25.6125    0.0     1.60793  0.00   
  2  5    -1   -2   89.5826    104.9300   -0.0    1.60609  0.00   
  2  3    1    2    4.9998     3.3551     -180.0  1.59744  0.00   
  2  0    0    4    2568.3679  1719.8128  -0.0    1.59709  0.03   
  2  0    8    0    8447.5653  4107.3731  -0.0    1.59408  0.00   
  2  3    -5   -3   6084.4300  7051.8599  -180.0  1.58781  0.00   
  2  4    2    -4   4235.5013  5769.4576  -180.0  1.58539  0.00   
  2  4    4    0    58.0469    80.5808    180.0   1.58480  0.00   
  2  3    -5   1    3308.3567  3544.9333  0.0     1.58147  0.00   
  2  4    -4   0    761.2732   974.4663   180.0   1.57643  0.00   
  2  1    -7   -2   86.5577    106.0891   180.0   1.57618  0.00   
  2  4    0    1    1319.7864  1313.3069  0.0     1.57488  0.00   
  2  5    1    -1   1367.4823  1840.0940  0.0     1.57300  0.00   
  2  0    2    -4   5079.0117  6838.2135  -180.0  1.57293  0.02   
  2  5    1    -3   5.2738     4.5439     0.0     1.57119  0.00   
  2  0    8    -1   5622.1198  5108.4047  -180.0  1.57024  0.00   
  2  3    -3   -4   234.3951   221.8879   -180.0  1.56802  0.00   
  2  1    -3   -4   1170.7114  1168.3569  -180.0  1.56449  0.01   
  2  5    -1   -1   3530.7003  3534.7232  -0.0    1.56443  0.00   
  2  2    0    3    1670.1964  1763.7846  -180.0  1.55948  0.00   
  2  4    -4   -3   627.1652   668.8022   0.0     1.55937  0.00   
  2  3    5    1    6160.4717  6629.8139  -0.0    1.55901  0.00   
  2  0    6    -3   45.8721    50.4743    180.0   1.55445  0.00   
  2  5    -1   -3   2205.6108  3178.4708  180.0   1.55089  0.00   
  2  5    3    -2   1264.7700  1684.4282  0.0     1.53983  0.00   
  2  3    7    -1   284.7945   254.9952   -0.0    1.53513  0.00   
  2  4    -2   -4   5763.2382  4568.5821  180.0   1.53411  0.00   
  2  4    -2   1    390.0974   360.8410   -0.0    1.53262  0.00   
  2  2    -2   3    2961.7133  3887.2133  0.0     1.53039  0.00   
  2  1    -5   3    91.9210    114.2935   180.0   1.52853  0.00   
  2  0    2    4    914.2310   1999.3181  180.0   1.52657  0.01   
  2  3    7    -2   761.6230   1417.6635  180.0   1.52614  0.00   
  2  4    2    1    48.7587    55.0449    -0.0    1.52528  0.00   
  2  3    -3   2    762.1923   712.8094   0.0     1.52463  0.00   
  2  0    8    1    56.4292    53.5251    0.0     1.52410  0.00   
  2  2    -6   -3   1060.9512  973.4366   180.0   1.52179  0.00   
  2  1    -7   2    2774.6440  2094.6801  180.0   1.51499  0.00   
  2  2    -4   -4   4394.0859  3476.1609  -180.0  1.51046  0.01   
  2  2    8    -1   9976.3412  8931.5081  0.0     1.50665  0.00   
  2  5    3    -3   10772.6453 11219.2542 -0.0    1.50142  0.00   
  2  5    -3   -2   1235.7868  1283.3353  0.0     1.50004  0.00   
  2  2    2    3    244.0772   261.5188   0.0     1.49974  0.00   
  2  4    6    -2   1602.9695  1643.3830  -180.0  1.49770  0.00   
  2  3    3    2    2933.3596  2828.5069  0.0     1.49653  0.00   
  2  5    3    -1   1865.1792  1376.0279  180.0   1.49254  0.00   
  2  1    7    -3   1229.5806  964.3274   -0.0    1.49160  0.00   
  2  3    -7   -1   4.7478     4.1999     -180.0  1.48788  0.00   
  2  3    5    -4   1111.6897  976.8667   0.0     1.48729  0.00   
  2  2    -6   2    1807.6277  2226.8314  -180.0  1.48326  0.00   
  2  1    5    -4   400.9935   569.1069   -0.0    1.48082  0.00   
  2  4    4    -4   922.8719   936.7134   -0.0    1.47744  0.00   
  2  4    6    -1   2415.1375  2424.8622  -0.0    1.47693  0.00   
  2  5    -3   -1   3293.7024  2253.8519  180.0   1.47087  0.00   
  2  2    8    -2   3608.4472  2036.6636  -0.0    1.46934  0.00   
  2  0    4    -4   3407.8441  1799.7706  0.0     1.46567  0.00   
  2  0    8    -2   5161.0264  2671.9714  0.0     1.46392  0.00   
  2  2    8    0    33247.8044 17370.7343 180.0   1.46351  0.01   
  2  3    7    0    2173.9188  1344.1131  -0.0    1.46125  0.00   
  2  2    -8   -1   390.2022   277.7262   0.0     1.45912  0.00   
  2  0    6    3    12391.1487 9727.7514  -180.0  1.45876  0.02   
  2  2    -8   0    24447.3424 14988.7252 -180.0  1.45690  0.01   
  2  1    5    3    103.9002   84.4671    0.0     1.45338  0.00   
  2  3    -7   0    2184.6275  1877.7552  -0.0    1.45264  0.00   
  2  5    -3   -3   4844.1317  3977.9159  -0.0    1.45001  0.00   
  2  5    1    0    543.8388   469.7462   0.0     1.44762  0.00   
  2  1    7    2    412.0002   339.7406   180.0   1.44722  0.00   
  2  5    -1   0    331.9030   283.8520   0.0     1.44561  0.00   
  2  3    -7   -2   476.3340   408.0009   -180.0  1.44559  0.00   
  2  5    1    -4   434.0471   376.3042   -0.0    1.44479  0.00   
  2  4    6    -3   4998.5816  4798.5294  180.0   1.44009  0.00   
  2  3    7    -3   1998.4605  2066.7908  0.0     1.43834  0.00   
  2  4    -6   -1   14007.2040 13999.2250 -0.0    1.43815  0.00   
  2  1    -1   4    1818.1846  1748.3144  -0.0    1.43185  0.01   
  2  2    6    2    14479.8273 14125.2857 -180.0  1.43041  0.01   
  2  4    -6   -2   14122.3206 11512.2174 -180.0  1.42921  0.00   
  2  2    -4   3    13619.0605 9314.3328  -0.0    1.42576  0.01   
  2  3    1    -5   104.3459   54.5613    0.0     1.42510  0.00   
  2  5    -1   -4   12973.3505 6194.5216  0.0     1.42444  0.01   
  2  2    0    -5   781.5911   530.7241   -0.0    1.41979  0.00   
  2  2    6    -4   5296.9358  4109.5441  -0.0    1.41943  0.00   
  2  4    -4   1    2048.0122  2331.0537  -180.0  1.41782  0.00   
  2  1    1    4    6493.1127  9766.5845  -0.0    1.41427  0.05   
  2  2    2    -5   338.2455   102.1717   180.0   1.40780  0.00   
  2  4    4    1    19850.8489 4251.4610  -180.0  1.40625  0.01   
  2  1    9    -1   1187.1398  313.3291   180.0   1.40438  0.00   
  2  3    -1   -5   1771.2408  559.5402   180.0   1.40198  0.00   
  2  4    -4   -4   716.1354   334.4149   -180.0  1.39725  0.00   
  2  5    5    -2   232.3880   121.8382   180.0   1.39676  0.00   
  2  5    3    -4   15626.1607 10292.8662 -180.0  1.39419  0.01   
  2  0    4    4    696.9643   603.2748   180.0   1.39298  0.00   
  2  1    9    0    7793.1352  6061.6196  -180.0  1.39246  0.00   
  2  0    8    2    949.9134   842.1064   -0.0    1.39148  0.00   
  2  1    -7   -3   9.0784     8.6388     0.0     1.39111  0.00   
  2  2    -8   -2   451.1602   389.2731   0.0     1.39040  0.00   
  2  1    -9   0    6266.7660  5036.1864  -180.0  1.38925  0.00   
  2  3    -5   -4   924.9234   714.2717   180.0   1.38894  0.00   
  2  1    -5   -4   11.2602    12.2639    -0.0    1.38719  0.00   
  2  4    6    0    6460.1210  6881.3324  0.0     1.38665  0.00   
  2  2    -8   1    3122.3602  2589.0744  -0.0    1.38467  0.00   
  2  3    -5   2    102.5244   107.3821   180.0   1.38257  0.00   
  2  1    -3   4    9377.0267  11503.5261 180.0   1.38045  0.01   
  2  5    3    0    1739.7195  2065.5040  180.0   1.38006  0.00   
  2  3    3    -5   524.8514   601.4217   -0.0    1.37985  0.00   
  2  4    -6   0    2457.7663  2933.5616  0.0     1.37825  0.00   
  2  2    4    3    5809.4471  7682.8626  -0.0    1.37724  0.01   
  2  5    -3   0    1344.2518  1849.8117  -180.0  1.37486  0.00   
  2  4    0    -5   7415.0508  9855.5152  -0.0    1.37293  0.01   
  2  5    5    -3   621.7409   1000.1579  -0.0    1.37191  0.00   
  2  1    1    -5   53.8389    51.8485    180.0   1.36885  0.00   
  2  2    8    -3   1226.9308  897.3178   0.0     1.36737  0.00   
  2  2    -2   -5   1158.8934  891.2006   -180.0  1.36490  0.00   
  2  1    -9   -1   3371.5834  2521.6117  180.0   1.36405  0.00   
  2  4    2    -5   12263.9728 11337.4504 180.0   1.36275  0.01   
  2  2    8    1    6761.0856  3611.4778  -180.0  1.35801  0.00   
  2  5    5    -1   2111.3437  870.3877   -180.0  1.35726  0.00   
  2  4    -6   -3   12514.6815 4131.6380  180.0   1.35503  0.00   
  2  3    -7   1    2009.1796  578.8574   0.0     1.35446  0.00   
  2  6    0    -2   37113.7999 16999.9716 180.0   1.35222  0.01   
  2  1    9    -2   36437.3896 16151.5223 0.0     1.35170  0.01   
  2  1    -9   1    8621.9295  3743.5555  -0.0    1.35110  0.00   
  2  1    -1   -5   12590.8808 10684.6947 -0.0    1.34898  0.10   
  2  3    5    2    310.0462   209.3105   0.0     1.34800  0.00   
  2  5    -5   -2   842.8519   569.3229   180.0   1.34796  0.00   
  2  4    0    2    16426.2962 20281.5496 180.0   1.34415  0.01   
  2  6    0    -3   441.3645   425.5759   0.0     1.34325  0.00   
  2  3    -7   -3   1093.5930  987.4854   180.0   1.34309  0.00   
  2  5    -3   -4   21.0852    19.5836    -0.0    1.34131  0.00   
  2  3    7    1    644.5188   545.0817   0.0     1.33472  0.00   
  2  1    3    4    358.1658   303.9149   180.0   1.33470  0.00   
  2  2    4    -5   1821.2798  2138.3293  -0.0    1.33364  0.00   
  2  6    2    -2   9114.4669  7476.5144  0.0     1.33195  0.00   
  2  3    -1   3    375.2301   551.8654   -0.0    1.33039  0.00   
  2  5    -5   -1   2043.9657  3083.6461  -180.0  1.33032  0.00   
  2  1    -7   3    676.8842   846.7620   -180.0  1.32861  0.00   
  2  1    3    -5   9204.2305  12958.6368 180.0   1.32799  0.02   
  2  4    6    -4   865.3950   1218.9271  0.0     1.32736  0.00   
  2  6    2    -3   4.3092     5.9956     -0.0    1.32699  0.00   
  2  4    -2   -5   2878.3781  3148.2794  0.0     1.32250  0.00   
  2  4    -2   2    2066.3529  2257.9872  0.0     1.32117  0.00   
  2  1    9    1    886.0498   1105.0576  -0.0    1.32053  0.00   
  2  3    1    3    2551.5295  3239.2591  0.0     1.32043  0.00   
  2  2    -6   -4   86.0398    114.1536   0.0     1.31958  0.00   
  2  3    -3   -5   1640.7370  2180.4261  180.0   1.31953  0.00   
  2  0    6    -4   2552.1037  3687.4603  0.0     1.31759  0.00   
  2  0    8    -3   3050.2114  4548.2663  -0.0    1.31684  0.00   
  2  6    -2   -2   260.4007   331.0134   180.0   1.31384  0.00   
  2  4    2    2    395.0582   505.6991   0.0     1.30940  0.00   
  2  5    -5   -3   7368.3848  6219.1169  0.0     1.30780  0.00   
  2  3    7    -4   13.9789    11.5411    -180.0  1.30589  0.00   
  2  6    0    -1   769.0810   635.8821   -0.0    1.30347  0.00   
  2  6    -2   -3   4577.7713  4805.7953  0.0     1.30215  0.00   
  2  1    7    -4   781.8406   817.0588   180.0   1.30092  0.00   
  2  4    4    -5   739.2286   839.8610   -180.0  1.29572  0.00   
  2  5    -1   1    528.3451   561.7539   -180.0  1.29375  0.00   
  2  5    5    -4   104.6435   102.0613   -0.0    1.29201  0.00   
  2  5    1    1    217.2031   213.3445   180.0   1.29181  0.00   
  2  5    1    -5   993.8050   1297.9127  -180.0  1.28880  0.00   
  2  3    -3   3    5165.2563  3825.8482  180.0   1.28498  0.00   
  2  1    -9   -2   10692.9074 7597.1469  0.0     1.28482  0.00   
  2  2    -6   3    155.7959   98.1026    -0.0    1.28448  0.00   
  2  3    5    -5   5572.6112  3037.7152  -0.0    1.28329  0.00   
  2  6    2    -1   4452.9071  2449.2829  180.0   1.28198  0.00   
  2  6    0    -4   5965.4513  4647.3829  0.0     1.27977  0.00   
  2  4    8    -2   20414.1004 16039.4631 -0.0    1.27964  0.01   
  2  1    -5   4    0.3502     0.2752     -0.0    1.27938  0.00   
  2  0    0    5    1521.9374  1505.0398  0.0     1.27767  0.01   
  2  2    -8   -3   1387.5254  971.0655   0.0     1.27634  0.00   
  2  1    -3   -5   2393.8492  1649.2139  -180.0  1.27560  0.01   
  2  0    10   0    7945.8506  5615.7294  -0.0    1.27526  0.00   
  2  3    9    -1   1116.5334  567.6078   180.0   1.27289  0.00   
  2  6    -2   -1   1167.5292  606.3424   -180.0  1.27218  0.00   
  2  4    -6   1    3960.7155  2160.8901  180.0   1.27166  0.00   
  2  5    -1   -5   6394.1756  3289.9147  -0.0    1.27108  0.00   
  2  3    9    -2   437.2607   209.2136   0.0     1.27094  0.00   
  2  2    -8   2    18049.1961 15688.9183 0.0     1.26897  0.01   
  2  2    0    4    6462.6138  5973.6167  -0.0    1.26887  0.02   
  2  6    2    -4   2852.8339  2644.4850  -180.0  1.26887  0.00   
  2  0    2    -5   4316.6296  4142.0269  180.0   1.26837  0.01   
  2  5    5    0    2389.8561  1539.1598  -0.0    1.26784  0.00   
  2  0    10   -1   886.2829   722.6067   -180.0  1.26611  0.00   
  3  1    1    0    8634.8388  5229.9408  0.0     5.76223  0.02   
  3  1    1    -1   2282.4830  1404.4642  0.0     5.75058  0.01   
  3  0    0    2    10675.6272 6648.0829  0.0     5.73783  0.01   
  3  2    0    0    1117.8860  777.9553   180.0   5.31049  0.00   
  3  2    0    -2   15085.1049 11512.6160 0.0     5.27425  0.02   
  3  1    1    1    7975.6159  5916.0442  -180.0  4.70453  0.01   
  3  1    1    -2   657.2293   471.3091   -180.0  4.68555  0.00   
  3  1    1    2    3465.4149  1811.9004  -180.0  3.64096  0.00   
  3  1    1    -3   11487.2954 6224.7494  180.0   3.62630  0.01   
  3  0    2    0    4149.9810  1737.0665  180.0   3.42976  0.00   
  3  3    1    -1   1735.8861  1015.3644  -0.0    3.40570  0.00   
  3  3    1    -2   5001.6175  3188.4694  180.0   3.39848  0.00   
  3  0    2    1    5516.6436  5005.7893  -0.0    3.28613  0.00   
  3  2    0    2    14511.1155 11618.0014 -0.0    3.23222  0.01   
  3  2    0    -4   6368.5852  5013.3058  180.0   3.20774  0.00   
  3  3    1    0    2727.0215  2138.8026  0.0     3.14602  0.00   
  3  3    1    -3   3029.9507  2677.5527  180.0   3.12903  0.00   
  3  4    0    -2   82201.9181 80922.8191 -180.0  2.98220  0.03   
  3  2    2    -1   80840.5124 75006.4942 -0.0    2.97323  0.05   
  3  0    2    2    1039.1932  793.4329   0.0     2.94392  0.00   
  3  2    2    0    1760.5358  1808.9163  0.0     2.88112  0.00   
  3  1    1    3    2497.5766  2492.8532  -0.0    2.87630  0.00   
  3  2    2    -2   533.8131   529.3047   -0.0    2.87529  0.00   
  3  0    0    4    10843.7711 10346.8898 -0.0    2.86891  0.00   
  3  1    1    -4   6178.6778  5819.5912  -0.0    2.86618  0.00   
  3  3    1    1    3082.4691  3759.3145  -180.0  2.76244  0.00   
  3  3    1    -4   2647.4432  3268.9679  -0.0    2.74331  0.00   
  3  4    0    0    57521.7832 71136.5042 0.0     2.65525  0.01   
  3  2    2    1    115247.4364 133079.6522 0.0     2.64437  0.06   
  3  4    0    -4   123196.9435 140762.5963 180.0   2.63712  0.03   
  3  2    2    -3   57875.0190 66325.7874 -180.0  2.63538  0.03   
  3  0    2    3    16628.0154 14209.8323 180.0   2.55361  0.01   
  3  3    1    2    12312.5450 9802.7498  -180.0  2.38205  0.00   
  3  3    1    -5   7616.2936  5880.0373  -0.0    2.36488  0.00   
  3  2    2    2    214.4773   144.0770   -180.0  2.35226  0.00   
  3  1    1    4    4788.6944  2979.7862  -0.0    2.34727  0.00   
  3  2    2    -4   1514.8489  883.3747   180.0   2.34277  0.00   
  3  1    1    -5   535.9594   301.3334   -0.0    2.34018  0.00   
  3  4    2    -2   1582.4317  1407.3210  -0.0    2.25045  0.00   
  3  5    1    -2   2292.3922  2123.4244  180.0   2.24430  0.00   
  3  5    1    -3   565.1692   539.2561   180.0   2.24086  0.00   
  3  1    3    0    53.1031    52.4259    0.0     2.23529  0.00   
  3  1    3    -1   4224.9661  4180.3508  -0.0    2.23461  0.00   
  3  4    2    -1   906.4816   918.1952   0.0     2.21103  0.00   
  3  4    2    -3   12762.0605 13296.5582 -0.0    2.20576  0.00   
  3  0    2    4    914.3141   970.4662   180.0   2.20056  0.00   
  3  5    1    -1   9894.7170  11525.6216 -0.0    2.16619  0.00   
  3  5    1    -4   572.9887   710.3618   -180.0  2.15694  0.00   
  3  1    3    1    829.3711   1031.4626  -0.0    2.15564  0.00   
  3  1    3    -2   8799.1126  10966.5101 0.0     2.15380  0.00   
  3  2    0    4    1332.9284  1641.1119  0.0     2.14805  0.00   
  3  2    0    -6   6821.0291  7250.4262  0.0     2.13603  0.00   
  3  4    2    0    825.6703   728.7537   -180.0  2.09958  0.00   
  3  4    2    -4   687.2972   549.0412   -180.0  2.09059  0.00   
  3  4    0    2    388889.1717 286836.0728 180.0   2.07622  0.06   
  3  2    2    3    388299.1037 293751.3685 0.0     2.06884  0.11   
  3  2    2    -5   383513.0065 298115.3825 0.0     2.06023  0.11   
  3  4    0    -6   390453.5433 303411.3942 -180.0  2.05893  0.06   
  3  3    1    3    1410.9357  1086.0204  -180.0  2.05577  0.00   
  3  3    1    -6   207.5413   155.3313   -0.0    2.04158  0.00   
  3  5    1    0    976.4955   771.9891   180.0   2.02913  0.00   
  3  1    3    2    16287.8435 14029.5270 -0.0    2.01843  0.00   
  3  5    1    -5   16319.0522 14178.8649 -0.0    2.01648  0.00   
  3  1    3    -3   1424.0830  1239.6149  -0.0    2.01592  0.00   
  3  3    3    -1   7104.5759  7019.4194  -0.0    1.97551  0.00   
  3  3    3    -2   189.3066   188.0566   0.0     1.97410  0.00   
  3  1    1    5    4629.2370  4644.9116  180.0   1.97138  0.00   
  3  1    1    -6   1533.2876  1571.2732  -0.0    1.96624  0.00   
  3  6    0    -2   922.7573   971.0780   180.0   1.96172  0.00   
  3  6    0    -4   16237.5898 17269.6602 -180.0  1.95620  0.00   
  3  4    2    1    20883.4630 20996.6238 -0.0    1.94504  0.01   
  3  4    2    -5   71.2788    71.0915    180.0   1.93434  0.00   
  3  3    3    0    9850.2791  9835.0988  180.0   1.92074  0.00   
  3  3    3    -3   2759.0676  2769.3680  -0.0    1.91686  0.00   
  3  0    0    6    1710.9080  1720.5415  -0.0    1.91261  0.00   
  3  0    2    5    90.9484    90.4715    -180.0  1.90745  0.00   
  3  5    1    1    3820.9633  2507.7680  -180.0  1.86396  0.00   
  3  1    3    3    6423.6975  3431.0335  0.0     1.85410  0.00   
  3  1    3    -4   1012.4147  510.0263   -180.0  1.85138  0.00   
  3  5    1    -6   5857.6956  2907.0512  -180.0  1.85026  0.00   
  3  3    3    1    4542.6019  3298.3860  -0.0    1.82251  0.00   
  3  2    2    4    2697.6132  2013.9090  180.0   1.82048  0.00   
  3  3    3    -4   19717.8266 15089.5976 -180.0  1.81699  0.00   
  3  2    2    -6   147.2626   111.5713   -0.0    1.81315  0.00   
  3  3    1    4    1923.6175  1178.4243  -0.0    1.78975  0.00   
  3  3    1    -7   1082.0490  725.9349   -180.0  1.77829  0.00   
  3  4    2    2    901.0285   571.7609   -0.0    1.77613  0.00   
  3  6    0    0    66203.9286 33181.4274 180.0   1.77016  0.01   
  3  4    2    -6   2965.9396  1202.5389  -0.0    1.76527  0.00   
  3  6    0    -6   5.6070     2.0490     0.0     1.75808  0.00   
  3  6    2    -3   337084.2537 369938.5795 -180.0  1.72004  0.07   
  3  0    4    0    302821.3137 348479.5467 -180.0  1.71488  0.03   
  3  6    2    -2   305.0335   389.5943   -0.0    1.70285  0.00   
  3  3    3    2    3005.7829  3606.5174  -0.0    1.69941  0.00   
  3  6    2    -4   1305.5878  1559.9063  180.0   1.69924  0.00   
  3  0    4    1    2969.3586  3255.7850  -0.0    1.69605  0.00   
  3  5    1    2    2400.9524  2577.0016  -180.0  1.69525  0.00   
  3  1    1    6    710.6412   746.2082   -0.0    1.69440  0.00   
  3  3    3    -5   10348.1911 10555.5299 0.0     1.69315  0.00   
  3  1    1    -7   12904.1660 12532.2843 -180.0  1.69054  0.00   
  3  1    3    4    49.9101    45.2175    -0.0    1.68665  0.00   
  3  1    3    -5   5529.3686  4696.9172  0.0     1.68402  0.00   
  3  5    1    -7   331.8202   266.7848   -180.0  1.68201  0.00   
  3  0    2    6    1340.2897  1010.9792  0.0     1.67043  0.00   
  3  6    2    -1   883.7245   866.1805   -180.0  1.65090  0.00   
  3  7    1    -3   36.2760    35.4940    180.0   1.65053  0.00   
  3  7    1    -4   576.1953   557.7399   -0.0    1.64861  0.00   
  3  2    4    -1   2943.2727  2839.6979  180.0   1.64811  0.00   
  3  5    3    -2   351.0392   336.5571   -180.0  1.64721  0.00   
  3  5    3    -3   1297.8946  1232.3026  -180.0  1.64584  0.00   
  3  6    2    -5   537.6106   505.7360   -180.0  1.64434  0.00   
  3  0    4    2    653.1297   611.2974   -180.0  1.64307  0.00   
  3  2    4    0    772.6394   752.6479   -0.0    1.63190  0.00   
  3  2    4    -2   4545.0530  4457.0559  180.0   1.63084  0.00   
  3  7    1    -2   3306.5993  3573.3164  180.0   1.61922  0.00   
  3  4    0    4    59364.0486 64734.1102 180.0   1.61611  0.01   
  3  5    3    -1   886.5164   966.5143   0.0     1.61557  0.00   
  3  7    1    -5   845.7205   917.7423   -0.0    1.61380  0.00   
  3  4    2    3    25.4204    27.2643    180.0   1.61197  0.00   
  3  5    3    -4   3583.6647  3835.3161  -180.0  1.61172  0.00   
  3  2    2    5    34898.6341 37309.7254 -180.0  1.61160  0.01   
  3  2    2    -7   68356.9088 66901.8211 0.0     1.60550  0.01   
  3  4    0    -8   39405.8732 37138.8177 0.0     1.60387  0.00   
  3  4    2    -7   2919.5593  2596.5146  -0.0    1.60183  0.00   
  3  2    4    1    2011.5860  1923.8493  0.0     1.58503  0.00   
  3  2    0    6    29903.1552 29168.2638 -0.0    1.58415  0.00   
  3  2    4    -3   1890.1972  1875.8650  0.0     1.58309  0.00   
  3  2    0    -8   4919.1674  5028.2109  -180.0  1.57739  0.00   
  3  3    1    5    1723.4259  1753.8851  180.0   1.57535  0.00   
  3  6    2    0    316.0895   317.6799   -0.0    1.57301  0.00   
  3  3    3    3    497.7348   487.1948   0.0     1.56818  0.00   
  3  3    1    -8   1918.9621  1875.6642  0.0     1.56611  0.00   
  3  0    4    3    2973.8130  2916.6965  -0.0    1.56482  0.00   
  3  6    2    -6   1272.0799  1249.2285  -180.0  1.56452  0.00   
  3  3    3    -6   1500.6536  1497.2639  -180.0  1.56185  0.00   
  3  7    1    -1   2019.3808  2044.6251  -0.0    1.55998  0.00   
  3  5    3    0    3591.5904  3765.1112  180.0   1.55625  0.00   
  3  7    1    -6   3441.0838  3792.3266  -180.0  1.55192  0.00   
  3  5    3    -5   1258.8569  1408.4097  0.0     1.55053  0.00   
  3  5    1    3    752.2052   793.3049   0.0     1.53703  0.00   
  3  1    3    5    6.9969     7.3229     -180.0  1.52974  0.00   
  3  1    3    -6   1114.4657  1163.6125  0.0     1.52733  0.00   
  3  5    1    -8   5.2873     5.2918     0.0     1.52497  0.00   
  3  2    4    2    5080.7823  4257.8935  180.0   1.51487  0.00   
  3  2    4    -4   2960.4623  2489.4645  -0.0    1.51233  0.00   
  3  6    0    2    10452.3762 8969.7388  -180.0  1.50899  0.00   
  3  6    0    -8   4917.0982  4411.8311  -180.0  1.49655  0.00   
  3  8    0    -4   23723.8541 20108.3695 0.0     1.49110  0.00   
  3  4    4    -2   23154.3050 20463.8926 -0.0    1.48662  0.00   
  3  1    1    7    9908.2738  9171.7752  -0.0    1.48331  0.00   
  3  7    1    0    567.7183   523.6927   0.0     1.48147  0.00   
  3  1    1    -8   8240.5615  7477.8736  0.0     1.48033  0.00   
  3  6    2    1    567.7415   511.3441   180.0   1.47995  0.00   
  3  0    2    7    2868.8316  2531.9941  180.0   1.47910  0.00   
  3  5    3    1    1727.3254  1472.7063  180.0   1.47789  0.00   
  3  4    4    -1   232.0581   180.4329   180.0   1.47508  0.00   
  3  4    4    -3   2255.5681  1668.7785  180.0   1.47351  0.00   
  3  0    4    4    831.5101   588.3828   180.0   1.47196  0.00   
  3  7    1    -7   330.1229   232.7897   -180.0  1.47183  0.00   
  3  5    3    -6   0.2582     0.1783     -180.0  1.47103  0.00   
  3  6    2    -7   1602.5194  1093.6180  180.0   1.47053  0.00   
  3  4    2    4    483.0766   311.3563   -180.0  1.46194  0.00   
  3  4    2    -8   400.9093   304.9106   -180.0  1.45286  0.00   
  3  8    0    -2   64263.3731 52333.9892 0.0     1.44612  0.00   
  3  4    4    0    47503.3127 40400.3932 -180.0  1.44056  0.01   
  3  8    0    -6   46379.7375 39537.2697 -180.0  1.44024  0.00   
  3  3    3    4    5440.0857  4643.0050  -180.0  1.44007  0.00   
  3  2    2    6    0.9699     0.8356     -180.0  1.43815  0.00   
  3  4    4    -4   62755.1013 54118.1487 0.0     1.43764  0.01   
  3  0    0    8    317480.4267 269542.3856 -0.0    1.43446  0.02   
  3  3    3    -7   1725.7681  1457.5261  0.0     1.43408  0.00   
  3  2    2    -8   2210.2212  1833.8366  -0.0    1.43309  0.00   
  3  2    4    3    3499.4456  2703.6576  180.0   1.43051  0.00   
  3  2    4    -5   2393.6717  1676.0081  180.0   1.42766  0.00   
  3  3    1    6    2450.2131  953.3228   180.0   1.40181  0.00   
  3  5    1    4    1411.2307  769.3977   0.0     1.39510  0.00   
  3  3    1    -9   1258.0407  719.7991   -0.0    1.39429  0.00   
  3  7    1    1    80.4385    50.2578    -180.0  1.39276  0.00   
  3  5    3    2    614.2080   444.3953   -180.0  1.38945  0.00   
  3  1    3    6    4319.3705  3177.0263  0.0     1.38898  0.00   
  3  4    4    1    4717.2640  3624.9875  -0.0    1.38761  0.00   
  3  1    3    -7   620.1723   487.0361   -180.0  1.38685  0.00   
  3  5    1    -9   3822.6738  3195.9143  -0.0    1.38443  0.00   
  3  4    4    -5   1437.7701  1225.1211  0.0     1.38370  0.00   
  3  7    1    -8   263.5750   232.0851   0.0     1.38247  0.00   
  3  5    3    -7   1214.4312  1078.8823  180.0   1.38213  0.00   
  3  6    2    2    281.9211   256.0783   -180.0  1.38122  0.00   
  3  0    4    5    373.9332   361.4245   -180.0  1.37376  0.00   
  3  6    2    -8   3.0332     2.8092     0.0     1.37165  0.00   
  3  8    2    -4   944.3182   738.8453   180.0   1.36746  0.00   
  3  7    3    -3   4458.6543  3196.5118  -180.0  1.36450  0.00   
  3  7    3    -4   662.3173   462.3097   -180.0  1.36342  0.00   
  3  1    5    0    6976.1958  4364.1111  -180.0  1.36060  0.00   
  3  1    5    -1   92.3049    57.2778    -0.0    1.36045  0.00   
  3  8    2    -3   3347.5404  1922.4893  180.0   1.35908  0.00   
  3  8    2    -5   27967.9399 14154.5714 180.0   1.35663  0.00   
  3  7    3    -2   10199.8495 6970.2714  0.0     1.34665  0.00   
  3  7    3    -5   3220.8180  2391.0016  180.0   1.34353  0.00   
  3  1    5    1    9933.2919  7427.3532  0.0     1.34202  0.00   
  3  1    5    -2   3744.2030  2798.0482  180.0   1.34157  0.00   
  3  2    4    4    275.6908   205.2037   -180.0  1.34018  0.00   
  3  2    4    -6   5625.3901  4289.0376  180.0   1.33725  0.00   
  3  8    2    -2   211.8792   192.3295   0.0     1.33251  0.00   
  3  4    2    5    12535.3719 12924.4778 0.0     1.32907  0.00   
  3  8    2    -6   110.3879   116.8075   0.0     1.32791  0.00   
  3  8    0    0    119457.2449 126985.7272 0.0     1.32762  0.01   
  3  0    2    8    344.7308   372.5808   180.0   1.32337  0.00   
  3  4    4    2    105088.5368 114041.8510 0.0     1.32219  0.01   
  3  4    2    -9   5089.1987  5567.4086  180.0   1.32111  0.00   
  3  3    3    5    1146.8526  1254.7052  -0.0    1.32110  0.00   
  3  8    0    -8   125032.9439 139622.3566 -0.0    1.31856  0.01   
  3  1    1    8    140.4453   157.1123   180.0   1.31776  0.00   
  3  4    4    -6   108077.5267 120901.7616 0.0     1.31769  0.01   
  3  3    3    -8   6472.7327  7156.4686  180.0   1.31564  0.00   
  3  1    1    -9   655.1238   722.4364   180.0   1.31539  0.00   
  3  7    3    -1   986.4989   1032.7373  180.0   1.31200  0.00   
  3  7    3    -6   8093.6834  7548.7798  -0.0    1.30719  0.00   
  3  1    5    2    1873.0715  1737.2292  180.0   1.30689  0.00   
  3  1    5    -3   7973.1570  7318.6861  -0.0    1.30620  0.00   
  3  7    1    2    4483.8185  3990.0856  -180.0  1.30123  0.00   
  3  9    1    -4   949.9704   841.0437   0.0     1.29987  0.00   
  3  9    1    -5   288.9237   256.8743   0.0     1.29866  0.00   
  3  6    4    -3   2646.6661  2355.2525  -0.0    1.29855  0.00   
  3  5    3    3    376.4117   335.9562   180.0   1.29826  0.00   
  3  4    0    6    20586.0027 18741.5605 180.0   1.29693  0.00   
  3  3    5    -1   659.8790   622.0208   0.0     1.29502  0.00   
  3  3    5    -2   2308.5507  2189.0430  -0.0    1.29462  0.00   
  3  2    2    7    17160.5151 16386.2542 -0.0    1.29407  0.00   
  3  6    4    -2   26.4117    25.5642    0.0     1.29111  0.00   
  3  7    1    -9   137.8837   133.3647   180.0   1.29098  0.00   
  3  5    3    -8   3621.2041  3502.1832  180.0   1.29096  0.00   
  3  8    2    -1   9246.3714  8931.9049  180.0   1.29080  0.00   
  3  2    2    -9   21057.1216 20077.2594 0.0     1.28985  0.00   
  3  6    4    -4   7539.3565  7137.8005  -0.0    1.28953  0.00   
  3  4    0    -10  22931.2300 20993.9087 -180.0  1.28848  0.00   
  3  9    1    -3   7397.1385  5509.0756  180.0   1.28467  0.00   
  3  8    2    -7   581.7233   430.2999   -180.0  1.28453  0.00   
  3  6    2    3    0.5528     0.3928     180.0   1.28356  0.00   
  3  9    1    -6   269.9660   186.6299   -0.0    1.28119  0.00   
  3  3    5    0    1019.0386  721.1811   -0.0    1.27922  0.00   
  3  3    5    -3   8501.9860  6042.2846  -0.0    1.27807  0.00   
  3  0    4    6    170.8067   119.4400   180.0   1.27681  0.00   
  3  6    2    -9   722.5386   468.2664   180.0   1.27435  0.00   
  3  5    1    5    7790.9299  4654.3749  180.0   1.27052  0.00   
  3  6    0    4    12258.0849 7336.9163  180.0   1.27006  0.00   
  3  6    4    -1   784.1399   481.6983   -180.0  1.26802  0.00   
  3  1    3    7    13289.3449 8492.7416  -0.0    1.26540  0.00   
  3  6    4    -5   906.1071   581.7489   -180.0  1.26504  0.00   
  4  1    1    0    1676.5995  1271.7368  -0.0    3.25001  0.02   
  4  1    0    1    572.2579   492.3378   -0.0    2.48987  0.01   
  4  2    0    0    200.8487   149.3356   -0.0    2.29811  0.00   
  4  1    1    1    333.4284   375.0134   180.0   2.18927  0.00   
  4  2    1    0    177.2084   152.6586   0.0     2.05549  0.00   
  4  2    1    1    784.0731   880.1039   -0.0    1.68873  0.01   
  4  2    2    0    1057.3902  1142.2908  -0.0    1.62501  0.00   
  4  0    0    2    927.7371   1419.6113  -0.0    1.48108  0.00   
  4  3    1    0    442.0807   356.5837   -0.0    1.45345  0.00   
  4  2    2    1    58.8136    28.2210    180.0   1.42470  0.00   
  4  3    0    1    1070.8999  1054.8092  -0.0    1.36083  0.00   
  4  1    1    2    780.9770   541.9815   -0.0    1.34773  0.00   
  4  3    1    1    36.4823    32.7302    0.0     1.30484  0.00   
  4  3    2    0    21.7664    15.0074    180.0   1.27476  0.00   
_reflns_number_total  650
_reflns_d_resolution_low    6.388
_reflns_d_resolution_high   1.265

# POWDER DATA TABLE
_pd_meas_2theta_range_min  10.01687
_pd_meas_2theta_range_max  89.99342
_pd_meas_2theta_range_inc  0.01313
_pd_meas_number_of_points  6092

loop_
   _pd_meas_intensity_total
   _pd_calc_intensity_total
   _pd_proc_intensity_bkg_calc
   _pd_proc_ls_weight
  1125         0            0           0         
  1129         0            0           0         
  1150         0            0           0         
  1109         0            0           0         
  1050         0            0           0         
  1113         0            0           0         
  1099         0            0           0         
  1125         0            0           0         
  1065         0            0           0         
  1084         0            0           0         
  1096         0            0           0         
  1074         0            0           0         
  1142         0            0           0         
  1044         0            0           0         
  1141         0            0           0         
  1155         0            0           0         
  1090         0            0           0         
  1109         0            0           0         
  1058         0            0           0         
  1136         0            0           0         
  1039         0            0           0         
  1095         0            0           0         
  1126         0            0           0         
  1138         0            0           0         
  1116         0            0           0         
  1084         0            0           0         
  1065         0            0           0         
  1080         0            0           0         
  1063         0            0           0         
  1093         0            0           0         
  1079         0            0           0         
  1105         0            0           0         
  1105         0            0           0         
  1074         0            0           0         
  1080         0            0           0         
  1105         0            0           0         
  1060         0            0           0         
  1061         0            0           0         
  1081         0            0           0         
  1077         0            0           0         
  1079         0            0           0         
  1095         0            0           0         
  1051         0            0           0         
  1126         0            0           0         
  1036         0            0           0         
  1056         0            0           0         
  1058         0            0           0         
  1064         0            0           0         
  1056         0            0           0         
  1050         0            0           0         
  1019         0            0           0         
  1014         0            0           0         
  1099         0            0           0         
  1081         0            0           0         
  1078         0            0           0         
  1068         0            0           0         
  1077         0            0           0         
  990          0            0           0         
  1075         0            0           0         
  1021         0            0           0         
  1041         0            0           0         
  1020         0            0           0         
  982          0            0           0         
  1049         0            0           0         
  1063         0            0           0         
  1060         0            0           0         
  1030         0            0           0         
  1043         0            0           0         
  1072         0            0           0         
  1064         0            0           0         
  1012         0            0           0         
  1049         0            0           0         
  982          0            0           0         
  1077         0            0           0         
  1037         0            0           0         
  1036         0            0           0         
  985          0            0           0         
  1033         0            0           0         
  1066         0            0           0         
  1009         0            0           0         
  1075         0            0           0         
  1000         0            0           0         
  1019         0            0           0         
  1040         0            0           0         
  1065         0            0           0         
  1007         0            0           0         
  982          0            0           0         
  985          0            0           0         
  999          0            0           0         
  1034         0            0           0         
  956          0            0           0         
  1025         0            0           0         
  973          0            0           0         
  991          0            0           0         
  995          0            0           0         
  989          0            0           0         
  1024         0            0           0         
  971          0            0           0         
  964          0            0           0         
  968          0            0           0         
  1038         0            0           0         
  987          0            0           0         
  942          0            0           0         
  1007         0            0           0         
  947          0            0           0         
  987          0            0           0         
  946          0            0           0         
  989          0            0           0         
  1046         0            0           0         
  1006         0            0           0         
  1035         0            0           0         
  959          0            0           0         
  946          0            0           0         
  995          0            0           0         
  1003         0            0           0         
  994          0            0           0         
  926          0            0           0         
  1015         0            0           0         
  987          0            0           0         
  995          0            0           0         
  960          0            0           0         
  919          0            0           0         
  990          0            0           0         
  981          0            0           0         
  987          0            0           0         
  947          0            0           0         
  997          0            0           0         
  1004         0            0           0         
  931          0            0           0         
  926          0            0           0         
  988          0            0           0         
  989          0            0           0         
  996          0            0           0         
  938          0            0           0         
  965          0            0           0         
  993          0            0           0         
  928          0            0           0         
  976          0            0           0         
  959          0            0           0         
  902          0            0           0         
  924          0            0           0         
  930          0            0           0         
  940          0            0           0         
  966          0            0           0         
  961          0            0           0         
  959          0            0           0         
  968          0            0           0         
  957          0            0           0         
  942          0            0           0         
  929          0            0           0         
  930          0            0           0         
  989          0            0           0         
  937          0            0           0         
  917          0            0           0         
  915          0            0           0         
  941          0            0           0         
  907          0            0           0         
  939          0            0           0         
  979          0            0           0         
  979          0            0           0         
  998          0            0           0         
  952          0            0           0         
  936          0            0           0         
  917          0            0           0         
  878          0            0           0         
  896          0            0           0         
  929          0            0           0         
  949          0            0           0         
  944          0            0           0         
  927          0            0           0         
  982          0            0           0         
  958          0            0           0         
  899          0            0           0         
  909          0            0           0         
  923          0            0           0         
  894          0            0           0         
  882          0            0           0         
  895          0            0           0         
  916          0            0           0         
  879          0            0           0         
  924          0            0           0         
  911          0            0           0         
  900          0            0           0         
  887          0            0           0         
  904          0            0           0         
  887          0            0           0         
  888          0            0           0         
  908          0            0           0         
  884          0            0           0         
  964          0            0           0         
  917          0            0           0         
  879          0            0           0         
  891          0            0           0         
  913          0            0           0         
  908          0            0           0         
  907          0            0           0         
  928          0            0           0         
  891          0            0           0         
  886          0            0           0         
  881          0            0           0         
  845          0            0           0         
  913          0            0           0         
  900          0            0           0         
  900          0            0           0         
  878          0            0           0         
  902          0            0           0         
  914          0            0           0         
  869          0            0           0         
  877          0            0           0         
  912          0            0           0         
  838          0            0           0         
  895          0            0           0         
  862          0            0           0         
  820          0            0           0         
  925          0            0           0         
  836          0            0           0         
  860          0            0           0         
  907          0            0           0         
  814          0            0           0         
  892          0            0           0         
  859          0            0           0         
  844          0            0           0         
  876          0            0           0         
  825          0            0           0         
  832          0            0           0         
  816          0            0           0         
  860          0            0           0         
  903          0            0           0         
  870          0            0           0         
  850          0            0           0         
  852          0            0           0         
  874          0            0           0         
  811          0            0           0         
  870          0            0           0         
  823          0            0           0         
  894          0            0           0         
  855          0            0           0         
  814          0            0           0         
  839          0            0           0         
  838          0            0           0         
  862          0            0           0         
  855          0            0           0         
  870          0            0           0         
  825          0            0           0         
  878          0            0           0         
  842          0            0           0         
  807          0            0           0         
  818          0            0           0         
  841          0            0           0         
  872          0            0           0         
  819          0            0           0         
  872          0            0           0         
  804          0            0           0         
  817          0            0           0         
  871          0            0           0         
  794          0            0           0         
  834          0            0           0         
  837          0            0           0         
  811          0            0           0         
  776          0            0           0         
  836          0            0           0         
  852          0            0           0         
  849          0            0           0         
  776          0            0           0         
  765          0            0           0         
  831          0            0           0         
  785          0            0           0         
  822          0            0           0         
  786          0            0           0         
  778          0            0           0         
  846          0            0           0         
  816          0            0           0         
  837          0            0           0         
  846          0            0           0         
  786          0            0           0         
  748          0            0           0         
  801          0            0           0         
  835          0            0           0         
  753          0            0           0         
  830          0            0           0         
  814          0            0           0         
  765          0            0           0         
  835          0            0           0         
  805          0            0           0         
  789          0            0           0         
  832          0            0           0         
  859          0            0           0         
  778          0            0           0         
  797          0            0           0         
  830          0            0           0         
  791          0            0           0         
  785          0            0           0         
  765          0            0           0         
  805          0            0           0         
  787          0            0           0         
  811          0            0           0         
  807          0            0           0         
  807          0            0           0         
  781          0            0           0         
  784          0            0           0         
  811          0            0           0         
  794          0            0           0         
  791          0            0           0         
  768          0            0           0         
  774          0            0           0         
  773          0            0           0         
  798          0            0           0         
  797          0            0           0         
  780          0            0           0         
  798          0            0           0         
  767          0            0           0         
  799          0            0           0         
  776          0            0           0         
  781          0            0           0         
  768          0            0           0         
  750          0            0           0         
  743          0            0           0         
  724          0            0           0         
  757          0            0           0         
  765          0            0           0         
  799          0            0           0         
  729          0            0           0         
  785          0            0           0         
  748          0            0           0         
  736          0            0           0         
  794          0            0           0         
  785          0            0           0         
  767          0            0           0         
  737          0            0           0         
  734          0            0           0         
  713          0            0           0         
  789          0            0           0         
  779          0            0           0         
  762          0            0           0         
  792          0            0           0         
  788          0            0           0         
  768          0            0           0         
  765          0            0           0         
  751          0            0           0         
  758          0            0           0         
  811          0            0           0         
  821          0            0           0         
  763          0            0           0         
  745          0            0           0         
  724          0            0           0         
  742          0            0           0         
  738          0            0           0         
  766          0            0           0         
  735          0            0           0         
  768          0            0           0         
  763          0            0           0         
  762          0            0           0         
  751          0            0           0         
  723          0            0           0         
  711          0            0           0         
  729          0            0           0         
  735          0            0           0         
  780          0            0           0         
  742          0            0           0         
  793          0            0           0         
  722          0            0           0         
  717          0            0           0         
  714          0            0           0         
  730          0            0           0         
  724          0            0           0         
  724          0            0           0         
  749          0            0           0         
  677          0            0           0         
  748          0            0           0         
  746          0            0           0         
  703          0            0           0         
  706          0            0           0         
  706          0            0           0         
  749          0            0           0         
  789          0            0           0         
  711          0            0           0         
  767          0            0           0         
  755          0            0           0         
  751          0            0           0         
  715          0            0           0         
  731          0            0           0         
  723          0            0           0         
  733          0            0           0         
  726          0            0           0         
  729          0            0           0         
  672          0            0           0         
  694          690.30742    689.73057   0.00144092 
  720          689.54188    688.95633   0.00138889 
  685          688.7775     688.18298   0.00145985 
  688          688.01429    687.4105    0.00145349 
  706          687.25226    686.6389    0.00141643 
  638          686.49142    685.86817   0.0015674 
  735          685.73179    685.09833   0.00136054 
  716          684.9734     684.32935   0.00139665 
  701          684.21625    683.56125   0.00142653 
  703          683.46037    682.79402   0.00142248 
  712          682.70577    682.02767   0.00140449 
  668          681.95248    681.26218   0.00149701 
  689          681.20053    680.49757   0.00145138 
  726          680.44994    679.73382   0.00137741 
  707          679.70073    678.97095   0.00141443 
  692          678.95295    678.20894   0.00144509 
  682          678.20661    677.4478    0.00146628 
  654          677.46177    676.68752   0.00152905 
  693          676.71845    675.92811   0.001443  
  699          675.9767     675.16956   0.00143062 
  674          675.23656    674.41187   0.00148368 
  705          674.49809    673.65505   0.00141844 
  663          673.76134    672.89909   0.0015083 
  705          673.02637    672.14399   0.00141844 
  729          672.29325    671.38975   0.00137174 
  698          671.56204    670.63637   0.00143266 
  692          670.83282    669.88384   0.00144509 
  662          670.10569    669.13217   0.00151057 
  692          669.38074    668.38136   0.00144509 
  689          668.65806    667.63141   0.00145138 
  679          667.93779    666.8823    0.00147275 
  658          667.22005    666.13406   0.00151976 
  681          666.50497    665.38666   0.00146843 
  706          665.79273    664.64012   0.00141643 
  700          665.0835     663.89442   0.00142857 
  695          664.37748    663.14958   0.00143885 
  696          663.67489    662.40559   0.00143678 
  645          662.97598    661.66244   0.00155039 
  700          662.28104    660.92014   0.00142857 
  686          661.5904     660.17869   0.00145773 
  680          660.9044     659.43808   0.00147059 
  693          660.22349    658.69832   0.001443  
  687          659.54811    657.9594    0.0014556 
  689          658.87882    657.22133   0.00145138 
  655          658.21626    656.4841    0.00152672 
  676          657.56139    655.74771   0.00147929 
  668          656.91456    655.01216   0.00149701 
  737          656.27702    654.27745   0.00135685 
  669          655.64991    653.54357   0.00149477 
  704          655.0346     652.81054   0.00142045 
  623          654.43273    652.07834   0.00160514 
  717          653.84621    651.34698   0.0013947 
  723          653.2774     650.61646   0.00138313 
  632          652.72926    649.88677   0.00158228 
  684          652.20498    649.15791   0.00146199 
  673          651.70896    648.42988   0.00148588 
  667          651.24653    647.70269   0.00149925 
  678          650.82435    646.97633   0.00147493 
  684          650.45096    646.2508    0.00146199 
  639          650.13739    645.5261    0.00156495 
  698          649.898      644.80222   0.00143266 
  662          649.75209    644.07918   0.00151057 
  620          649.72601    643.35696   0.0016129 
  753          649.857      642.63556   0.00132802 
  708          650.2027     641.91499   0.00141243 
  674          650.86413    641.19525   0.00148368 
  720          652.03772    640.47633   0.00138889 
  671          654.104      639.75823   0.00149031 
  663          657.72206    639.04096   0.0015083 
  713          663.87671    638.3245    0.00140252 
  709          673.80319    637.60887   0.00141044 
  735          688.64522    636.89405   0.00136054 
  722          709.98011    636.18005   0.00138504 
  784          740.73049    635.46687   0.00127551 
  780          781.92833    634.75451   0.00128205 
  844          834.93234    634.04296   0.00118483 
  896          896.58794    633.33223   0.00111607 
  990          951.97305    632.62231   0.0010101 
  1067         979.55029    631.9132    0.00093721 
  1071         961.66917    631.20491   0.00093371 
  950          911.51888    630.49743   0.00105263 
  914          848.7341     629.79076   0.00109409 
  880          783.37955    629.0849    0.00113636 
  767          728.85262    628.37984   0.00130378 
  691          691.7168     627.6756    0.00144718 
  676          669.70491    626.97217   0.00147929 
  662          657.74443    626.26954   0.00151057 
  657          651.15516    625.56771   0.00152207 
  641          646.79885    624.86669   0.00156006 
  604          643.23569    624.16648   0.00165563 
  650          640.23167    623.46707   0.00153846 
  640          637.74689    622.76846   0.0015625 
  654          635.78842    622.07065   0.00152905 
  657          634.26237    621.37365   0.00152207 
  589          632.83615    620.67744   0.00169779 
  656          631.09931    619.98203   0.00152439 
  618          629.05915    619.28742   0.00161812 
  611          626.95903    618.59361   0.00163666 
  623          624.89705    617.9006    0.00160514 
  641          623.02585    617.20838   0.00156006 
  638          621.45625    616.51696   0.0015674 
  598          620.16107    615.82633   0.00167224 
  631          619.05999    615.13649   0.00158479 
  616          618.07789    614.44745   0.00162338 
  606          617.16504    613.75919   0.00165017 
  637          616.29497    613.07173   0.00156986 
  649          615.45485    612.38506   0.00154083 
  607          614.63795    611.69918   0.00164745 
  621          613.84006    611.01409   0.00161031 
  632          613.05815    610.32978   0.00158228 
  640          612.28992    609.64626   0.0015625 
  580          611.53356    608.96353   0.00172414 
  600          610.78763    608.28158   0.00166667 
  633          610.05093    607.60042   0.00157978 
  609          609.3225     606.92004   0.00164204 
  632          608.60153    606.24044   0.00158228 
  617          607.88734    605.56163   0.00162075 
  601          607.17934    604.88359   0.00166389 
  653          606.47707    604.20634   0.00153139 
  574          605.78009    603.52987   0.00174216 
  591          605.08807    602.85417   0.00169205 
  618          604.40068    602.17925   0.00161812 
  584          603.71767    601.50511   0.00171233 
  604          603.03882    600.83175   0.00165563 
  629          602.36393    600.15916   0.00158983 
  589          601.69285    599.48735   0.00169779 
  623          601.02542    598.81631   0.00160514 
  655          600.36153    598.14604   0.00152672 
  629          599.70109    597.47655   0.00158983 
  618          599.044      596.80782   0.00161812 
  606          598.39022    596.13987   0.00165017 
  561          597.73968    595.47269   0.00178253 
  588          597.09235    594.80628   0.00170068 
  631          596.4482     594.14063   0.00158479 
  610          595.80721    593.47575   0.00163934 
  608          595.1694     592.81164   0.00164474 
  609          594.53475    592.1483    0.00164204 
  544          593.90329    591.48572   0.00183824 
  615          593.27505    590.8239    0.00162602 
  596          592.65007    590.16285   0.00167785 
  602          592.0284     589.50256   0.00166113 
  637          591.41008    588.84303   0.00156986 
  629          590.7952     588.18426   0.00158983 
  553          590.18383    587.52626   0.00180832 
  566          589.57605    586.86901   0.00176678 
  593          588.97198    586.21252   0.00168634 
  649          588.37173    585.55679   0.00154083 
  581          587.77542    584.90182   0.00172117 
  628          587.1832     584.2476    0.00159236 
  581          586.59522    583.59414   0.00172117 
  610          586.01166    582.94143   0.00163934 
  570          585.43272    582.28948   0.00175439 
  644          584.85861    581.63828   0.0015528 
  576          584.28957    580.98783   0.00173611 
  640          583.72587    580.33814   0.0015625 
  543          583.16782    579.68919   0.00184162 
  601          582.61577    579.041     0.00166389 
  578          582.07009    578.39355   0.0017301 
  539          581.53124    577.74685   0.00185529 
  561          580.99974    577.10091   0.00178253 
  574          580.47621    576.4557    0.00174216 
  576          579.96137    575.81125   0.00173611 
  565          579.45614    575.16754   0.00176991 
  570          578.96165    574.52457   0.00175439 
  586          578.4794     573.88235   0.00170648 
  588          578.01159    573.24087   0.00170068 
  554          577.56187    572.60013   0.00180505 
  592          577.137      571.96013   0.00168919 
  628          576.7494     571.32088   0.00159236 
  593          576.41972    570.68236   0.00168634 
  570          576.17812    570.04459   0.00175439 
  605          576.06134    569.40755   0.00165289 
  552          576.1069     568.77125   0.00181159 
  586          576.37769    568.13568   0.00170648 
  561          576.93523    567.50086   0.00178253 
  594          577.78358    566.86676   0.0016835 
  591          578.86163    566.23341   0.00169205 
  590          579.84445    565.60078   0.00169492 
  586          580.2058     564.96889   0.00170648 
  603          579.55498    564.33773   0.00165837 
  590          578.20435    563.70731   0.00169492 
  589          576.63737    563.07761   0.00169779 
  596          575.00529    562.44864   0.00167785 
  582          573.55159    561.8204    0.00171821 
  584          572.48391    561.19289   0.00171233 
  565          571.80485    560.56611   0.00176991 
  544          571.39388    559.94006   0.00183824 
  574          571.15845    559.31473   0.00174216 
  576          571.03015    558.69012   0.00173611 
  584          570.97979    558.06625   0.00171233 
  527          570.984      557.44309   0.00189753 
  577          571.04269    556.82066   0.0017331 
  590          571.15397    556.19895   0.00169492 
  566          571.31705    555.57796   0.00176678 
  528          571.53121    554.95769   0.00189394 
  593          571.7954     554.33814   0.00168634 
  552          572.10807    553.71931   0.00181159 
  558          572.46662    553.1012    0.00179211 
  560          572.86712    552.48381   0.00178571 
  539          573.30424    551.86713   0.00185529 
  584          573.77065    551.25117   0.00171233 
  601          574.2569     550.63593   0.00166389 
  555          574.75142    550.0214    0.0018018 
  574          575.24021    549.40758   0.00174216 
  553          575.70698    548.79448   0.00180832 
  600          576.13367    548.18209   0.00166667 
  570          576.50065    547.57041   0.00175439 
  564          576.78742    546.95945   0.00177305 
  579          576.97374    546.34919   0.00172712 
  555          577.04036    545.73964   0.0018018 
  552          576.96999    545.1308    0.00181159 
  618          576.74854    544.52267   0.00161812 
  545          576.36575    543.91525   0.00183486 
  547          575.81574    543.30853   0.00182815 
  585          575.09748    542.70252   0.0017094 
  581          574.21474    542.09721   0.00172117 
  568          573.17574    541.49261   0.00176056 
  530          571.99271    540.88871   0.00188679 
  522          570.68114    540.28551   0.00191571 
  559          569.25884    539.68302   0.00178891 
  549          567.74509    539.08122   0.00182149 
  560          566.15957    538.48013   0.00178571 
  597          564.52186    537.87974   0.00167504 
  574          562.85036    537.28004   0.00174216 
  549          561.16188    536.68105   0.00182149 
  551          559.47148    536.08275   0.00181488 
  572          557.79194    535.48515   0.00174825 
  521          556.13381    534.88824   0.00191939 
  572          554.5057     534.29203   0.00174825 
  555          552.91411    533.69651   0.0018018 
  577          551.36374    533.10169   0.0017331 
  550          549.85789    532.50756   0.00181818 
  567          548.39852    531.91413   0.00176367 
  540          546.98649    531.32138   0.00185185 
  536          545.62196    530.72933   0.00186567 
  521          544.30447    530.13796   0.00191939 
  518          543.03302    529.54729   0.0019305 
  535          541.8065     528.9573    0.00186916 
  564          540.62363    528.36801   0.00177305 
  551          539.48314    527.77939   0.00181488 
  492          538.38395    527.19147   0.00203252 
  511          537.32544    526.60423   0.00195695 
  573          536.30776    526.01768   0.0017452 
  535          535.33291    525.43181   0.00186916 
  487          534.40681    524.84662   0.00205339 
  512          533.5428     524.26212   0.00195312 
  520          532.76594    523.6783    0.00192308 
  507          532.11619    523.09516   0.00197239 
  589          531.64683    522.51271   0.00169779 
  558          531.41604    521.93093   0.00179211 
  552          531.50894    521.34983   0.00181159 
  548          532.00991    520.76941   0.00182482 
  509          532.90455    520.18967   0.00196464 
  527          534.03254    519.6106    0.00189753 
  511          534.88249    519.03221   0.00195695 
  522          534.7099     518.4545    0.00191571 
  512          533.2043     517.87746   0.00195312 
  512          530.99637    517.3011    0.00195312 
  524          528.59914    516.7254    0.0019084 
  503          526.10559    516.15039   0.00198807 
  516          523.81873    515.57604   0.00193798 
  473          521.99202    515.00237   0.00211416 
  509          520.6098     514.42936   0.00196464 
  528          519.54186    513.85703   0.00189394 
  545          518.65613    513.28536   0.00183486 
  522          517.86436    512.71437   0.00191571 
  483          517.12163    512.14404   0.00207039 
  515          516.40843    511.57438   0.00194175 
  494          515.71616    511.00538   0.00202429 
  501          515.04032    510.43705   0.00199601 
  531          514.37806    509.86939   0.00188324 
  496          513.72744    509.30239   0.00201613 
  525          513.08708    508.73605   0.00190476 
  507          512.45584    508.17038   0.00197239 
  519          511.83298    507.60537   0.00192678 
  523          511.21788    507.04102   0.00191205 
  507          510.61007    506.47733   0.00197239 
  472          510.00918    505.9143    0.00211864 
  513          509.41491    505.35193   0.00194932 
  511          508.82705    504.79021   0.00195695 
  516          508.24544    504.22916   0.00193798 
  482          507.66993    503.66876   0.00207469 
  536          507.10046    503.10902   0.00186567 
  504          506.53697    502.54994   0.00198413 
  519          505.97945    501.99151   0.00192678 
  454          505.42791    501.43373   0.00220264 
  467          504.88239    500.87661   0.00214133 
  536          504.34298    500.32014   0.00186567 
  502          503.80976    499.76433   0.00199203 
  519          503.28288    499.20916   0.00192678 
  563          502.76247    498.65465   0.0017762 
  510          502.24872    498.10079   0.00196078 
  535          501.74186    497.54757   0.00186916 
  492          501.24211    496.99501   0.00203252 
  509          500.74975    496.44309   0.00196464 
  543          500.26511    495.89182   0.00184162 
  485          499.7885     495.3412    0.00206186 
  537          499.32032    494.79122   0.0018622 
  469          498.86099    494.24189   0.0021322 
  511          498.41096    493.6932    0.00195695 
  489          497.97073    493.14516   0.00204499 
  502          497.54088    492.59776   0.00199203 
  480          497.12194    492.051     0.00208333 
  453          496.71459    491.50488   0.00220751 
  502          496.3195     490.95941   0.00199203 
  508          495.93741    490.41458   0.0019685 
  529          495.5691     489.87038   0.00189036 
  489          495.21542    489.32683   0.00204499 
  530          494.8772     488.78391   0.00188679 
  485          494.55538    488.24163   0.00206186 
  472          494.25118    487.69999   0.00211864 
  465          493.96494    487.15898   0.00215054 
  483          493.69794    486.61861   0.00207039 
  442          493.4511     486.07888   0.00226244 
  493          493.22528    485.53978   0.0020284 
  503          493.02131    485.00131   0.00198807 
  512          492.83989    484.46348   0.00195312 
  500          492.68149    483.92628   0.002     
  486          492.54663    483.38971   0.00205761 
  492          492.43497    482.85377   0.00203252 
  471          492.34629    482.31846   0.00212314 
  492          492.27985    481.78378   0.00203252 
  518          492.23432    481.24973   0.0019305 
  463          492.20769    480.71631   0.00215983 
  473          492.19734    480.18351   0.00211416 
  480          492.19974    479.65134   0.00208333 
  485          492.21037    479.1198    0.00206186 
  478          492.22379    478.58889   0.00209205 
  515          492.23333    478.0586    0.00194175 
  467          492.23133    477.52893   0.00214133 
  438          492.20893    476.99988   0.00228311 
  451          492.15643    476.47146   0.00221729 
  498          492.06344    475.94366   0.00200803 
  470          491.91924    475.41649   0.00212766 
  485          491.71342    474.88993   0.00206186 
  460          491.43636    474.36399   0.00217391 
  506          491.07987    473.83868   0.00197628 
  508          490.63789    473.31398   0.0019685 
  506          490.10685    472.7899    0.00197628 
  470          489.48607    472.26644   0.00212766 
  458          488.77781    471.74359   0.00218341 
  498          487.98706    471.22136   0.00200803 
  466          487.12135    470.69975   0.00214592 
  498          486.18998    470.17875   0.00200803 
  463          485.20357    469.65836   0.00215983 
  482          484.17339    469.13859   0.00207469 
  464          483.11066    468.61943   0.00215517 
  447          482.02612    468.10089   0.00223714 
  483          480.92968    467.58295   0.00207039 
  481          479.83001    467.06563   0.002079  
  482          478.73456    466.54891   0.00207469 
  477          477.64949    466.03281   0.00209644 
  471          476.57961    465.51731   0.00212314 
  460          475.52862    465.00242   0.00217391 
  436          474.4992     464.48814   0.00229358 
  456          473.49309    463.97447   0.00219298 
  472          472.51133    463.4614    0.00211864 
  460          471.55439    462.94894   0.00217391 
  414          470.6222     462.43708   0.00241546 
  452          469.71439    461.92583   0.00221239 
  484          468.83033    461.41518   0.00206612 
  460          467.96914    460.90514   0.00217391 
  488          467.12986    460.39569   0.00204918 
  457          466.31147    459.88685   0.00218818 
  418          465.51286    459.37861   0.00239234 
  452          464.73292    458.87097   0.00221239 
  455          463.9706     458.36393   0.0021978 
  457          463.22481    457.85748   0.00218818 
  482          462.49453    457.35164   0.00207469 
  450          461.7788     456.84639   0.00222222 
  450          461.07667    456.34174   0.00222222 
  442          460.38728    455.83769   0.00226244 
  428          459.7098     455.33423   0.00233645 
  449          459.04344    454.83137   0.00222717 
  432          458.3875     454.32911   0.00231481 
  479          457.74154    453.82743   0.00208768 
  424          457.10446    453.32635   0.00235849 
  434          456.4759     452.82586   0.00230415 
  418          455.85534    452.32597   0.00239234 
  450          455.24227    451.82666   0.00222222 
  405          454.63622    451.32795   0.00246914 
  467          454.03679    450.82983   0.00214133 
  471          453.44355    450.33229   0.00212314 
  444          452.85614    449.83534   0.00225225 
  430          452.27436    449.33899   0.00232558 
  411          451.69764    448.84322   0.00243309 
  438          451.12581    448.34803   0.00228311 
  469          450.5586     447.85343   0.0021322 
  414          449.99577    447.35942   0.00241546 
  437          449.43709    446.86599   0.00228833 
  436          448.88233    446.37315   0.00229358 
  458          448.33133    445.88089   0.00218341 
  446          447.78387    445.38922   0.00224215 
  426          447.23981    444.89812   0.00234742 
  403          446.69895    444.40761   0.00248139 
  465          446.16118    443.91768   0.00215054 
  451          445.62657    443.42833   0.00221729 
  452          445.09456    442.93955   0.00221239 
  462          444.56526    442.45136   0.0021645 
  422          444.03855    441.96375   0.00236967 
  417          443.51434    441.47671   0.00239808 
  416          442.99252    440.99025   0.00240385 
  416          442.47302    440.50437   0.00240385 
  415          441.95575    440.01906   0.00240964 
  432          441.44288    439.53433   0.00231481 
  440          440.92996    439.05018   0.00227273 
  419          440.41898    438.5666    0.00238663 
  429          439.90993    438.08359   0.002331  
  438          439.40391    437.60115   0.00228311 
  409          438.89862    437.11929   0.00244499 
  472          438.39513    436.638     0.00211864 
  424          437.89339    436.15728   0.00235849 
  446          437.39336    435.67712   0.00224215 
  404          436.895      435.19754   0.00247525 
  416          436.39827    434.71853   0.00240385 
  384          435.90316    434.24009   0.00260417 
  384          435.4096     433.76221   0.00260417 
  437          434.91758    433.28491   0.00228833 
  402          434.42707    432.80816   0.00248756 
  412          433.93804    432.33199   0.00242718 
  433          433.45048    431.85638   0.00230947 
  417          432.96437    431.38133   0.00239808 
  443          432.47968    430.90685   0.00225734 
  437          431.99639    430.43293   0.00228833 
  420          431.5145     429.95958   0.00238095 
  409          431.03399    429.48679   0.00244499 
  431          430.55484    429.01456   0.00232019 
  433          430.07713    428.54289   0.00230947 
  418          429.60069    428.07178   0.00239234 
  419          429.1256     427.60123   0.00238663 
  433          428.65184    427.13124   0.00230947 
  424          428.17941    426.6618    0.00235849 
  418          427.70832    426.19293   0.00239234 
  410          427.23856    425.72461   0.00243902 
  416          426.77012    425.25685   0.00240385 
  442          426.30303    424.78965   0.00226244 
  431          425.8373     424.323     0.00232019 
  412          425.37288    423.85691   0.00242718 
  438          424.90982    423.39137   0.00228311 
  421          424.44811    422.92638   0.0023753 
  421          423.98777    422.46195   0.0023753 
  402          423.52882    421.99807   0.00248756 
  424          423.07126    421.53475   0.00235849 
  406          422.61512    421.07197   0.00246305 
  424          422.1604     420.60974   0.00235849 
  406          421.70714    420.14807   0.00246305 
  415          421.25535    419.68694   0.00240964 
  442          420.80505    419.22636   0.00226244 
  422          420.35628    418.76633   0.00236967 
  407          419.90907    418.30685   0.002457  
  381          419.46344    417.84792   0.00262467 
  412          419.01943    417.38953   0.00242718 
  428          418.57708    416.93169   0.00233645 
  389          418.13642    416.47439   0.00257069 
  396          417.69751    416.01764   0.00252525 
  443          417.26039    415.56143   0.00225734 
  443          416.82512    415.10577   0.00225734 
  440          416.39174    414.65064   0.00227273 
  381          415.96032    414.19606   0.00262467 
  426          415.53093    413.74203   0.00234742 
  409          415.10363    413.28853   0.00244499 
  393          414.6785     412.83557   0.00254453 
  404          414.25562    412.38316   0.00247525 
  437          413.83509    411.93128   0.00228833 
  435          413.41698    411.47994   0.00229885 
  397          413.00142    411.02914   0.00251889 
  404          412.58851    410.57888   0.00247525 
  414          412.17836    410.12915   0.00241546 
  429          411.77111    409.67996   0.002331  
  373          411.36691    409.23131   0.00268097 
  434          410.96589    408.78319   0.00230415 
  401          410.56823    408.3356    0.00249377 
  405          410.1741     407.88855   0.00246914 
  388          409.78369    407.44203   0.00257732 
  404          409.3972     406.99605   0.00247525 
  429          409.01488    406.5506    0.002331  
  414          408.63695    406.10567   0.00241546 
  407          408.26367    405.66128   0.002457  
  402          407.89533    405.21742   0.00248756 
  390          407.53225    404.77409   0.0025641 
  395          407.17474    404.33129   0.00253165 
  384          406.82318    403.88902   0.00260417 
  416          406.47794    403.44728   0.00240385 
  378          406.13945    403.00606   0.0026455 
  398          405.80815    402.56537   0.00251256 
  382          405.48454    402.12521   0.0026178 
  372          405.16913    401.68557   0.00268817 
  413          404.86251    401.24646   0.00242131 
  396          404.56525    400.80787   0.00252525 
  372          404.27801    400.36981   0.00268817 
  374          404.00147    399.93227   0.0026738 
  345          403.73639    399.49525   0.00289855 
  384          403.48349    399.05875   0.00260417 
  410          403.24363    398.62278   0.00243902 
  365          403.0176     398.18733   0.00273973 
  380          402.80741    397.75239   0.00263158 
  418          402.61172    397.31798   0.00239234 
  383          402.43253    396.88409   0.00261097 
  385          402.27072    396.45071   0.0025974 
  457          402.12709    396.01786   0.00218818 
  397          402.00298    395.58552   0.00251889 
  420          401.89784    395.1537    0.00238095 
  395          401.81268    394.72239   0.00253165 
  400          401.74769    394.2916    0.0025    
  417          401.70277    393.86133   0.00239808 
  403          401.6773     393.43157   0.00248139 
  380          401.67026    393.00233   0.00263158 
  354          401.67979    392.5736    0.00282486 
  380          401.69858    392.14538   0.00263158 
  374          401.7329     391.71767   0.0026738 
  400          401.77342    391.29048   0.0025    
  373          401.8124     390.8638    0.00268097 
  368          401.84811    390.43762   0.00271739 
  380          401.87044    390.01196   0.00263158 
  367          401.87115    389.58681   0.0027248 
  392          401.84121    389.16217   0.00255102 
  370          401.77144    388.73803   0.0027027 
  382          401.65283    388.31441   0.0026178 
  369          401.47709    387.89129   0.00271003 
  377          401.23736    387.46868   0.00265252 
  399          400.92828    387.04657   0.00250627 
  406          400.54672    386.62497   0.00246305 
  402          400.09174    386.20387   0.00248756 
  406          399.56476    385.78328   0.00246305 
  379          398.96928    385.3632    0.00263852 
  374          398.31107    384.94361   0.0026738 
  379          397.59712    384.52453   0.00263852 
  365          396.8357     384.10595   0.00273973 
  387          396.03601    383.68788   0.00258398 
  403          395.20775    383.2703    0.00248139 
  416          394.36097    382.85323   0.00240385 
  406          393.50595    382.43665   0.00246305 
  399          392.65216    382.02058   0.00250627 
  362          391.80812    381.605     0.00276243 
  356          390.98122    381.18992   0.00280899 
  400          390.16241    380.77534   0.0025    
  386          389.34283    380.36126   0.00259067 
  392          388.50803    379.94768   0.00255102 
  352          387.66343    379.53459   0.00284091 
  390          386.83711    379.12199   0.0025641 
  395          386.02478    378.70989   0.00253165 
  375          385.22771    378.29829   0.00266667 
  403          384.44907    377.88718   0.00248139 
  390          383.69817    377.47656   0.0025641 
  407          382.97718    377.06644   0.002457  
  378          382.27898    376.6568    0.0026455 
  374          381.60285    376.24766   0.0026738 
  362          380.94571    375.83901   0.00276243 
  357          380.31088    375.43086   0.00280112 
  389          379.68603    375.02319   0.00257069 
  334          379.07554    374.61601   0.00299401 
  353          378.47847    374.20932   0.00283286 
  374          377.89392    373.80312   0.0026738 
  365          377.32112    373.3974    0.00273973 
  336          376.75928    372.99218   0.00297619 
  368          376.20771    372.58744   0.00271739 
  368          375.66572    372.18318   0.00271739 
  371          375.13544    371.77942   0.00269542 
  372          374.61079    371.37613   0.00268817 
  352          374.09397    370.97334   0.00284091 
  360          373.58448    370.57102   0.00277778 
  325          373.08185    370.16919   0.00307692 
  379          372.58566    369.76785   0.00263852 
  371          372.09549    369.36698   0.00269542 
  350          371.6165     368.9666    0.00285714 
  385          371.1373     368.5667    0.0025974 
  372          370.66589    368.16728   0.00268817 
  388          370.19638    367.76834   0.00257732 
  336          369.7313     367.36988   0.00297619 
  357          369.2704     366.9719    0.00280112 
  375          368.81343    366.57439   0.00266667 
  361          368.36019    366.17737   0.00277008 
  384          367.91049    365.78082   0.00260417 
  355          367.46687    365.38475   0.0028169 
  370          367.02367    364.98916   0.0027027 
  354          366.58488    364.59404   0.00282486 
  336          366.14757    364.1994    0.00297619 
  363          365.71298    363.80523   0.00275482 
  350          365.281      363.41154   0.00285714 
  388          364.85151    363.01832   0.00257732 
  362          364.42441    362.62558   0.00276243 
  351          363.9996     362.23331   0.002849  
  365          363.57697    361.84151   0.00273973 
  391          363.15644    361.45018   0.00255754 
  367          362.73794    361.05932   0.0027248 
  343          362.32139    360.66894   0.00291545 
  344          361.90672    360.27902   0.00290698 
  359          361.49388    359.88957   0.00278552 
  329          361.08279    359.50059   0.00303951 
  385          360.6734     359.11209   0.0025974 
  384          360.26567    358.72405   0.00260417 
  321          359.85954    358.33647   0.00311526 
  333          359.45498    357.94937   0.003003  
  352          359.05193    357.56273   0.00284091 
  344          358.65037    357.17655   0.00290698 
  364          358.25093    356.79084   0.00274725 
  316          357.85224    356.4056    0.00316456 
  377          357.45493    356.02082   0.00265252 
  342          357.05899    355.6365    0.00292398 
  352          356.66439    355.25265   0.00284091 
  356          356.27143    354.86926   0.00280899 
  328          355.87943    354.48634   0.00304878 
  353          355.48871    354.10387   0.00283286 
  364          355.09924    353.72187   0.00274725 
  359          354.71103    353.34032   0.00278552 
  352          354.32444    352.95924   0.00284091 
  319          353.93868    352.57862   0.0031348 
  345          353.55513    352.19845   0.00289855 
  372          353.17168    351.81875   0.00268817 
  375          352.78974    351.4395    0.00266667 
  339          352.4088     351.06071   0.00294985 
  379          352.02899    350.68237   0.00263852 
  352          351.65093    350.3045    0.00284091 
  338          351.27357    349.92708   0.00295858 
  390          350.8974     349.55011   0.0025641 
  352          350.52243    349.1736    0.00284091 
  344          350.14867    348.79755   0.00290698 
  373          349.77613    348.42195   0.00268097 
  349          349.4048     348.0468    0.00286533 
  301          349.03472    347.6721    0.00332226 
  365          348.66589    347.29786   0.00273973 
  340          348.29832    346.92407   0.00294118 
  319          347.93204    346.55073   0.0031348 
  368          347.56707    346.17784   0.00271739 
  357          347.20342    345.8054    0.00280112 
  315          346.84113    345.43342   0.0031746 
  334          346.48021    345.06188   0.00299401 
  351          346.12071    344.69079   0.002849  
  316          345.76266    344.32015   0.00316456 
  340          345.40609    343.94995   0.00294118 
  298          345.05105    343.58021   0.0033557 
  346          344.69758    343.21091   0.00289017 
  341          344.34574    342.84205   0.00293255 
  355          343.99557    342.47365   0.0028169 
  330          343.64715    342.10568   0.0030303 
  321          343.30053    341.73817   0.00311526 
  333          342.9558     341.37109   0.003003  
  332          342.61305    341.00446   0.00301205 
  328          342.27239    340.63828   0.00304878 
  317          341.93395    340.27254   0.00315457 
  341          341.59796    339.90723   0.00293255 
  333          341.26476    339.54238   0.003003  
  329          340.93488    339.17796   0.00303951 
  351          340.60908    338.81398   0.002849  
  303          340.28848    338.45044   0.00330033 
  344          339.97334    338.08735   0.00290698 
  349          339.664      337.72469   0.00286533 
  340          339.35855    337.36247   0.00294118 
  319          339.05332    337.00069   0.0031348 
  327          338.74319    336.63935   0.0030581 
  328          338.42946    336.27844   0.00304878 
  315          338.11839    335.91797   0.0031746 
  338          337.81256    335.55794   0.00295858 
  336          337.51056    335.19835   0.00297619 
  313          337.21214    334.83918   0.00319489 
  334          336.92019    334.48046   0.00299401 
  351          336.63649    334.12217   0.002849  
  356          336.36146    333.76431   0.00280899 
  334          336.09467    333.40688   0.00299401 
  350          335.83614    333.04989   0.00285714 
  331          335.58615    332.69333   0.00302115 
  331          335.34528    332.3372    0.00302115 
  339          335.11433    331.98151   0.00294985 
  325          334.89423    331.62624   0.00307692 
  324          334.68611    331.27141   0.00308642 
  309          334.49128    330.917     0.00323625 
  331          334.31117    330.56303   0.00302115 
  312          334.14751    330.20948   0.00320513 
  320          334.0023     329.85636   0.003125  
  313          333.87777    329.50367   0.00319489 
  328          333.7766     329.15141   0.00304878 
  323          333.70196    328.79957   0.00309598 
  312          333.65748    328.44816   0.00320513 
  308          333.64755    328.09718   0.00324675 
  360          333.67742    327.74662   0.00277778 
  325          333.75321    327.39648   0.00307692 
  312          333.88248    327.04678   0.00320513 
  311          334.0744     326.69749   0.00321543 
  363          334.34011    326.34863   0.00275482 
  321          334.69346    326.00019   0.00311526 
  312          335.15184    325.65218   0.00320513 
  306          335.73676    325.30458   0.00326797 
  347          336.47604    324.95741   0.00288184 
  346          337.40549    324.61066   0.00289017 
  299          338.57183    324.26433   0.00334448 
  322          340.03744    323.91842   0.00310559 
  325          341.88881    323.57293   0.00307692 
  349          344.24852    323.22786   0.00286533 
  352          347.30542    322.88321   0.00284091 
  340          351.36738    322.53897   0.00294118 
  395          356.95565    322.19516   0.00253165 
  341          364.94593    321.85176   0.00293255 
  405          376.73898    321.50878   0.00246914 
  400          394.40002    321.16621   0.0025    
  427          420.6075     320.82406   0.00234192 
  428          458.09802    320.48233   0.00233645 
  484          507.85111    320.14101   0.00206612 
  478          566.5854     319.8001    0.00209205 
  493          628.29638    319.45961   0.0020284 
  529          685.84707    319.11953   0.00189036 
  560          721.53586    318.77987   0.00178571 
  501          717.40425    318.44062   0.00199601 
  478          683.69106    318.10178   0.00209205 
  450          642.78468    317.76335   0.00222222 
  412          599.9948     317.42533   0.00242718 
  382          549.56896    317.08773   0.0026178 
  394          495.75796    316.75053   0.00253807 
  368          448.55222    316.41374   0.00271739 
  359          412.36186    316.07736   0.00278552 
  309          386.54461    315.7414    0.00323625 
  297          368.80371    315.40584   0.003367  
  320          356.76831    315.07068   0.003125  
  328          348.42016    314.73594   0.00304878 
  286          342.4033     314.4016    0.0034965 
  294          337.84972    314.06767   0.00340136 
  297          334.25293    313.73414   0.003367  
  312          331.31889    313.40102   0.00320513 
  330          328.8694     313.06831   0.0030303 
  332          326.78844    312.736     0.00301205 
  322          324.99443    312.40409   0.00310559 
  325          323.42778    312.07259   0.00307692 
  305          322.04403    311.74149   0.00327869 
  303          320.80887    311.41079   0.00330033 
  322          319.69584    311.0805    0.00310559 
  286          318.684      310.7506    0.0034965 
  322          317.75683    310.42111   0.00310559 
  328          316.90101    310.09202   0.00304878 
  356          316.10586    309.76333   0.00280899 
  301          315.36262    309.43504   0.00332226 
  319          314.66388    309.10715   0.0031348 
  292          314.0039     308.77966   0.00342466 
  338          313.37739    308.45256   0.00295858 
  336          312.78024    308.12587   0.00297619 
  320          312.20893    307.79957   0.003125  
  319          311.66041    307.47367   0.0031348 
  316          311.13208    307.14817   0.00316456 
  309          310.62176    306.82306   0.00323625 
  327          310.12753    306.49835   0.0030581 
  318          309.6478     306.17403   0.00314465 
  335          309.18106    305.85011   0.00298507 
  301          308.726      305.52659   0.00332226 
  326          308.28159    305.20345   0.00306748 
  273          307.84686    304.88071   0.003663  
  308          307.42098    304.55837   0.00324675 
  309          307.00319    304.23641   0.00323625 
  285          306.59285    303.91485   0.00350877 
  272          306.18935    303.59368   0.00367647 
  293          305.79219    303.27291   0.00341297 
  308          305.40094    302.95252   0.00324675 
  292          305.01514    302.63252   0.00342466 
  316          304.63441    302.31291   0.00316456 
  300          304.25845    301.9937    0.00333333 
  262          303.88698    301.67487   0.00381679 
  300          303.51974    301.35643   0.00333333 
  288          303.15649    301.03838   0.00347222 
  332          302.79704    300.72071   0.00301205 
  312          302.44121    300.40343   0.00320513 
  312          302.08885    300.08654   0.00320513 
  287          301.73984    299.77004   0.00348432 
  292          301.39403    299.45392   0.00342466 
  293          301.05133    299.13819   0.00341297 
  305          300.71169    298.82284   0.00327869 
  286          300.37503    298.50788   0.0034965 
  301          300.04131    298.1933    0.00332226 
  313          299.71052    297.87911   0.00319489 
  302          299.38264    297.56529   0.00331126 
  311          299.05769    297.25187   0.00321543 
  271          298.73571    296.93882   0.00369004 
  279          298.41675    296.62615   0.00358423 
  309          298.10102    296.31387   0.00323625 
  293          297.78837    296.00197   0.00341297 
  298          297.47905    295.69045   0.0033557 
  308          297.17324    295.3793    0.00324675 
  314          296.87116    295.06854   0.00318471 
  309          296.57305    294.75816   0.00323625 
  315          296.27923    294.44816   0.0031746 
  315          295.99006    294.13853   0.0031746 
  271          295.70601    293.82928   0.00369004 
  272          295.42759    293.52041   0.00367647 
  304          295.15553    293.21192   0.00328947 
  292          294.8905     292.9038    0.00342466 
  275          294.63351    292.59606   0.00363636 
  330          294.38574    292.2887    0.0030303 
  265          294.14866    291.98171   0.00377358 
  291          293.92404    291.6751    0.00343643 
  289          293.71414    291.36886   0.00346021 
  292          293.52182    291.06299   0.00342466 
  292          293.3507     290.7575    0.00342466 
  289          293.20549    290.45238   0.00346021 
  304          293.0924     290.14763   0.00328947 
  275          293.01958    289.84326   0.00363636 
  316          292.9982     289.53926   0.00316456 
  280          293.04371    289.23562   0.00357143 
  304          293.1784     288.93236   0.00328947 
  311          293.43464    288.62948   0.00321543 
  314          293.86821    288.32696   0.00318471 
  337          294.58676    288.02481   0.00296736 
  328          295.82287    287.72303   0.00304878 
  369          298.06736    287.42162   0.00271003 
  367          302.22764    287.12057   0.0027248 
  379          309.78454    286.8199    0.00263852 
  379          322.62397    286.51959   0.00263852 
  415          341.98776    286.21965   0.00240964 
  435          367.52659    285.92008   0.00229885 
  537          395.32985    285.62087   0.0018622 
  596          414.47206    285.32203   0.00167785 
  559          414.82452    285.02355   0.00178891 
  554          399.25338    284.72544   0.00180505 
  492          382.80816    284.42769   0.00203252 
  479          370.50105    284.13031   0.00208768 
  497          357.18184    283.83329   0.00201207 
  390          339.0838     283.53664   0.0025641 
  379          320.63822    283.24034   0.00263852 
  378          306.60497    282.94441   0.0026455 
  297          297.7237     282.64885   0.003367  
  291          292.681      282.35364   0.00343643 
  274          289.83825    282.05879   0.00364964 
  310          288.06261    281.76431   0.00322581 
  281          286.7899     281.47018   0.00355872 
  300          285.78419    281.17642   0.00333333 
  256          284.94578    280.88302   0.00390625 
  259          284.22373    280.58997   0.003861  
  288          283.58683    280.29728   0.00347222 
  276          283.01401    280.00495   0.00362319 
  319          282.49051    279.71298   0.0031348 
  307          282.00554    279.42137   0.00325733 
  332          281.55124    279.13011   0.00301205 
  301          281.12167    278.83921   0.00332226 
  284          280.71228    278.54867   0.00352113 
  282          280.31957    278.25848   0.0035461 
  281          279.94081    277.96865   0.00355872 
  268          279.57379    277.67917   0.00373134 
  257          279.21676    277.39005   0.00389105 
  270          278.86832    277.10128   0.0037037 
  276          278.52731    276.81286   0.00362319 
  290          278.19278    276.5248    0.00344828 
  258          277.86395    276.23709   0.00387597 
  296          277.54016    275.94973   0.00337838 
  258          277.22085    275.66273   0.00387597 
  302          276.90558    275.37607   0.00331126 
  277          276.59396    275.08977   0.00361011 
  290          276.28564    274.80382   0.00344828 
  265          275.98035    274.51822   0.00377358 
  248          275.67785    274.23297   0.00403226 
  310          275.37794    273.94807   0.00322581 
  272          275.0806     273.66352   0.00367647 
  262          274.78537    273.37931   0.00381679 
  277          274.49228    273.09546   0.00361011 
  278          274.20122    272.81195   0.00359712 
  268          273.9121     272.52879   0.00373134 
  267          273.62487    272.24598   0.00374532 
  274          273.33945    271.96351   0.00364964 
  258          273.05581    271.68139   0.00387597 
  283          272.77395    271.39962   0.00353357 
  274          272.49377    271.11819   0.00364964 
  272          272.21539    270.83711   0.00367647 
  266          271.93865    270.55637   0.0037594 
  278          271.66365    270.27597   0.00359712 
  239          271.39042    269.99592   0.0041841 
  268          271.119      269.71622   0.00373134 
  277          270.84944    269.43685   0.00361011 
  272          270.58181    269.15783   0.00367647 
  295          270.31621    268.87915   0.00338983 
  280          270.05276    268.60081   0.00357143 
  265          269.79159    268.32282   0.00377358 
  259          269.53282    268.04516   0.003861  
  269          269.27665    267.76785   0.00371747 
  235          269.02333    267.49088   0.00425532 
  271          268.77311    267.21424   0.00369004 
  272          268.52632    266.93795   0.00367647 
  263          268.28334    266.66199   0.00380228 
  280          268.04465    266.38638   0.00357143 
  278          267.81081    266.1111    0.00359712 
  266          267.58252    265.83616   0.0037594 
  270          267.36063    265.56156   0.0037037 
  264          267.1462     265.28729   0.00378788 
  285          266.94059    265.01336   0.00350877 
  281          266.74546    264.73977   0.00355872 
  258          266.56301    264.46651   0.00387597 
  259          266.39606    264.19359   0.003861  
  277          266.24837    263.921     0.00361011 
  282          266.12497    263.64875   0.0035461 
  261          266.0328     263.37683   0.00383142 
  276          265.98155    263.10525   0.00362319 
  276          265.98547    262.834     0.00362319 
  299          266.0672     262.56308   0.00334448 
  297          266.26822    262.2925    0.003367  
  271          266.67592    262.02225   0.00369004 
  297          267.48075    261.75233   0.003367  
  257          269.06483    261.48274   0.00389105 
  299          272.10087    261.21348   0.00334448 
  310          277.54833    260.94456   0.00322581 
  293          286.273      260.67596   0.00341297 
  350          298.26466    260.4077    0.00285714 
  340          312.05044    260.13976   0.00294118 
  401          322.84949    259.87215   0.00249377 
  470          324.87644    259.60488   0.00212766 
  403          317.88446    259.33793   0.00248139 
  357          309.19169    259.0713    0.00280112 
  368          303.28913    258.80501   0.00271739 
  366          298.18317    258.53904   0.00273224 
  361          290.65392    258.2734    0.00277008 
  324          281.37467    258.00809   0.00308642 
  275          273.39811    257.74311   0.00363636 
  268          267.95788    257.47844   0.00373134 
  235          264.7404     257.21411   0.00425532 
  282          262.93525    256.9501    0.0035461 
  272          261.85723    256.68641   0.00367647 
  262          261.12237    256.42305   0.00381679 
  277          260.56232    256.16001   0.00361011 
  272          260.10911    255.8973    0.00367647 
  299          259.73195    255.63491   0.00334448 
  257          259.41401    255.37284   0.00389105 
  266          259.1451     255.11109   0.0037594 
  270          258.91909    254.84967   0.0037037 
  243          258.73267    254.58856   0.00411523 
  249          258.58463    254.32778   0.00401606 
  258          258.47899    254.06732   0.00387597 
  280          258.4114     253.80718   0.00357143 
  261          258.3893     253.54736   0.00383142 
  274          258.41881    253.28786   0.00364964 
  263          258.50846    253.02868   0.00380228 
  242          258.66966    252.76982   0.00413223 
  298          258.91975    252.51127   0.0033557 
  271          259.27641    252.25305   0.00369004 
  275          259.81951    251.99514   0.00363636 
  301          260.49092    251.73755   0.00332226 
  292          261.39731    251.48027   0.00342466 
  296          262.62399    251.22332   0.00337838 
  309          264.31198    250.96668   0.00323625 
  269          266.75471    250.71035   0.00371747 
  288          270.48394    250.45434   0.00347222 
  310          276.78338    250.19865   0.00322581 
  291          288.13549    249.94327   0.00343643 
  345          308.73976    249.6882    0.00289855 
  374          344.23901    249.43345   0.0026738 
  416          398.26754    249.17902   0.00240385 
  501          468.62525    248.92489   0.00199601 
  507          542.2806     248.67108   0.00197239 
  521          588.23922    248.41758   0.00191939 
  491          580.83039    248.1644    0.00203666 
  481          535.47368    247.91152   0.002079  
  413          494.02469    247.65896   0.00242131 
  439          468.68562    247.40671   0.0022779 
  391          442.44557    247.15477   0.00255754 
  345          400.47888    246.90314   0.00289855 
  342          352.28743    246.65182   0.00292398 
  309          313.39952    246.40081   0.00323625 
  287          288.1572     246.1501    0.00348432 
  240          273.88251    245.89971   0.00416667 
  278          266.17543    245.64963   0.00359712 
  261          261.71505    245.39985   0.00383142 
  236          258.76491    245.15038   0.00423729 
  235          256.58847    244.90122   0.00425532 
  284          254.88217    244.65237   0.00352113 
  240          253.49914    244.40382   0.00416667 
  249          252.34879    244.15558   0.00401606 
  240          251.37388    243.90764   0.00416667 
  285          250.53364    243.66001   0.00350877 
  262          249.7986     243.41269   0.00381679 
  263          249.14797    243.16567   0.00380228 
  261          248.56429    242.91896   0.00383142 
  239          248.03604    242.67255   0.0041841 
  235          247.55383    242.42644   0.00425532 
  272          247.11044    242.18063   0.00367647 
  272          246.70015    241.93513   0.00367647 
  234          246.31853    241.68994   0.0042735 
  264          245.96203    241.44504   0.00378788 
  245          245.62895    241.20045   0.00408163 
  244          245.31499    240.95616   0.00409836 
  244          245.01957    240.71217   0.00409836 
  273          244.74148    240.46848   0.003663  
  263          244.47991    240.22509   0.00380228 
  230          244.23435    239.982     0.00434783 
  271          244.00525    239.73921   0.00369004 
  279          243.79179    239.49672   0.00358423 
  256          243.59518    239.25453   0.00390625 
  239          243.41654    239.01264   0.0041841 
  234          243.25761    238.77105   0.0042735 
  246          243.12086    238.52975   0.00406504 
  234          243.00974    238.28875   0.0042735 
  232          242.92914    238.04805   0.00431034 
  241          242.88599    237.80765   0.00414938 
  265          242.89054    237.56754   0.00377358 
  243          242.95904    237.32773   0.00411523 
  268          243.12169    237.08822   0.00373134 
  269          243.44197    236.849     0.00371747 
  235          244.05777    236.61008   0.00425532 
  287          245.24461    236.37145   0.00348432 
  284          247.47834    236.13312   0.00352113 
  281          251.40316    235.89508   0.00355872 
  293          257.48214    235.65733   0.00341297 
  317          265.44412    235.41988   0.00315457 
  339          273.78863    235.18272   0.00294985 
  320          279.04434    234.94585   0.003125  
  325          278.38985    234.70928   0.00307692 
  323          273.82638    234.473     0.00309598 
  326          270.25983    234.23701   0.00306748 
  313          269.48001    234.00131   0.00319489 
  341          270.15916    233.7659    0.00293255 
  345          271.21104    233.53078   0.00289855 
  414          274.27486    233.29595   0.00241546 
  437          281.60462    233.06142   0.00228833 
  443          292.58616    232.82717   0.00225734 
  437          304.01232    232.59321   0.00228833 
  438          312.33544    232.35954   0.00228311 
  386          314.25039    232.12616   0.00259067 
  390          308.29114    231.89307   0.0025641 
  395          298.61031    231.66027   0.00253165 
  326          290.26869    231.42775   0.00306748 
  316          283.71431    231.19552   0.00316456 
  341          276.61155    230.96358   0.00293255 
  279          267.4319     230.73192   0.00358423 
  284          258.26751    230.50056   0.00352113 
  237          251.38195    230.26947   0.00421941 
  242          247.08339    230.03867   0.00413223 
  257          244.69488    229.80816   0.00389105 
  262          243.40058    229.57793   0.00381679 
  220          242.63532    229.34799   0.00454545 
  247          242.11144    229.11833   0.00404858 
  243          241.70444    228.88895   0.00411523 
  221          241.36028    228.65986   0.00452489 
  235          241.04947    228.43105   0.00425532 
  222          240.7513     228.20253   0.0045045 
  265          240.44998    227.97428   0.00377358 
  232          240.1345     227.74632   0.00431034 
  263          239.79801    227.51864   0.00380228 
  226          239.4361     227.29124   0.00442478 
  232          239.04591    227.06413   0.00431034 
  222          238.62632    226.83729   0.0045045 
  229          238.17773    226.61074   0.00436681 
  222          237.70198    226.38446   0.0045045 
  230          237.20208    226.15846   0.00434783 
  235          236.68182    225.93275   0.00425532 
  247          236.14546    225.70731   0.00404858 
  278          235.5975     225.48215   0.00359712 
  260          235.04241    225.25727   0.00384615 
  231          234.48442    225.03267   0.004329  
  196          233.92741    224.80835   0.00510204 
  259          233.37483    224.5843    0.003861  
  242          232.82954    224.36053   0.00413223 
  231          232.29388    224.13704   0.004329  
  241          231.7697     223.91382   0.00414938 
  241          231.25833    223.69088   0.00414938 
  234          230.76073    223.46822   0.0042735 
  242          230.27748    223.24583   0.00413223 
  210          229.80883    223.02371   0.0047619 
  248          229.35478    222.80187   0.00403226 
  221          228.91516    222.58031   0.00452489 
  228          228.48964    222.35902   0.00438596 
  234          228.07774    222.138     0.0042735 
  223          227.67903    221.91726   0.0044843 
  214          227.29292    221.69679   0.0046729 
  272          226.91881    221.47659   0.00367647 
  207          226.55613    221.25667   0.00483092 
  258          226.20428    221.03701   0.00387597 
  237          225.86268    220.81763   0.00421941 
  216          225.53081    220.59852   0.00462963 
  221          225.20813    220.37969   0.00452489 
  229          224.89415    220.16112   0.00436681 
  213          224.5884     219.94282   0.00469484 
  266          224.29045    219.7248    0.0037594 
  226          223.99989    219.50704   0.00442478 
  227          223.71641    219.28955   0.00440529 
  221          223.43964    219.07234   0.00452489 
  224          223.16931    218.85539   0.00446429 
  227          222.90515    218.63871   0.00440529 
  235          222.64695    218.42229   0.00425532 
  231          222.3945     218.20615   0.004329  
  209          222.14768    217.99027   0.00478469 
  232          221.90639    217.77467   0.00431034 
  218          221.67048    217.55932   0.00458716 
  192          221.43994    217.34425   0.00520833 
  209          221.21479    217.12944   0.00478469 
  231          220.99507    216.9149    0.004329  
  239          220.78093    216.70062   0.0041841 
  235          220.57246    216.48661   0.00425532 
  211          220.36994    216.27286   0.00473934 
  206          220.17367    216.05938   0.00485437 
  243          219.98408    215.84616   0.00411523 
  212          219.8017     215.63321   0.00471698 
  215          219.62725    215.42052   0.00465116 
  249          219.46153    215.20809   0.00401606 
  222          219.30588    214.99593   0.0045045 
  215          219.16128    214.78403   0.00465116 
  232          219.02973    214.57239   0.00431034 
  223          218.91358    214.36102   0.0044843 
  224          218.81583    214.1499    0.00446429 
  203          218.74045    213.93905   0.00492611 
  208          218.69283    213.72846   0.00480769 
  230          218.68024    213.51813   0.00434783 
  238          218.71285    213.30806   0.00420168 
  247          218.80515    213.09825   0.00404858 
  234          218.97902    212.8887    0.0042735 
  246          219.27064    212.67942   0.00406504 
  247          219.75012    212.47039   0.00404858 
  249          220.57222    212.26162   0.00401606 
  234          222.07944    212.0531    0.0042735 
  248          224.95879    211.84485   0.00403226 
  238          230.37138    211.63686   0.00420168 
  262          239.753      211.42912   0.00381679 
  314          253.77747    211.22164   0.00318471 
  308          271.03051    211.01442   0.00324675 
  325          286.72391    210.80745   0.00307692 
  277          292.69544    210.60074   0.00361011 
  313          285.625      210.39429   0.00319489 
  268          273.65887    210.18809   0.00373134 
  294          265.60071    209.98215   0.00340136 
  228          261.98477    209.77646   0.00438596 
  291          257.60512    209.57103   0.00343643 
  242          248.65992    209.36586   0.00413223 
  228          237.7081     209.16094   0.00438596 
  210          228.71962    208.95627   0.0047619 
  228          222.90693    208.75185   0.00438596 
  221          219.76163    208.54769   0.00452489 
  244          218.36656    208.34379   0.00409836 
  185          218.07895    208.14013   0.00540541 
  235          218.5754     207.93673   0.00425532 
  242          219.5853     207.73358   0.00413223 
  242          220.64877    207.53068   0.00413223 
  239          220.98863    207.32804   0.0041841 
  245          220.15062    207.12565   0.00408163 
  241          218.75582    206.9235    0.00414938 
  218          217.69026    206.72161   0.00458716 
  200          217.11212    206.51997   0.005     
  217          216.57775    206.31858   0.00460829 
  233          215.65332    206.11743   0.00429185 
  216          214.47916    205.91654   0.00462963 
  198          213.44867    205.7159    0.00505051 
  204          212.71562    205.5155    0.00490196 
  228          212.24582    205.31536   0.00438596 
  218          211.94522    205.11546   0.00458716 
  216          211.73526    204.91581   0.00462963 
  240          211.57242    204.71641   0.00416667 
  217          211.43868    204.51726   0.00460829 
  225          211.32447    204.31835   0.00444444 
  226          211.22714    204.11969   0.00442478 
  217          211.14464    203.92128   0.00460829 
  207          211.07572    203.72311   0.00483092 
  235          211.01954    203.52519   0.00425532 
  232          210.97609    203.32751   0.00431034 
  226          210.94422    203.13008   0.00442478 
  258          210.92453    202.9329    0.00387597 
  240          210.91754    202.73596   0.00416667 
  225          210.92435    202.53926   0.00444444 
  237          210.94686    202.34281   0.00421941 
  242          210.98436    202.1466    0.00413223 
  240          211.03552    201.95064   0.00416667 
  270          211.09486    201.75492   0.0037037 
  279          211.15404    201.55944   0.00358423 
  262          211.21122    201.36421   0.00381679 
  258          211.27611    201.16921   0.00387597 
  266          211.35626    200.97446   0.0037594 
  233          211.45193    200.77995   0.00429185 
  237          211.55803    200.58569   0.00421941 
  269          211.67142    200.39166   0.00371747 
  229          211.79565    200.19788   0.00436681 
  225          211.93551    200.00433   0.00444444 
  237          212.0931     199.81103   0.00421941 
  233          212.26889    199.61796   0.00429185 
  209          212.463      199.42514   0.00478469 
  248          212.67571    199.23256   0.00403226 
  232          212.90771    199.04021   0.00431034 
  215          213.15976    198.8481    0.00465116 
  204          213.43268    198.65624   0.00490196 
  230          213.72721    198.46461   0.00434783 
  215          214.04405    198.27321   0.00465116 
  197          214.38489    198.08206   0.00507614 
  204          214.74811    197.89114   0.00490196 
  213          215.13565    197.70047   0.00469484 
  205          215.54861    197.51002   0.00487805 
  204          215.98913    197.31982   0.00490196 
  218          216.45852    197.12985   0.00458716 
  229          216.96105    196.94011   0.00436681 
  210          217.50021    196.75062   0.0047619 
  194          218.08267    196.56135   0.00515464 
  228          218.71662    196.37233   0.00438596 
  230          219.41296    196.18354   0.00434783 
  201          220.185      195.99498   0.00497512 
  226          221.05033    195.80666   0.00442478 
  216          222.03173    195.61857   0.00462963 
  237          223.15853    195.43071   0.00421941 
  248          224.46951    195.24309   0.00403226 
  224          226.01801    195.0557    0.00446429 
  232          227.88243    194.86854   0.00431034 
  221          230.19496    194.68162   0.00452489 
  228          233.21905    194.49493   0.00438596 
  240          237.53282    194.30847   0.00416667 
  235          244.35236    194.12224   0.00425532 
  297          255.91198    193.93625   0.003367  
  279          275.42766    193.75048   0.00358423 
  277          305.51144    193.56495   0.00361011 
  302          344.76043    193.37965   0.00331126 
  342          385.12724    193.19458   0.00292398 
  342          409.69671    193.00973   0.00292398 
  353          405.24235    192.82512   0.00283286 
  346          383.54166    192.64074   0.00289017 
  314          367.82535    192.45658   0.00318471 
  330          365.68818    192.27266   0.0030303 
  328          369.10525    192.08896   0.00304878 
  316          365.77308    191.90549   0.00316456 
  334          354.92197    191.72226   0.00299401 
  328          346.80472    191.53924   0.00304878 
  357          348.22111    191.35646   0.00280112 
  376          360.86482    191.1739    0.00265957 
  432          385.0582     190.99157   0.00231481 
  456          422.89867    190.80947   0.00219298 
  531          480.56739    190.62759   0.00188324 
  627          569.82884    190.44594   0.0015949 
  734          708.24574    190.26452   0.0013624 
  956          916.41947    190.08332   0.00104603 
  1197         1210.80974   189.90234   0.00083542 
  1518         1588.03321   189.7216    0.00065876 
  2258         1991.08827   189.54107   0.00044287 
  2867         2273.2431    189.36077   0.0003488 
  3596         2291.92492   189.1807    0.00027809 
  3831         2109.01402   189.00085   0.00026103 
  3274         1904.53052   188.82122   0.00030544 
  2452         1768.44958   188.64182   0.00040783 
  2008         1665.3464    188.46264   0.00049801 
  2028         1502.54704   188.28368   0.0004931 
  2074         1260.17802   188.10494   0.00048216 
  1637         1004.95237   187.92643   0.00061087 
  1097         789.85268    187.74814   0.00091158 
  687          628.55864    187.57007   0.0014556 
  478          515.36687    187.39223   0.00209205 
  355          438.72512    187.2146    0.0028169 
  329          387.04113    187.0372    0.00303951 
  297          351.2918     186.86001   0.003367  
  281          325.46403    186.68305   0.00355872 
  318          305.93959    186.5063    0.00314465 
  300          290.62539    186.32978   0.00333333 
  300          278.29504    186.15348   0.00333333 
  228          268.18216    185.97739   0.00438596 
  272          259.77504    185.80153   0.00367647 
  274          252.70568    185.62588   0.00364964 
  293          246.71037    185.45045   0.00341297 
  224          241.584      185.27525   0.00446429 
  243          237.16754    185.10025   0.00411523 
  230          233.33894    184.92548   0.00434783 
  249          230.00324    184.75092   0.00401606 
  223          227.08262    184.57659   0.0044843 
  193          224.51492    184.40246   0.00518135 
  209          222.24891    184.22856   0.00478469 
  202          220.24318    184.05487   0.0049505 
  223          218.46149    183.8814    0.0044843 
  189          216.87468    183.70814   0.00529101 
  190          215.45771    183.5351    0.00526316 
  191          214.18886    183.36228   0.0052356 
  220          213.04891    183.18967   0.00454545 
  191          212.02104    183.01727   0.0052356 
  202          211.09028    182.84509   0.0049505 
  246          210.24307    182.67313   0.00406504 
  191          209.46765    182.50137   0.0052356 
  190          208.75317    182.32984   0.00526316 
  199          208.09038    182.15851   0.00502513 
  218          207.4712     181.9874    0.00458716 
  213          206.88893    181.8165    0.00469484 
  224          206.33822    181.64582   0.00446429 
  208          205.81529    181.47534   0.00480769 
  211          205.31766    181.30508   0.00473934 
  218          204.84381    181.13504   0.00458716 
  194          204.39386    180.9652    0.00515464 
  190          203.96892    180.79557   0.00526316 
  227          203.57107    180.62616   0.00440529 
  175          203.20346    180.45696   0.00571429 
  217          202.87005    180.28797   0.00460829 
  209          202.5754     180.11918   0.00478469 
  181          202.32527    179.95061   0.00552486 
  181          202.12643    179.78225   0.00552486 
  184          201.98705    179.6141    0.00543478 
  191          201.91745    179.44616   0.0052356 
  186          201.93084    179.27842   0.00537634 
  240          202.04473    179.1109    0.00416667 
  174          202.28382    178.94358   0.00574713 
  192          202.68519    178.77648   0.00520833 
  201          203.31205    178.60958   0.00497512 
  236          204.29277    178.44289   0.00423729 
  193          205.91867    178.27641   0.00518135 
  228          208.83645    178.11013   0.00438596 
  210          214.31099    177.94406   0.0047619 
  248          224.31182    177.7782    0.00403226 
  242          240.76519    177.61254   0.00413223 
  284          263.39948    177.4471    0.00352113 
  303          287.74255    177.28185   0.00330033 
  311          303.69089    177.11682   0.00321543 
  328          301.29697    176.95199   0.00304878 
  350          285.48398    176.78736   0.00285714 
  340          271.36284    176.62294   0.00294118 
  314          265.12537    176.45872   0.00318471 
  294          263.66742    176.29471   0.00340136 
  274          258.93965    176.13091   0.00364964 
  274          246.84912    175.9673    0.00364964 
  282          233.29169    175.80391   0.0035461 
  248          223.15098    175.64071   0.00403226 
  262          217.29341    175.47772   0.00381679 
  264          214.6705     175.31493   0.00378788 
  231          213.92694    175.15235   0.004329  
  213          214.15381    174.98996   0.00469484 
  202          214.95517    174.82778   0.0049505 
  197          216.19131    174.6658    0.00507614 
  207          217.85453    174.50403   0.00483092 
  219          220.0047     174.34245   0.00456621 
  226          222.80685    174.18108   0.00442478 
  236          226.62485    174.01991   0.00423729 
  268          232.31818    173.85894   0.00373134 
  260          241.6841     173.69817   0.00384615 
  322          257.78105    173.5376    0.00310559 
  283          284.3755     173.37723   0.00353357 
  333          323.09083    173.21706   0.003003  
  348          368.33339    173.05709   0.00287356 
  385          408.02869    172.89732   0.0025974 
  418          424.26654    172.73774   0.00239234 
  384          408.23432    172.57837   0.00260417 
  395          384.97042    172.4192    0.00253165 
  390          376.10616    172.26022   0.0025641 
  401          382.81991    172.10144   0.00249377 
  480          395.17312    171.94286   0.00208333 
  453          399.71106    171.78448   0.00220751 
  487          399.1533     171.6263    0.00205339 
  564          408.71498    171.46831   0.00177305 
  621          440.91738    171.31052   0.00161031 
  773          511.7793     171.15293   0.00129366 
  961          654.16227    170.99553   0.00104058 
  1325         928.81787    170.83833   0.00075472 
  1801         1417.88281   170.68133   0.00055525 
  2398         2172.37744   170.52452   0.00041701 
  2977         3098.00904   170.36791   0.00033591 
  3891         3935.65401   170.21149   0.000257  
  4258         4303.82886   170.05527   0.00023485 
  3869         3907.51793   169.89924   0.00025846 
  3152         3213.71355   169.74341   0.00031726 
  2772         2767.88877   169.58777   0.00036075 
  2875         2644.5312    169.43232   0.00034783 
  3259         2626.81946   169.27707   0.00030684 
  3099         2375.30009   169.12202   0.00032268 
  2142         1833.56839   168.96715   0.00046685 
  1386         1278.89534   168.81248   0.0007215 
  1042         875.86282    168.65801   0.00095969 
  883          634.32335    168.50372   0.0011325 
  905          499.07338    168.34963   0.00110497 
  746          418.70236    168.19573   0.00134048 
  505          367.57661    168.04202   0.0019802 
  378          334.81495    167.88851   0.0026455 
  370          315.42114    167.73518   0.0027027 
  317          307.21711    167.58205   0.00315457 
  316          308.16411    167.4291    0.00316456 
  386          314.22118    167.27635   0.00259067 
  381          319.40079    167.12379   0.00262467 
  407          315.8131     166.97142   0.002457  
  415          300.74289    166.81924   0.00240964 
  365          284.42958    166.66725   0.00273973 
  335          274.49839    166.51545   0.00298507 
  349          270.65855    166.36384   0.00286533 
  316          268.45515    166.21242   0.00316456 
  299          262.30262    166.06118   0.00334448 
  305          253.02821    165.91014   0.00327869 
  339          246.14273    165.75928   0.00294985 
  319          244.98985    165.60861   0.0031348 
  327          250.59407    165.45814   0.0030581 
  343          261.76191    165.30784   0.00291545 
  347          274.6903     165.15774   0.00288184 
  328          284.15347    165.00782   0.00304878 
  333          284.01925    164.85809   0.003003  
  304          276.57026    164.70855   0.00328947 
  291          271.11807    164.55919   0.00343643 
  285          271.63825    164.41002   0.00350877 
  318          276.63226    164.26104   0.00314465 
  299          282.03364    164.11224   0.00334448 
  312          284.56414    163.96363   0.00320513 
  325          287.10595    163.8152    0.00307692 
  319          293.92884    163.66696   0.0031348 
  417          307.35044    163.5189    0.00239808 
  442          329.23472    163.37103   0.00226244 
  510          363.14795    163.22335   0.00196078 
  577          416.86449    163.07584   0.0017331 
  714          504.86255    162.92852   0.00140056 
  921          649.26608    162.78139   0.00108578 
  1142         876.00686    162.63444   0.00087566 
  1528         1200.04069   162.48767   0.00065445 
  1989         1595.53464   162.34109   0.00050277 
  2404         1977.72906   162.19469   0.00041597 
  2852         2219.31889   162.04847   0.00035063 
  2601         2189.19102   161.90243   0.00038447 
  2157         1949.21385   161.75658   0.00046361 
  1548         1708.8851    161.61091   0.00064599 
  1508         1566.75695   161.46542   0.00066313 
  1534         1493.42937   161.32011   0.00065189 
  1522         1395.85059   161.17498   0.00065703 
  1233         1197.5193    161.03004   0.00081103 
  842          944.11036    160.88528   0.00118765 
  549          717.15588    160.74069   0.00182149 
  395          548.37869    160.59629   0.00253165 
  325          435.59042    160.45207   0.00307692 
  275          364.60613    160.30802   0.00363636 
  247          320.23797    160.16416   0.00404858 
  227          291.19828    160.02048   0.00440529 
  209          270.75132    159.87698   0.00478469 
  216          255.38852    159.73365   0.00462963 
  239          243.33261    159.59051   0.0041841 
  222          233.61227    159.44754   0.0045045 
  204          225.62953    159.30475   0.00490196 
  191          218.97954    159.16214   0.0052356 
  211          213.37084    159.01971   0.00473934 
  199          208.58928    158.87746   0.00502513 
  164          204.47383    158.73538   0.00609756 
  188          200.90104    158.59348   0.00531915 
  183          197.77594    158.45176   0.00546448 
  162          195.02307    158.31022   0.00617284 
  190          192.58298    158.16885   0.00526316 
  192          190.40757    158.02766   0.00520833 
  196          188.45793    157.88665   0.00510204 
  177          186.70211    157.74581   0.00564972 
  185          185.11404    157.60515   0.00540541 
  169          183.67167    157.46466   0.00591716 
  211          182.35688    157.32435   0.00473934 
  180          181.15431    157.18421   0.00555556 
  173          180.05061    157.04425   0.00578035 
  169          179.03469    156.90447   0.00591716 
  155          178.09719    156.76486   0.00645161 
  171          177.22984    156.62542   0.00584795 
  158          176.42554    156.48616   0.00632911 
  161          175.67814    156.34707   0.00621118 
  175          174.9823     156.20816   0.00571429 
  165          174.3327     156.06941   0.00606061 
  182          173.72652    155.93085   0.00549451 
  192          173.15946    155.79245   0.00520833 
  175          172.62844    155.65423   0.00571429 
  164          172.1307     155.51618   0.00609756 
  179          171.66331    155.37831   0.00558659 
  157          171.22475    155.2406    0.00636943 
  159          170.81273    155.10307   0.00628931 
  147          170.42557    154.96571   0.00680272 
  156          170.0614     154.82852   0.00641026 
  164          169.71959    154.6915    0.00609756 
  169          169.39847    154.55466   0.00591716 
  167          169.09615    154.41798   0.00598802 
  172          168.81341    154.28148   0.00581395 
  161          168.54836    154.14515   0.00621118 
  148          168.30065    154.00898   0.00675676 
  182          168.06945    153.87299   0.00549451 
  153          167.85375    153.73717   0.00653595 
  174          167.65396    153.60152   0.00574713 
  174          167.4692     153.46603   0.00574713 
  149          167.29916    153.33072   0.00671141 
  159          167.14356    153.19557   0.00628931 
  161          167.00222    153.0606    0.00621118 
  162          166.87492    152.92579   0.00617284 
  180          166.76161    152.79115   0.00555556 
  161          166.66221    152.65668   0.00621118 
  175          166.57673    152.52238   0.00571429 
  151          166.50526    152.38824   0.00662252 
  159          166.44789    152.25428   0.00628931 
  167          166.4048     152.12048   0.00598802 
  184          166.37623    151.98685   0.00543478 
  159          166.36238    151.85338   0.00628931 
  154          166.36364    151.72008   0.00649351 
  169          166.38034    151.58695   0.00591716 
  169          166.41297    151.45399   0.00591716 
  150          166.46201    151.32119   0.00666667 
  139          166.52805    151.18856   0.00719424 
  178          166.61172    151.05609   0.00561798 
  161          166.71367    150.92379   0.00621118 
  158          166.83473    150.79165   0.00632911 
  172          166.97575    150.65968   0.00581395 
  159          167.13768    150.52787   0.00628931 
  157          167.32158    150.39623   0.00636943 
  148          167.52853    150.26476   0.00675676 
  160          167.75981    150.13345   0.00625   
  165          168.01673    150.0023    0.00606061 
  141          168.30077    149.87132   0.0070922 
  135          168.61354    149.7405    0.00740741 
  147          168.9568     149.60984   0.00680272 
  149          169.33236    149.47935   0.00671141 
  164          169.7423     149.34902   0.00609756 
  162          170.18875    149.21885   0.00617284 
  155          170.67412    149.08885   0.00645161 
  165          171.20097    148.95901   0.00606061 
  182          171.7721     148.82933   0.00549451 
  143          172.39037    148.69981   0.00699301 
  148          173.05904    148.57046   0.00675676 
  175          173.78138    148.44126   0.00571429 
  161          174.56108    148.31223   0.00621118 
  159          175.40194    148.18336   0.00628931 
  154          176.30922    148.05465   0.00649351 
  173          177.28484    147.92611   0.00578035 
  173          178.33444    147.79772   0.00578035 
  168          179.46249    147.66949   0.00595238 
  170          180.67376    147.54143   0.00588235 
  176          181.97303    147.41352   0.00568182 
  163          183.36499    147.28577   0.00613497 
  152          184.85497    147.15819   0.00657895 
  154          186.44591    147.03076   0.00649351 
  157          188.1421     146.9035    0.00636943 
  185          189.94678    146.77639   0.00540541 
  156          191.86215    146.64944   0.00641026 
  161          193.88912    146.52265   0.00621118 
  183          196.02733    146.39602   0.00546448 
  177          198.27385    146.26955   0.00564972 
  194          200.62358    146.14323   0.00515464 
  207          203.069      146.01708   0.00483092 
  194          205.59932    145.89108   0.00515464 
  187          208.20034    145.76524   0.00534759 
  181          210.85462    145.63955   0.00552486 
  214          213.5405     145.51403   0.0046729 
  203          216.23298    145.38866   0.00492611 
  176          218.90439    145.26344   0.00568182 
  243          221.52422    145.13839   0.00411523 
  206          224.06005    145.01349   0.00485437 
  222          226.4786     144.88875   0.0045045 
  209          228.74649    144.76416   0.00478469 
  246          230.83107    144.63973   0.00406504 
  261          232.70316    144.51546   0.00383142 
  245          234.33781    144.39134   0.00408163 
  275          235.71699    144.26737   0.00363636 
  291          236.83367    144.14356   0.00343643 
  297          237.70049    144.01991   0.003367  
  298          238.37309    143.89641   0.0033557 
  309          239.01147    143.77306   0.00323625 
  297          239.99771    143.64987   0.003367  
  291          242.07315    143.52684   0.00343643 
  275          246.31387    143.40396   0.00363636 
  318          253.58487    143.28123   0.00314465 
  295          263.13466    143.15865   0.00338983 
  290          271.63595    143.03623   0.00344828 
  260          274.0876     142.91396   0.00384615 
  274          266.62009    142.79185   0.00364964 
  244          254.58428    142.66989   0.00409836 
  245          245.46552    142.54808   0.00408163 
  259          241.42156    142.42642   0.003861  
  231          240.57672    142.30491   0.004329  
  223          239.5058     142.18356   0.0044843 
  224          235.8193     142.06236   0.00446429 
  209          231.97733    141.94131   0.00478469 
  195          230.51159    141.82041   0.00512821 
  186          230.25031    141.69967   0.00537634 
  227          227.70673    141.57907   0.00440529 
  162          220.36022    141.45863   0.00617284 
  180          211.59213    141.33834   0.00555556 
  200          205.33008    141.21819   0.005     
  203          202.28459    141.0982    0.00492611 
  210          200.867      140.97836   0.0047619 
  163          198.57481    140.85867   0.00613497 
  209          193.76918    140.73913   0.00478469 
  170          187.95423    140.61973   0.00588235 
  182          182.9805     140.50049   0.00549451 
  174          179.38087    140.3814    0.00574713 
  163          176.9474     140.26245   0.00613497 
  169          175.28779    140.14366   0.00591716 
  164          174.12724    140.02501   0.00609756 
  176          173.38297    139.90651   0.00568182 
  187          173.17295    139.78816   0.00534759 
  228          173.89967    139.66996   0.00438596 
  230          176.41429    139.55191   0.00434783 
  292          182.05773    139.434     0.00342466 
  338          192.1618     139.31625   0.00295858 
  401          206.51166    139.19864   0.00249377 
  417          221.81024    139.08117   0.00239808 
  430          232.48671    138.96386   0.00232558 
  356          232.87402    138.84669   0.00280899 
  336          226.71664    138.72967   0.00297619 
  358          221.38617    138.61279   0.0027933 
  334          217.42594    138.49606   0.00299401 
  334          213.04267    138.37948   0.00299401 
  280          208.12686    138.26304   0.00357143 
  273          200.85162    138.14675   0.003663  
  248          192.1662     138.0306    0.00403226 
  216          184.56021    137.9146    0.00462963 
  196          177.6064     137.79875   0.00510204 
  190          170.63669    137.68304   0.00526316 
  196          164.77126    137.56748   0.00510204 
  164          160.60713    137.45206   0.00609756 
  172          157.92857    137.33678   0.00581395 
  156          156.2504     137.22165   0.00641026 
  136          155.13299    137.10666   0.00735294 
  175          154.3047     136.99182   0.00571429 
  166          153.63501    136.87712   0.0060241 
  168          153.06732    136.76257   0.00595238 
  162          152.57457    136.64816   0.00617284 
  139          152.14117    136.53389   0.00719424 
  139          151.75675    136.41976   0.00719424 
  129          151.41402    136.30578   0.00775194 
  176          151.10763    136.19194   0.00568182 
  134          150.83372    136.07825   0.00746269 
  154          150.58994    135.96469   0.00649351 
  151          150.37295    135.85128   0.00662252 
  144          150.18166    135.73801   0.00694444 
  148          150.01483    135.62488   0.00675676 
  147          149.87151    135.5119    0.00680272 
  135          149.75104    135.39905   0.00740741 
  132          149.6529     135.28635   0.00757576 
  128          149.57705    135.17379   0.0078125 
  155          149.52256    135.06137   0.00645161 
  143          149.48953    134.94909   0.00699301 
  139          149.47771    134.83695   0.00719424 
  123          149.48688    134.72495   0.00813008 
  135          149.51674    134.6131    0.00740741 
  133          149.5669     134.50138   0.0075188 
  138          149.63683    134.3898    0.00724638 
  144          149.72588    134.27836   0.00694444 
  130          149.83315    134.16706   0.00769231 
  157          149.95762    134.05591   0.00636943 
  116          150.09806    133.94489   0.00862069 
  165          150.25302    133.83401   0.00606061 
  148          150.42091    133.72327   0.00675676 
  139          150.60479    133.61266   0.00719424 
  140          150.79317    133.5022    0.00714286 
  156          150.989      133.39187   0.00641026 
  126          151.19048    133.28169   0.00793651 
  134          151.39598    133.17164   0.00746269 
  166          151.60413    133.06173   0.0060241 
  138          151.81417    132.95196   0.00724638 
  149          152.02858    132.84232   0.00671141 
  149          152.24366    132.73282   0.00671141 
  159          152.4651     132.62346   0.00628931 
  133          152.69902    132.51424   0.0075188 
  144          152.95599    132.40515   0.00694444 
  156          153.2543     132.2962    0.00641026 
  150          153.62745    132.18739   0.00666667 
  180          154.14665    132.07871   0.00555556 
  179          154.98373    131.97017   0.00558659 
  176          156.54903    131.86177   0.00568182 
  178          159.68198    131.7535    0.00561798 
  201          165.70689    131.64537   0.00497512 
  196          175.91043    131.53737   0.00510204 
  204          189.9358     131.42951   0.00490196 
  183          203.93887    131.32178   0.00546448 
  197          211.41767    131.21419   0.00507614 
  205          206.2533     131.10674   0.00487805 
  195          193.23452    130.99942   0.00512821 
  191          182.65112    130.89223   0.0052356 
  166          178.69713    130.78518   0.0060241 
  198          179.699      130.67826   0.00505051 
  175          180.955      130.57148   0.00571429 
  139          177.41711    130.46483   0.00719424 
  145          169.02507    130.35831   0.00689655 
  178          160.35014    130.25193   0.00561798 
  180          153.93889    130.14568   0.00555556 
  159          149.99105    130.03956   0.00628931 
  150          147.7575     129.93358   0.00666667 
  150          146.44982    129.82773   0.00666667 
  139          145.59131    129.72201   0.00719424 
  121          144.98263    129.61643   0.00826446 
  147          144.58518    129.51098   0.00680272 
  150          144.46491    129.40566   0.00666667 
  186          144.77727    129.30047   0.00537634 
  146          145.70992    129.19542   0.00684932 
  176          147.28606    129.09049   0.00568182 
  141          149.06924    128.9857    0.0070922 
  159          150.18277    128.88104   0.00628931 
  172          149.62841    128.77651   0.00581395 
  152          147.65832    128.67211   0.00657895 
  152          145.77252    128.56785   0.00657895 
  154          144.80598    128.46371   0.00649351 
  152          144.69015    128.3597    0.00657895 
  168          144.82047    128.25583   0.00595238 
  147          144.43842    128.15209   0.00680272 
  156          143.26162    128.04847   0.00641026 
  144          141.87417    127.94499   0.00694444 
  123          140.75941    127.84163   0.00813008 
  140          140.01674    127.73841   0.00714286 
  135          139.55953    127.63531   0.00740741 
  150          139.26731    127.53235   0.00666667 
  130          139.05708    127.42951   0.00769231 
  118          138.88877    127.3268    0.00847458 
  122          138.74554    127.22422   0.00819672 
  125          138.62086    127.12178   0.008     
  133          138.51095    127.01945   0.0075188 
  151          138.41372    126.91726   0.00662252 
  137          138.32764    126.8152    0.00729927 
  148          138.25235    126.71326   0.00675676 
  110          138.1856     126.61145   0.00909091 
  124          138.12752    126.50977   0.00806452 
  111          138.07767    126.40822   0.00900901 
  110          138.03581    126.30679   0.00909091 
  119          138.00178    126.2055    0.00840336 
  140          137.976      126.10433   0.00714286 
  136          137.95677    126.00328   0.00735294 
  140          137.94497    125.90236   0.00714286 
  130          137.94062    125.80157   0.00769231 
  118          137.94383    125.70091   0.00847458 
  159          137.95473    125.60037   0.00628931 
  138          137.9736     125.49996   0.00724638 
  159          138.00102    125.39968   0.00628931 
  123          138.03718    125.29952   0.00813008 
  133          138.0821     125.19949   0.0075188 
  122          138.13708    125.09958   0.00819672 
  124          138.20346    124.9998    0.00806452 
  116          138.28395    124.90014   0.00862069 
  163          138.38404    124.80061   0.00613497 
  151          138.5157     124.7012    0.00662252 
  123          138.69906    124.60192   0.00813008 
  140          138.95816    124.50276   0.00714286 
  121          139.30083    124.40373   0.00826446 
  156          139.68583    124.30482   0.00641026 
  157          140.02151    124.20604   0.00636943 
  137          140.20451    124.10738   0.00729927 
  143          140.27296    124.00884   0.00699301 
  145          140.43525    123.91043   0.00689655 
  127          140.88514    123.81214   0.00787402 
  144          141.79166    123.71398   0.00694444 
  147          143.30195    123.61594   0.00680272 
  133          145.41915    123.51802   0.0075188 
  149          147.76975    123.42022   0.00671141 
  129          149.80026    123.32255   0.00775194 
  145          150.22585    123.225     0.00689655 
  135          149.26792    123.12757   0.00740741 
  129          148.188      123.03027   0.00775194 
  138          147.65187    122.93309   0.00724638 
  147          147.63035    122.83603   0.00680272 
  144          147.90065    122.73909   0.00694444 
  130          147.98004    122.64227   0.00769231 
  134          147.55957    122.54558   0.00746269 
  133          146.80648    122.449     0.0075188 
  123          146.20333    122.35255   0.00813008 
  138          145.78142    122.25622   0.00724638 
  140          145.55652    122.16001   0.00714286 
  120          145.5543     122.06392   0.00833333 
  129          145.74033    121.96795   0.00775194 
  145          146.06119    121.87211   0.00689655 
  170          146.47074    121.77638   0.00588235 
  152          146.93753    121.68077   0.00657895 
  112          147.44654    121.58529   0.00892857 
  142          147.98973    121.48992   0.00704225 
  159          148.56376    121.39467   0.00628931 
  133          149.16675    121.29955   0.0075188 
  152          149.79792    121.20454   0.00657895 
  133          150.45694    121.10965   0.0075188 
  130          151.14421    121.01488   0.00769231 
  150          151.86036    120.92023   0.00666667 
  162          152.60687    120.8257    0.00617284 
  161          153.38578    120.73129   0.00621118 
  178          154.19948    120.637     0.00561798 
  124          155.05109    120.54283   0.00806452 
  139          155.94432    120.44877   0.00719424 
  142          156.8834     120.35483   0.00704225 
  144          157.87304    120.26101   0.00694444 
  154          158.91853    120.16731   0.00649351 
  155          160.02529    120.07373   0.00645161 
  142          161.20002    119.98026   0.00704225 
  181          162.44802    119.88691   0.00552486 
  128          163.7767     119.79368   0.0078125 
  158          165.1907     119.70057   0.00632911 
  158          166.70368    119.60757   0.00632911 
  148          168.32109    119.51469   0.00675676 
  152          170.05227    119.42193   0.00657895 
  162          171.90784    119.32928   0.00617284 
  167          173.89739    119.23676   0.00598802 
  165          176.03694    119.14434   0.00606061 
  169          178.34013    119.05205   0.00591716 
  163          180.8232     118.95986   0.00613497 
  153          183.50556    118.8678    0.00653595 
  155          186.40958    118.77585   0.00645161 
  148          189.56068    118.68402   0.00675676 
  172          192.98846    118.5923    0.00581395 
  176          196.72763    118.5007    0.00568182 
  171          200.81682    118.40921   0.00584795 
  141          205.30212    118.31784   0.0070922 
  175          210.23714    118.22658   0.00571429 
  170          215.62124    118.13544   0.00588235 
  190          221.65439    118.04441   0.00526316 
  187          228.36086    117.9535    0.00534759 
  183          235.84169    117.8627    0.00546448 
  177          244.22077    117.77202   0.00564972 
  205          253.64411    117.68145   0.00487805 
  207          264.26299    117.59099   0.00483092 
  225          276.35849    117.50065   0.00444444 
  245          290.17198    117.41042   0.00408163 
  241          306.03653    117.32031   0.00414938 
  277          324.37921    117.2303    0.00361011 
  317          345.7382     117.14042   0.00315457 
  299          370.81163    117.05064   0.00334448 
  386          400.50765    116.96098   0.00259067 
  399          436.03689    116.87143   0.00250627 
  485          479.01135    116.78199   0.00206186 
  529          531.66813    116.69267   0.00189036 
  678          597.15793    116.60346   0.00147493 
  687          680.16971    116.51436   0.0014556 
  897          788.35298    116.42537   0.00111483 
  1054         935.94139    116.3365    0.00094877 
  1297         1151.91861   116.24773   0.00077101 
  1668         1495.07313   116.15908   0.00059952 
  2126         2070.80316   116.07054   0.00047037 
  2882         3031.26608   115.98212   0.00034698 
  4036         4530.30444   115.8938    0.00024777 
  5731         6611.74908   115.80559   0.00017449 
  7731         8990.97364   115.7175    0.00012935 
  10341        10723.70648  115.62952   0.0000967 
  12238        10642.97956  115.54164   0.00008171 
  13010        9056.19868   115.45388   0.00007686 
  10828        7331.52934   115.36623   0.00009235 
  7559         6294.95183   115.27869   0.00013229 
  5904         6090.58326   115.19126   0.00016938 
  5815         6368.84913   115.10394   0.00017197 
  6362         6362.315     115.01673   0.00015718 
  6572         5537.16622   114.92963   0.00015216 
  6131         4249.96179   114.84264   0.00016311 
  4287         3040.63437   114.75576   0.00023326 
  2447         2126.00279   114.66898   0.00040866 
  1430         1513.50158   114.58232   0.0006993 
  1078         1131.63347   114.49577   0.00092764 
  730          897.02507    114.40932   0.00136986 
  621          746.50078    114.32299   0.00161031 
  549          642.40568    114.23676   0.00182149 
  504          565.29145    114.15064   0.00198413 
  445          505.47816    114.06464   0.00224719 
  448          457.78902    113.97873   0.00223214 
  401          419.07132    113.89294   0.00249377 
  403          387.22139    113.80726   0.00248139 
  348          360.74835    113.72168   0.00287356 
  333          338.54317    113.63621   0.003003  
  321          319.7331     113.55085   0.00311526 
  308          303.6025     113.4656    0.00324675 
  326          289.58036    113.38045   0.00306748 
  297          277.33897    113.29541   0.003367  
  261          266.70707    113.21048   0.00383142 
  264          257.46592    113.12566   0.00378788 
  266          249.49345    113.04094   0.0037594 
  259          242.54022    112.95633   0.003861  
  212          236.41163    112.87183   0.00471698 
  212          230.96371    112.78743   0.00471698 
  210          226.13208    112.70314   0.0047619 
  169          221.93206    112.61896   0.00591716 
  180          218.29872    112.53488   0.00555556 
  188          215.17469    112.45091   0.00531915 
  169          212.5073     112.36704   0.00591716 
  186          210.25192    112.28328   0.00537634 
  213          208.37451    112.19962   0.00469484 
  184          206.84789    112.11608   0.00543478 
  197          205.65118    112.03263   0.00507614 
  176          204.76646    111.94929   0.00568182 
  162          204.17998    111.86606   0.00617284 
  158          203.88026    111.78293   0.00632911 
  172          203.85966    111.69991   0.00581395 
  157          204.1146     111.61699   0.00636943 
  155          204.65049    111.53417   0.00645161 
  138          205.48215    111.45146   0.00724638 
  163          206.63019    111.36886   0.00613497 
  184          208.09849    111.28636   0.00543478 
  164          209.83609    111.20396   0.00609756 
  180          211.72599    111.12167   0.00555556 
  132          213.63422    111.03948   0.00757576 
  146          215.57497    110.95739   0.00684932 
  168          217.72248    110.87541   0.00595238 
  149          220.18016    110.79353   0.00671141 
  177          222.94993    110.71176   0.00564972 
  154          225.96283    110.63009   0.00649351 
  155          229.11656    110.54852   0.00645161 
  167          232.32479    110.46705   0.00598802 
  201          235.60457    110.38569   0.00497512 
  182          239.02054    110.30443   0.00549451 
  194          242.59052    110.22327   0.00515464 
  181          246.29399    110.14221   0.00552486 
  179          250.09663    110.06126   0.00558659 
  196          253.96288    109.98041   0.00510204 
  206          257.86001    109.89966   0.00485437 
  229          261.7567     109.81902   0.00436681 
  225          265.62108    109.73847   0.00444444 
  230          269.42136    109.65803   0.00434783 
  240          273.12825    109.57769   0.00416667 
  274          276.71883    109.49745   0.00364964 
  261          280.18853    109.41731   0.00383142 
  281          283.58424    109.33727   0.00355872 
  321          287.09029    109.25733   0.00311526 
  349          291.19524    109.1775    0.00286533 
  390          296.8618     109.09777   0.0025641 
  372          305.39765    109.01813   0.00268817 
  365          317.53168    108.9386    0.00273973 
  355          331.4788     108.85917   0.0028169 
  332          341.87625    108.77983   0.00301205 
  323          341.77503    108.7006    0.00309598 
  298          330.26597    108.62147   0.0033557 
  336          316.29233    108.54244   0.00297619 
  337          306.70142    108.46351   0.00296736 
  302          302.96179    108.38467   0.00331126 
  276          302.75522    108.30594   0.00362319 
  307          301.64757    108.22731   0.00325733 
  245          295.30797    108.14877   0.00408163 
  286          283.93935    108.07034   0.0034965 
  260          271.84866    107.992     0.00384615 
  236          261.51158    107.91377   0.00423729 
  277          253.21303    107.83563   0.00361011 
  221          246.34477    107.75759   0.00452489 
  235          240.23172    107.67965   0.00425532 
  248          234.46871    107.60181   0.00403226 
  240          228.89974    107.52407   0.00416667 
  220          223.49604    107.44642   0.00454545 
  189          218.26424    107.36888   0.00529101 
  189          213.21384    107.29143   0.00529101 
  192          208.35089    107.21408   0.00520833 
  161          203.67729    107.13682   0.00621118 
  149          199.19384    107.05967   0.00671141 
  163          194.90611    106.98261   0.00613497 
  157          190.82157    106.90565   0.00636943 
  126          186.94154    106.82879   0.00793651 
  150          183.26259    106.75202   0.00666667 
  139          179.77863    106.67536   0.00719424 
  112          176.48247    106.59878   0.00892857 
  147          173.36614    106.52231   0.00680272 
  125          170.42197    106.44593   0.008     
  149          167.64165    106.36965   0.00671141 
  147          165.0168     106.29347   0.00680272 
  173          162.53886    106.21738   0.00578035 
  154          160.19957    106.14139   0.00649351 
  138          157.99067    106.06549   0.00724638 
  142          155.9046     105.98969   0.00704225 
  118          153.93384    105.91399   0.00847458 
  141          152.07126    105.83838   0.0070922 
  129          150.31007    105.76287   0.00775194 
  128          148.60686    105.68745   0.0078125 
  151          147.02969    105.61213   0.00662252 
  116          145.53594    105.53691   0.00862069 
  133          144.12033    105.46178   0.0075188 
  142          142.77797    105.38674   0.00704225 
  132          141.48563    105.3118    0.00757576 
  130          140.27631    105.23695   0.00769231 
  127          139.12732    105.1622    0.00787402 
  131          138.03505    105.08755   0.00763359 
  109          136.99608    105.01299   0.00917431 
  119          136.00727    104.93852   0.00840336 
  118          135.06562    104.86415   0.00847458 
  125          134.16844    104.78987   0.008     
  121          133.31315    104.71568   0.00826446 
  96           132.49746    104.64159   0.01041667 
  112          131.71926    104.5676    0.00892857 
  137          130.97654    104.49369   0.00729927 
  130          130.26745    104.41989   0.00769231 
  134          129.59029    104.34617   0.00746269 
  112          128.94349    104.27255   0.00892857 
  140          128.32564    104.19902   0.00714286 
  123          127.73543    104.12558   0.00813008 
  126          127.17171    104.05224   0.00793651 
  119          126.63369    103.97899   0.00840336 
  132          126.11965    103.90583   0.00757576 
  143          125.62911    103.83277   0.00699301 
  123          125.16115    103.7598    0.00813008 
  123          124.71516    103.68692   0.00813008 
  130          124.29049    103.61413   0.00769231 
  150          123.88659    103.54144   0.00666667 
  108          123.50301    103.46884   0.00925926 
  132          123.13955    103.39633   0.00757576 
  96           122.79554    103.32391   0.01041667 
  121          122.471      103.25158   0.00826446 
  98           122.1658     103.17935   0.01020408 
  118          121.87991    103.1072    0.00847458 
  112          121.61341    103.03515   0.00892857 
  106          121.3665     102.96319   0.00943396 
  116          121.14172    102.89132   0.00862069 
  111          120.93506    102.81954   0.00900901 
  117          120.7494     102.74786   0.00854701 
  135          120.58553    102.67626   0.00740741 
  134          120.44453    102.60476   0.00746269 
  94           120.32781    102.53334   0.0106383 
  140          120.23717    102.46202   0.00714286 
  125          120.17507    102.39079   0.008     
  120          120.14482    102.31964   0.00833333 
  97           120.1513     102.24859   0.01030928 
  114          120.20029    102.17763   0.00877193 
  106          120.30204    102.10676   0.00943396 
  116          120.47317    102.03598   0.00862069 
  104          120.74799    101.96528   0.00961538 
  119          121.2096     101.89468   0.00840336 
  122          122.06012    101.82417   0.00819672 
  144          123.72243    101.75374   0.00694444 
  145          126.85691    101.68341   0.00689655 
  145          132.06186    101.61317   0.00689655 
  157          139.03604    101.54301   0.00636943 
  169          145.60656    101.47294   0.00591716 
  150          148.14032    101.40297   0.00666667 
  139          144.42733    101.33308   0.00719424 
  141          137.87629    101.26328   0.0070922 
  147          132.89375    101.19357   0.00680272 
  160          131.13429    101.12394   0.00625   
  156          132.17845    101.05441   0.00641026 
  129          134.19495    100.98496   0.00775194 
  162          134.74183    100.91561   0.00617284 
  142          132.28408    100.84634   0.00704225 
  125          128.22882    100.77716   0.008     
  148          124.59845    100.70806   0.00675676 
  136          122.08483    100.63906   0.00735294 
  127          120.54907    100.57014   0.00787402 
  127          119.60544    100.50131   0.00787402 
  131          118.9424     100.43256   0.00763359 
  139          118.39626    100.36391   0.00719424 
  122          117.90147    100.29534   0.00819672 
  107          117.43534    100.22686   0.00934579 
  117          116.99091    100.15847   0.00854701 
  115          116.56796    100.09016   0.00869565 
  106          116.17243    100.02194   0.00943396 
  130          115.82101    99.9538     0.00769231 
  108          115.55779    99.88576    0.00925926 
  135          115.46277    99.8178     0.00740741 
  108          115.64679    99.74992    0.00925926 
  123          116.17977    99.68214    0.00813008 
  105          116.93098    99.61443    0.00952381 
  107          117.45948    99.54682    0.00934579 
  125          117.18194    99.47929    0.008     
  120          116.01724    99.41185    0.00833333 
  129          114.68183    99.34449    0.00775194 
  124          113.73788    99.27722    0.00806452 
  113          113.32777    99.21003    0.00884956 
  138          113.3124     99.14293    0.00724638 
  98           113.36414    99.07592    0.01020408 
  116          113.10329    99.00899    0.00862069 
  132          112.39763    98.94214    0.00757576 
  130          111.55461    98.87538    0.00769231 
  105          110.84161    98.80871    0.00952381 
  102          110.3228     98.74212    0.00980392 
  114          109.95825    98.67561    0.00877193 
  100          109.68639    98.60919    0.01      
  126          109.46358    98.54286    0.00793651 
  116          109.26818    98.4766     0.00862069 
  114          109.09155    98.41044    0.00877193 
  96           108.93028    98.34436    0.01041667 
  112          108.78297    98.27836    0.00892857 
  114          108.64905    98.21244    0.00877193 
  98           108.52868    98.14661    0.01020408 
  109          108.42267    98.08087    0.00917431 
  117          108.33265    98.0152     0.00854701 
  100          108.26154    97.94962    0.01      
  102          108.21455    97.88413    0.00980392 
  113          108.20269    97.81872    0.00884956 
  110          108.25276    97.75339    0.00909091 
  132          108.4306     97.68814    0.00757576 
  109          108.87535    97.62298    0.00917431 
  102          109.80909    97.5579     0.00980392 
  114          111.44036    97.4929     0.00877193 
  125          113.69025    97.42799    0.008     
  143          115.84801    97.36316    0.00699301 
  131          116.67741    97.29841    0.00763359 
  109          115.39652    97.23375    0.00917431 
  125          113.11343    97.16916    0.008     
  132          111.32373    97.10466    0.00757576 
  121          110.61663    97.04024    0.00826446 
  125          110.90488    96.97591    0.008     
  115          111.63892    96.91165    0.00869565 
  124          112.01614    96.84748    0.00806452 
  117          111.41632    96.78339    0.00854701 
  111          110.1621     96.71938    0.00900901 
  127          108.98753    96.65546    0.00787402 
  137          108.20532    96.59161    0.00729927 
  105          107.80778    96.52785    0.00952381 
  131          107.84476    96.46417    0.00763359 
  102          107.91889    96.40056    0.00980392 
  112          108.20595    96.33704    0.00892857 
  106          108.81901    96.27361    0.00943396 
  103          109.91169    96.21025    0.00970874 
  121          111.52132    96.14697    0.00826446 
  107          113.31665    96.08377    0.00934579 
  114          114.53811    96.02066    0.00877193 
  125          114.45345    95.95762    0.008     
  121          113.56597    95.89467    0.00826446 
  115          112.9609     95.8318     0.00869565 
  132          113.63764    95.769      0.00757576 
  104          116.34965    95.70629    0.00961538 
  126          121.89475    95.64366    0.00793651 
  133          130.73083    95.5811     0.0075188 
  122          141.82634    95.51863    0.00819672 
  137          151.5323     95.45624    0.00729927 
  138          154.34579    95.39392    0.00724638 
  155          147.31219    95.33169    0.00645161 
  159          136.25517    95.26953    0.00628931 
  151          127.99492    95.20746    0.00662252 
  144          125.01198    95.14546    0.00694444 
  158          126.75991    95.08355    0.00632911 
  126          130.62842    95.02171    0.00793651 
  134          132.82211    94.95995    0.00746269 
  155          130.37959    94.89827    0.00645161 
  145          124.75601    94.83667    0.00689655 
  119          119.31717    94.77515    0.00840336 
  126          115.41331    94.71371    0.00793651 
  124          113.04469    94.65234    0.00806452 
  128          111.80869    94.59106    0.0078125 
  116          111.26908    94.52985    0.00862069 
  96           111.13214    94.46872    0.01041667 
  124          111.22011    94.40767    0.00806452 
  116          111.39501    94.3467     0.00862069 
  105          111.54215    94.2858     0.00952381 
  120          111.63752    94.22498    0.00833333 
  105          111.76329    94.16424    0.00952381 
  127          111.97976    94.10358    0.00787402 
  110          112.29975    94.043      0.00909091 
  117          112.71544    93.98249    0.00854701 
  106          113.21929    93.92207    0.00943396 
  120          113.81596    93.86171    0.00833333 
  106          114.53031    93.80144    0.00943396 
  113          115.41843    93.74124    0.00884956 
  101          116.57191    93.68112    0.00990099 
  121          118.09115    93.62108    0.00826446 
  123          119.99495    93.56112    0.00813008 
  146          122.09029    93.50123    0.00684932 
  130          123.97907    93.44141    0.00769231 
  139          125.38608    93.38168    0.00719424 
  141          126.74177    93.32202    0.0070922 
  123          128.78403    93.26244    0.00813008 
  138          132.06835    93.20293    0.00724638 
  141          137.14646    93.1435     0.0070922 
  152          144.79662    93.08415    0.00657895 
  150          156.17807    93.02487    0.00666667 
  155          172.80924    92.96567    0.00645161 
  178          196.29717    92.90654    0.00561798 
  187          227.00809    92.84749    0.00534759 
  228          261.14       92.78852    0.00438596 
  211          287.42344    92.72962    0.00473934 
  246          291.48978    92.6708     0.00406504 
  223          273.55655    92.61205    0.0044843 
  175          248.99898    92.55338    0.00571429 
  175          230.5103     92.49478    0.00571429 
  191          222.60769    92.43626    0.0052356 
  171          224.1922     92.37781    0.00584795 
  208          229.56196    92.31944    0.00480769 
  207          229.51548    92.26115    0.00483092 
  200          218.98639    92.20292    0.005     
  176          202.58986    92.14478    0.00568182 
  177          187.05906    92.0867     0.00564972 
  168          175.67448    92.02871    0.00595238 
  148          169.28033    91.97078    0.00675676 
  154          167.82421    91.91293    0.00649351 
  186          170.67707    91.85516    0.00537634 
  170          176.08825    91.79746    0.00588235 
  171          180.84341    91.73983    0.00584795 
  196          181.62322    91.68228    0.00510204 
  171          178.91333    91.6248     0.00584795 
  162          176.62723    91.5674     0.00617284 
  191          177.17342    91.51007    0.0052356 
  166          181.04561    91.45281    0.0060241 
  177          187.56677    91.39563    0.00564972 
  182          195.19665    91.33852    0.00549451 
  186          202.05525    91.28148    0.00537634 
  217          207.41242    91.22452    0.00460829 
  199          212.94633    91.16763    0.00502513 
  196          220.39291    91.11081    0.00510204 
  229          230.44077    91.05407    0.00436681 
  227          243.25856    90.99739    0.00440529 
  240          258.97117    90.9408     0.00416667 
  292          277.92772    90.88427    0.00342466 
  328          300.80688    90.82782    0.00304878 
  314          328.63885    90.77144    0.00318471 
  375          362.95448    90.71513    0.00266667 
  374          405.93143    90.6589     0.0026738 
  428          460.65694    90.60274    0.00233645 
  571          531.69603    90.54665    0.00175131 
  715          626.86989    90.49063    0.0013986 
  930          762.30125    90.43468    0.00107527 
  1176         972.64192    90.37881    0.00085034 
  1580         1323.422     90.32301    0.00063291 
  2082         1912.4421    90.26728    0.00048031 
  2733         2845.38974   90.21162    0.0003659 
  3925         4171.42891   90.15603    0.00025478 
  5339         5751.9653    90.10052    0.0001873 
  6736         7041.38994   90.04507    0.00014846 
  7141         7198.49105   89.9897     0.00014004 
  6241         6179.46617   89.9344     0.00016023 
  4469         4855.17919   89.87917    0.00022376 
  3413         3885.30972   89.82401    0.000293  
  2762         3486.18038   89.76892    0.00036206 
  2931         3610.14081   89.71391    0.00034118 
  3418         3994.04827   89.65896    0.00029257 
  3789         4146.40202   89.60409    0.00026392 
  3523         3700.85128   89.54929    0.00028385 
  2677         2881.08115   89.49455    0.00037355 
  1730         2075.24137   89.43989    0.00057803 
  1012         1453.46806   89.3853     0.00098814 
  744          1032.34204   89.33078    0.00134409 
  548          768.41259    89.27633    0.00182482 
  494          606.68587    89.22194    0.00202429 
  359          503.83262    89.16763    0.00278552 
  390          433.46242    89.11339    0.0025641 
  361          381.70323    89.05922    0.00277008 
  280          341.69173    89.00512    0.00357143 
  295          309.85891    88.95109    0.00338983 
  282          284.15357    88.89713    0.0035461 
  256          263.32384    88.84324    0.00390625 
  256          246.61769    88.78942    0.00390625 
  239          233.52354    88.73566    0.0041841 
  245          223.34405    88.68198    0.00408163 
  202          214.7824     88.62837    0.0049505 
  198          206.11935    88.57482    0.00505051 
  181          196.58471    88.52135    0.00552486 
  203          187.52854    88.46794    0.00492611 
  189          180.17182    88.4146     0.00529101 
  181          174.43844    88.36134    0.00552486 
  174          169.53986    88.30814    0.00574713 
  187          164.92662    88.25501    0.00534759 
  184          160.42542    88.20194    0.00543478 
  160          155.65979    88.14895    0.00625   
  144          150.81852    88.09603    0.00694444 
  150          146.60864    88.04317    0.00666667 
  146          143.19196    87.99038    0.00684932 
  137          140.21286    87.93766    0.00729927 
  142          137.27706    87.88501    0.00704225 
  142          134.44628    87.83243    0.00704225 
  136          131.96581    87.77991    0.00735294 
  120          129.94989    87.72746    0.00833333 
  163          128.44034    87.67508    0.00613497 
  151          127.46187    87.62277    0.00662252 
  114          126.97333    87.57053    0.00877193 
  123          126.71857    87.51835    0.00813008 
  122          126.17278    87.46624    0.00819672 
  124          124.87721    87.4142     0.00806452 
  130          123.16846    87.36223    0.00769231 
  114          121.83893    87.31032    0.00877193 
  109          121.31891    87.25848    0.00917431 
  122          121.57461    87.20671    0.00819672 
  144          122.08209    87.155      0.00694444 
  146          121.97187    87.10336    0.00684932 
  123          120.71519    87.05179    0.00813008 
  118          118.82363    87.00029    0.00847458 
  113          117.22433    86.94885    0.00884956 
  104          116.50111    86.89748    0.00961538 
  127          116.77772    86.84618    0.00787402 
  119          117.71722    86.79494    0.00840336 
  114          118.46347    86.74377    0.00877193 
  131          117.95462    86.69266    0.00763359 
  139          116.01051    86.64162    0.00719424 
  150          113.71271    86.59065    0.00666667 
  136          111.91998    86.53974    0.00735294 
  131          110.86693    86.4889     0.00763359 
  121          110.44464    86.43813    0.00826446 
  113          110.35483    86.38742    0.00884956 
  121          110.1715     86.33677    0.00826446 
  130          109.5072     86.2862     0.00769231 
  108          108.41983    86.23569    0.00925926 
  127          107.31004    86.18524    0.00787402 
  125          106.39431    86.13486    0.008     
  117          105.69229    86.08454    0.00854701 
  118          105.14308    86.03429    0.00847458 
  105          104.68193    85.98411    0.00952381 
  110          104.26905    85.93399    0.00909091 
  105          103.88584    85.88394    0.00952381 
  109          103.52426    85.83395    0.00917431 
  105          103.18022    85.78402    0.00952381 
  105          102.85074    85.73416    0.00952381 
  88           102.5335     85.68437    0.01136364 
  88           102.2258     85.63464    0.01136364 
  96           101.92594    85.58497    0.01041667 
  111          101.6321     85.53537    0.00900901 
  105          101.34282    85.48584    0.00952381 
  97           101.05688    85.43637    0.01030928 
  104          100.77339    85.38696    0.00961538 
  94           100.49187    85.33762    0.0106383 
  107          100.21204    85.28834    0.00934579 
  101          99.9339      85.23912    0.00990099 
  97           99.65776     85.18997    0.01030928 
  103          99.38407     85.14089    0.00970874 
  95           99.11345     85.09186    0.01052632 
  106          98.84659     85.0429     0.00943396 
  82           98.58436     84.99401    0.01219512 
  104          98.32765     84.94518    0.00961538 
  91           98.07704     84.89641    0.01098901 
  87           97.83346     84.8477     0.01149425 
  111          97.5977      84.79906    0.00900901 
  90           97.37094     84.75049    0.01111111 
  95           97.1546      84.70197    0.01052632 
  102          96.95011     84.65352    0.00980392 
  90           96.75786     84.60513    0.01111111 
  98           96.57394     84.55681    0.01020408 
  101          96.39082     84.50855    0.00990099 
  109          96.20163     84.46035    0.00917431 
  115          96.00988     84.41221    0.00869565 
  109          95.82401     84.36414    0.00917431 
  96           95.64783     84.31613    0.01041667 
  113          95.48118     84.26818    0.00884956 
  94           95.32183     84.22029    0.0106383 
  94           95.16409     84.17247    0.0106383 
  95           95.00234     84.12471    0.01052632 
  95           94.83399     84.07701    0.01052632 
  100          94.662       84.02937    0.01      
  108          94.49143     83.9818     0.00925926 
  96           94.32393     83.93429    0.01041667 
  112          94.15979     83.88684    0.00892857 
  111          93.99905     83.83945    0.00900901 
  111          93.84185     83.79212    0.00900901 
  106          93.69121     83.74486    0.00943396 
  100          93.55626     83.69766    0.01      
  91           93.45727     83.65052    0.01098901 
  106          93.42998     83.60344    0.00943396 
  100          93.51708     83.55642    0.01      
  112          93.73217     83.50946    0.00892857 
  93           93.99633     83.46257    0.01075269 
  120          94.10575     83.41574    0.00833333 
  97           93.86817     83.36896    0.01030928 
  90           93.39835     83.32225    0.01111111 
  93           93.01125     83.2756     0.01075269 
  91           92.91581     83.22901    0.01098901 
  95           93.20207     83.18249    0.01052632 
  114          93.8224      83.13602    0.00877193 
  101          94.49754     83.08961    0.00990099 
  98           94.72425     83.04327    0.01020408 
  88           94.1569      82.99698    0.01136364 
  92           93.1606      82.95076    0.01086957 
  99           92.28803     82.90459    0.01010101 
  108          91.76816     82.85849    0.00925926 
  106          91.60655     82.81245    0.00943396 
  103          91.69471     82.76647    0.00970874 
  97           91.84293     82.72054    0.01030928 
  89           91.81631     82.67468    0.01123596 
  132          91.50907     82.62888    0.00757576 
  119          91.09428     82.58314    0.00840336 
  97           90.75756     82.53745    0.01030928 
  110          90.55715     82.49183    0.00909091 
  102          90.48282     82.44627    0.00980392 
  109          90.51595     82.40077    0.00917431 
  119          90.66531     82.35532    0.00840336 
  113          91.01112     82.30994    0.00884956 
  137          91.76691     82.26462    0.00729927 
  110          93.33762     82.21935    0.00909091 
  148          96.23876     82.17415    0.00675676 
  140          100.69123    82.129      0.00714286 
  168          105.85804    82.08391    0.00595238 
  154          109.38634    82.03889    0.00649351 
  152          108.71903    81.99392    0.00657895 
  146          104.4992     81.94901    0.00684932 
  150          99.77002     81.90416    0.00666667 
  153          96.59691     81.85937    0.00653595 
  159          95.63996     81.81463    0.00628931 
  134          96.59528     81.76996    0.00746269 
  128          98.26397     81.72535    0.0078125 
  159          99.43301     81.68079    0.00628931 
  158          98.54631     81.63629    0.00632911 
  160          96.06042     81.59185    0.00625   
  113          93.40162     81.54747    0.00884956 
  115          91.39006     81.50315    0.00869565 
  117          90.06072     81.45888    0.00854701 
  120          89.39219     81.41468    0.00833333 
  114          89.0405      81.37053    0.00877193 
  127          88.84387     81.32644    0.00787402 
  106          88.72406     81.28241    0.00943396 
  104          88.64887     81.23843    0.00961538 
  112          88.60555     81.19452    0.00892857 
  101          88.58891     81.15066    0.00990099 
  95           88.59731     81.10686    0.01052632 
  92           88.63208     81.06312    0.01086957 
  97           88.69903     81.01943    0.01030928 
  91           88.8154      80.9758     0.01098901 
  107          89.0278      80.93223    0.00934579 
  102          89.43988     80.88872    0.00980392 
  97           90.21583     80.84526    0.01030928 
  73           91.49347     80.80186    0.01369863 
  92           93.17801     80.75852    0.01086957 
  87           94.63986     80.71524    0.01149425 
  104          94.79601     80.67201    0.00961538 
  92           93.64878     80.62884    0.01086957 
  97           92.31273     80.58573    0.01030928 
  108          91.4829      80.54267    0.00925926 
  96           91.34609     80.49967    0.01041667 
  95           91.83759     80.45673    0.01052632 
  99           92.74449     80.41384    0.01010101 
  109          93.64173     80.37102    0.00917431 
  99           93.95049     80.32824    0.01010101 
  101          93.69012     80.28553    0.00990099 
  100          93.4139      80.24287    0.01      
  91           93.44546     80.20026    0.01098901 
  98           93.85202     80.15771    0.01020408 
  81           94.59692     80.11522    0.01234568 
  98           95.64573     80.07279    0.01020408 
  97           97.0163      80.03041    0.01030928 
  91           98.79387     79.98809    0.01098901 
  103          101.15384    79.94582    0.00970874 
  100          104.42169    79.90361    0.01      
  93           109.17411    79.86145    0.01075269 
  114          116.3504     79.81935    0.00877193 
  124          127.26348    79.77731    0.00806452 
  129          143.41719    79.73532    0.00775194 
  149          165.95074    79.69339    0.00671141 
  172          194.46676    79.65151    0.00581395 
  210          224.51423    79.60969    0.0047619 
  227          244.94621    79.56792    0.00440529 
  244          244.78108    79.52621    0.00409836 
  212          228.78805    79.48455    0.00471698 
  198          212.9231     79.44295    0.00505051 
  173          208.64427    79.40141    0.00578035 
  145          218.56278    79.35991    0.00689655 
  151          235.66434    79.31848    0.00662252 
  179          243.67261    79.2771     0.00558659 
  153          233.2464     79.23577    0.00653595 
  176          209.86545    79.1945     0.00568182 
  163          183.00647    79.15328    0.00613497 
  149          161.5242     79.11212    0.00671141 
  130          149.2411     79.07101    0.00769231 
  112          145.24785    79.02996    0.00892857 
  111          144.94941    78.98896    0.00900901 
  108          140.66647    78.94802    0.00925926 
  117          129.76095    78.90713    0.00854701 
  111          117.60909    78.86629    0.00900901 
  84           108.1429     78.82551    0.01190476 
  112          102.05468    78.78478    0.00892857 
  86           98.51924     78.74411    0.01162791 
  100          96.45401     78.70349    0.01      
  108          95.1265      78.66292    0.00925926 
  84           94.17819     78.62241    0.01190476 
  83           93.45732     78.58195    0.01204819 
  94           92.89533     78.54155    0.0106383 
  95           92.45459     78.5012     0.01052632 
  84           92.11202     78.4609     0.01190476 
  87           91.85545     78.42066    0.01149425 
  116          91.6844      78.38047    0.00862069 
  87           91.60783     78.34033    0.01149425 
  108          91.63185     78.30025    0.00925926 
  105          91.73471     78.26022    0.00952381 
  97           91.83113     78.22024    0.01030928 
  100          91.79966     78.18032    0.01      
  73           91.66013     78.14045    0.01369863 
  78           91.53602     78.10063    0.01282051 
  99           91.49445     78.06087    0.01010101 
  102          91.55003     78.02116    0.00980392 
  85           91.69301     77.9815     0.01176471 
  99           91.89916     77.94189    0.01010101 
  72           92.12203     77.90234    0.01388889 
  88           92.29545     77.86284    0.01136364 
  94           92.41758     77.82339    0.0106383 
  81           92.54962     77.784      0.01234568 
  94           92.72835     77.74466    0.0106383 
  96           92.96042     77.70537    0.01041667 
  98           93.24094     77.66613    0.01020408 
  98           93.56513     77.62694    0.01020408 
  116          93.93509     77.58781    0.00862069 
  115          94.36548     77.54873    0.00869565 
  94           94.8963      77.5097     0.0106383 
  91           95.61339     77.47073    0.01098901 
  119          96.65039     77.4318     0.00840336 
  98           98.10974     77.39293    0.01020408 
  97           99.87825     77.35411    0.01030928 
  104          101.38519    77.31534    0.00961538 
  114          101.80321    77.27662    0.00877193 
  125          101.32338    77.23796    0.008     
  106          100.83493    77.19934    0.00943396 
  121          100.82046    77.16078    0.00826446 
  89           101.39754    77.12227    0.01123596 
  119          102.5242     77.08381    0.00840336 
  118          104.06859    77.0454     0.00847458 
  109          105.75087    77.00705    0.00917431 
  98           107.16128    76.96874    0.01020408 
  102          108.3553     76.93049    0.00980392 
  100          109.92857    76.89228    0.01      
  111          112.44236    76.85413    0.00900901 
  121          116.41577    76.81603    0.00826446 
  104          122.44552    76.77798    0.00961538 
  121          131.16488    76.73998    0.00826446 
  126          142.99612    76.70203    0.00793651 
  138          157.50722    76.66414    0.00724638 
  161          172.07652    76.62629    0.00621118 
  155          180.89016    76.58849    0.00645161 
  147          179.20472    76.55075    0.00680272 
  177          169.98172    76.51305    0.00564972 
  139          159.93212    76.47541    0.00719424 
  155          153.15162    76.43782    0.00645161 
  131          150.90349    76.40027    0.00763359 
  145          152.87168    76.36278    0.00689655 
  123          157.41007    76.32534    0.00813008 
  130          161.23404    76.28794    0.00769231 
  132          160.92016    76.2506     0.00757576 
  141          156.62149    76.21331    0.0070922 
  123          151.34129    76.17607    0.00813008 
  126          147.29926    76.13888    0.00793651 
  155          145.26786    76.10173    0.00645161 
  133          145.31165    76.06464    0.0075188 
  110          147.17107    76.0276     0.00909091 
  148          150.33768    75.99061    0.00675676 
  143          154.00204    75.95366    0.00699301 
  146          157.61518    75.91677    0.00684932 
  176          161.61567    75.87992    0.00568182 
  160          166.61236    75.84313    0.00625   
  193          172.91529    75.80638    0.00518135 
  219          180.68043    75.76969    0.00456621 
  219          190.02271    75.73304    0.00456621 
  222          201.04856    75.69644    0.0045045 
  217          213.79813    75.6599     0.00460829 
  233          228.38621    75.6234     0.00429185 
  276          245.48461    75.58695    0.00362319 
  260          266.14852    75.55055    0.00384615 
  268          291.50202    75.5142     0.00373134 
  309          322.94464    75.47789    0.00323625 
  367          362.42413    75.44164    0.0027248 
  407          412.94293    75.40543    0.002457  
  492          479.66176    75.36928    0.00203252 
  687          572.55989    75.33317    0.0014556 
  833          712.08835    75.29711    0.00120048 
  1155         938.1128     75.2611     0.0008658 
  1484         1317.44844   75.22514    0.00067385 
  2243         1937.66185   75.18923    0.00044583 
  3104         2872.62066   75.15336    0.00032216 
  4354         4108.60501   75.11754    0.00022967 
  5637         5395.65308   75.08178    0.0001774 
  6810         6100.08365   75.04606    0.00014684 
  6332         5694.81445   75.01038    0.00015793 
  4808         4582.89      74.97476    0.00020799 
  3319         3483.51438   74.93918    0.0003013 
  2635         2759.93342   74.90366    0.00037951 
  2307         2501.12571   74.86818    0.00043346 
  2547         2656.8095    74.83274    0.00039262 
  3090         3063.73113   74.79736    0.00032362 
  3444         3393.80221   74.76202    0.00029036 
  3462         3258.89367   74.72674    0.00028885 
  2708         2671.67414   74.69149    0.00036928 
  1863         1976.48562   74.6563     0.00053677 
  1127         1395.35483   74.62116    0.00088731 
  789          982.71279    74.58606    0.00126743 
  517          717.05661    74.55101    0.00193424 
  418          553.90971    74.516      0.00239234 
  368          452.47421    74.48105    0.00271739 
  310          385.34711    74.44614    0.00322581 
  264          337.36521    74.41128    0.00378788 
  266          300.92499    74.37646    0.0037594 
  232          272.16912    74.3417     0.00431034 
  191          248.92175    74.30698    0.0052356 
  178          229.81603    74.2723     0.00561798 
  204          213.89314    74.23768    0.00490196 
  201          200.47255    74.2031     0.00497512 
  151          189.04645    74.16856    0.00662252 
  149          179.23482    74.13408    0.00671141 
  179          170.74803    74.09964    0.00558659 
  161          163.36305    74.06525    0.00621118 
  147          156.90716    74.0309     0.00680272 
  146          151.24689    73.9966     0.00684932 
  152          146.28083    73.96235    0.00657895 
  138          141.93685    73.92814    0.00724638 
  117          138.17669    73.89398    0.00854701 
  130          135.02763    73.85987    0.00769231 
  118          132.66101    73.8258     0.00847458 
  141          131.5494     73.79178    0.0070922 
  146          132.55904    73.75781    0.00684932 
  126          136.67735    73.72388    0.00793651 
  139          144.10143    73.69       0.00719424 
  153          152.61285    73.65616    0.00653595 
  133          156.76909    73.62237    0.0075188 
  155          153.96771    73.58863    0.00645161 
  147          146.91881    73.55493    0.00680272 
  139          138.55772    73.52128    0.00719424 
  128          132.02365    73.48767    0.0078125 
  115          127.99185    73.45411    0.00869565 
  128          126.17343    73.42059    0.0078125 
  118          126.58988    73.38712    0.00847458 
  107          127.3289     73.3537     0.00934579 
  126          125.68637    73.32032    0.00793651 
  100          121.84438    73.28698    0.01      
  104          116.92488    73.2537     0.00961538 
  98           112.23051    73.22045    0.01020408 
  113          108.41474    73.18725    0.00884956 
  99           105.04112    73.1541     0.01010101 
  100          102.12578    73.12099    0.01      
  84           99.88833     73.08793    0.01190476 
  100          98.28264     73.05491    0.01      
  100          97.14109     73.02194    0.01      
  81           96.29209     72.98902    0.01234568 
  96           95.61427     72.95613    0.01041667 
  83           95.0409      72.9233     0.01204819 
  77           94.54162     72.8905     0.01298701 
  108          94.10136     72.85775    0.00925926 
  106          93.7113      72.82505    0.00943396 
  98           93.36536     72.79239    0.01020408 
  90           93.05887     72.75978    0.01111111 
  93           92.78812     72.72721    0.01075269 
  90           92.54951     72.69468    0.01111111 
  78           92.341       72.6622     0.01282051 
  84           92.1598      72.62977    0.01190476 
  86           92.003       72.59737    0.01162791 
  93           91.86829     72.56503    0.01075269 
  95           91.75315     72.53272    0.01052632 
  85           91.655       72.50046    0.01176471 
  89           91.57105     72.46825    0.01123596 
  106          91.49902     72.43608    0.00943396 
  96           91.43612     72.40395    0.01041667 
  96           91.37985     72.37187    0.01041667 
  78           91.32793     72.33983    0.01282051 
  89           91.2783      72.30783    0.01123596 
  94           91.22921     72.27588    0.0106383 
  83           91.1795      72.24397    0.01204819 
  99           91.1283      72.21211    0.01010101 
  92           91.07542     72.18029    0.01086957 
  95           91.021       72.14851    0.01052632 
  89           90.96695     72.11678    0.01123596 
  90           90.912       72.08509    0.01111111 
  89           90.85901     72.05344    0.01123596 
  76           90.81019     72.02184    0.01315789 
  60           90.76817     71.99028    0.01666667 
  90           90.73698     71.95876    0.01111111 
  78           90.72145     71.92729    0.01282051 
  79           90.7296      71.89586    0.01265823 
  90           90.7754      71.86447    0.01111111 
  77           90.89355     71.83312    0.01298701 
  73           91.17431     71.80182    0.01369863 
  81           91.81772     71.77056    0.01234568 
  88           93.15347     71.73935    0.01136364 
  74           95.48155     71.70818    0.01351351 
  87           98.67021     71.67705    0.01149425 
  103          101.54498    71.64596    0.00970874 
  91           101.85524    71.61492    0.01098901 
  104          99.26896     71.58392    0.00961538 
  77           96.02155     71.55296    0.01298701 
  95           93.64816     71.52204    0.01052632 
  95           92.5663      71.49117    0.01052632 
  90           92.65965     71.46034    0.01111111 
  90           93.57798     71.42955    0.01111111 
  78           94.79775     71.3988     0.01282051 
  89           95.43238     71.3681     0.01123596 
  98           94.549       71.33743    0.01020408 
  73           92.67425     71.30681    0.01369863 
  67           90.88683     71.27624    0.01492537 
  94           89.63009     71.2457     0.0106383 
  79           88.88601     71.21521    0.01265823 
  71           88.45137     71.18476    0.01408451 
  73           88.11657     71.15435    0.01369863 
  91           87.7947      71.12398    0.01098901 
  72           87.50327     71.09365    0.01388889 
  84           87.26091     71.06337    0.01190476 
  90           87.06822     71.03313    0.01111111 
  80           86.91724     71.00293    0.0125    
  81           86.80019     70.97277    0.01234568 
  85           86.71362     70.94265    0.01176471 
  78           86.65976     70.91258    0.01282051 
  80           86.64883     70.88254    0.0125    
  70           86.70435     70.85255    0.01428571 
  71           86.86496     70.8226     0.01408451 
  80           87.16791     70.79269    0.0125    
  78           87.60556     70.76282    0.01282051 
  74           88.05502     70.73299    0.01351351 
  84           88.28394     70.70321    0.01190476 
  92           88.22523     70.67346    0.01086957 
  83           88.07123     70.64376    0.01204819 
  96           88.04211     70.6141     0.01041667 
  75           88.25737     70.58448    0.01333333 
  98           88.78327     70.55489    0.01020408 
  98           89.66989     70.52536    0.01020408 
  96           90.90512     70.49586    0.01041667 
  111          92.29889     70.4664     0.00900901 
  70           93.43769     70.43698    0.01428571 
  87           94.13114     70.4076     0.01149425 
  80           94.88133     70.37827    0.0125    
  101          96.37067     70.34897    0.00990099 
  95           99.27881     70.31972    0.01052632 
  103          104.5374     70.29051    0.00970874 
  93           113.32435    70.26133    0.01075269 
  105          126.49184    70.2322     0.00952381 
  118          143.40077    70.20311    0.00847458 
  134          160.86714    70.17405    0.00746269 
  144          176.59711    70.14504    0.00694444 
  148          191.06051    70.11607    0.00675676 
  131          200.02917    70.08714    0.00763359 
  142          197.43196    70.05825    0.00704225 
  180          186.32895    70.02939    0.00555556 
  205          175.4636     70.00058    0.00487805 
  268          168.65572    69.97181    0.00373134 
  279          163.5632     69.94308    0.00358423 
  291          158.39673    69.91439    0.00343643 
  221          154.96691    69.88574    0.00452489 
  161          153.95666    69.85713    0.00621118 
  176          151.8302     69.82855    0.00568182 
  172          145.22427    69.80002    0.00581395 
  128          135.9107     69.77153    0.0078125 
  161          127.26498    69.74307    0.00621118 
  192          119.99581    69.71466    0.00520833 
  183          113.05827    69.68629    0.00546448 
  163          106.87839    69.65795    0.00613497 
  134          102.37723    69.62966    0.00746269 
  105          99.29747     69.6014     0.00952381 
  99           97.07236     69.57319    0.01010101 
  113          95.9321      69.54501    0.00884956 
  95           96.5159      69.51687    0.01052632 
  88           98.77409     69.48877    0.01136364 
  98           102.24046    69.46071    0.01020408 
  96           104.86347    69.43269    0.01041667 
  101          104.19876    69.40471    0.00990099 
  110          101.2153     69.37677    0.00909091 
  90           98.31088     69.34886    0.01111111 
  92           96.49332     69.321      0.01086957 
  110          95.73911     69.29317    0.00909091 
  100          95.53677     69.26539    0.01      
  90           95.91224     69.23764    0.01111111 
  91           96.89069     69.20993    0.01098901 
  90           97.31526     69.18226    0.01111111 
  97           96.23818     69.15463    0.01030928 
  91           94.46445     69.12703    0.01098901 
  97           93.11106     69.09948    0.01030928 
  78           92.46007     69.07196    0.01282051 
  94           92.16811     69.04448    0.0106383 
  103          91.81357     69.01704    0.00970874 
  95           91.43278     68.98964    0.01052632 
  93           91.19536     68.96228    0.01075269 
  89           91.1511      68.93496    0.01123596 
  88           91.27032     68.90767    0.01136364 
  94           91.50016     68.88042    0.0106383 
  77           91.80059     68.85321    0.01298701 
  89           92.02422     68.82604    0.01123596 
  76           92.42764     68.7989     0.01315789 
  89           92.8854      68.77181    0.01123596 
  75           93.39686     68.74475    0.01333333 
  94           93.94092     68.71773    0.0106383 
  89           94.46603     68.69075    0.01123596 
  100          94.94296     68.6638     0.01      
  97           95.35304     68.6369     0.01030928 
  84           95.87221     68.61003    0.01190476 
  84           96.45198     68.58319    0.01190476 
  108          97.09364     68.5564     0.00925926 
  102          97.7942      68.52964    0.00980392 
  110          98.54857     68.50293    0.00909091 
  101          99.34354     68.47624    0.00990099 
  108          100.15327    68.4496     0.00925926 
  113          100.97094    68.42299    0.00884956 
  103          101.82494    68.39642    0.00970874 
  109          102.7403     68.36989    0.00917431 
  95           103.72721    68.3434     0.01052632 
  121          104.79261    68.31694    0.00826446 
  102          105.94993    68.29052    0.00980392 
  129          107.2378     68.26414    0.00775194 
  130          108.75007    68.23779    0.00769231 
  107          110.65942    68.21148    0.00934579 
  132          113.16652    68.18521    0.00757576 
  128          116.31381    68.15897    0.0078125 
  113          119.66674    68.13278    0.00884956 
  142          122.04449    68.10661    0.00704225 
  118          122.65956    68.08049    0.00847458 
  119          122.52502    68.0544     0.00840336 
  107          122.75737    68.02835    0.00934579 
  149          123.7632     68.00234    0.00671141 
  132          125.55535    67.97636    0.00757576 
  151          128.03604    67.95042    0.00662252 
  166          131.06016    67.92451    0.0060241 
  151          134.30596    67.89864    0.00662252 
  142          137.13243    67.87281    0.00704225 
  167          139.19891    67.84702    0.00598802 
  171          141.05507    67.82126    0.00584795 
  217          143.22006    67.79553    0.00460829 
  161          145.84856    67.76985    0.00621118 
  220          148.89663    67.7442     0.00454545 
  195          152.27006    67.71858    0.00512821 
  208          155.9001     67.693      0.00480769 
  234          159.75943    67.66746    0.0042735 
  240          163.85657    67.64196    0.00416667 
  240          168.25018    67.61649    0.00416667 
  258          173.10493    67.59105    0.00387597 
  272          178.75459    67.56565    0.00367647 
  322          185.64184    67.54029    0.00310559 
  293          193.96462    67.51496    0.00341297 
  308          203.02127    67.48967    0.00324675 
  318          210.44525    67.46442    0.00314465 
  313          213.79288    67.4392     0.00319489 
  300          214.60323    67.41402    0.00333333 
  285          215.6591     67.38887    0.00350877 
  334          218.13312    67.36376    0.00299401 
  320          222.14951    67.33868    0.003125  
  324          227.48753    67.31364    0.00308642 
  312          233.8449     67.28863    0.00320513 
  321          240.64009    67.26366    0.00311526 
  285          246.57991    67.23872    0.00350877 
  320          250.41468    67.21382    0.003125  
  325          252.90443    67.18896    0.00307692 
  283          255.39711    67.16413    0.00353357 
  247          258.40782    67.13934    0.00404858 
  295          261.88889    67.11458    0.00338983 
  305          265.59811    67.08985    0.00327869 
  282          269.31889    67.06516    0.0035461 
  304          272.92522    67.04051    0.00328947 
  319          276.35783    67.01589    0.0031348 
  371          279.58919    66.9913     0.00269542 
  379          282.60822    66.96675    0.00263852 
  387          285.41115    66.94224    0.00258398 
  433          287.99898    66.91776    0.00230947 
  414          290.37562    66.89331    0.00241546 
  447          292.54429    66.8689     0.00223714 
  496          294.50976    66.84453    0.00201613 
  448          296.27121    66.82019    0.00223214 
  373          297.82478    66.79588    0.00268097 
  361          299.16135    66.77161    0.00277008 
  371          300.26691    66.74737    0.00269542 
  405          301.12265    66.72317    0.00246914 
  401          301.70794    66.699      0.00249377 
  384          302.01119    66.67486    0.00260417 
  431          302.04235    66.65076    0.00232019 
  400          301.83679    66.6267     0.0025    
  322          301.43852    66.60266    0.00310559 
  292          300.80792    66.57867    0.00342466 
  275          299.70253    66.5547     0.00363636 
  264          297.6285     66.53077    0.00378788 
  241          294.44663    66.50688    0.00414938 
  278          290.68728    66.48302    0.00359712 
  287          286.86705    66.45919    0.00348432 
  268          283.35294    66.4354     0.00373134 
  279          280.41036    66.41164    0.00358423 
  271          278.01519    66.38791    0.00369004 
  263          275.4262     66.36422    0.00380228 
  241          270.89709    66.34056    0.00414938 
  262          263.47519    66.31693    0.00381679 
  263          254.63508    66.29334    0.00380228 
  294          246.00607    66.26979    0.00340136 
  275          238.25002    66.24626    0.00363636 
  317          231.4368     66.22277    0.00315457 
  290          225.44904    66.19932    0.00344828 
  264          220.10804    66.17589    0.00378788 
  286          215.0106     66.1525     0.0034965 
  255          209.33985    66.12915    0.00392157 
  235          202.60385    66.10582    0.00425532 
  267          195.50648    66.08253    0.00374532 
  244          188.78424    66.05928    0.00409836 
  329          182.6692     66.03605    0.00303951 
  272          177.11462    66.01286    0.00367647 
  290          171.98881    65.9897     0.00344828 
  243          167.18796    65.96658    0.00411523 
  215          162.65842    65.94349    0.00465116 
  204          158.37108    65.92043    0.00490196 
  215          154.31379    65.89741    0.00465116 
  176          150.47597    65.87441    0.00568182 
  179          146.84809    65.85145    0.00558659 
  182          143.4211     65.82853    0.00549451 
  198          140.18446    65.80563    0.00505051 
  177          137.12883    65.78277    0.00564972 
  171          134.24445    65.75994    0.00584795 
  164          131.52265    65.73715    0.00609756 
  142          128.95486    65.71439    0.00704225 
  158          126.5319     65.69166    0.00632911 
  141          124.24593    65.66896    0.0070922 
  135          122.08947    65.64629    0.00740741 
  144          120.05548    65.62366    0.00694444 
  133          118.13739    65.60106    0.0075188 
  144          116.32955    65.57849    0.00694444 
  145          114.62711    65.55595    0.00689655 
  128          113.02521    65.53345    0.0078125 
  112          111.52199    65.51098    0.00892857 
  127          110.11543    65.48854    0.00787402 
  111          108.8074     65.46613    0.00900901 
  126          107.60734    65.44376    0.00793651 
  109          106.5458     65.42141    0.00917431 
  133          105.70735    65.3991     0.0075188 
  120          105.27158    65.37682    0.00833333 
  146          105.49768    65.35458    0.00684932 
  121          106.55303    65.33236    0.00826446 
  127          108.16126    65.31018    0.00787402 
  124          109.12939    65.28803    0.00806452 
  130          107.85301    65.26591    0.00769231 
  113          104.81745    65.24382    0.00884956 
  111          101.72428    65.22177    0.00900901 
  95           99.41474     65.19974    0.01052632 
  114          98.02553     65.17775    0.00877193 
  121          97.44584     65.15579    0.00826446 
  116          97.53985     65.13386    0.00862069 
  95           98.09572     65.11196    0.01052632 
  94           98.57619     65.09009    0.0106383 
  135          98.10364     65.06826    0.00740741 
  116          96.60268     65.04645    0.00862069 
  101          94.90924     65.02468    0.00990099 
  110          93.5436      65.00294    0.00909091 
  107          92.5965      64.98123    0.00934579 
  94           91.96613     64.95955    0.0106383 
  124          91.52194     64.93791    0.00806452 
  93           91.17809     64.91629    0.01075269 
  94           90.89372     64.8947     0.0106383 
  100          90.65183     64.87315    0.01      
  119          90.44454     64.85163    0.00840336 
  94           90.26678     64.83014    0.0106383 
  62           90.11443     64.80867    0.01612903 
  102          89.98364     64.78724    0.00980392 
  100          89.87055     64.76585    0.01      
  97           89.77136     64.74448    0.01030928 
  92           89.68206     64.72314    0.01086957 
  93           89.59859     64.70183    0.01075269 
  83           89.51689     64.68056    0.01204819 
  75           89.43315     64.65931    0.01333333 
  81           89.35402     64.6381     0.01234568 
  96           89.25728     64.61691    0.01041667 
  88           89.15343     64.59576    0.01136364 
  92           89.05029     64.57463    0.01086957 
  84           88.97252     64.55354    0.01190476 
  96           88.97064     64.53248    0.01041667 
  98           89.10939     64.51145    0.01020408 
  88           89.41304     64.49045    0.01136364 
  109          89.76646     64.46947    0.00917431 
  83           89.80849     64.44853    0.01204819 
  88           89.2146      64.42762    0.01136364 
  77           88.25888     64.40674    0.01298701 
  87           87.32854     64.38589    0.01149425 
  84           86.58547     64.36507    0.01190476 
  82           86.04209     64.34428    0.01219512 
  95           85.66969     64.32352    0.01052632 
  74           85.43997     64.30279    0.01351351 
  91           85.29906     64.28209    0.01098901 
  83           85.1004      64.26142    0.01204819 
  85           84.635       64.24078    0.01176471 
  98           83.93905     64.22017    0.01020408 
  99           83.23617     64.19959    0.01010101 
  86           82.66092     64.17904    0.01162791 
  87           82.27432     64.15851    0.01149425 
  79           82.12799     64.13802    0.01265823 
  82           82.26916     64.11756    0.01219512 
  75           82.66469     64.09713    0.01333333 
  103          83.05531     64.07673    0.00970874 
  81           82.89891     64.05635    0.01234568 
  86           82.02586     64.03601    0.01162791 
  85           80.95413     64.01569    0.01176471 
  101          80.09269     63.99541    0.00990099 
  62           79.58101     63.97515    0.01612903 
  67           79.46508     63.95493    0.01492537 
  80           79.81747     63.93473    0.0125    
  75           80.71828     63.91456    0.01333333 
  87           82.07169     63.89442    0.01149425 
  106          83.32048     63.87431    0.00943396 
  97           83.5025      63.85423    0.01030928 
  86           82.52222     63.83418    0.01162791 
  102          81.5292      63.81416    0.00980392 
  76           81.42323     63.79417    0.01315789 
  75           82.33877     63.7742     0.01333333 
  92           83.62133     63.75427    0.01086957 
  59           83.97071     63.73436    0.01694915 
  86           83.03117     63.71448    0.01162791 
  89           81.83673     63.69464    0.01123596 
  74           80.91628     63.67482    0.01351351 
  87           80.17027     63.65503    0.01149425 
  77           79.85555     63.63526    0.01298701 
  95           80.58735     63.61553    0.01052632 
  97           83.00893     63.59582    0.01030928 
  99           87.53432     63.57615    0.01010101 
  97           93.6403      63.5565     0.01030928 
  95           99.2354      63.53688    0.01052632 
  84           100.67252    63.51729    0.01190476 
  96           96.16834     63.49773    0.01041667 
  106          89.40415     63.47819    0.00943396 
  82           83.86432     63.45869    0.01219512 
  103          80.59953     63.43921    0.00970874 
  82           79.46726     63.41976    0.01219512 
  85           80.09497     63.40034    0.01176471 
  75           82.17784     63.38095    0.01333333 
  93           85.12624     63.36158    0.01075269 
  87           87.37614     63.34225    0.01149425 
  72           86.87152     63.32294    0.01388889 
  75           84.13788     63.30366    0.01333333 
  86           81.28709     63.28441    0.01162791 
  70           79.3567      63.26518    0.01428571 
  91           78.4465      63.24599    0.01098901 
  74           78.28783     63.22682    0.01351351 
  79           78.6097      63.20768    0.01265823 
  75           79.28558     63.18857    0.01333333 
  89           80.34838     63.16948    0.01123596 
  80           82.03974     63.15043    0.0125    
  88           84.99606     63.1314     0.01136364 
  94           90.47513     63.11239    0.0106383 
  87           100.1675     63.09342    0.01149425 
  96           115.03898    63.07447    0.01041667 
  103          133.13039    63.05556    0.00970874 
  104          146.92565    63.03666    0.00961538 
  122          148.67864    63.0178     0.00819672 
  137          144.42933    62.99897    0.00729927 
  171          144.35787    62.98016    0.00584795 
  205          151.73733    62.96138    0.00487805 
  195          163.00143    62.94262    0.00512821 
  181          170.03369    62.92389    0.00552486 
  182          167.73457    62.90519    0.00549451 
  165          159.94704    62.88652    0.00606061 
  126          151.84543    62.86788    0.00793651 
  130          142.46038    62.84926    0.00769231 
  116          131.4242     62.83067    0.00862069 
  140          123.23568    62.81211    0.00714286 
  140          120.51185    62.79357    0.00714286 
  131          122.24999    62.77506    0.00763359 
  141          124.50402    62.75658    0.0070922 
  139          122.56617    62.73812    0.00719424 
  114          115.57916    62.71969    0.00877193 
  117          106.96062    62.70129    0.00854701 
  107          99.71954     62.68292    0.00934579 
  77           94.66298     62.66457    0.01298701 
  88           91.06496     62.64625    0.01136364 
  73           87.77946     62.62795    0.01369863 
  93           84.74938     62.60968    0.01075269 
  77           82.4249      62.59144    0.01298701 
  59           80.93985     62.57323    0.01694915 
  80           80.19645     62.55504    0.0125    
  75           79.9812      62.53688    0.01333333 
  87           79.9868      62.51874    0.01149425 
  85           79.94165     62.50063    0.01176471 
  67           79.78593     62.48255    0.01492537 
  78           79.31431     62.46449    0.01282051 
  81           78.44005     62.44646    0.01234568 
  79           77.52984     62.42846    0.01265823 
  84           76.86841     62.41048    0.01190476 
  78           76.52832     62.39253    0.01282051 
  71           76.48167     62.37461    0.01408451 
  64           76.66433     62.35671    0.015625  
  86           76.99971     62.33884    0.01162791 
  82           77.49409     62.32099    0.01219512 
  95           78.13995     62.30317    0.01052632 
  84           78.56149     62.28538    0.01190476 
  76           78.24991     62.26761    0.01315789 
  81           77.40117     62.24986    0.01234568 
  74           76.50269     62.23215    0.01351351 
  72           75.8242      62.21446    0.01388889 
  67           75.45554     62.19679    0.01492537 
  62           75.37896     62.17915    0.01612903 
  91           75.55783     62.16154    0.01098901 
  75           75.94004     62.14395    0.01333333 
  68           76.38455     62.12639    0.01470588 
  79           76.59534     62.10886    0.01265823 
  80           76.41057     62.09134    0.0125    
  77           76.03823     62.07386    0.01298701 
  60           75.68913     62.0564     0.01666667 
  57           75.46096     62.03897    0.01754386 
  61           75.35942     62.02156    0.01639344 
  67           75.34586     62.00418    0.01492537 
  66           75.38202     61.98682    0.01515152 
  78           75.44397     61.96949    0.01282051 
  75           75.51982     61.95218    0.01333333 
  54           75.60444     61.9349     0.01851852 
  85           75.69581     61.91764    0.01176471 
  77           75.79314     61.90041    0.01298701 
  68           75.89633     61.8832     0.01470588 
  86           76.00564     61.86602    0.01162791 
  73           76.12162     61.84887    0.01369863 
  72           76.24496     61.83174    0.01388889 
  65           76.37656     61.81463    0.01538462 
  77           76.5175      61.79755    0.01298701 
  71           76.66914     61.78049    0.01408451 
  80           76.83344     61.76346    0.0125    
  74           77.0141      61.74646    0.01351351 
  68           77.22038     61.72948    0.01470588 
  89           77.47471     61.71252    0.01123596 
  84           77.81964     61.69559    0.01190476 
  63           78.30773     61.67868    0.01587302 
  75           78.95621     61.6618     0.01333333 
  90           79.66645     61.64494    0.01111111 
  80           80.13865     61.62811    0.0125    
  73           80.11171     61.6113     0.01369863 
  88           79.80765     61.59452    0.01136364 
  75           79.43203     61.57776    0.01333333 
  89           79.32305     61.56102    0.01123596 
  74           79.37137     61.54431    0.01351351 
  71           79.54682     61.52763    0.01408451 
  78           79.8292      61.51097    0.01282051 
  64           80.19242     61.49433    0.015625  
  68           80.56232     61.47772    0.01470588 
  79           80.75178     61.46113    0.01265823 
  79           80.692       61.44456    0.01265823 
  96           80.48206     61.42802    0.01041667 
  88           80.36624     61.41151    0.01136364 
  80           80.32735     61.39502    0.0125    
  87           80.35348     61.37855    0.01149425 
  75           80.42012     61.36211    0.01333333 
  83           80.51007     61.34569    0.01204819 
  105          80.61647     61.32929    0.00952381 
  85           80.7382      61.31292    0.01176471 
  89           80.88084     61.29657    0.01123596 
  79           81.03933     61.28025    0.01265823 
  85           81.22043     61.26395    0.01176471 
  104          81.42737     61.24767    0.00961538 
  84           81.66335     61.23142    0.01190476 
  74           81.93172     61.21519    0.01351351 
  76           82.23593     61.19899    0.01315789 
  72           82.57945     61.18281    0.01388889 
  78           82.96595     61.16665    0.01282051 
  84           83.39917     61.15052    0.01190476 
  60           83.88348     61.13441    0.01666667 
  86           84.4229      61.11832    0.01162791 
  74           85.0225      61.10226    0.01351351 
  81           85.68794     61.08622    0.01234568 
  74           86.42543     61.0702     0.01351351 
  87           87.24256     61.05421    0.01149425 
  96           88.14837     61.03824    0.01041667 
  82           89.15404     61.02229    0.01219512 
  91           90.27414     61.00637    0.01098901 
  87           91.52917     60.99047    0.01149425 
  80           92.95274     60.97459    0.0125    
  103          94.62348     60.95874    0.00970874 
  105          96.71589     60.94291    0.00952381 
  97           99.57785     60.9271     0.01030928 
  107          103.70057    60.91132    0.00934579 
  93           109.40485    60.89556    0.01075269 
  118          116.20606    60.87982    0.00847458 
  120          121.96076    60.86411    0.00833333 
  138          123.80896    60.84842    0.00724638 
  148          122.70099    60.83275    0.00675676 
  128          121.75666    60.8171     0.0078125 
  147          122.52678    60.80148    0.00680272 
  136          125.2803     60.78588    0.00735294 
  141          129.84855    60.7703     0.0070922 
  148          136.10583    60.75474    0.00675676 
  132          143.9824     60.73921    0.00757576 
  159          153.17698    60.7237     0.00628931 
  173          162.682      60.70822    0.00578035 
  158          171.4333     60.69275    0.00632911 
  175          180.48386    60.67731    0.00571429 
  159          191.73209    60.66189    0.00628931 
  165          206.36614    60.64649    0.00606061 
  208          225.15272    60.63112    0.00480769 
  208          248.95828    60.61577    0.00480769 
  236          279.14103    60.60044    0.00423729 
  303          318.03381    60.58513    0.00330033 
  365          369.95091    60.56985    0.00273973 
  428          443.36421    60.55458    0.00233645 
  582          555.46217    60.53934    0.00171821 
  803          738.37527    60.52413    0.00124533 
  1077         1042.8984    60.50893    0.00092851 
  1438         1530.56444   60.49376    0.00069541 
  2089         2245.11443   60.4786     0.0004787 
  2914         3153.71064   60.46347    0.00034317 
  3801         4032.01635   60.44837    0.00026309 
  4189         4396.3131    60.43328    0.00023872 
  3742         3964.11064   60.41822    0.00026724 
  2880         3104.31146   60.40318    0.00034722 
  1942         2283.00882   60.38816    0.00051493 
  1537         1703.11667   60.37316    0.00065062 
  1232         1406.98848   60.35818    0.00081169 
  1320         1376.0429    60.34323    0.00075758 
  1444         1569.98617   60.3283     0.00069252 
  1779         1921.05896   60.31339    0.00056211 
  2254         2280.66302   60.2985     0.00044366 
  2276         2387.07207   60.28363    0.00043937 
  2019         2105.80455   60.26878    0.00049529 
  1442         1626.94355   60.25396    0.00069348 
  1050         1171.1808    60.23916    0.00095238 
  744          824.2428     60.22438    0.00134409 
  502          590.54071    60.20962    0.00199203 
  433          444.09754    60.19488    0.00230947 
  309          354.07347    60.18016    0.00323625 
  268          296.6004     60.16547    0.00373134 
  223          257.14768    60.15079    0.0044843 
  204          228.07664    60.13614    0.00490196 
  151          205.55853    60.12151    0.00662252 
  170          187.58131    60.1069     0.00588235 
  147          172.93135    60.09231    0.00680272 
  124          160.80971    60.07774    0.00806452 
  146          150.6525     60.0632     0.00684932 
  117          142.04777    60.04867    0.00854701 
  127          134.68787    60.03417    0.00787402 
  142          128.33826    60.01969    0.00704225 
  114          122.82033    60.00522    0.00877193 
  102          117.99231    59.99078    0.00980392 
  113          113.74289    59.97636    0.00884956 
  118          109.98314    59.96196    0.00847458 
  101          106.64082    59.94758    0.00990099 
  120          103.65938    59.93323    0.00833333 
  92           100.99091    59.91889    0.01086957 
  76           98.59718     59.90457    0.01315789 
  99           96.44748     59.89028    0.01010101 
  95           94.51784     59.87601    0.01052632 
  106          92.79079     59.86175    0.00943396 
  86           91.25637     59.84752    0.01162791 
  78           89.91862     59.83331    0.01282051 
  79           88.81282     59.81911    0.01265823 
  88           88.05674     59.80494    0.01136364 
  98           87.93204     59.79079    0.01020408 
  102          88.91089     59.77666    0.00980392 
  82           91.43896     59.76255    0.01219512 
  98           95.36424     59.74846    0.01020408 
  88           99.04223     59.73439    0.01136364 
  109          99.13618     59.72034    0.00917431 
  90           94.81754     59.70632    0.01111111 
  78           89.27088     59.69231    0.01282051 
  93           84.81847     59.67832    0.01075269 
  89           82.0485      59.66435    0.01123596 
  83           80.76804     59.6504     0.01204819 
  95           80.70519     59.63648    0.01052632 
  75           81.74578     59.62257    0.01333333 
  85           83.69492     59.60868    0.01176471 
  86           85.764       59.59482    0.01162791 
  79           86.31587     59.58097    0.01265823 
  93           84.77168     59.56714    0.01075269 
  90           82.75138     59.55333    0.01111111 
  89           81.76736     59.53955    0.01123596 
  103          82.85971     59.52578    0.00970874 
  77           87.42104     59.51203    0.01298701 
  109          97.53411     59.4983     0.00917431 
  112          114.84268    59.4846     0.00892857 
  114          137.61243    59.47091    0.00877193 
  112          156.37701    59.45724    0.00892857 
  95           155.78897    59.44359    0.01052632 
  97           136.44199    59.42996    0.01030928 
  93           113.65364    59.41635    0.01075269 
  112          96.57835     59.40276    0.00892857 
  111          87.02806     59.38919    0.00900901 
  93           83.83875     59.37564    0.01075269 
  100          85.83049     59.36211    0.01      
  81           92.51638     59.3486     0.01234568 
  95           102.72817    59.33511    0.01052632 
  88           112.13171    59.32163    0.01136364 
  101          112.86916    59.30818    0.00990099 
  83           103.52937    59.29474    0.01204819 
  86           91.48019     59.28133    0.01162791 
  81           81.86401     59.26793    0.01234568 
  77           75.80518     59.25456    0.01298701 
  76           72.48875     59.2412     0.01315789 
  77           70.725       59.22786    0.01298701 
  69           69.69015     59.21454    0.01449275 
  61           68.98382     59.20124    0.01639344 
  74           68.44525     59.18796    0.01351351 
  76           68.00952     59.1747     0.01315789 
  69           67.64545     59.16145    0.01449275 
  63           67.33418     59.14823    0.01587302 
  71           67.0634      59.13502    0.01408451 
  70           66.82405     59.12184    0.01428571 
  69           66.61003     59.10867    0.01449275 
  65           66.41683     59.09552    0.01538462 
  71           66.241       59.08239    0.01408451 
  71           66.07995     59.06928    0.01408451 
  75           65.93156     59.05619    0.01333333 
  72           65.79428     59.04311    0.01388889 
  71           65.66682     59.03006    0.01408451 
  65           65.54815     59.01702    0.01538462 
  70           65.43745     59.004      0.01428571 
  69           65.33402     58.99101    0.01449275 
  62           65.23731     58.97802    0.01612903 
  66           65.14682     58.96506    0.01515152 
  67           65.06216     58.95212    0.01492537 
  64           64.98299     58.93919    0.015625  
  73           64.90906     58.92629    0.01369863 
  69           64.84008     58.9134     0.01449275 
  90           64.77585     58.90053    0.01111111 
  59           64.71619     58.88768    0.01694915 
  70           64.66092     58.87484    0.01428571 
  59           64.60988     58.86203    0.01694915 
  74           64.56294     58.84923    0.01351351 
  86           64.51994     58.83645    0.01162791 
  61           64.48074     58.82369    0.01639344 
  60           64.44519     58.81095    0.01666667 
  58           64.41339     58.79822    0.01724138 
  67           64.38474     58.78551    0.01492537 
  53           64.35933     58.77283    0.01886792 
  64           64.33709     58.76016    0.015625  
  56           64.31798     58.7475     0.01785714 
  77           64.30213     58.73487    0.01298701 
  71           64.29012     58.72225    0.01408451 
  76           64.28382     58.70965    0.01315789 
  67           64.28812     58.69707    0.01492537 
  72           64.3139      58.68451    0.01388889 
  67           64.37616     58.67196    0.01492537 
  79           64.48457     58.65943    0.01265823 
  67           64.62279     58.64692    0.01492537 
  58           64.72224     58.63443    0.01724138 
  62           64.69248     58.62195    0.01612903 
  61           64.56665     58.6095     0.01639344 
  65           64.44807     58.59706    0.01538462 
  53           64.38539     58.58463    0.01886792 
  69           64.37413     58.57223    0.01449275 
  54           64.37672     58.55984    0.01851852 
  79           64.36632     58.54747    0.01265823 
  67           64.365       58.53512    0.01492537 
  72           64.39392     58.52278    0.01388889 
  74           64.43582     58.51046    0.01351351 
  61           64.44028     58.49816    0.01639344 
  61           64.39484     58.48588    0.01639344 
  54           64.34603     58.47361    0.01851852 
  69           64.32647     58.46137    0.01449275 
  62           64.33987     58.44913    0.01612903 
  55           64.3699      58.43692    0.01818182 
  59           64.39539     58.42472    0.01694915 
  52           64.41706     58.41254    0.01923077 
  69           64.44991     58.40038    0.01449275 
  66           64.50251     58.38823    0.01515152 
  71           64.57835     58.3761     0.01408451 
  73           64.68018     58.36399    0.01369863 
  55           64.81353     58.35189    0.01818182 
  63           64.9899      58.33981    0.01587302 
  89           65.23336     58.32775    0.01123596 
  89           65.6024      58.31571    0.01123596 
  83           66.2499      58.30368    0.01204819 
  84           67.53071     58.29167    0.01190476 
  82           70.06535     58.27967    0.01219512 
  90           74.51584     58.26769    0.01111111 
  100          80.89167     58.25573    0.01      
  115          87.38816     58.24379    0.00869565 
  99           89.64655     58.23186    0.01010101 
  137          85.45862     58.21995    0.00729927 
  143          78.72561     58.20805    0.00699301 
  135          73.06804     58.19617    0.00740741 
  126          69.5619      58.18431    0.00793651 
  91           67.99872     58.17247    0.01098901 
  93           67.93725     58.16064    0.01075269 
  93           69.19539     58.14882    0.01075269 
  86           71.69524     58.13703    0.01162791 
  109          74.88234     58.12525    0.00917431 
  97           77.00769     58.11348    0.01030928 
  101          76.02751     58.10174    0.00990099 
  108          72.86979     58.09       0.00925926 
  105          69.75811     58.07829    0.00952381 
  90           67.62165     58.06659    0.01111111 
  88           66.36275     58.05491    0.01136364 
  91           65.56877     58.04324    0.01098901 
  66           65.02448     58.03159    0.01515152 
  63           64.66827     58.01995    0.01587302 
  78           64.4825      58.00833    0.01282051 
  72           64.47708     57.99673    0.01388889 
  69           64.72121     57.98514    0.01449275 
  62           65.38613     57.97357    0.01612903 
  76           66.70498     57.96202    0.01315789 
  79           68.76786     57.95048    0.01265823 
  71           71.15511     57.93895    0.01408451 
  67           72.53977     57.92745    0.01492537 
  86           71.63627     57.91595    0.01162791 
  76           69.33079     57.90448    0.01315789 
  73           67.14197     57.89302    0.01369863 
  76           65.68184     57.88157    0.01315789 
  86           64.96168     57.87014    0.01162791 
  78           64.81436     57.85873    0.01282051 
  67           65.1365      57.84733    0.01492537 
  62           65.90863     57.83595    0.01612903 
  77           67.03614     57.82458    0.01298701 
  81           68.10033     57.81323    0.01234568 
  78           68.31509     57.80189    0.01282051 
  69           67.53213     57.79057    0.01449275 
  74           66.50838     57.77927    0.01351351 
  81           65.76963     57.76797    0.01234568 
  77           65.44461     57.7567     0.01298701 
  92           65.49292     57.74544    0.01086957 
  76           65.86872     57.7342     0.01315789 
  81           66.57805     57.72297    0.01234568 
  90           67.63041     57.71175    0.01111111 
  71           68.92364     57.70055    0.01408451 
  88           70.23056     57.68937    0.01136364 
  75           71.72683     57.6782     0.01333333 
  94           74.55646     57.66705    0.0106383 
  71           80.0101      57.65591    0.01408451 
  102          88.45674     57.64478    0.00980392 
  105          98.01427     57.63368    0.00952381 
  93           104.21267    57.62258    0.01075269 
  88           102.99284    57.6115     0.01136364 
  82           95.37423     57.60044    0.01219512 
  99           86.92377     57.58939    0.01010101 
  91           80.76177     57.57835    0.01098901 
  107          77.23062     57.56734    0.00934579 
  92           76.07576     57.55633    0.01086957 
  102          77.2214      57.54534    0.00980392 
  100          80.70895     57.53436    0.01      
  98           86.26638     57.5234     0.01020408 
  95           92.62896     57.51246    0.01052632 
  109          97.88403     57.50153    0.00917431 
  105          100.95705    57.49061    0.00952381 
  106          102.70656    57.47971    0.00943396 
  95           102.74495    57.46882    0.01052632 
  119          100.13218    57.45794    0.00840336 
  100          97.47492     57.44709    0.01      
  126          96.34714     57.43624    0.00793651 
  94           95.15513     57.42541    0.0106383 
  119          92.91876     57.41459    0.00840336 
  89           91.37519     57.40379    0.01123596 
  112          92.10008     57.393      0.00892857 
  134          95.8021      57.38223    0.00746269 
  129          102.70574    57.37147    0.00775194 
  130          112.57741    57.36073    0.00769231 
  150          124.86022    57.35       0.00666667 
  177          140.43604    57.33928    0.00564972 
  159          160.36861    57.32858    0.00628931 
  186          182.98617    57.31789    0.00537634 
  216          209.3409     57.30722    0.00462963 
  227          245.09313    57.29656    0.00440529 
  257          291.2901     57.28591    0.00389105 
  309          337.1531     57.27528    0.00323625 
  279          359.33417    57.26466    0.00358423 
  246          341.96376    57.25405    0.00406504 
  214          298.20545    57.24346    0.0046729 
  180          251.94046    57.23289    0.00555556 
  171          216.22043    57.22232    0.00584795 
  169          193.61893    57.21177    0.00591716 
  147          182.47339    57.20124    0.00680272 
  181          182.47447    57.19072    0.00552486 
  204          193.42042    57.18021    0.00490196 
  174          211.56445    57.16971    0.00574713 
  175          227.15225    57.15923    0.00571429 
  206          226.97319    57.14876    0.00485437 
  181          207.6223     57.13831    0.00552486 
  155          179.19543    57.12787    0.00645161 
  147          152.01626    57.11744    0.00680272 
  131          130.3497     57.10703    0.00763359 
  99           114.69341    57.09663    0.01010101 
  133          104.11833    57.08624    0.0075188 
  131          97.34164     57.07587    0.00763359 
  95           93.1762      57.06551    0.01052632 
  108          90.66553     57.05516    0.00925926 
  109          89.09405     57.04483    0.00917431 
  99           88.19388     57.03451    0.01010101 
  115          88.12603     57.0242     0.00869565 
  135          89.2009      57.01391    0.00740741 
  114          91.96003     57.00363    0.00877193 
  154          97.4176      56.99336    0.00649351 
  130          107.18167    56.9831     0.00769231 
  150          123.15997    56.97286    0.00666667 
  162          146.57959    56.96264    0.00617284 
  186          176.07083    56.95242    0.00537634 
  219          204.40457    56.94222    0.00456621 
  235          216.77746    56.93203    0.00425532 
  203          204.71334    56.92185    0.00492611 
  191          180.06548    56.91169    0.0052356 
  175          158.34016    56.90154    0.00571429 
  177          148.16746    56.8914     0.00564972 
  169          155.88568    56.88127    0.00591716 
  202          189.3069     56.87116    0.0049505 
  205          255.23823    56.86106    0.00487805 
  197          349.68003    56.85097    0.00507614 
  240          441.32418    56.8409     0.00416667 
  259          466.74716    56.83084    0.003861  
  231          404.63206    56.82079    0.004329  
  236          308.45643    56.81075    0.00423729 
  203          224.74426    56.80073    0.00492611 
  198          169.26816    56.79072    0.00505051 
  155          140.193      56.78072    0.00645161 
  161          131.8719     56.77073    0.00621118 
  161          141.75355    56.76076    0.00621118 
  154          169.08409    56.7508     0.00649351 
  162          208.19735    56.74085    0.00617284 
  132          239.46222    56.73091    0.00757576 
  156          233.80992    56.72098    0.00641026 
  122          194.66751    56.71107    0.00819672 
  117          150.76704    56.70117    0.00854701 
  138          117.47974    56.69128    0.00724638 
  125          96.96016     56.68141    0.008     
  114          85.74104     56.67154    0.00877193 
  107          79.67144     56.66169    0.00934579 
  93           76.07204     56.65185    0.01075269 
  108          73.69158     56.64202    0.00925926 
  99           72.03677     56.63221    0.01010101 
  101          70.91656     56.62241    0.00990099 
  83           70.23205     56.61261    0.01204819 
  91           69.8555      56.60284    0.01098901 
  86           69.52677     56.59307    0.01162791 
  87           68.9233      56.58331    0.01149425 
  88           68.09576     56.57357    0.01136364 
  87           67.33026     56.56384    0.01149425 
  85           66.76641     56.55412    0.01176471 
  100          66.41283     56.54441    0.01      
  84           66.22661     56.53471    0.01190476 
  69           66.1677      56.52503    0.01449275 
  91           66.23177     56.51535    0.01098901 
  91           66.43225     56.50569    0.01098901 
  86           66.74352     56.49604    0.01162791 
  95           67.05544     56.4864     0.01052632 
  68           67.24888     56.47678    0.01470588 
  79           67.41292     56.46716    0.01265823 
  69           67.71903     56.45756    0.01449275 
  75           68.26764     56.44796    0.01333333 
  93           69.11745     56.43838    0.01075269 
  84           70.33557     56.42881    0.01190476 
  88           72.05919     56.41926    0.01136364 
  89           74.63071     56.40971    0.01123596 
  93           78.9478      56.40017    0.01075269 
  107          87.21939     56.39065    0.00934579 
  122          103.83224    56.38114    0.00819672 
  113          134.74005    56.37163    0.00884956 
  158          183.29302    56.36214    0.00632911 
  158          242.03715    56.35266    0.00632911 
  185          282.18167    56.3432     0.00540541 
  153          268.24997    56.33374    0.00653595 
  173          214.68814    56.32429    0.00578035 
  129          159.92009    56.31486    0.00775194 
  132          121.46079    56.30543    0.00757576 
  95           100.68019    56.29602    0.01052632 
  94           93.32343     56.28662    0.0106383 
  83           96.21458     56.27723    0.01204819 
  113          109.07743    56.26785    0.00884956 
  129          131.86785    56.25848    0.00775194 
  121          159.57561    56.24912    0.00826446 
  136          176.55748    56.23977    0.00735294 
  110          166.08265    56.23044    0.00909091 
  142          137.62187    56.22111    0.00704225 
  94           109.79868    56.21179    0.0106383 
  81           90.2931      56.20249    0.01234568 
  87           79.07728     56.1932     0.01149425 
  83           73.3185      56.18391    0.01204819 
  72           70.34939     56.17464    0.01388889 
  63           68.6322      56.16538    0.01587302 
  71           67.49667     56.15613    0.01408451 
  60           66.6813      56.14689    0.01666667 
  63           66.07321     56.13766    0.01587302 
  61           65.61251     56.12844    0.01639344 
  55           65.26078     56.11923    0.01818182 
  73           64.99213     56.11003    0.01369863 
  57           64.78826     56.10084    0.01754386 
  64           64.63626     56.09166    0.015625  
  76           64.52549     56.08249    0.01315789 
  57           64.44873     56.07333    0.01754386 
  64           64.40003     56.06419    0.015625  
  61           64.37464     56.05505    0.01639344 
  61           64.36862     56.04592    0.01639344 
  75           64.37881     56.0368     0.01333333 
  62           64.40257     56.0277     0.01612903 
  58           64.43847     56.0186     0.01724138 
  55           64.48719     56.00951    0.01818182 
  79           64.55525     56.00044    0.01265823 
  74           64.66095     55.99137    0.01351351 
  82           64.83736     55.98232    0.01219512 
  65           65.11851     55.97327    0.01538462 
  73           65.49943     55.96423    0.01369863 
  68           65.87108     55.95521    0.01470588 
  86           65.98534     55.94619    0.01162791 
  74           65.73532     55.93718    0.01351351 
  59           65.34704     55.92819    0.01694915 
  87           65.01544     55.9192     0.01149425 
  66           64.79475     55.91022    0.01515152 
  80           64.66951     55.90125    0.0125    
  76           64.61317     55.89229    0.01315789 
  64           64.61656     55.88335    0.015625  
  73           64.68943     55.87441    0.01369863 
  85           64.84021     55.86548    0.01176471 
  76           65.04787     55.85656    0.01315789 
  82           65.50696     55.84765    0.01219512 
  78           65.67259     55.83875    0.01282051 
  85           65.90336     55.82986    0.01176471 
  74           66.12729     55.82098    0.01351351 
  59           66.03416     55.81211    0.01694915 
  77           65.55324     55.80324    0.01298701 
  76           64.9925      55.79439    0.01315789 
  72           64.53327     55.78555    0.01388889 
  72           64.1763      55.77671    0.01388889 
  80           63.90869     55.76789    0.0125    
  70           63.74131     55.75907    0.01428571 
  73           63.68471     55.75026    0.01369863 
  105          63.74712     55.74147    0.00952381 
  88           64.04457     55.73268    0.01136364 
  83           64.22325     55.7239     0.01204819 
  107          64.24492     55.71513    0.00934579 
  120          64.05731     55.70637    0.00833333 
  107          63.82005     55.69762    0.00934579 
  121          63.64499     55.68888    0.00826446 
  110          63.54978     55.68014    0.00909091 
  105          63.55256     55.67142    0.00952381 
  109          63.72071     55.6627     0.00917431 
  93           64.17958     55.654      0.01075269 
  107          65.08984     55.6453     0.00934579 
  137          66.51844     55.63661    0.00729927 
  134          68.19712     55.62793    0.00746269 
  116          69.23519     55.61926    0.00862069 
  91           68.72834     55.6106     0.01098901 
  99           67.26547     55.60194    0.01010101 
  106          65.89562     55.5933     0.00943396 
  123          65.05354     55.58466    0.00813008 
  113          64.7693      55.57603    0.00884956 
  102          64.97478     55.56742    0.00980392 
  97           65.73595     55.55881    0.01030928 
  115          67.39793     55.5502     0.00869565 
  104          70.57438     55.54161    0.00961538 
  125          75.81094     55.53303    0.008     
  119          82.76343     55.52445    0.00840336 
  103          89.2861      55.51588    0.00970874 
  109          91.63783     55.50732    0.00917431 
  100          87.57609     55.49877    0.01      
  94           80.31144     55.49023    0.0106383 
  80           73.89237     55.4817     0.0125    
  77           69.72844     55.47317    0.01298701 
  73           67.64892     55.46466    0.01369863 
  81           67.08246     55.45615    0.01234568 
  78           67.72109     55.44765    0.01282051 
  88           69.61625     55.43915    0.01136364 
  93           72.80394     55.43067    0.01075269 
  92           76.63975     55.4222     0.01086957 
  78           79.23238     55.41373    0.01282051 
  80           78.55866     55.40527    0.0125    
  78           75.36273     55.39682    0.01282051 
  65           72.02373     55.38837    0.01538462 
  74           69.73836     55.37994    0.01351351 
  57           68.37948     55.37151    0.01754386 
  79           67.38779     55.36309    0.01265823 
  76           66.61436     55.35468    0.01315789 
  58           66.12944     55.34628    0.01724138 
  72           65.95419     55.33788    0.01388889 
  63           66.05528     55.32949    0.01587302 
  63           66.34586     55.32111    0.01587302 
  77           66.66504     55.31274    0.01298701 
  54           66.83692     55.30438    0.01851852 
  61           66.91563     55.29602    0.01639344 
  77           67.05068     55.28767    0.01298701 
  58           67.2135      55.27933    0.01724138 
  65           67.27207     55.271      0.01538462 
  58           67.27415     55.26267    0.01724138 
  82           67.38623     55.25435    0.01219512 
  63           67.75689     55.24604    0.01587302 
  78           68.58056     55.23774    0.01282051 
  69           70.12785     55.22944    0.01449275 
  71           72.59905     55.22115    0.01408451 
  69           75.76057     55.21287    0.01449275 
  67           78.3926      55.2046     0.01492537 
  90           78.54014     55.19634    0.01111111 
  75           76.32344     55.18808    0.01333333 
  70           73.72477     55.17983    0.01428571 
  74           71.86635     55.17158    0.01351351 
  80           70.93227     55.16335    0.0125    
  77           70.71919     55.15512    0.01298701 
  74           71.01557     55.1469     0.01351351 
  55           71.76536     55.13868    0.01818182 
  69           73.01827     55.13047    0.01449275 
  51           74.72457     55.12227    0.01960784 
  74           76.43888     55.11408    0.01351351 
  62           77.19047     55.1059     0.01612903 
  74           76.6027      55.09772    0.01351351 
  81           75.5681      55.08955    0.01234568 
  67           74.82065     55.08138    0.01492537 
  66           74.5518      55.07322    0.01515152 
  56           74.6801      55.06507    0.01785714 
  53           75.05563     55.05693    0.01886792 
  57           75.56731     55.04879    0.01754386 
  69           76.16169     55.04066    0.01449275 
  77           76.82433     55.03254    0.01298701 
  83           77.55757     55.02442    0.01204819 
  78           78.37492     55.01631    0.01282051 
  74           79.31354     55.00821    0.01351351 
  66           80.46815     55.00012    0.01515152 
  83           82.03606     54.99203    0.01204819 
  69           84.30646     54.98394    0.01449275 
  75           87.4901      54.97587    0.01333333 
  69           91.35165     54.9678     0.01449275 
  60           94.67985     54.95974    0.01666667 
  68           95.60131     54.95168    0.01470588 
  71           94.33875     54.94363    0.01408451 
  59           92.81557     54.93559    0.01694915 
  66           92.08283     54.92755    0.01515152 
  71           92.30035     54.91952    0.01408451 
  80           93.2668      54.9115     0.0125    
  83           94.78613     54.90348    0.01204819 
  75           96.81402     54.89547    0.01333333 
  72           99.4079      54.88747    0.01388889 
  82           102.53142    54.87947    0.01219512 
  88           105.78386    54.87148    0.01136364 
  62           108.24064    54.8635     0.01612903 
  71           109.46966    54.85552    0.01408451 
  79           110.30358    54.84755    0.01265823 
  66           111.48681    54.83958    0.01515152 
  84           113.22775    54.83162    0.01190476 
  100          115.45823    54.82367    0.01      
  94           118.03604    54.81572    0.0106383 
  92           120.85896    54.80778    0.01086957 
  111          123.89334    54.79984    0.00900901 
  102          127.18065    54.79191    0.00980392 
  105          130.86512    54.78399    0.00952381 
  114          135.2275     54.77607    0.00877193 
  113          140.62913    54.76816    0.00884956 
  123          147.30017    54.76025    0.00813008 
  149          154.88557    54.75235    0.00671141 
  136          161.99643    54.74446    0.00735294 
  162          167.69684    54.73657    0.00617284 
  145          172.18668    54.72869    0.00689655 
  154          174.46911    54.72082    0.00649351 
  184          175.19873    54.71295    0.00543478 
  197          176.83039    54.70508    0.00507614 
  199          179.60629    54.69722    0.00502513 
  197          182.2527     54.68937    0.00507614 
  235          184.77231    54.68152    0.00425532 
  243          187.37286    54.67368    0.00411523 
  182          190.3233     54.66584    0.00549451 
  199          192.42213    54.65801    0.00502513 
  192          191.10264    54.65019    0.00520833 
  199          187.49205    54.64237    0.00502513 
  186          183.57485    54.63455    0.00537634 
  194          180.06491    54.62675    0.00515464 
  181          177.88551    54.61894    0.00552486 
  219          177.27235    54.61115    0.00456621 
  177          176.92       54.60335    0.00564972 
  184          175.53554    54.59557    0.00543478 
  190          173.14063    54.58779    0.00526316 
  157          170.38935    54.58001    0.00636943 
  161          167.68648    54.57224    0.00621118 
  154          164.21173    54.56447    0.00649351 
  134          159.54809    54.55671    0.00746269 
  139          154.82258    54.54896    0.00719424 
  129          150.73849    54.54121    0.00775194 
  144          147.43254    54.53347    0.00694444 
  152          144.73599    54.52573    0.00657895 
  110          142.33099    54.51799    0.00909091 
  123          139.78424    54.51026    0.00813008 
  103          136.82028    54.50254    0.00970874 
  101          133.65435    54.49482    0.00990099 
  78           130.56553    54.48711    0.01282051 
  103          127.65264    54.4794     0.00970874 
  96           124.90624    54.47169    0.01041667 
  103          122.2836     54.46399    0.00970874 
  100          119.75024    54.4563     0.01      
  81           117.29025    54.44861    0.01234568 
  87           114.90057    54.44093    0.01149425 
  93           112.58313    54.43325    0.01075269 
  75           110.34142    54.42557    0.01333333 
  83           108.17873    54.4179     0.01204819 
  72           106.09836    54.41024    0.01388889 
  66           104.1029     54.40258    0.01515152 
  76           102.19362    54.39492    0.01315789 
  95           100.37193    54.38727    0.01052632 
  93           98.63792     54.37962    0.01075269 
  62           96.99137     54.37198    0.01612903 
  72           95.43187     54.36434    0.01388889 
  79           93.95912     54.35671    0.01265823 
  71           92.57373     54.34908    0.01408451 
  64           91.27562     54.34146    0.015625  
  68           90.06247     54.33384    0.01470588 
  76           88.92558     54.32623    0.01315789 
  75           87.84828     54.31862    0.01333333 
  64           86.82255     54.31101    0.015625  
  77           85.86002     54.30341    0.01298701 
  78           84.97142     54.29581    0.01282051 
  61           84.15974     54.28822    0.01639344 
  69           83.42562     54.28063    0.01449275 
  67           82.77279     54.27305    0.01492537 
  68           82.21534     54.26547    0.01470588 
  81           81.78733     54.25789    0.01234568 
  63           81.5463      54.25032    0.01587302 
  69           81.55596     54.24275    0.01449275 
  74           81.84139     54.23519    0.01351351 
  61           82.34091     54.22763    0.01639344 
  66           82.9609      54.22008    0.01515152 
  65           84.072       54.21253    0.01538462 
  65           86.67328     54.20498    0.01538462 
  68           91.41816     54.19744    0.01470588 
  68           97.55833     54.1899     0.01470588 
  75           101.81597    54.18237    0.01333333 
  71           100.03271    54.17484    0.01408451 
  69           93.69603     54.16731    0.01449275 
  87           87.22285     54.15979    0.01149425 
  67           82.67644     54.15227    0.01492537 
  83           80.1955      54.14475    0.01204819 
  78           79.12523     54.13724    0.01282051 
  78           78.82602     54.12974    0.01282051 
  60           79.23059     54.12223    0.01666667 
  73           80.67345     54.11473    0.01369863 
  65           83.23877     54.10724    0.01538462 
  67           86.16729     54.09974    0.01492537 
  76           87.39489     54.09226    0.01315789 
  68           85.4626      54.08477    0.01470588 
  86           82.01195     54.07729    0.01162791 
  86           78.95228     54.06981    0.01162791 
  88           76.91482     54.06234    0.01136364 
  79           75.7951      54.05487    0.01265823 
  69           75.26013     54.0474     0.01449275 
  85           75.03951     54.03994    0.01176471 
  72           74.99457     54.03248    0.01388889 
  73           75.0801      54.02502    0.01369863 
  94           75.29976     54.01757    0.0106383 
  80           75.69079     54.01012    0.0125    
  101          76.34398     54.00267    0.00990099 
  81           77.49365     53.99523    0.01234568 
  85           79.7322      53.98779    0.01176471 
  91           84.31016     53.98035    0.01098901 
  105          93.11849     53.97292    0.00952381 
  122          107.66091    53.96549    0.00819672 
  118          126.73775    53.95806    0.00847458 
  105          142.99476    53.95064    0.00952381 
  101          143.97429    53.94322    0.00990099 
  105          129.99367    53.9358     0.00952381 
  101          114.61471    53.92839    0.00990099 
  114          106.70506    53.92098    0.00877193 
  101          108.46111    53.91357    0.00990099 
  107          117.21265    53.90616    0.00934579 
  110          125.55217    53.89876    0.00909091 
  101          124.81769    53.89136    0.00990099 
  100          117.47188    53.88397    0.01      
  83           112.35249    53.87658    0.01204819 
  103          112.40805    53.86919    0.00970874 
  130          113.41751    53.8618     0.00769231 
  99           108.53364    53.85442    0.01010101 
  102          98.98458     53.84703    0.00980392 
  116          90.76563     53.83966    0.00862069 
  77           87.05444     53.83228    0.01298701 
  92           88.1632      53.82491    0.01086957 
  104          92.10973     53.81754    0.00961538 
  76           94.48717     53.81017    0.01315789 
  79           91.25903     53.80281    0.01265823 
  75           84.50985     53.79544    0.01333333 
  70           78.17124     53.78809    0.01428571 
  72           73.80599     53.78073    0.01388889 
  65           71.34382     53.77337    0.01538462 
  79           70.11445     53.76602    0.01265823 
  71           69.29062     53.75867    0.01408451 
  73           68.53883     53.75133    0.01369863 
  86           67.87851     53.74398    0.01162791 
  86           67.36877     53.73664    0.01162791 
  74           67.01048     53.7293     0.01351351 
  72           66.77406     53.72197    0.01388889 
  58           66.6297      53.71463    0.01724138 
  84           66.56298     53.7073     0.01190476 
  82           66.5762      53.69997    0.01219512 
  64           66.67663     53.69265    0.015625  
  85           66.85642     53.68532    0.01176471 
  72           67.06943     53.678      0.01388889 
  77           67.26077     53.67068    0.01298701 
  70           67.42231     53.66336    0.01428571 
  97           67.71729     53.65605    0.01030928 
  79           68.28342     53.64873    0.01265823 
  76           69.21209     53.64142    0.01315789 
  89           70.48929     53.63411    0.01123596 
  95           71.88485     53.62681    0.01052632 
  79           72.97197     53.6195     0.01265823 
  102          73.81915     53.6122     0.00980392 
  105          75.14913     53.6049     0.00952381 
  96           77.58681     53.5976     0.01041667 
  104          81.49171     53.59031    0.00961538 
  106          86.99291     53.58301    0.00943396 
  120          94.36596     53.57572    0.00833333 
  144          104.56826    53.56843    0.00694444 
  171          118.23826    53.56114    0.00584795 
  183          134.24719    53.55385    0.00546448 
  244          148.09257    53.54657    0.00409836 
  260          152.50747    53.53928    0.00384615 
  237          144.57414    53.532      0.00421941 
  214          129.78068    53.52472    0.0046729 
  189          115.00017    53.51745    0.00529101 
  134          103.57016    53.51017    0.00746269 
  117          96.24216     53.5029     0.00854701 
  138          92.66957     53.49562    0.00724638 
  108          92.34545     53.48835    0.00925926 
  117          95.14835     53.48108    0.00854701 
  127          100.90037    53.47382    0.00787402 
  113          108.57199    53.46655    0.00884956 
  164          115.37002    53.45929    0.00609756 
  172          117.35039    53.45202    0.00581395 
  130          113.86449    53.44476    0.00769231 
  148          108.83796    53.4375     0.00675676 
  116          106.17726    53.43024    0.00862069 
  105          106.7029     53.42299    0.00952381 
  103          107.16945    53.41573    0.00970874 
  84           102.43189    53.40848    0.01190476 
  91           93.34538     53.40123    0.01098901 
  87           84.65013     53.39397    0.01149425 
  96           78.6194      53.38672    0.01041667 
  96           75.31697     53.37948    0.01041667 
  76           73.85866     53.37223    0.01315789 
  77           73.32549     53.36498    0.01298701 
  64           73.49069     53.35774    0.015625  
  86           74.66495     53.3505     0.01162791 
  65           77.13922     53.34325    0.01538462 
  86           80.58128     53.33601    0.01162791 
  79           83.21087     53.32877    0.01265823 
  83           82.58661     53.32153    0.01204819 
  95           79.376       53.3143     0.01052632 
  93           76.13195     53.30706    0.01075269 
  78           74.1533      53.29982    0.01282051 
  85           73.67905     53.29259    0.01176471 
  58           74.57861     53.28536    0.01724138 
  84           76.77799     53.27812    0.01190476 
  63           80.38637     53.27089    0.01587302 
  72           85.57329     53.26366    0.01388889 
  76           92.2738      53.25643    0.01315789 
  71           99.63081     53.2492     0.01408451 
  68           105.258      53.24198    0.01470588 
  79           106.03539    53.23475    0.01265823 
  78           101.58802    53.22752    0.01282051 
  73           94.83229     53.2203     0.01369863 
  85           88.48989     53.21308    0.01176471 
  79           83.70228     53.20585    0.01265823 
  76           80.69892     53.19863    0.01315789 
  79           79.38386     53.19141    0.01265823 
  90           79.59036     53.18419    0.01111111 
  89           81.15389     53.17697    0.01123596 
  66           83.84974     53.16975    0.01515152 
  79           87.14629     53.16253    0.01265823 
  69           89.81756     53.15531    0.01449275 
  80           90.23462     53.14809    0.0125    
  85           88.07138     53.14087    0.01176471 
  73           84.72877     53.13366    0.01369863 
  83           81.63324     53.12644    0.01204819 
  67           79.49053     53.11922    0.01492537 
  72           78.58003     53.11201    0.01388889 
  87           78.96966     53.10479    0.01149425 
  79           80.41786     53.09758    0.01265823 
  85           82.05627     53.09036    0.01176471 
  75           82.34381     53.08315    0.01333333 
  77           80.86331     53.07594    0.01298701 
  83           78.94276     53.06872    0.01204819 
  78           77.55987     53.06151    0.01282051 
  76           76.95354     53.0543     0.01315789 
  82           77.00184     53.04709    0.01219512 
  85           77.48335     53.03988    0.01176471 
  84           78.19232     53.03266    0.01190476 
  84           79.00954     53.02545    0.01190476 
  68           80.04824     53.01824    0.01470588 
  76           81.43225     53.01103    0.01315789 
  78           82.91954     53.00382    0.01282051 
  92           83.81455     52.99661    0.01086957 
  82           83.79769     52.9894     0.01219512 
  77           83.48929     52.98219    0.01298701 
  67           83.43506     52.97498    0.01492537 
  83           83.79195     52.96777    0.01204819 
  71           84.51349     52.96056    0.01408451 
  85           85.48453     52.95335    0.01176471 
  104          86.57975     52.94614    0.00961538 
  73           87.68786     52.93893    0.01369863 
  77           88.80393     52.93172    0.01298701 
  99           90.0039      52.92451    0.01010101 
  83           91.33416     52.9173     0.01204819 
  95           92.80934     52.91009    0.01052632 
  90           94.43296     52.90287    0.01111111 
  105          96.2122      52.89566    0.00952381 
  96           98.16244     52.88845    0.01041667 
  86           100.32001    52.88124    0.01162791 
  105          102.77789    52.87403    0.00952381 
  93           105.69514    52.86682    0.01075269 
  131          109.20916    52.85961    0.00763359 
  125          113.26961    52.85239    0.008     
  117          117.41547    52.84518    0.00854701 
  138          120.77936    52.83797    0.00724638 
  139          123.31212    52.83075    0.00719424 
  171          125.92955    52.82354    0.00584795 
  153          129.24233    52.81633    0.00653595 
  169          133.41859    52.80911    0.00591716 
  192          138.43209    52.8019     0.00520833 
  192          144.23789    52.79468    0.00520833 
  187          150.86995    52.78746    0.00534759 
  190          158.46269    52.78025    0.00526316 
  193          167.20098    52.77303    0.00518135 
  200          177.24467    52.76581    0.005     
  206          188.61073    52.75859    0.00485437 
  210          201.12895    52.75138    0.0047619 
  209          214.94208    52.74416    0.00478469 
  221          230.8422     52.73694    0.00452489 
  256          249.67448    52.72972    0.00390625 
  256          272.14341    52.72249    0.00390625 
  266          299.04155    52.71527    0.0037594 
  321          331.54889    52.70805    0.00311526 
  349          371.34064    52.70083    0.00286533 
  407          420.7452     52.6936     0.002457  
  457          483.20049    52.68638    0.00218818 
  603          564.276      52.67915    0.00165837 
  669          674.06956    52.67192    0.00149477 
  930          832.36504    52.6647     0.00107527 
  1304         1077.62895   52.65747    0.00076687 
  1701         1476.63581   52.65024    0.00058789 
  2424         2126.42101   52.64301    0.00041254 
  3324         3131.55083   52.63578    0.00030084 
  4736         4544.1188    52.62855    0.00021115 
  6250         6241.7238    52.62131    0.00016   
  7329         7703.07384   52.61408    0.00013644 
  7905         8032.08815   52.60685    0.0001265 
  6984         6976.29011   52.59961    0.00014318 
  5289         5332.08134   52.59237    0.00018907 
  3985         3831.07222   52.58513    0.00025094 
  2869         2736.70974   52.5779     0.00034855 
  2292         2064.00867   52.57065    0.0004363 
  2004         1749.39599   52.56341    0.000499  
  1987         1732.12757   52.55617    0.00050327 
  2206         1985.13224   52.54893    0.00045331 
  2710         2498.70373   52.54168    0.000369  
  3282         3223.7235    52.53444    0.00030469 
  3935         3964.73097   52.52719    0.00025413 
  4206         4297.11547   52.51994    0.00023776 
  3812         3915.16551   52.51269    0.00026233 
  3051         3088.24535   52.50544    0.00032776 
  2300         2241.96462   52.49819    0.00043478 
  1632         1571.74286   52.49093    0.00061275 
  1150         1106.29      52.48368    0.00086957 
  847          807.96173    52.47642    0.00118064 
  625          622.98584    52.46917    0.0016    
  515          506.06824    52.46191    0.00194175 
  457          427.4709     52.45465    0.00218818 
  369          370.77202    52.44738    0.00271003 
  318          327.5852     52.44012    0.00314465 
  281          293.56854    52.43286    0.00355872 
  285          266.31827    52.42559    0.00350877 
  257          244.48932    52.41832    0.00389105 
  237          227.44725    52.41105    0.00421941 
  196          214.92978    52.40378    0.00510204 
  205          206.43071    52.39651    0.00487805 
  190          200.23737    52.38923    0.00526316 
  179          192.59222    52.38196    0.00558659 
  186          180.81418    52.37468    0.00537634 
  154          167.47001    52.3674     0.00649351 
  156          155.6371     52.36012    0.00641026 
  153          146.26939    52.35284    0.00653595 
  146          139.10515    52.34556    0.00684932 
  124          133.53376    52.33827    0.00806452 
  123          129.10796    52.33098    0.00813008 
  108          125.70813    52.32369    0.00925926 
  117          123.45333    52.3164     0.00854701 
  137          122.43825    52.30911    0.00729927 
  109          122.32177    52.30181    0.00917431 
  117          121.80219    52.29452    0.00854701 
  104          119.03743    52.28722    0.00961538 
  93           114.35754    52.27992    0.01075269 
  91           109.62085    52.27262    0.01098901 
  84           105.78067    52.26531    0.01190476 
  105          102.93574    52.25801    0.00952381 
  113          100.83227    52.2507     0.00884956 
  101          99.18552     52.24339    0.00990099 
  91           97.81042     52.23608    0.01098901 
  82           96.6153      52.22876    0.01219512 
  77           95.55756     52.22145    0.01298701 
  84           94.61008     52.21413    0.01190476 
  75           93.75444     52.20681    0.01333333 
  86           92.9805      52.19949    0.01162791 
  86           92.28311     52.19216    0.01162791 
  79           91.65529     52.18483    0.01265823 
  73           91.08925     52.17751    0.01369863 
  83           90.57828     52.17018    0.01204819 
  91           90.10939     52.16284    0.01098901 
  93           89.68894     52.15551    0.01075269 
  95           89.30627     52.14817    0.01052632 
  80           88.95732     52.14083    0.0125    
  69           88.63868     52.13349    0.01449275 
  85           88.34728     52.12614    0.01176471 
  87           88.08095     52.1188     0.01149425 
  87           87.83669     52.11145    0.01149425 
  75           87.61456     52.1041     0.01333333 
  77           87.40885     52.09675    0.01298701 
  84           87.21926     52.08939    0.01190476 
  75           87.04134     52.08203    0.01333333 
  90           86.87895     52.07467    0.01111111 
  67           86.72766     52.06731    0.01492537 
  79           86.58617     52.05994    0.01265823 
  66           86.45387     52.05258    0.01515152 
  71           86.33061     52.04521    0.01408451 
  71           86.21712     52.03783    0.01408451 
  84           86.11539     52.03046    0.01190476 
  71           86.02908     52.02308    0.01408451 
  72           85.96482     52.0157     0.01388889 
  85           85.93394     52.00832    0.01176471 
  84           85.95691     52.00093    0.01190476 
  69           86.06406     51.99354    0.01449275 
  88           86.30447     51.98615    0.01136364 
  81           86.73836     51.97876    0.01234568 
  83           87.41835     51.97137    0.01204819 
  112          88.34373     51.96397    0.00892857 
  89           89.37093     51.95657    0.01123596 
  75           90.11249     51.94916    0.01333333 
  80           90.12685     51.94176    0.0125    
  82           89.38396     51.93435    0.01219512 
  82           88.29013     51.92693    0.01219512 
  80           87.31627     51.91952    0.0125    
  83           86.49117     51.9121     0.01204819 
  76           85.91386     51.90468    0.01315789 
  82           85.56247     51.89726    0.01219512 
  93           85.40431     51.88983    0.01075269 
  83           85.4074      51.8824     0.01204819 
  70           85.54524     51.87497    0.01428571 
  79           85.78384     51.86754    0.01265823 
  87           86.00432     51.8601     0.01149425 
  92           85.97346     51.85266    0.01086957 
  97           85.52208     51.84522    0.01030928 
  73           84.7339      51.83777    0.01369863 
  67           83.83354     51.83032    0.01492537 
  63           82.97545     51.82287    0.01587302 
  89           82.24437     51.81542    0.01123596 
  96           81.56375     51.80796    0.01041667 
  73           80.94766     51.8005     0.01369863 
  62           80.36949     51.79303    0.01612903 
  69           79.80357     51.78557    0.01449275 
  61           79.2382      51.7781     0.01639344 
  85           78.67508     51.77062    0.01176471 
  74           78.11744     51.76315    0.01351351 
  63           77.56787     51.75567    0.01587302 
  79           77.02861     51.74818    0.01265823 
  77           76.50397     51.7407     0.01298701 
  74           75.99961     51.73321    0.01351351 
  73           75.52409     51.72572    0.01369863 
  84           75.08906     51.71822    0.01190476 
  73           74.71115     51.71072    0.01369863 
  71           74.41512     51.70322    0.01408451 
  75           74.24519     51.69572    0.01333333 
  85           74.30033     51.68821    0.01176471 
  94           74.82902     51.6807     0.0106383 
  86           76.39765     51.67318    0.01162791 
  97           80.00164     51.66566    0.01030928 
  97           86.74803     51.65814    0.01030928 
  99           96.80396     51.65062    0.01010101 
  97           107.59367    51.64309    0.01030928 
  128          112.18489    51.63556    0.0078125 
  130          105.78022    51.62802    0.00769231 
  104          94.07941     51.62048    0.00961538 
  84           83.62606     51.61294    0.01190476 
  92           76.60779     51.6054     0.01086957 
  92           72.72641     51.59785    0.01086957 
  94           70.95532     51.5903     0.0106383 
  78           70.57791     51.58274    0.01282051 
  99           71.50507     51.57518    0.01010101 
  100          74.08811     51.56762    0.01      
  114          78.56654     51.56005    0.00877193 
  123          84.19673     51.55248    0.00813008 
  129          88.61874     51.54491    0.00775194 
  111          88.40833     51.53733    0.00900901 
  116          83.08181     51.52975    0.00862069 
  105          76.43718     51.52217    0.00952381 
  95           71.1584      51.51458    0.01052632 
  78           67.80258     51.50699    0.01282051 
  83           65.95203     51.4994     0.01204819 
  79           65.0091      51.4918     0.01265823 
  72           64.575       51.4842     0.01388889 
  80           64.4734      51.47659    0.0125    
  78           64.61596     51.46898    0.01282051 
  91           64.84654     51.46137    0.01098901 
  90           64.85013     51.45375    0.01111111 
  74           64.44904     51.44613    0.01351351 
  79           63.90294     51.4385     0.01265823 
  80           63.48168     51.43088    0.0125    
  84           63.29818     51.42324    0.01190476 
  73           63.42089     51.41561    0.01369863 
  65           63.98507     51.40797    0.01538462 
  77           65.22        51.40032    0.01298701 
  69           67.29964     51.39268    0.01449275 
  65           70.00546     51.38503    0.01538462 
  77           72.22059     51.37737    0.01298701 
  55           72.16248     51.36971    0.01818182 
  70           69.95132     51.36205    0.01428571 
  65           67.41687     51.35438    0.01538462 
  73           65.64941     51.34671    0.01369863 
  61           64.94391     51.33904    0.01639344 
  50           65.29125     51.33136    0.02      
  63           66.60355     51.32367    0.01587302 
  69           68.63815     51.31599    0.01449275 
  61           70.65897     51.3083     0.01639344 
  62           71.44081     51.3006     0.01612903 
  64           70.95855     51.2929     0.015625  
  48           70.34258     51.2852     0.02083333 
  59           69.76131     51.27749    0.01694915 
  67           68.54112     51.26978    0.01492537 
  59           66.82302     51.26207    0.01694915 
  60           65.32392     51.25435    0.01666667 
  60           64.37715     51.24663    0.01666667 
  61           64.036       51.2389     0.01639344 
  61           64.28688     51.23117    0.01639344 
  59           65.1276      51.22343    0.01694915 
  51           66.47957     51.21569    0.01960784 
  75           67.93661     51.20795    0.01333333 
  63           68.73633     51.2002     0.01587302 
  82           68.52379     51.19245    0.01219512 
  67           67.35125     51.18469    0.01492537 
  66           65.71326     51.17693    0.01515152 
  62           64.29495     51.16916    0.01612903 
  60           63.34013     51.1614     0.01666667 
  46           62.7917      51.15362    0.02173913 
  68           62.51002     51.14584    0.01470588 
  75           62.38239     51.13806    0.01333333 
  69           62.35772     51.13028    0.01449275 
  60           62.44071     51.12248    0.01666667 
  52           62.66626     51.11469    0.01923077 
  65           63.05693     51.10689    0.01538462 
  53           63.55386     51.09909    0.01886792 
  66           63.93087     51.09128    0.01515152 
  53           63.90747     51.08347    0.01886792 
  73           63.60645     51.07565    0.01369863 
  60           63.36503     51.06783    0.01666667 
  54           63.35345     51.06       0.01851852 
  68           63.57784     51.05217    0.01470588 
  55           63.91823     51.04434    0.01818182 
  60           64.18804     51.0365     0.01666667 
  67           64.37392     51.02865    0.01492537 
  62           64.68038     51.02081    0.01612903 
  63           65.27663     51.01295    0.01587302 
  79           66.1759      51.0051     0.01265823 
  63           67.19101     50.99724    0.01587302 
  55           68.07855     50.98937    0.01818182 
  72           69.18786     50.9815     0.01388889 
  73           71.59331     50.97362    0.01369863 
  85           76.72778     50.96574    0.01176471 
  71           85.93067     50.95786    0.01408451 
  89           99.19973     50.94997    0.01123596 
  59           112.99839    50.94208    0.01694915 
  80           118.60251    50.93418    0.0125    
  78           110.99491    50.92628    0.01282051 
  81           97.70811     50.91837    0.01234568 
  91           86.37613     50.91046    0.01098901 
  96           79.36929     50.90254    0.01041667 
  90           76.1154      50.89462    0.01111111 
  69           75.2091      50.8867     0.01449275 
  87           75.82092     50.87876    0.01149425 
  90           77.94474     50.87083    0.01111111 
  95           81.90541     50.86289    0.01052632 
  93           87.75985     50.85495    0.01075269 
  92           94.86903     50.847      0.01086957 
  90           101.81018    50.83904    0.01111111 
  81           105.0225     50.83108    0.01234568 
  76           102.20104    50.82312    0.01315789 
  88           97.02854     50.81515    0.01136364 
  90           93.3303      50.80718    0.01111111 
  89           92.31608     50.7992     0.01123596 
  94           93.7762      50.79122    0.0106383 
  108          97.09297     50.78323    0.00925926 
  120          101.90426    50.77524    0.00833333 
  103          108.30621    50.76724    0.00970874 
  136          116.60317    50.75924    0.00735294 
  147          127.17138    50.75123    0.00680272 
  182          140.77542    50.74322    0.00549451 
  183          159.6651     50.7352     0.00546448 
  205          188.43889    50.72718    0.00487805 
  285          235.05274    50.71915    0.00350877 
  396          311.72074    50.71112    0.00252525 
  519          433.37238    50.70309    0.00192678 
  650          611.52392    50.69505    0.00153846 
  773          841.27688    50.687      0.00129366 
  1013         1075.02015   50.67895    0.00098717 
  1119         1198.50218   50.67089    0.00089366 
  1106         1119.2063    50.66283    0.00090416 
  848          903.11828    50.65477    0.00117925 
  637          673.41596    50.6467     0.00156986 
  495          491.2759     50.63862    0.0020202 
  412          368.60108    50.63054    0.00242718 
  329          297.92222    50.62245    0.00303951 
  313          268.09836    50.61436    0.00319489 
  338          272.02738    50.60627    0.00295858 
  354          308.46518    50.59816    0.00282486 
  404          378.84037    50.59006    0.00247525 
  522          479.78667    50.58195    0.00191571 
  530          590.10044    50.57383    0.00188679 
  598          655.74584    50.56571    0.00167224 
  617          623.44286    50.55758    0.00162075 
  512          515.96469    50.54945    0.00195312 
  382          396.27083    50.54132    0.0026178 
  304          299.45784    50.53317    0.00328947 
  230          232.79034    50.52503    0.00434783 
  178          190.39894    50.51688    0.00561798 
  141          162.54669    50.50872    0.0070922 
  119          142.01514    50.50056    0.00840336 
  138          125.08467    50.49239    0.00724638 
  116          111.40561    50.48422    0.00862069 
  101          101.15662    50.47604    0.00990099 
  103          93.80331     50.46786    0.00970874 
  78           88.5743      50.45967    0.01282051 
  76           84.83593     50.45148    0.01315789 
  87           82.25914     50.44328    0.01149425 
  80           80.79348     50.43507    0.0125    
  88           80.48722     50.42686    0.01136364 
  92           81.16991     50.41865    0.01086957 
  77           82.00327     50.41043    0.01298701 
  72           81.68218     50.40221    0.01388889 
  75           79.74735     50.39398    0.01333333 
  73           76.49295     50.38574    0.01369863 
  64           72.98117     50.3775     0.015625  
  70           70.12631     50.36926    0.01428571 
  62           68.10622     50.361      0.01612903 
  68           66.73037     50.35275    0.01470588 
  73           65.74963     50.34449    0.01369863 
  70           64.9939      50.33622    0.01428571 
  63           64.37434     50.32795    0.01587302 
  56           63.84864     50.31967    0.01785714 
  70           63.39587     50.31139    0.01428571 
  63           63.00501     50.3031     0.01587302 
  63           62.67303     50.29481    0.01587302 
  58           62.40922     50.28651    0.01724138 
  61           62.24557     50.2782     0.01639344 
  60           62.24187     50.26989    0.01666667 
  68           62.46509     50.26158    0.01470588 
  67           62.92198     50.25326    0.01492537 
  44           63.44434     50.24493    0.02272727 
  63           63.58888     50.2366     0.01587302 
  50           63.04929     50.22827    0.02      
  55           62.18669     50.21992    0.01818182 
  51           61.41952     50.21158    0.01960784 
  65           60.88849     50.20322    0.01538462 
  74           60.57427     50.19487    0.01351351 
  56           60.40818     50.1865     0.01785714 
  49           60.33607     50.17813    0.02040816 
  60           60.33963     50.16976    0.01666667 
  55           60.43333     50.16138    0.01818182 
  56           60.64942     50.15299    0.01785714 
  65           61.00684     50.1446     0.01538462 
  56           61.45982     50.13621    0.01785714 
  61           61.83186     50.12781    0.01639344 
  53           61.90828     50.1194     0.01886792 
  55           61.78253     50.11099    0.01818182 
  67           61.69841     50.10257    0.01492537 
  52           61.7723      50.09414    0.01923077 
  61           62.02242     50.08571    0.01639344 
  85           62.43021     50.07728    0.01176471 
  52           62.97939     50.06884    0.01923077 
  49           63.67155     50.06039    0.02040816 
  70           64.5263      50.05194    0.01428571 
  63           65.5781      50.04349    0.01587302 
  50           66.8789      50.03502    0.02      
  56           68.50164     50.02655    0.01785714 
  63           70.55673     50.01808    0.01587302 
  61           73.22146     50.0096     0.01639344 
  63           76.79788     50.00112    0.01587302 
  71           81.79817     49.99263    0.01408451 
  98           89.06828     49.98413    0.01020408 
  98           99.86872     49.97563    0.01020408 
  121          115.83455    49.96712    0.00826446 
  147          138.68372    49.95861    0.00680272 
  179          169.52243    49.95009    0.00558659 
  177          207.39469    49.94157    0.00564972 
  217          245.65288    49.93304    0.00460829 
  211          269.67968    49.92451    0.00473934 
  183          265.16351    49.91597    0.00546448 
  137          235.73917    49.90742    0.00729927 
  127          198.0441     49.89887    0.00787402 
  130          164.28863    49.89031    0.00769231 
  93           138.84484    49.88175    0.01075269 
  94           122.08       49.87318    0.0106383 
  83           112.94718    49.8646     0.01204819 
  84           110.24788    49.85603    0.01190476 
  108          113.4026     49.84744    0.00925926 
  113          122.26278    49.83885    0.00884956 
  121          136.28358    49.83025    0.00826446 
  118          153.21303    49.82165    0.00847458 
  131          167.17441    49.81304    0.00763359 
  150          169.53396    49.80443    0.00666667 
  109          157.58061    49.79581    0.00917431 
  95           137.94875    49.78718    0.01052632 
  85           118.26706    49.77855    0.01176471 
  86           102.07139    49.76992    0.01162791 
  86           90.01492     49.76127    0.01162791 
  84           81.53244     49.75263    0.01190476 
  77           75.65573     49.74397    0.01298701 
  78           71.51645     49.73531    0.01282051 
  53           68.57702     49.72665    0.01886792 
  54           66.50261     49.71798    0.01851852 
  74           65.09293     49.7093     0.01351351 
  65           64.27311     49.70062    0.01538462 
  59           64.07097     49.69193    0.01694915 
  77           64.5615      49.68324    0.01298701 
  87           65.6251      49.67454    0.01149425 
  62           66.55953     49.66584    0.01612903 
  70           66.13975     49.65712    0.01428571 
  73           64.27609     49.64841    0.01369863 
  79           62.16084     49.63969    0.01265823 
  63           60.54612     49.63096    0.01587302 
  50           59.56893     49.62223    0.02      
  63           59.06491     49.61349    0.01587302 
  62           58.79087     49.60474    0.01612903 
  64           58.63918     49.59599    0.015625  
  60           58.69379     49.58724    0.01666667 
  44           59.13396     49.57847    0.02272727 
  69           60.24818     49.56971    0.01449275 
  59           62.40237     49.56093    0.01694915 
  88           65.75029     49.55215    0.01136364 
  77           69.70023     49.54337    0.01298701 
  61           72.7098      49.53458    0.01639344 
  61           72.77168     49.52578    0.01639344 
  49           69.52309     49.51698    0.02040816 
  84           65.3721      49.50817    0.01190476 
  56           62.14108     49.49936    0.01785714 
  59           60.21913     49.49054    0.01694915 
  63           59.33314     49.48171    0.01587302 
  59           59.12415     49.47288    0.01694915 
  49           59.37895     49.46404    0.02040816 
  62           60.08153     49.4552     0.01612903 
  63           61.51676     49.44635    0.01587302 
  56           64.38888     49.4375     0.01785714 
  58           69.88051     49.42864    0.01724138 
  51           79.36955     49.41977    0.01960784 
  68           93.23138     49.4109     0.01470588 
  79           109.28161    49.40203    0.01265823 
  60           121.58834    49.39314    0.01666667 
  69           120.5452     49.38425    0.01449275 
  56           106.21138    49.37536    0.01785714 
  64           89.20289     49.36646    0.015625  
  67           76.06754     49.35755    0.01492537 
  63           68.08205     49.34864    0.01587302 
  66           64.08245     49.33972    0.01515152 
  61           62.45484     49.3308     0.01639344 
  59           62.11295     49.32187    0.01694915 
  75           62.65849     49.31294    0.01333333 
  63           64.49815     49.304      0.01587302 
  72           68.53187     49.29505    0.01388889 
  50           75.16319     49.2861     0.02      
  54           83.0887      49.27714    0.01851852 
  53           87.91408     49.26818    0.01886792 
  60           85.09419     49.25921    0.01666667 
  53           77.33271     49.25023    0.01886792 
  74           69.74045     49.24125    0.01351351 
  57           64.52754     49.23227    0.01754386 
  68           61.75051     49.22327    0.01470588 
  51           60.48207     49.21428    0.01960784 
  67           59.68082     49.20527    0.01492537 
  68           58.88337     49.19626    0.01470588 
  55           58.09202     49.18725    0.01818182 
  53           57.41981     49.17823    0.01886792 
  79           56.94165     49.1692     0.01265823 
  70           56.64444     49.16017    0.01428571 
  52           56.48142     49.15113    0.01923077 
  55           56.41042     49.14208    0.01818182 
  63           56.40977     49.13303    0.01587302 
  65           56.47992     49.12398    0.01538462 
  65           56.63315     49.11492    0.01538462 
  58           56.87084     49.10585    0.01724138 
  49           57.14828     49.09678    0.02040816 
  52           57.33781     49.0877     0.01923077 
  63           57.32755     49.07861    0.01587302 
  60           57.20819     49.06952    0.01666667 
  51           57.11426     49.06043    0.01960784 
  63           57.09605     49.05133    0.01587302 
  63           57.1517      49.04222    0.01587302 
  58           57.26112     49.03311    0.01724138 
  52           57.40704     49.02399    0.01923077 
  66           57.58307     49.01486    0.01515152 
  60           57.79632     49.00573    0.01666667 
  67           58.07145     48.9966     0.01492537 
  61           58.45215     48.98746    0.01639344 
  70           58.98412     48.97831    0.01428571 
  67           59.66696     48.96915    0.01492537 
  70           60.37412     48.96       0.01428571 
  62           60.79492     48.95083    0.01612903 
  51           60.75792     48.94166    0.01960784 
  69           60.5352      48.93249    0.01449275 
  67           60.39609     48.9233     0.01492537 
  73           60.42453     48.91412    0.01369863 
  69           60.60489     48.90492    0.01449275 
  61           60.89234     48.89572    0.01639344 
  49           61.25383     48.88652    0.02040816 
  63           61.67999     48.87731    0.01587302 
  71           62.18315     48.86809    0.01408451 
  62           62.79277     48.85887    0.01612903 
  64           63.54349     48.84965    0.015625  
  60           64.45756     48.84041    0.01666667 
  72           65.53027     48.83118    0.01388889 
  75           66.7748      48.82193    0.01333333 
  82           68.46958     48.81268    0.01219512 
  70           71.13329     48.80343    0.01428571 
  88           74.97454     48.79417    0.01136364 
  86           79.29564     48.7849     0.01162791 
  88           81.95544     48.77563    0.01136364 
  99           81.15937     48.76635    0.01010101 
  79           78.50064     48.75707    0.01265823 
  89           76.19881     48.74778    0.01123596 
  84           75.08037     48.73848    0.01190476 
  92           75.11043     48.72918    0.01086957 
  87           75.96482     48.71988    0.01149425 
  84           77.36849     48.71056    0.01190476 
  75           79.2139      48.70125    0.01333333 
  94           81.56167     48.69192    0.0106383 
  98           84.61283     48.6826     0.01020408 
  110          88.64388     48.67326    0.00909091 
  116          93.84444     48.66392    0.00862069 
  100          100.00052    48.65458    0.01      
  120          106.14192    48.64523    0.00833333 
  115          111.48511    48.63587    0.00869565 
  130          116.30579    48.62651    0.00769231 
  127          120.76154    48.61714    0.00787402 
  152          125.86486    48.60777    0.00657895 
  161          133.08001    48.59839    0.00621118 
  140          143.28391    48.58901    0.00714286 
  156          157.13501    48.57962    0.00641026 
  184          175.60712    48.57022    0.00543478 
  218          200.61793    48.56082    0.00458716 
  293          236.09462    48.55142    0.00341297 
  325          289.82472    48.542      0.00307692 
  450          375.68415    48.53259    0.00222222 
  628          514.81793    48.52316    0.00159236 
  785          732.23934    48.51374    0.00127389 
  1098         1046.05176   48.5043     0.00091075 
  1443         1445.03865   48.49486    0.000693  
  1634         1843.53215   48.48542    0.000612  
  1734         2044.66399   48.47597    0.0005767 
  1587         1897.72168   48.46651    0.00063012 
  1204         1522.09233   48.45705    0.00083056 
  907          1125.98747   48.44759    0.00110254 
  674          811.47428    48.43812    0.00148368 
  565          597.70306    48.42864    0.00176991 
  436          470.26558    48.41916    0.00229358 
  419          406.97479    48.40967    0.00238663 
  419          392.47753    48.40018    0.00238663 
  488          423.95342    48.39068    0.00204918 
  578          506.4773     48.38117    0.0017301 
  659          644.65819    48.37166    0.00151745 
  769          829.4897     48.36215    0.00130039 
  949          1014.09941   48.35263    0.00105374 
  935          1096.69735   48.3431     0.00106952 
  868          1005.66385   48.33357    0.00115207 
  638          805.7578     48.32404    0.0015674 
  496          599.70303    48.3145     0.00201613 
  379          435.5001     48.30495    0.00263852 
  276          320.83408    48.2954     0.00362319 
  199          246.92313    48.28584    0.00502513 
  197          200.47007    48.27628    0.00507614 
  141          170.32425    48.26671    0.0070922 
  161          149.76536    48.25714    0.00621118 
  113          135.25253    48.24756    0.00884956 
  132          125.11907    48.23797    0.00757576 
  120          118.27427    48.22839    0.00833333 
  128          113.31591    48.21879    0.0078125 
  90           108.22006    48.20919    0.01111111 
  92           101.84843    48.19959    0.01086957 
  97           95.29335     48.18998    0.01030928 
  96           89.70576     48.18036    0.01041667 
  72           85.37078     48.17074    0.01388889 
  85           82.11476     48.16112    0.01176471 
  93           79.64284     48.15149    0.01075269 
  88           77.71076     48.14185    0.01136364 
  81           76.15072     48.13221    0.01234568 
  70           74.8384      48.12257    0.01428571 
  55           73.77177     48.11291    0.01818182 
  92           73.11008     48.10326    0.01086957 
  71           72.9292      48.0936     0.01408451 
  80           73.00244     48.08393    0.0125    
  76           72.68076     48.07426    0.01315789 
  73           71.53977     48.06458    0.01369863 
  75           70.08001     48.0549     0.01333333 
  77           68.75818     48.04521    0.01298701 
  79           67.60211     48.03552    0.01265823 
  66           66.49014     48.02583    0.01515152 
  59           65.78802     48.01612    0.01694915 
  79           65.23725     48.00642    0.01265823 
  62           64.64396     47.9967     0.01612903 
  77           63.9859      47.98699    0.01298701 
  60           63.37996     47.97727    0.01666667 
  65           62.88652     47.96754    0.01538462 
  71           62.50944     47.95781    0.01408451 
  56           62.23384     47.94807    0.01785714 
  68           62.0485      47.93833    0.01470588 
  74           61.94607     47.92858    0.01351351 
  86           61.90852     47.91883    0.01162791 
  73           61.87518     47.90908    0.01369863 
  63           61.68473     47.89931    0.01587302 
  68           61.51302     47.88955    0.01470588 
  81           61.37356     47.87978    0.01234568 
  65           61.28058     47.87       0.01538462 
  63           61.18247     47.86022    0.01587302 
  66           61.09257     47.85044    0.01515152 
  56           61.0896      47.84065    0.01785714 
  65           61.18159     47.83085    0.01538462 
  56           61.24882     47.82105    0.01785714 
  74           61.10201     47.81125    0.01351351 
  70           60.76065     47.80144    0.01428571 
  64           60.40021     47.79162    0.015625  
  60           60.11488     47.7818     0.01666667 
  67           59.91549     47.77198    0.01492537 
  84           59.77943     47.76215    0.01190476 
  61           59.68103     47.75232    0.01639344 
  54           59.60516     47.74248    0.01851852 
  54           59.54886     47.73264    0.01851852 
  63           59.51975     47.72279    0.01587302 
  45           59.53392     47.71294    0.02222222 
  67           59.61152     47.70309    0.01492537 
  62           59.76808     47.69322    0.01612903 
  61           59.99752     47.68336    0.01639344 
  52           60.2661      47.67349    0.01923077 
  47           60.60026     47.66361    0.0212766 
  66           61.00566     47.65374    0.01515152 
  60           61.2609      47.64385    0.01666667 
  56           61.03367     47.63396    0.01785714 
  58           60.46723     47.62407    0.01724138 
  57           59.95488     47.61417    0.01754386 
  54           59.72805     47.60427    0.01851852 
  63           59.94254     47.59437    0.01587302 
  51           60.80278     47.58446    0.01960784 
  58           62.54419     47.57454    0.01724138 
  43           65.19981     47.56462    0.02325581 
  51           68.14437     47.5547     0.01960784 
  67           69.64577     47.54477    0.01492537 
  55           68.36739     47.53484    0.01818182 
  64           65.56173     47.5249     0.015625  
  59           62.93611     47.51496    0.01694915 
  53           61.10043     47.50501    0.01886792 
  52           59.85738     47.49506    0.01923077 
  63           58.94224     47.48511    0.01587302 
  58           58.2972      47.47515    0.01724138 
  73           57.90733     47.46519    0.01369863 
  68           57.78318     47.45522    0.01470588 
  40           57.99273     47.44525    0.025     
  52           58.65577     47.43528    0.01923077 
  46           59.85136     47.4253     0.02173913 
  56           61.41856     47.41531    0.01785714 
  57           62.6779      47.40532    0.01754386 
  64           62.7318      47.39533    0.015625  
  63           61.78854     47.38534    0.01587302 
  51           60.60999     47.37534    0.01960784 
  53           59.57215     47.36533    0.01886792 
  61           58.5733      47.35532    0.01639344 
  53           57.53385     47.34531    0.01886792 
  66           56.6401      47.33529    0.01515152 
  55           55.98783     47.32527    0.01818182 
  57           55.55396     47.31525    0.01754386 
  52           55.27488     47.30522    0.01923077 
  51           55.09257     47.29519    0.01960784 
  64           54.97594     47.28515    0.015625  
  59           54.92136     47.27511    0.01694915 
  57           54.94153     47.26507    0.01754386 
  66           55.04793     47.25502    0.01515152 
  55           55.21835     47.24497    0.01818182 
  58           55.37807     47.23491    0.01724138 
  60           55.44975     47.22485    0.01666667 
  49           55.35958     47.21479    0.02040816 
  60           55.06156     47.20472    0.01666667 
  47           54.6964      47.19465    0.0212766 
  60           54.39361     47.18457    0.01666667 
  61           54.18689     47.1745     0.01639344 
  59           54.06183     47.16441    0.01694915 
  56           53.99357     47.15433    0.01785714 
  60           53.9703      47.14424    0.01666667 
  56           54.00065     47.13414    0.01785714 
  71           54.11552     47.12405    0.01408451 
  59           54.35087     47.11395    0.01694915 
  56           54.71475     47.10384    0.01785714 
  56           55.11397     47.09373    0.01785714 
  64           55.30121     47.08362    0.015625  
  54           55.10627     47.07351    0.01851852 
  49           54.74977     47.06339    0.02040816 
  49           54.50375     47.05327    0.02040816 
  48           54.48647     47.04314    0.02083333 
  64           54.68936     47.03301    0.015625  
  62           54.98407     47.02288    0.01612903 
  68           55.1172      47.01274    0.01470588 
  65           54.91548     47.0026     0.01538462 
  64           54.57773     46.99246    0.015625  
  63           54.32131     46.98231    0.01587302 
  43           54.23238     46.97216    0.02325581 
  55           54.31327     46.96201    0.01818182 
  73           54.50971     46.95185    0.01369863 
  67           54.70312     46.9417     0.01492537 
  58           54.74879     46.93153    0.01724138 
  56           54.67475     46.92137    0.01785714 
  61           54.64438     46.9112     0.01639344 
  50           54.78395     46.90103    0.02      
  70           55.18903     46.89085    0.01428571 
  60           55.94054     46.88067    0.01666667 
  61           57.04119     46.87049    0.01639344 
  64           58.33019     46.8603     0.015625  
  65           59.44822     46.85012    0.01538462 
  78           59.70713     46.83993    0.01282051 
  74           58.91362     46.82973    0.01351351 
  71           57.87244     46.81953    0.01408451 
  63           57.24533     46.80933    0.01587302 
  85           57.33239     46.79913    0.01176471 
  66           58.34032     46.78892    0.01515152 
  72           60.4947      46.77872    0.01388889 
  95           63.85926     46.7685     0.01052632 
  87           67.89745     46.75829    0.01149425 
  96           71.19366     46.74807    0.01041667 
  96           71.55821     46.73785    0.01041667 
  104          68.73198     46.72763    0.00961538 
  73           65.24479     46.7174     0.01369863 
  72           62.74226     46.70717    0.01388889 
  88           61.28444     46.69694    0.01136364 
  70           60.26239     46.68671    0.01428571 
  57           59.48622     46.67647    0.01754386 
  74           59.12181     46.66623    0.01351351 
  86           59.26942     46.65599    0.01162791 
  80           59.92864     46.64574    0.0125    
  67           61.00764     46.6355     0.01492537 
  71           62.44004     46.62525    0.01408451 
  62           64.28415     46.61499    0.01612903 
  81           66.29032     46.60474    0.01234568 
  79           67.62537     46.59448    0.01265823 
  80           67.45086     46.58422    0.0125    
  99           66.62867     46.57396    0.01010101 
  92           66.86918     46.56369    0.01086957 
  75           69.41624     46.55343    0.01333333 
  94           74.87402     46.54316    0.0106383 
  96           82.66631     46.53288    0.01041667 
  71           89.88334     46.52261    0.01408451 
  98           91.27671     46.51233    0.01020408 
  73           85.88617     46.50206    0.01369863 
  76           78.70013     46.49177    0.01315789 
  82           73.2061      46.48149    0.01219512 
  75           70.37469     46.47121    0.01333333 
  71           70.09241     46.46092    0.01408451 
  105          71.8057      46.45063    0.00952381 
  104          74.63471     46.44034    0.00961538 
  119          77.02529     46.43004    0.00840336 
  107          77.44258     46.41975    0.00934579 
  89           76.8228      46.40945    0.01123596 
  97           77.24703     46.39915    0.01030928 
  113          79.66895     46.38885    0.00884956 
  87           83.60096     46.37854    0.01149425 
  87           86.87567     46.36824    0.01149425 
  100          86.97237     46.35793    0.01      
  108          84.79686     46.34762    0.00925926 
  95           82.93408     46.33731    0.01052632 
  117          82.72977     46.32699    0.00854701 
  116          84.63659     46.31668    0.00862069 
  114          88.86843     46.30636    0.00877193 
  119          95.64913     46.29604    0.00840336 
  139          104.93488    46.28572    0.00719424 
  117          115.77929    46.2754     0.00854701 
  161          126.33686    46.26508    0.00621118 
  142          134.5487     46.25475    0.00704225 
  158          139.02769    46.24443    0.00632911 
  142          139.03443    46.2341     0.00704225 
  152          135.41036    46.22377    0.00657895 
  132          130.91308    46.21344    0.00757576 
  131          127.92066    46.20311    0.00763359 
  130          127.47702    46.19277    0.00769231 
  130          129.80933    46.18244    0.00769231 
  131          134.9115     46.1721     0.00763359 
  144          142.85879    46.16176    0.00694444 
  178          153.97394    46.15142    0.00561798 
  213          168.89114    46.14108    0.00469484 
  206          188.49695    46.13074    0.00485437 
  243          213.73087    46.1204     0.00411523 
  270          245.47014    46.11005    0.0037037 
  318          285.41517    46.09971    0.00314465 
  411          338.74103    46.08936    0.00243309 
  540          417.36335    46.07901    0.00185185 
  661          543.10019    46.06866    0.00151286 
  922          746.06947    46.05831    0.0010846 
  1224         1056.31189   46.04796    0.00081699 
  1674         1486.44227   46.03761    0.00059737 
  2233         1996.14826   46.02726    0.00044783 
  2608         2427.40367   46.0169     0.00038344 
  2512         2519.11407   46.00655    0.00039809 
  2371         2200.82829   45.99619    0.00042176 
  1858         1702.8193    45.98584    0.00053821 
  1424         1240.06114   45.97548    0.00070225 
  1008         891.4588     45.96512    0.00099206 
  820          660.57509    45.95477    0.00121951 
  676          524.07152    45.94441    0.00147929 
  579          455.66754    45.93405    0.00172712 
  549          438.48529    45.92369    0.00182149 
  612          468.61497    45.91332    0.00163399 
  712          552.30646    45.90296    0.00140449 
  825          698.79063    45.8926     0.00121212 
  1060         908.29694    45.88224    0.0009434 
  1239         1150.1145    45.87188    0.0008071 
  1341         1329.39384   45.86151    0.00074571 
  1336         1319.27653   45.85115    0.0007485 
  1195         1120.44595   45.84078    0.00083682 
  920          859.32285    45.83042    0.00108696 
  711          628.61247    45.82005    0.00140647 
  503          456.93575    45.80969    0.00198807 
  420          341.13356    45.79932    0.00238095 
  370          267.38175    45.78896    0.0027027 
  288          221.0278     45.77859    0.00347222 
  243          190.93227    45.76823    0.00411523 
  180          170.17559    45.75786    0.00555556 
  176          154.96978    45.74749    0.00568182 
  155          143.32479    45.73713    0.00645161 
  142          134.12495    45.72676    0.00704225 
  137          126.67711    45.7164     0.00729927 
  151          120.56628    45.70603    0.00662252 
  138          115.53018    45.69567    0.00724638 
  132          111.35348    45.6853     0.00757576 
  133          107.85506    45.67493    0.0075188 
  106          104.93951    45.66457    0.00943396 
  103          102.57829    45.6542     0.00970874 
  103          100.77871    45.64384    0.00970874 
  96           99.55416     45.63348    0.01041667 
  103          98.83604     45.62311    0.00970874 
  100          98.33457     45.61275    0.01      
  81           97.46503     45.60239    0.01234568 
  103          95.98007     45.59202    0.00970874 
  97           94.3872      45.58166    0.01030928 
  95           93.16709     45.5713     0.01052632 
  96           92.56394     45.56094    0.01041667 
  110          92.75821     45.55058    0.00909091 
  67           93.90285     45.54022    0.01492537 
  90           95.94645     45.52986    0.01111111 
  87           98.24047     45.5195     0.01149425 
  104          99.24326     45.50915    0.00961538 
  106          97.78978     45.49879    0.00943396 
  105          95.01604     45.48843    0.00952381 
  108          92.55832     45.47808    0.00925926 
  100          91.0137      45.46772    0.01      
  89           90.21601     45.45737    0.01123596 
  98           89.62898     45.44702    0.01020408 
  93           88.93092     45.43667    0.01075269 
  99           88.25494     45.42632    0.01010101 
  74           87.7724      45.41597    0.01351351 
  91           87.57766     45.40562    0.01098901 
  82           87.74876     45.39528    0.01219512 
  79           88.35661     45.38493    0.01265823 
  68           89.36606     45.37459    0.01470588 
  86           90.41167     45.36425    0.01162791 
  98           90.74828     45.3539     0.01020408 
  83           89.78989     45.34356    0.01204819 
  65           88.11849     45.33323    0.01538462 
  103          86.524       45.32289    0.00970874 
  93           85.29961     45.31255    0.01075269 
  81           84.4286      45.30222    0.01234568 
  80           83.79159     45.29189    0.0125    
  101          83.28541     45.28156    0.00990099 
  69           82.86607     45.27123    0.01449275 
  75           82.5565      45.2609     0.01333333 
  78           82.4683      45.25058    0.01282051 
  67           82.84893     45.24025    0.01492537 
  69           84.06826     45.22993    0.01449275 
  88           86.48587     45.21961    0.01136364 
  85           89.95876     45.20929    0.01176471 
  76           93.21759     45.19898    0.01315789 
  78           93.72822     45.18866    0.01282051 
  93           91.01569     45.17835    0.01075269 
  89           88.03464     45.16804    0.01123596 
  94           87.3685      45.15773    0.0106383 
  74           90.11429     45.14743    0.01351351 
  98           95.8183      45.13713    0.01020408 
  88           101.6979     45.12682    0.01136364 
  71           102.53375    45.11653    0.01408451 
  94           96.8221      45.10623    0.0106383 
  72           89.4503      45.09594    0.01388889 
  92           84.31585     45.08564    0.01086957 
  83           82.40208     45.07535    0.01204819 
  82           82.69336     45.06507    0.01219512 
  99           82.99737     45.05478    0.01010101 
  91           82.0124      45.0445     0.01098901 
  97           79.56078     45.03422    0.01030928 
  95           76.03354     45.02395    0.01052632 
  88           72.9835      45.01367    0.01136364 
  92           71.58892     45.0034     0.01086957 
  75           72.23952     44.99313    0.01333333 
  103          74.63564     44.98287    0.00970874 
  74           77.45157     44.97261    0.01351351 
  79           78.10368     44.96235    0.01265823 
  89           75.51297     44.95209    0.01123596 
  80           72.07085     44.94184    0.0125    
  83           70.10038     44.93159    0.01204819 
  80           70.53664     44.92134    0.0125    
  84           73.19199     44.9111     0.01190476 
  74           76.72778     44.90086    0.01351351 
  68           79.03928     44.89062    0.01470588 
  90           77.80743     44.88039    0.01111111 
  68           73.32477     44.87016    0.01470588 
  81           68.63394     44.85993    0.01234568 
  102          65.5839      44.8497     0.00980392 
  103          64.4012      44.83948    0.00970874 
  75           64.32876     44.82927    0.01333333 
  95           64.0392      44.81905    0.01052632 
  90           62.60328     44.80884    0.01111111 
  79           60.58409     44.79864    0.01265823 
  69           58.9038      44.78844    0.01449275 
  78           57.99795     44.77824    0.01282051 
  67           58.02224     44.76804    0.01492537 
  81           58.99829     44.75785    0.01234568 
  75           60.72768     44.74767    0.01333333 
  67           62.47272     44.73748    0.01492537 
  72           62.80503     44.7273     0.01388889 
  72           61.25254     44.71713    0.01388889 
  56           59.1737      44.70696    0.01785714 
  83           57.68738     44.69679    0.01204819 
  82           57.08033     44.68663    0.01219512 
  74           57.09808     44.67647    0.01351351 
  62           57.14107     44.66632    0.01612903 
  71           56.66234     44.65617    0.01408451 
  68           55.82608     44.64602    0.01470588 
  66           55.15442     44.63588    0.01515152 
  70           54.9663      44.62575    0.01428571 
  73           55.42471     44.61561    0.01369863 
  64           56.60288     44.60549    0.015625  
  74           58.3973      44.59536    0.01351351 
  74           60.30266     44.58525    0.01351351 
  63           61.59269     44.57513    0.01587302 
  54           61.97607     44.56503    0.01851852 
  69           61.66286     44.55492    0.01449275 
  51           61.50063     44.54482    0.01960784 
  68           62.0333      44.53473    0.01470588 
  55           63.0017      44.52464    0.01818182 
  60           63.59755     44.51456    0.01666667 
  69           63.24153     44.50448    0.01449275 
  52           62.15497     44.49441    0.01923077 
  56           60.73219     44.48434    0.01785714 
  57           59.19632     44.47427    0.01754386 
  52           57.99211     44.46422    0.01923077 
  61           57.49429     44.45416    0.01639344 
  73           57.77727     44.44412    0.01369863 
  59           58.61516     44.43408    0.01694915 
  64           59.56767     44.42404    0.015625  
  70           60.37506     44.41401    0.01428571 
  65           61.06662     44.40399    0.01538462 
  78           62.07576     44.39397    0.01282051 
  72           63.96466     44.38395    0.01388889 
  69           67.20549     44.37394    0.01449275 
  71           72.64858     44.36394    0.01408451 
  91           82.48216     44.35395    0.01098901 
  87           100.78019    44.34396    0.01149425 
  87           131.62419    44.33397    0.01149425 
  94           174.33865    44.32399    0.0106383 
  90           216.27735    44.31402    0.01111111 
  83           228.71727    44.30406    0.01204819 
  101          198.90374    44.2941     0.00990099 
  92           152.7922     44.28414    0.01086957 
  77           113.48525    44.2742     0.01298701 
  93           87.61915     44.26426    0.01075269 
  85           73.29863     44.25432    0.01176471 
  74           66.21613     44.24439    0.01351351 
  68           62.91471     44.23447    0.01470588 
  65           61.63786     44.22456    0.01538462 
  77           61.97619     44.21465    0.01298701 
  53           64.57612     44.20475    0.01886792 
  81           71.06816     44.19485    0.01234568 
  87           83.53039     44.18496    0.01149425 
  74           102.7618     44.17508    0.01351351 
  71           125.17061    44.16521    0.01408451 
  81           138.86233    44.15534    0.01234568 
  82           131.19831    44.14548    0.01219512 
  72           109.25737    44.13563    0.01388889 
  64           87.32853     44.12578    0.015625  
  69           71.52089     44.11594    0.01449275 
  71           62.08061     44.10611    0.01408451 
  77           57.03992     44.09628    0.01298701 
  56           54.36841     44.08647    0.01785714 
  60           52.80713     44.07666    0.01666667 
  59           51.76707     44.06686    0.01694915 
  60           51.00821     44.05706    0.01666667 
  54           50.42905     44.04727    0.01851852 
  59           49.97935     44.03749    0.01694915 
  45           49.63978     44.02772    0.02222222 
  64           49.38628     44.01796    0.015625  
  60           49.21852     44.0082     0.01666667 
  48           49.12289     43.99845    0.02083333 
  70           49.05996     43.98871    0.01428571 
  47           48.96609     43.97898    0.0212766 
  64           48.84586     43.96926    0.015625  
  61           48.80907     43.95954    0.01639344 
  58           48.99407     43.94983    0.01724138 
  70           49.54891     43.94013    0.01428571 
  92           50.56984     43.93044    0.01086957 
  108          51.94651     43.92076    0.00925926 
  83           53.10791     43.91108    0.01204819 
  94           53.08441     43.90141    0.0106383 
  87           51.82732     43.89176    0.01149425 
  60           50.29467     43.88211    0.01666667 
  85           49.09179     43.87247    0.01176471 
  64           48.35069     43.86283    0.015625  
  51           47.97392     43.85321    0.01960784 
  58           47.82125     43.84359    0.01724138 
  68           47.76835     43.83399    0.01470588 
  43           47.7345      43.82439    0.02325581 
  72           47.70384     43.8148     0.01388889 
  59           47.70624     43.80523    0.01694915 
  71           47.82959     43.79566    0.01408451 
  74           48.17377     43.7861     0.01351351 
  55           48.76352     43.77654    0.01818182 
  56           49.45622     43.767      0.01785714 
  56           49.83635     43.75747    0.01785714 
  81           49.54873     43.74795    0.01234568 
  70           48.92264     43.73843    0.01428571 
  79           48.44827     43.72893    0.01265823 
  69           48.32909     43.71944    0.01449275 
  58           48.52385     43.70995    0.01724138 
  68           48.77102     43.70048    0.01470588 
  59           48.68657     43.69101    0.01694915 
  51           48.23538     43.68156    0.01960784 
  54           47.71484     43.67211    0.01851852 
  54           47.29458     43.66267    0.01851852 
  48           47.00319     43.65325    0.02083333 
  52           46.82121     43.64383    0.01923077 
  48           46.71338     43.63443    0.02083333 
  41           46.64986     43.62503    0.02439024 
  62           46.61415     43.61565    0.01612903 
  64           46.60148     43.60628    0.015625  
  51           46.61829     43.59691    0.01960784 
  45           46.68273     43.58756    0.02222222 
  45           46.81564     43.57822    0.02222222 
  46           47.02411     43.56889    0.02173913 
  59           47.25884     43.55957    0.01694915 
  48           47.39302     43.55025    0.02083333 
  44           47.29447     43.54096    0.02272727 
  66           47.05647     43.53167    0.01515152 
  56           46.83346     43.52239    0.01785714 
  60           46.69156     43.51312    0.01666667 
  62           46.64032     43.50387    0.01612903 
  42           46.66828     43.49462    0.02380952 
  56           46.75643     43.48539    0.01785714 
  47           46.87        43.47617    0.0212766 
  53           46.94127     43.46696    0.01886792 
  49           46.92198     43.45776    0.02040816 
  56           46.8552      43.44857    0.01785714 
  44           46.78708     43.4394     0.02272727 
  52           46.74374     43.43023    0.01923077 
  43           46.73509     43.42108    0.02325581 
  51           46.76372     43.41194    0.01960784 
  55           46.82687     43.40281    0.01818182 
  62           46.92744     43.39369    0.01612903 
  52           47.08213     43.38459    0.01923077 
  52           47.3391      43.3755     0.01923077 
  48           47.80637     43.36642    0.02083333 
  63           48.66486     43.35735    0.01587302 
  61           50.10751     43.34829    0.01639344 
  49           52.15588     43.33925    0.02040816 
  56           54.34888     43.33022    0.01785714 
  75           55.46858     43.3212     0.01333333 
  63           54.72274     43.31219    0.01587302 
  62           53.24886     43.3032     0.01612903 
  56           52.4052      43.29422    0.01785714 
  60           52.74302     43.28525    0.01666667 
  46           54.11629     43.27629    0.02173913 
  46           55.66223     43.26735    0.02173913 
  49           56.23666     43.25842    0.02040816 
  50           55.84164     43.2495     0.02      
  56           54.87108     43.2406     0.01785714 
  65           53.36556     43.23171    0.01538462 
  69           51.95673     43.22283    0.01449275 
  47           51.2672      43.21397    0.0212766 
  49           51.42635     43.20512    0.02040816 
  51           52.15828     43.19628    0.01960784 
  47           52.85804     43.18746    0.0212766 
  58           52.85939     43.17865    0.01724138 
  48           52.09801     43.16985    0.02083333 
  48           51.30833     43.16107    0.02083333 
  53           51.05053     43.1523     0.01886792 
  56           51.44853     43.14355    0.01785714 
  55           52.33999     43.13481    0.01818182 
  70           53.328       43.12608    0.01428571 
  54           54.05092     43.11737    0.01851852 
  69           54.6773      43.10867    0.01449275 
  49           55.16401     43.09999    0.02040816 
  60           55.02027     43.09132    0.01666667 
  53           54.123       43.08266    0.01886792 
  63           52.88778     43.07402    0.01587302 
  61           51.73115     43.0654     0.01639344 
  55           50.86996     43.05678    0.01818182 
  49           50.29642     43.04819    0.02040816 
  46           49.98538     43.03961    0.02173913 
  49           49.92449     43.03104    0.02040816 
  58           50.10903     43.02249    0.01724138 
  45           50.57886     43.01395    0.02222222 
  53           51.42585     43.00543    0.01886792 
  44           52.76486     42.99692    0.02272727 
  41           54.59905     42.98843    0.02439024 
  42           56.5119      42.97995    0.02380952 
  50           57.5107      42.97149    0.02      
  65           57.16445     42.96305    0.01538462 
  61           56.13925     42.95462    0.01639344 
  55           55.01156     42.9462     0.01818182 
  56           54.1275      42.93781    0.01785714 
  52           53.65269     42.92942    0.01923077 
  55           53.64591     42.92106    0.01818182 
  55           54.0903      42.91271    0.01818182 
  60           54.93617     42.90437    0.01666667 
  66           56.05268     42.89605    0.01515152 
  71           57.323       42.88775    0.01408451 
  58           58.52584     42.87946    0.01724138 
  77           59.87547     42.87119    0.01298701 
  61           61.80984     42.86294    0.01639344 
  72           64.58813     42.8547     0.01388889 
  74           68.2395      42.84648    0.01351351 
  80           72.68209     42.83828    0.0125    
  98           78.47594     42.83009    0.01020408 
  104          87.00092     42.82192    0.00961538 
  114          99.61207     42.81377    0.00877193 
  120          117.19325    42.80563    0.00833333 
  131          139.645      42.79752    0.00763359 
  162          164.45492    42.78941    0.00617284 
  153          184.58963    42.78133    0.00653595 
  133          190.19943    42.77326    0.0075188 
  116          178.1816     42.76521    0.00862069 
  114          156.35947    42.75718    0.00877193 
  117          134.16468    42.74916    0.00854701 
  106          116.84386    42.74117    0.00943396 
  93           106.54124    42.73319    0.01075269 
  113          103.83587    42.72522    0.00884956 
  93           107.88128    42.71728    0.01075269 
  81           115.28938    42.70935    0.01234568 
  114          119.19056    42.70145    0.00877193 
  104          115.93726    42.69356    0.00961538 
  86           110.91556    42.68568    0.01162791 
  111          109.4308     42.67783    0.00900901 
  124          113.09032    42.67       0.00806452 
  103          120.63123    42.66218    0.00970874 
  125          127.81683    42.65438    0.008     
  117          128.9518     42.6466     0.00854701 
  108          122.09136    42.63884    0.00925926 
  111          111.01173    42.6311     0.00900901 
  82           100.39095    42.62338    0.01219512 
  76           92.76257     42.61567    0.01315789 
  86           89.17259     42.60799    0.01162791 
  93           90.4682      42.60032    0.01075269 
  78           97.36054     42.59267    0.01282051 
  88           108.69492    42.58505    0.01136364 
  90           119.51493    42.57744    0.01111111 
  101          122.74167    42.56985    0.00990099 
  84           115.56768    42.56228    0.01190476 
  84           103.59032    42.55473    0.01190476 
  88           93.88586     42.5472     0.01136364 
  89           89.47591     42.53969    0.01123596 
  98           90.84754     42.5322     0.01020408 
  103          97.82196     42.52473    0.00970874 
  110          110.52576    42.51728    0.00909091 
  124          129.45051    42.50985    0.00806452 
  140          154.75451    42.50244    0.00714286 
  184          184.68036    42.49505    0.00543478 
  180          212.89387    42.48768    0.00555556 
  181          227.99492    42.48034    0.00552486 
  153          222.35595    42.47301    0.00653595 
  163          201.77729    42.4657     0.00613497 
  151          177.79855    42.45842    0.00662252 
  106          155.97113    42.45115    0.00943396 
  99           136.099      42.44391    0.01010101 
  109          119.40028    42.43668    0.00917431 
  92           108.37359    42.42948    0.01086957 
  99           104.03758    42.4223     0.01010101 
  97           106.44342    42.41514    0.01030928 
  91           115.16895    42.408      0.01098901 
  113          129.02782    42.40088    0.00884956 
  118          145.95419    42.39379    0.00847458 
  138          166.02618    42.38672    0.00724638 
  145          191.20099    42.37966    0.00689655 
  145          218.92382    42.37263    0.00689655 
  140          239.12189    42.36563    0.00714286 
  152          239.3418     42.35864    0.00657895 
  133          217.80682    42.35168    0.0075188 
  118          185.46547    42.34474    0.00847458 
  113          153.61213    42.33782    0.00884956 
  97           127.49352    42.33092    0.01030928 
  89           108.16329    42.32405    0.01123596 
  65           94.97108     42.31719    0.01538462 
  88           86.86078     42.31036    0.01136364 
  78           82.86219     42.30356    0.01282051 
  66           82.12831     42.29678    0.01515152 
  88           83.65183     42.29001    0.01136364 
  79           85.98942     42.28328    0.01265823 
  70           88.58314     42.27656    0.01428571 
  52           92.59535     42.26987    0.01923077 
  73           98.45957     42.2632     0.01369863 
  84           104.37395    42.25656    0.01190476 
  73           106.54473    42.24994    0.01369863 
  67           102.34217    42.24334    0.01492537 
  64           93.45669     42.23677    0.015625  
  68           83.53545     42.23022    0.01470588 
  60           74.84919     42.22369    0.01666667 
  55           68.0856      42.21719    0.01818182 
  54           63.16841     42.21071    0.01851852 
  48           59.74723     42.20426    0.02083333 
  46           57.40444     42.19783    0.02173913 
  68           55.72092     42.19143    0.01470588 
  54           54.36995     42.18505    0.01851852 
  75           53.24571     42.17869    0.01333333 
  72           52.34795     42.17236    0.01388889 
  61           51.66256     42.16605    0.01639344 
  63           51.16237     42.15977    0.01587302 
  52           50.82067     42.15352    0.01923077 
  67           50.61759     42.14729    0.01492537 
  56           50.55244     42.14108    0.01785714 
  60           50.66867     42.1349     0.01666667 
  67           51.12936     42.12874    0.01492537 
  58           52.11617     42.12261    0.01724138 
  53           53.62903     42.11651    0.01886792 
  65           55.22306     42.11043    0.01538462 
  48           55.85495     42.10438    0.02083333 
  52           55.04367     42.09835    0.01923077 
  57           53.73831     42.09235    0.01754386 
  66           52.75191     42.08637    0.01515152 
  62           52.19885     42.08042    0.01612903 
  47           51.81348     42.0745     0.0212766 
  68           51.55229     42.0686     0.01470588 
  54           51.81644     42.06273    0.01851852 
  58           53.08012     42.05689    0.01724138 
  64           55.68009     42.05107    0.015625  
  49           59.50882     42.04528    0.02040816 
  64           63.40804     42.03952    0.015625  
  64           64.88079     42.03378    0.015625  
  63           62.91534     42.02807    0.01587302 
  38           59.83778     42.02239    0.02631579 
  66           57.57891     42.01674    0.01515152 
  72           56.3904      42.01111    0.01388889 
  52           55.90887     42.00551    0.01923077 
  78           56.53188     41.99994    0.01282051 
  54           59.14892     41.99439    0.01851852 
  59           64.23144     41.98887    0.01694915 
  72           71.0743      41.98338    0.01388889 
  63           76.76529     41.97792    0.01587302 
  58           76.84208     41.97249    0.01724138 
  62           71.45016     41.96708    0.01612903 
  63           65.35311     41.96171    0.01587302 
  67           61.43573     41.95636    0.01492537 
  48           59.90521     41.95104    0.02083333 
  45           59.25068     41.94575    0.02222222 
  71           57.69839     41.94049    0.01408451 
  61           55.39482     41.93525    0.01639344 
  61           53.36328     41.93005    0.01639344 
  62           52.08916     41.92487    0.01612903 
  67           51.67667     41.91972    0.01492537 
  50           52.18851     41.91461    0.02      
  65           53.82787     41.90952    0.01538462 
  56           56.83826     41.90446    0.01785714 
  60           61.07562     41.89943    0.01666667 
  69           65.29314     41.89443    0.01449275 
  56           66.80857     41.88946    0.01785714 
  66           64.34295     41.88452    0.01515152 
  58           60.20229     41.87961    0.01724138 
  68           56.62707     41.87473    0.01470588 
  51           54.25619     41.86988    0.01960784 
  77           52.95226     41.86506    0.01298701 
  58           52.42813     41.86027    0.01724138 
  74           52.42868     41.85551    0.01351351 
  85           52.82184     41.85079    0.01176471 
  84           53.60754     41.84609    0.01190476 
  64           54.93112     41.84142    0.015625  
  90           57.12845     41.83679    0.01111111 
  83           60.78082     41.83218    0.01204819 
  120          66.6442      41.82761    0.00833333 
  121          75.39306     41.82307    0.00826446 
  154          87.01808     41.81856    0.00649351 
  228          99.85297     41.81408    0.00438596 
  304          109.64411    41.80963    0.00328947 
  318          110.92744    41.80522    0.00314465 
  328          102.61744    41.80083    0.00304878 
  246          90.0813      41.79648    0.00406504 
  203          78.36624     41.79216    0.00492611 
  149          69.44005     41.78787    0.00671141 
  138          63.4212      41.78362    0.00724638 
  117          59.76909     41.7794     0.00854701 
  105          57.82161     41.77521    0.00952381 
  89           57.11414     41.77105    0.01123596 
  95           57.50269     41.76692    0.01052632 
  110          59.21153     41.76283    0.00909091 
  101          62.73327     41.75877    0.00990099 
  114          68.57246     41.75475    0.00877193 
  111          76.6859      41.75075    0.00900901 
  146          85.68182     41.74679    0.00684932 
  176          93.0531      41.74287    0.00568182 
  191          96.70114     41.73897    0.0052356 
  190          94.50324     41.73511    0.00526316 
  191          86.96434     41.73129    0.0052356 
  172          78.11527     41.7275     0.00581395 
  116          70.86661     41.72374    0.00862069 
  98           65.69617     41.72002    0.01020408 
  107          62.37007     41.71633    0.00934579 
  95           60.71068     41.71267    0.01052632 
  107          60.51786     41.70905    0.00934579 
  76           61.74893     41.70547    0.01315789 
  87           64.86197     41.70191    0.01149425 
  97           71.32899     41.6984     0.01030928 
  105          84.16899     41.69492    0.00952381 
  115          107.71657    41.69147    0.00869565 
  162          145.06389    41.68806    0.00617284 
  174          193.09223    41.68468    0.00574713 
  201          235.13397    41.68134    0.00497512 
  202          241.06597    41.67804    0.0049505 
  206          205.2146     41.67477    0.00485437 
  172          157.15037    41.67153    0.00581395 
  147          118.70217    41.66833    0.00680272 
  127          95.40337     41.66517    0.00787402 
  119          84.38636     41.66205    0.00840336 
  99           80.1051      41.65896    0.01010101 
  95           77.01986     41.6559     0.01052632 
  87           72.58298     41.65289    0.01149425 
  84           68.24493     41.6499     0.01190476 
  93           65.8384      41.64696    0.01075269 
  76           66.62252     41.64405    0.01315789 
  87           72.08199     41.64118    0.01149425 
  101          84.00825     41.63835    0.00990099 
  116          103.24156    41.63555    0.00862069 
  122          126.72458    41.6328     0.00819672 
  129          143.32427    41.63008    0.00775194 
  119          138.80682    41.62739    0.00840336 
  123          117.61675    41.62475    0.00813008 
  115          95.07692     41.62214    0.00869565 
  95           78.96725     41.61957    0.01052632 
  94           70.38645     41.61703    0.0106383 
  96           67.65937     41.61454    0.01041667 
  92           68.47591     41.61208    0.01086957 
  61           71.10681     41.60967    0.01639344 
  71           75.42154     41.60729    0.01408451 
  77           81.47313     41.60495    0.01298701 
  50           86.19375     41.60265    0.02      
  51           84.20324     41.60038    0.01960784 
  60           76.03218     41.59816    0.01666667 
  74           67.09973     41.59597    0.01351351 
  51           60.38705     41.59383    0.01960784 
  58           56.31264     41.59172    0.01724138 
  55           54.10981     41.58966    0.01818182 
  55           52.8099      41.58763    0.01818182 
  45           51.87111     41.58564    0.02222222 
  51           51.2008      41.5837     0.01960784 
  65           50.8176      41.58179    0.01538462 
  53           50.77033     41.57992    0.01886792 
  55           51.19744     41.5781     0.01818182 
  52           52.38835     41.57631    0.01923077 
  68           54.71001     41.57456    0.01470588 
  54           58.3137      41.57286    0.01851852 
  48           62.56115     41.57119    0.02083333 
  50           65.2698      41.56957    0.02      
  57           64.00291     41.56799    0.01754386 
  61           59.93478     41.56645    0.01639344 
  54           55.79323     41.56495    0.01851852 
  51           52.81554     41.56349    0.01960784 
  45           51.06591     41.56207    0.02222222 
  48           50.12421     41.56069    0.02083333 
  58           49.53096     41.55936    0.01724138 
  51           49.07025     41.55807    0.01960784 
  54           48.71142     41.55682    0.01851852 
  59           48.40094     41.55561    0.01694915 
  57           48.21914     41.55445    0.01754386 
  53           48.09498     41.55332    0.01886792 
  51           48.00868     41.55224    0.01960784 
  43           47.94705     41.55121    0.02325581 
  48           47.90262     41.55021    0.02083333 
  45           47.87069     41.54926    0.02222222 
  54           47.84757     41.54835    0.01851852 
  52           47.83287     41.54749    0.01923077 
  57           47.82354     41.54666    0.01754386 
  58           47.82168     41.54589    0.01724138 
  53           47.82716     41.54515    0.01886792 
  54           47.83977     41.54446    0.01851852 
  51           47.85927     41.54381    0.01960784 
  49           47.86154     41.54321    0.02040816 
  54           47.89544     41.54265    0.01851852 
  55           47.93748     41.54214    0.01818182 
  59           47.98851     41.54167    0.01694915 
  52           48.05017     41.54124    0.01923077 
  53           48.12463     41.54086    0.01886792 
  66           48.21579     41.54053    0.01515152 
  54           48.3308      41.54023    0.01851852 
  35           48.48651     41.53999    0.02857143 
  60           48.72185     41.53979    0.01666667 
  52           49.11266     41.53963    0.01923077 
  62           49.76916     41.53952    0.01612903 
  45           50.77929     41.53946    0.02222222 
  46           52.08921     41.53944    0.02173913 
  59           53.30162     41.53947    0.01694915 
  50           53.67763     41.53954    0.02      
  61           53.1232      41.53966    0.01639344 
  48           52.46401     41.53983    0.02083333 
  44           52.32133     41.54004    0.02272727 
  52           52.8279      41.5403     0.01923077 
  50           53.68023     41.54061    0.02      
  41           54.13859     41.54096    0.02439024 
  56           53.68658     41.54136    0.01785714 
  45           52.79208     41.54181    0.02222222 
  58           52.0515      41.5423     0.01724138 
  51           51.70215     41.54284    0.01960784 
  66           51.79773     41.54343    0.01515152 
  50           52.37416     41.54407    0.02      
  60           53.49651     41.54475    0.01666667 
  57           55.16408     41.54549    0.01754386 
  71           57.08233     41.54627    0.01408451 
  62           58.38862     41.5471     0.01612903 
  77           58.23703     41.54798    0.01298701 
  66           57.09394     41.5489     0.01515152 
  63           56.02043     41.54988    0.01587302 
  52           55.58841     41.5509     0.01923077 
  50           55.90953     41.55198    0.02      
  64           56.81321     41.5531     0.015625  
  68           57.8963      41.55427    0.01470588 
  45           58.75403     41.55549    0.02222222 
  50           59.24123     41.55676    0.02      
  46           59.14492     41.55808    0.02173913 
  43           58.62201     41.55945    0.02325581 
  58           58.21578     41.56087    0.01724138 
  49           58.24923     41.56234    0.02040816 
  48           58.80963     41.56386    0.02083333 
  52           59.86897     41.56543    0.01923077 
  61           61.31835     41.56706    0.01639344 
  63           62.96767     41.56873    0.01587302 
  56           64.91953     41.57045    0.01785714 
  74           68.11691     41.57223    0.01351351 
  70           73.87613     41.57405    0.01428571 
  89           83.0852      41.57593    0.01123596 
  69           95.14442     41.57786    0.01449275 
  77           105.76357    41.57983    0.01298701 
  83           107.23262    41.58187    0.01204819 
  79           98.6597      41.58395    0.01265823 
  69           87.40486     41.58609    0.01449275 
  64           78.15097     41.58827    0.015625  
  76           71.85816     41.59051    0.01315789 
  50           68.11201     41.59281    0.02      
  58           66.12391     41.59515    0.01724138 
  53           65.1763      41.59755    0.01886792 
  71           64.83289     41.6        0.01408451 
  45           64.88616     41.6025     0.02222222 
  56           65.29023     41.60506    0.01785714 
  54           66.15597     41.60767    0.01851852 
  62           67.78282     41.61033    0.01612903 
  55           70.63358     41.61305    0.01818182 
  66           75.12101     41.61582    0.01515152 
  81           81.11118     41.61865    0.01234568 
  72           86.85083     41.62153    0.01388889 
  73           88.55477     41.62446    0.01369863 
  62           84.83072     41.62745    0.01612903 
  73           79.16959     41.63049    0.01369863 
  56           74.43484     41.63359    0.01785714 
  67           71.3732      41.63674    0.01492537 
  58           69.72307     41.63995    0.01724138 
  65           69.00141     41.64321    0.01538462 
  64           68.79978     41.64653    0.015625  
  66           68.88209     41.6499     0.01515152 
  60           69.14522     41.65333    0.01666667 
  74           69.57548     41.65682    0.01351351 
  71           70.22802     41.66036    0.01408451 
  74           71.2121      41.66396    0.01351351 
  80           72.61799     41.66761    0.0125    
  77           74.37793     41.67132    0.01298701 
  65           76.02942     41.67509    0.01538462 
  69           76.68548     41.67891    0.01449275 
  84           76.14484     41.68279    0.01190476 
  72           75.27763     41.68673    0.01388889 
  72           74.75999     41.69072    0.01388889 
  82           74.8292      41.69477    0.01219512 
  90           75.50263     41.69888    0.01111111 
  75           76.69771     41.70305    0.01333333 
  83           78.23515     41.70727    0.01204819 
  81           79.8347      41.71155    0.01234568 
  78           81.58261     41.71589    0.01282051 
  87           84.00733     41.72029    0.01149425 
  83           86.98841     41.72475    0.01204819 
  82           89.09766     41.72927    0.01219512 
  69           88.84994     41.73384    0.01449275 
  75           87.3572      41.73848    0.01333333 
  89           86.58617     41.74317    0.01123596 
  84           87.10712     41.74792    0.01190476 
  78           87.99221     41.75273    0.01282051 
  78           87.60355     41.7576     0.01282051 
  66           85.6741      41.76253    0.01515152 
  81           83.46567     41.76752    0.01234568 
  66           81.87896     41.77257    0.01515152 
  77           81.13101     41.77769    0.01298701 
  76           81.11617     41.78286    0.01315789 
  68           81.63607     41.78809    0.01470588 
  75           82.50269     41.79338    0.01333333 
  67           83.70009     41.79873    0.01492537 
  73           85.52226     41.80415    0.01369863 
  66           88.0071      41.80962    0.01515152 
  74           90.26052     41.81516    0.01351351 
  63           90.64637     41.82076    0.01587302 
  77           89.17641     41.82642    0.01298701 
  68           87.6579      41.83214    0.01470588 
  64           87.07125     41.83793    0.015625  
  62           87.0412      41.84377    0.01612903 
  63           86.49458     41.84968    0.01587302 
  79           85.08496     41.85565    0.01265823 
  62           83.51684     41.86168    0.01612903 
  76           82.47417     41.86778    0.01315789 
  70           82.19514     41.87394    0.01428571 
  92           82.71623     41.88016    0.01086957 
  88           84.10403     41.88645    0.01136364 
  65           86.65829     41.8928     0.01538462 
  90           91.05522     41.89921    0.01111111 
  84           98.42242     41.90569    0.01190476 
  107          110.24503    41.91223    0.00934579 
  112          127.86182    41.91883    0.00892857 
  144          151.59359    41.9255     0.00694444 
  133          179.11351    41.93224    0.0075188 
  147          202.64817    41.93903    0.00680272 
  156          208.68267    41.9459     0.00641026 
  161          192.14878    41.95283    0.00621118 
  131          164.07455    41.95982    0.00763359 
  108          136.46554    41.96688    0.00925926 
  86           114.56569    41.974      0.01162791 
  101          99.09351     41.98119    0.00990099 
  76           88.99772     41.98845    0.01315789 
  88           82.75612     41.99577    0.01136364 
  75           79.05947     42.00316    0.01333333 
  86           77.10362     42.01061    0.01162791 
  75           76.58718     42.01813    0.01333333 
  70           77.65427     42.02572    0.01428571 
  69           80.8014      42.03337    0.01449275 
  87           86.70894     42.0411     0.01149425 
  98           95.90507     42.04888    0.01020408 
  91           108.16597    42.05674    0.01098901 
  103          121.12877    42.06466    0.00970874 
  91           128.89635    42.07265    0.01098901 
  106          125.53023    42.08071    0.00943396 
  90           113.05368    42.08884    0.01111111 
  86           98.37428     42.09704    0.01162791 
  85           85.71955     42.1053     0.01176471 
  64           76.26342     42.11363    0.015625  
  71           69.74074     42.12203    0.01408451 
  59           65.44181     42.1305     0.01694915 
  58           62.62424     42.13904    0.01724138 
  60           60.73859     42.14765    0.01666667 
  63           59.44372     42.15633    0.01587302 
  62           58.5407      42.16508    0.01612903 
  44           57.88434     42.1739     0.02272727 
  44           57.29378     42.18278    0.02272727 
  48           56.61118     42.19174    0.02083333 
  56           55.88639     42.20077    0.01785714 
  48           55.25276     42.20987    0.02083333 
  54           54.78008     42.21904    0.01851852 
  59           54.50999     42.22828    0.01694915 
  59           54.49754     42.23759    0.01694915 
  46           54.81063     42.24697    0.02173913 
  54           55.45872     42.25643    0.01851852 
  46           56.25742     42.26595    0.02173913 
  57           56.65086     42.27555    0.01754386 
  65           56.09115     42.28522    0.01538462 
  69           54.92349     42.29496    0.01449275 
  66           53.78735     42.30477    0.01515152 
  49           52.96107     42.31466    0.02040816 
  65           52.46385     42.32462    0.01538462 
  53           52.20782     42.33465    0.01886792 
  51           52.07028     42.34476    0.01960784 
  40           51.92236     42.35493    0.025     
  39           51.70614     42.36519    0.02564103 
  64           51.47738     42.37551    0.015625  
  55           51.29611     42.38591    0.01818182 
  52           51.19511     42.39638    0.01923077 
  58           51.2088      42.40693    0.01724138 
  49           51.39567     42.41755    0.02040816 
  60           51.82405     42.42825    0.01666667 
  46           52.51041     42.43902    0.02173913 
  62           53.29641     42.44986    0.01612903 
  55           53.73747     42.46079    0.01818182 
  54           53.42939     42.47178    0.01851852 
  61           52.55927     42.48285    0.01639344 
  53           51.62417     42.494      0.01886792 
  60           50.90873     42.50522    0.01666667 
  53           50.45956     42.51652    0.01886792 
  45           50.22459     42.5279     0.02222222 
  50           50.13274     42.53935    0.02      
  61           50.12184     42.55087    0.01639344 
  58           50.12371     42.56248    0.01724138 
  54           50.06859     42.57416    0.01851852 
  50           49.96998     42.58592    0.02      
  46           49.91348     42.59776    0.02173913 
  55           49.98276     42.60967    0.01818182 
  50           50.26023     42.62166    0.02      
  40           50.81202     42.63373    0.025     
  53           51.61604     42.64588    0.01886792 
  47           52.43352     42.6581     0.0212766 
  47           52.73009     42.6704     0.0212766 
  44           52.22563     42.68279    0.02272727 
  53           51.34244     42.69525    0.01886792 
  48           50.5645      42.70779    0.02083333 
  55           50.0856      42.72041    0.01818182 
  52           49.90794     42.73311    0.01923077 
  45           49.94662     42.74589    0.02222222 
  37           50.05914     42.75874    0.02702703 
  37           50.07018     42.77168    0.02702703 
  49           49.92418     42.7847     0.02040816 
  50           49.70962     42.7978     0.02      
  46           49.52325     42.81098    0.02173913 
  57           49.4239      42.82424    0.01754386 
  62           49.43673     42.83758    0.01612903 
  59           49.57603     42.851      0.01694915 
  45           49.8472      42.8645     0.02222222 
  49           50.21211     42.87809    0.02040816 
  63           50.53042     42.89175    0.01587302 
  51           50.5714      42.9055     0.01960784 
  52           50.32368     42.91933    0.01923077 
  54           50.01655     42.93325    0.01851852 
  44           49.79931     42.94724    0.02272727 
  61           49.71151     42.96132    0.01639344 
  47           49.73705     42.97548    0.0212766 
  64           49.83301     42.98972    0.015625  
  44           49.93265     43.00405    0.02272727 
  51           49.96247     43.01846    0.01960784 
  57           49.92669     43.03296    0.01754386 
  57           49.88524     43.04753    0.01754386 
  47           49.87108     43.0622     0.0212766 
  55           49.88938     43.07694    0.01818182 
  53           49.93326     43.09177    0.01886792 
  66           49.99422     43.10669    0.01515152 
  44           50.06684     43.12169    0.02272727 
  48           50.15061     43.13678    0.02083333 
  57           50.25005     43.15195    0.01754386 
  54           50.37807     43.1672     0.01851852 
  47           50.55287     43.18255    0.0212766 
  49           50.79061     43.19797    0.02040816 
  47           51.08382     43.21349    0.0212766 
  43           51.36764     43.22909    0.02325581 
  55           51.5058      43.24477    0.01818182 
  46           51.44993     43.26055    0.02173913 
  59           51.32464     43.27641    0.01694915 
  46           51.23413     43.29236    0.02173913 
  40           51.20794     43.30839    0.025     
  54           51.23809     43.32451    0.01851852 
  54           51.3073      43.34072    0.01851852 
  38           51.40426     43.35702    0.02631579 
  48           51.52887     43.37341    0.02083333 
  56           51.68946     43.38988    0.01785714 
  51           51.89258     43.40644    0.01960784 
  47           52.12815     43.42309    0.0212766 
  51           52.34626     43.43983    0.01960784 
  62           52.47034     43.45666    0.01612903 
  39           52.51323     43.47358    0.02564103 
  59           52.56747     43.49059    0.01694915 
  64           52.68009     43.50769    0.015625  
  44           52.82862     43.52488    0.02272727 
  33           52.93781     43.54215    0.03030303 
  61           52.97721     43.55952    0.01639344 
  61           53.00613     43.57698    0.01639344 
  48           53.07722     43.59453    0.02083333 
  47           53.20741     43.61217    0.0212766 
  33           53.3877      43.6299     0.03030303 
  68           53.58739     43.64773    0.01470588 
  62           53.7656      43.66564    0.01612903 
  49           53.90878     43.68365    0.02040816 
  54           54.05433     43.70175    0.01851852 
  62           54.24082     43.71994    0.01612903 
  44           54.4755      43.73822    0.02272727 
  58           54.73315     43.7566     0.01724138 
  49           54.96914     43.77507    0.02040816 
  54           55.18265     43.79363    0.01851852 
  48           55.41858     43.81229    0.02083333 
  45           55.71025     43.83104    0.02222222 
  37           56.07377     43.84988    0.02702703 
  56           56.52215     43.86882    0.01785714 
  53           57.07415     43.88785    0.01886792 
  52           57.76482     43.90697    0.01923077 
  71           58.65914     43.92619    0.01408451 
  65           59.86401     43.94551    0.01538462 
  72           61.54617     43.96492    0.01388889 
  60           63.92638     43.98442    0.01666667 
  55           67.26654     44.00402    0.01818182 
  73           71.80479     44.02372    0.01369863 
  60           77.73042     44.04351    0.01666667 
  58           85.26342     44.0634     0.01724138 
  72           94.39451     44.08338    0.01388889 
  80           103.87907    44.10346    0.0125    
  84           110.54832    44.12364    0.01190476 
  78           110.79821    44.14392    0.01282051 
  70           104.41089    44.16429    0.01428571 
  70           94.81982     44.18476    0.01428571 
  69           85.35991     44.20532    0.01449275 
  58           77.53174     44.22599    0.01724138 
  61           71.64815     44.24675    0.01639344 
  62           67.50344     44.26761    0.01612903 
  59           64.76725     44.28857    0.01694915 
  57           63.11722     44.30963    0.01754386 
  72           62.33406     44.33079    0.01388889 
  49           62.3143      44.35204    0.02040816 
  64           63.05665     44.3734     0.015625  
  59           64.61878     44.39485    0.01694915 
  63           67.06237     44.41641    0.01587302 
  66           70.53356     44.43806    0.01515152 
  72           75.19466     44.45982    0.01388889 
  71           80.80921     44.48168    0.01408451 
  57           86.20493     44.50363    0.01754386 
  85           89.52204     44.52569    0.01176471 
  81           89.63378     44.54785    0.01234568 
  93           86.50438     44.57011    0.01075269 
  76           80.63972     44.59247    0.01315789 
  79           73.58798     44.61493    0.01265823 
  67           67.24408     44.6375     0.01492537 
  70           62.50171     44.66017    0.01428571 
  64           59.3587      44.68294    0.015625  
  60           57.48125     44.70581    0.01666667 
  78           56.52624     44.72879    0.01282051 
  69           56.25605     44.75187    0.01449275 
  56           56.46872     44.77505    0.01785714 
  56           56.81874     44.79833    0.01785714 
  77           56.7232      44.82172    0.01298701 
  59           55.97315     44.84522    0.01694915 
  86           55.11535     44.86882    0.01162791 
  71           54.69195     44.89252    0.01408451 
  68           54.97988     44.91633    0.01470588 
  75           56.04449     44.94024    0.01333333 
  72           57.63816     44.96426    0.01388889 
  59           58.99892     44.98838    0.01694915 
  70           59.14254     45.01261    0.01428571 
  81           57.85211     45.03695    0.01234568 
  75           55.94891     45.06139    0.01333333 
  53           54.29366     45.08593    0.01886792 
  82           53.19998     45.11059    0.01219512 
  68           52.64623     45.13535    0.01470588 
  62           52.5156      45.16022    0.01612903 
  68           52.7136      45.18519    0.01470588 
  61           53.17867     45.21028    0.01639344 
  63           53.82776     45.23547    0.01587302 
  55           54.49394     45.26077    0.01818182 
  54           55.13632     45.28617    0.01851852 
  64           56.17121     45.31169    0.015625  
  70           58.07242     45.33731    0.01428571 
  70           60.83701     45.36305    0.01428571 
  64           63.61705     45.38889    0.015625  
  64           64.73686     45.41484    0.015625  
  75           63.46789     45.4409     0.01333333 
  64           61.17893     45.46707    0.015625  
  63           59.22825     45.49335    0.01587302 
  55           58.07195     45.51975    0.01818182 
  54           57.80513     45.54625    0.01851852 
  68           58.39019     45.57286    0.01470588 
  61           59.87856     45.59959    0.01639344 
  65           62.6288      45.62642    0.01538462 
  59           67.41727     45.65337    0.01694915 
  74           75.35952     45.68043    0.01351351 
  72           87.40125     45.7076     0.01388889 
  103          103.37803    45.73488    0.00970874 
  109          120.48256    45.76228    0.00917431 
  123          134.46637    45.78979    0.00813008 
  128          143.21901    45.81741    0.0078125 
  116          143.33805    45.84514    0.00862069 
  145          132.83151    45.87299    0.00689655
[truncated: 6,523 more chars]
