# Supplementary material for: Preparation of pyrite concentrate powder from the Thackaringa mine for quantitative phase analysis using X-ray diffraction
Source: J Appl Crystallogr. 2022 Nov 29;55(Pt 6):1572–82. doi: 10.1107/S1600576722009888 (PMC9721321; doi:10.1107/S1600576722009888)
Supplement: Supplementary file 3 [file j-55-01572-sup3.cif]

data_QPABAT3_publ
_audit_creation_method  "created in GSAS-II"
_audit_creation_date  2021-08-04T17:27
_audit_author_name  "McDougall, Hamish"
_audit_update_record
   "2021-08-04T17:27  Initial software-generated CIF"
_pd_block_id  2021-08-04T17:27|QPABAT3|McDougallHamish|Overall
# GSAS-II edited template follows Publication_Template
#=============================================================================
# this information describes the project, paper etc. for the CIF             #
# Acta Cryst. Section C papers and editorial correspondence is generated     #
# from the information in this section                                       #
#                                                                            #
#   (from)   CIF submission form for Rietveld refinements (Acta Cryst. C)    #
#                                                 Version 14 December 1998   #
#=============================================================================
# 1. SUBMISSION DETAILS

_publ_contact_author_name            "Suzanne Neville; Vanessa Peterson; Christophe Didier"   # Name of author for correspondence
_publ_contact_author_address             # Address of author for correspondence
; ?
;
_publ_contact_author_email           "s.neville@unsw.edu.au; vanessa.peterson@ansto.gov.au; drchristophedidier@gmail.com"
_publ_contact_author_fax             ?
_publ_contact_author_phone           ?

_publ_contact_letter
; ?
;
   
_publ_requested_journal              ?
_publ_requested_coeditor_name        ?
_publ_requested_category             ?   # Acta C: one of CI/CM/CO/FI/FM/FO

#==============================================================================

# 2. PROCESSING SUMMARY (IUCr Office Use Only)

_journal_data_validation_number      ?

_journal_date_recd_electronic        ?
_journal_date_to_coeditor            ?
_journal_date_from_coeditor          ?
_journal_date_accepted               ?
_journal_date_printers_first         ?
_journal_date_printers_final         ?
_journal_date_proofs_out             ?
_journal_date_proofs_in              ?
_journal_coeditor_name               ?
_journal_coeditor_code               ?
_journal_coeditor_notes
; ?
;
_journal_techeditor_code             ?
_journal_techeditor_notes
; ?
;
_journal_coden_ASTM                  ?
_journal_name_full                   ?
_journal_year                        ?
_journal_volume                      ?
_journal_issue                       ?
_journal_page_first                  ?
_journal_page_last                   ?
_journal_paper_category              ?
_journal_suppl_publ_number           ?
_journal_suppl_publ_pages            ?

#==============================================================================

# 3. TITLE AND AUTHOR LIST

_publ_section_title
; ?
;
_publ_section_title_footnote
; ?
;         
 
# The loop structure below should contain the names and addresses of all 
# authors, in the required order of publication. Repeat as necessary.

loop_
	_publ_author_name
        _publ_author_footnote
	_publ_author_address
 ?                                   #<--'Last name, first name' 
; ?
;
; ?
;

#==============================================================================

# 4. TEXT

_publ_section_synopsis
;  ?
;
_publ_section_abstract                         
; ?
;          
_publ_section_comment                          
; ?
;
_publ_section_exptl_prep      # Details of the preparation of the sample(s)
                              # should be given here. 
; ?
;
_publ_section_exptl_refinement                  
; ?
;
_publ_section_references
; ?
;
_publ_section_figure_captions
; ?
;
_publ_section_acknowledgements
; ?
;

#=============================================================================
# 5. OVERALL REFINEMENT & COMPUTING DETAILS

_refine_special_details
; ?
;
_pd_proc_ls_special_details
; ?
;

# The following items are used to identify the programs used.
_computing_molecular_graphics     ?
_computing_publication_material   ?

_refine_ls_weighting_scheme       ?        
_refine_ls_weighting_details      ?
_refine_ls_hydrogen_treatment     ?        
_refine_ls_extinction_method      ?        
_refine_ls_extinction_coef        ?         
_refine_ls_number_constraints     ?        

_refine_ls_restrained_S_all       ?        
_refine_ls_restrained_S_obs       ?

#==============================================================================
# 6. SAMPLE PREPARATION DATA

# (In the unusual case where multiple samples are used in a single
#  Rietveld study, this information should be moved into the phase
#  blocks)

# The following three fields describe the preparation of the material.
# The cooling rate is in K/min.  The pressure at which the sample was  
# prepared is in kPa.  The temperature of preparation is in K.
               
_pd_prep_cool_rate                N/A        
_pd_prep_pressure                 101.3        
_pd_prep_temperature              298         

_pd_char_colour                   ?       # use ICDD colour descriptions

data_QPABAT3_overall
_pd_proc_info_datetime  2021-08-04T17:27
_pd_calc_method  "Rietveld Refinement"
_computing_structure_refinement
   "GSAS-II (Toby & Von Dreele, J. Appl. Cryst. 46, 544-549, 2013)"
_refine_ls_number_parameters  31
_refine_ls_goodness_of_fit_all  1.948
_refine_ls_shift/su_max  0.0409

# OVERALL WEIGHTED R-FACTOR
_refine_ls_wR_factor_obs  0.07869
_refine_ls_matrix_type  full
# POINTERS TO PHASE AND HISTOGRAM BLOCKS
loop_   _pd_phase_block_id
  2021-08-04T17:27|QPABAT3|phase_2|McDougallHamish
  2021-08-04T17:27|QPABAT3|phase_0|McDougallHamish
  2021-08-04T17:27|QPABAT3|phase_3|McDougallHamish
  2021-08-04T17:27|QPABAT3|phase_4|McDougallHamish
  2021-08-04T17:27|QPABAT3|phase_1|McDougallHamish
_pd_block_diffractogram_id
;
2021-08-04T17:27|QPABAT3|McDougallHamish|PANalytical,Co-EmpyreanII_hist_0
;

data_QPABAT3_phase_2
# Information for phase 2
_pd_block_id  2021-08-04T17:27|QPABAT3|phase_2|McDougallHamish
# GSAS-II edited template follows Phase_Template
#==============================================================================
# 7. CHEMICAL, STRUCTURAL AND CRYSTAL DATA

_pd_char_particle_morphology      ?

_chemical_name_systematic
; ?
;
_chemical_name_common             ?
_chemical_formula_moiety          ?        
_chemical_formula_structural      ?        
_chemical_formula_analytical      ?
_chemical_melting_point           ?
_chemical_compound_source         ?       # for minerals and 
                                          # natural products
_symmetry_space_group_name_Hall   ?

_exptl_crystal_F_000               ?
_exptl_crystal_density_meas        ?
_exptl_crystal_density_method      ?

_cell_measurement_temperature     300        

_cell_special_details
; ?
;

_geom_special_details             ?

# The following item identifies the program(s) used (if appropriate).
_computing_structure_solution     ?        

#==============================================================================

# 8. Phase information from GSAS-II


# phase info for Albite NaAlSi3O8 follows
_pd_phase_name  "Albite NaAlSi3O8"
_cell_length_a  8.137
_cell_length_b  12.785
_cell_length_c  7.1583
_cell_angle_alpha  94.26
_cell_angle_beta   116.6
_cell_angle_gamma  87.71
_cell_volume  664.008
_exptl_crystal_density_diffrn  2.6230
_symmetry_cell_setting  triclinic
_symmetry_space_group_name_H-M  "C -1"
loop_
    _space_group_symop_id
    _space_group_symop_operation_xyz
     1  x,y,z
     2  -x,-y,-z
     3  1/2+x,1/2+y,z
     4  1/2-x,1/2-y,-z

# ATOMIC COORDINATES AND DISPLACEMENT PARAMETERS
loop_ 
   _atom_site_label
   _atom_site_type_symbol
   _atom_site_fract_x
   _atom_site_fract_y
   _atom_site_fract_z
   _atom_site_occupancy
   _atom_site_adp_type
   _atom_site_U_iso_or_equiv
   _atom_site_symmetry_multiplicity
Al1    Al3+ 0.00887     0.16846     0.20805     1.000      Uani 0.007      4   
Si1    Si4+ 0.00375     0.82051     0.23737     1.000      Uani 0.006      4   
Si2    Si4+ 0.69162     0.11021     0.31466     1.000      Uani 0.006      4   
Si3    Si4+ 0.68129     0.88190     0.36076     1.000      Uani 0.006      4   
Na1    Na1+ 0.26799     0.98865     0.14650     1.000      Uani 0.031      4   
O1     O2-  0.00490     0.13103     0.96660     1.000      Uani 0.012      4   
O2     O2-  0.59176     0.99756     0.28040     1.000      Uani 0.008      4   
O3     O2-  0.81230     0.10966     0.19010     1.000      Uani 0.014      4   
O4     O2-  0.82000     0.85101     0.25870     1.000      Uani 0.018      4   
O5     O2-  0.01288     0.30238     0.27060     1.000      Uani 0.011      4   
O6     O2-  0.02329     0.69368     0.22910     1.000      Uani 0.011      4   
O7     O2-  0.20780     0.10896     0.38900     1.000      Uani 0.011      4   
O8     O2-  0.18400     0.86817     0.43620     1.000      Uani 0.012      4   

loop_
   _atom_site_aniso_label
   _atom_site_aniso_U_11
   _atom_site_aniso_U_22
   _atom_site_aniso_U_33
   _atom_site_aniso_U_12
   _atom_site_aniso_U_13
   _atom_site_aniso_U_23
Al1    0.0074      0.0068      0.0061      -0.0009     0.0031      0.0004      
Si1    0.0068      0.0065      0.0055      0.0011      0.0030      0.0008      
Si2    0.0061      0.0055      0.0073      -0.0002     0.0025      0.0004      
Si3    0.0060      0.0055      0.0074      0.0006      0.0028      0.0009      
Na1    0.0136      0.0471      0.0315      -0.0050     0.0084      -0.0219     
O1     0.0164      0.0122      0.0074      -0.0002     0.0067      0.0014      
O2     0.0074      0.0056      0.0119      0.0003      0.0033      0.0020      
O3     0.0117      0.0130      0.0162      -0.0040     0.0093      -0.0017     
O4     0.0134      0.0179      0.0216      0.0046      0.0129      0.0020      
O5     0.0103      0.0076      0.0150      -0.0020     0.0052      -0.0009     
O6     0.0101      0.0071      0.0145      0.0022      0.0034      0.0012      
O7     0.0120      0.0129      0.0080      0.0024      0.0013      0.0015      
O8     0.0140      0.0140      0.0084      -0.0026     -0.0002     -0.0006     

loop_  _atom_type_symbol _atom_type_number_in_cell
        _atom_type_scat_Cromer_Mann_a1 _atom_type_scat_Cromer_Mann_a2 _atom_type_scat_Cromer_Mann_a3
        _atom_type_scat_Cromer_Mann_a4 _atom_type_scat_Cromer_Mann_b1 _atom_type_scat_Cromer_Mann_b2
        _atom_type_scat_Cromer_Mann_b3 _atom_type_scat_Cromer_Mann_b4 _atom_type_scat_Cromer_Mann_c
        _atom_type_scat_length_neutron _atom_type_scat_source
  Al   4      ?          ?          ?          ?          ?          ?          ?          ?          ?          ?
      https://subversion.xray.aps.anl.gov/pyGSAS/trunk/atmdata.py
  Na   4      ?          ?          ?          ?          ?          ?          ?          ?          ?          ?
      https://subversion.xray.aps.anl.gov/pyGSAS/trunk/atmdata.py
  O    32     ?          ?          ?          ?          ?          ?          ?          ?          ?          ?
      https://subversion.xray.aps.anl.gov/pyGSAS/trunk/atmdata.py
  Si   12     ?          ?          ?          ?          ?          ?          ?          ?          ?          ?
      https://subversion.xray.aps.anl.gov/pyGSAS/trunk/atmdata.py

# Note that Z affects _cell_formula_sum and _weight
_cell_formula_units_Z  4
_chemical_formula_sum  "Al Na O8 Si3"
_chemical_formula_weight  262.22

# MOLECULAR GEOMETRY
loop_
   _geom_bond_atom_site_label_1
   _geom_bond_atom_site_label_2
   _geom_bond_distance
   _geom_bond_site_symmetry_1
   _geom_bond_site_symmetry_2
   _geom_bond_publ_flag
  Al1    O1     1.74519      1_555    1_554 yes
  Al1    O3     1.7429       1_555    1_455 yes
  Al1    O5     1.73509      1_555    1_555 yes
  Al1    O7     1.74556      1_555    1_555 yes
  Si1    O1     1.59985      1_555    2_566 yes
  Si1    O4     1.59997      1_555    1_455 yes
  Si1    O6     1.62225      1_555    1_555 yes
  Si1    O8     1.61907      1_555    1_555 yes
  Si2    O2     1.63011      1_555    1_545 yes
  Si2    O3     1.59435      1_555    1_555 yes
  Si2    O6     1.61836      1_555    3_545 yes
  Si2    O8     1.6168       1_555    2_666 yes
  Si3    O2     1.64718      1_555    1_555 yes
  Si3    O4     1.61975      1_555    1_555 yes
  Si3    O5     1.59682      1_555    3_555 yes
  Si3    O7     1.60203      1_555    2_666 yes
  Na1    O1     2.66887      1_555    1_564 yes
  Na1    O1     2.53079      1_555    2_566 yes
  Na1    O2     2.3704       1_555    1_555 yes
  Na1    O3     2.45321      1_555    2_665 yes
  Na1    O7     2.43384      1_555    1_565 yes
  O1     Al1    1.74519      1_555    1_556 yes
  O1     Si1    1.59985      1_555    2_566 yes
  O1     Na1    2.66887      1_555    1_546 yes
  O1     Na1    2.53079      1_555    2_566 yes
  O2     Si2    1.63011      1_555    1_565 yes
  O2     Si3    1.64718      1_555    1_555 yes
  O2     Na1    2.3704       1_555    1_555 yes
  O3     Al1    1.7429       1_555    1_655 yes
  O3     Si2    1.59435      1_555    1_555 yes
  O3     Na1    2.45321      1_555    2_665 yes
  O4     Si1    1.59997      1_555    1_655 yes
  O4     Si3    1.61975      1_555    1_555 yes
  O5     Al1    1.73509      1_555    1_555 yes
  O5     Si3    1.59682      1_555    3_445 yes
  O6     Si1    1.62225      1_555    1_555 yes
  O6     Si2    1.61836      1_555    3_455 yes
  O7     Al1    1.74556      1_555    1_555 yes
  O7     Si3    1.60203      1_555    2_666 yes
  O7     Na1    2.43384      1_555    1_545 yes
  O8     Si1    1.61907      1_555    1_555 yes
  O8     Si2    1.6168       1_555    2_666 yes

loop_
   _geom_angle_atom_site_label_1
   _geom_angle_atom_site_label_2
   _geom_angle_atom_site_label_3
   _geom_angle
   _geom_angle_site_symmetry_1
   _geom_angle_site_symmetry_2
   _geom_angle_site_symmetry_3
   _geom_angle_publ_flag
  O1     Al1    O3     102.836       1_554  1_555    1_455 yes
  O1     Al1    O5     116.047       1_554  1_555    1_555 yes
  O3     Al1    O5     112.215       1_455  1_555    1_555 yes
  O1     Al1    O7     104.004       1_554  1_555    1_555 yes
  O3     Al1    O7     111.151       1_455  1_555    1_555 yes
  O5     Al1    O7     110.14        1_555  1_555    1_555 yes
  O1     Si1    O4     109.433       2_566  1_555    1_455 yes
  O1     Si1    O6     112.47        2_566  1_555    1_555 yes
  O4     Si1    O6     108.187       1_455  1_555    1_555 yes
  O1     Si1    O8     107.176       2_566  1_555    1_555 yes
  O4     Si1    O8     111.446       1_455  1_555    1_555 yes
  O6     Si1    O8     108.16        1_555  1_555    1_555 yes
  O2     Si2    O3     111.144       1_545  1_555    1_555 yes
  O2     Si2    O6     104.24        1_545  1_555    3_545 yes
  O3     Si2    O6     112.114       1_555  1_555    3_545 yes
  O2     Si2    O8     106.97        1_545  1_555    2_666 yes
  O3     Si2    O8     111.591       1_555  1_555    2_666 yes
  O6     Si2    O8     110.422       3_545  1_555    2_666 yes
  O2     Si3    O4     107.269       1_555  1_555    1_555 yes
  O2     Si3    O5     105.914       1_555  1_555    3_555 yes
  O4     Si3    O5     110.224       1_555  1_555    3_555 yes
  O2     Si3    O7     108.565       1_555  1_555    2_666 yes
  O4     Si3    O7     110.208       1_555  1_555    2_666 yes
  O5     Si3    O7     114.328       3_555  1_555    2_666 yes
  Al1    O1     Si1    141.397       1_556  1_555    2_566 yes
  Si2    O2     Si3    130.019       1_565  1_555    1_555 yes
  Si2    O2     Na1    120.351       1_565  1_555    1_555 yes
  Si3    O2     Na1    108.811       1_555  1_555    1_555 yes
  Al1    O3     Si2    139.461       1_655  1_555    1_555 yes
  Si1    O4     Si3    161.151       1_655  1_555    1_555 yes
  Al1    O5     Si3    129.689       1_555  1_555    3_445 yes
  Si1    O6     Si2    135.676       1_555  1_555    3_455 yes
  Al1    O7     Si3    133.943       1_555  1_555    2_666 yes
  Si1    O8     Si2    151.747       1_555  1_555    2_666 yes
_pd_proc_ls_pref_orient_corr  none
_pd_proc_ls_profile_function
;
  Crystallite size in microns with "isotropic" model:
  parameters: Size, G/L mix
    0.111(8), 1.000, 
  Microstrain, "isotropic" model (10^6^ * delta Q/Q)
    parameters: Mustrain, G/L mix
    0.000, 1.000, 

;

data_QPABAT3_phase_0
# Information for phase 0
_pd_block_id  2021-08-04T17:27|QPABAT3|phase_0|McDougallHamish
# GSAS-II edited template follows Phase_Template
#==============================================================================
# 7. CHEMICAL, STRUCTURAL AND CRYSTAL DATA

_pd_char_particle_morphology      ?

_chemical_name_systematic
; ?
;
_chemical_name_common             ?
_chemical_formula_moiety          ?        
_chemical_formula_structural      ?        
_chemical_formula_analytical      ?
_chemical_melting_point           ?
_chemical_compound_source         ?       # for minerals and 
                                          # natural products
_symmetry_space_group_name_Hall   ?

_exptl_crystal_F_000               ?
_exptl_crystal_density_meas        ?
_exptl_crystal_density_method      ?

_cell_measurement_temperature     300        

_cell_special_details
; ?
;

_geom_special_details             ?

# The following item identifies the program(s) used (if appropriate).
_computing_structure_solution     ?        

#==============================================================================

# 8. Phase information from GSAS-II


# phase info for Pyrite FeS2 follows
_pd_phase_name  "Pyrite FeS2"
_cell_length_a  5.419411(25)
_cell_length_b  5.419411(25)
_cell_length_c  5.419411(25)
_cell_angle_alpha  90
_cell_angle_beta   90
_cell_angle_gamma  90
_cell_volume  159.1682(22)
_exptl_crystal_density_diffrn  5.0063
_symmetry_cell_setting  cubic
_symmetry_space_group_name_H-M  "P a -3"
loop_
    _space_group_symop_id
    _space_group_symop_operation_xyz
     1  x,y,z
     2  z,x,y
     3  y,z,x
     4  1/2+x,y,1/2-z
     5  1/2-z,1/2+x,y
     6  y,1/2-z,1/2+x
     7  -z,1/2+x,1/2-y
     8  1/2-y,-z,1/2+x
     9  1/2+y,1/2-z,-x
    10  -x,1/2+y,1/2-z
    11  1/2-z,-x,1/2+y
    12  1/2+x,1/2-y,-z
    13  -x,-y,-z
    14  -z,-x,-y
    15  -y,-z,-x
    16  1/2-x,-y,1/2+z
    17  1/2+z,1/2-x,-y
    18  -y,1/2+z,1/2-x
    19  z,1/2-x,1/2+y
    20  1/2+y,z,1/2-x
    21  1/2-y,1/2+z,x
    22  x,1/2-y,1/2+z
    23  1/2+z,x,1/2-y
    24  1/2-x,1/2+y,z

# ATOMIC COORDINATES AND DISPLACEMENT PARAMETERS
loop_ 
   _atom_site_label
   _atom_site_type_symbol
   _atom_site_fract_x
   _atom_site_fract_y
   _atom_site_fract_z
   _atom_site_occupancy
   _atom_site_adp_type
   _atom_site_U_iso_or_equiv
   _atom_site_symmetry_multiplicity
Fe1    Fe   0.00000     0.00000     0.00000     1.000      Uiso 0.00508(25) 4   
S2     S    0.38468(9)  0.38468     0.38468     1.000      Uiso 0.00584(27) 8   

loop_  _atom_type_symbol _atom_type_number_in_cell
        _atom_type_scat_Cromer_Mann_a1 _atom_type_scat_Cromer_Mann_a2 _atom_type_scat_Cromer_Mann_a3
        _atom_type_scat_Cromer_Mann_a4 _atom_type_scat_Cromer_Mann_b1 _atom_type_scat_Cromer_Mann_b2
        _atom_type_scat_Cromer_Mann_b3 _atom_type_scat_Cromer_Mann_b4 _atom_type_scat_Cromer_Mann_c
        _atom_type_scat_length_neutron _atom_type_scat_source
  Fe   4      11.7695    7.3573     3.5222     2.3045     4.7611     0.3072     15.3535    76.8805    1.0369     0.945
      https://subversion.xray.aps.anl.gov/pyGSAS/trunk/atmdata.py
  S    8      6.9053     5.2034     1.4379     1.5863     1.4679     22.2151    0.2536     56.172     0.8669     0.2847
      https://subversion.xray.aps.anl.gov/pyGSAS/trunk/atmdata.py

# Note that Z affects _cell_formula_sum and _weight
_cell_formula_units_Z  4
_chemical_formula_sum  "Fe S2"
_chemical_formula_weight  119.97

# MOLECULAR GEOMETRY
loop_
   _geom_bond_atom_site_label_1
   _geom_bond_atom_site_label_2
   _geom_bond_distance
   _geom_bond_site_symmetry_1
   _geom_bond_site_symmetry_2
   _geom_bond_publ_flag
  Fe1    S2     2.26435(13)   1_555    4_455 yes
  Fe1    S2     2.26435(13)   1_555    5_545 yes
  Fe1    S2     2.26435(13)   1_555    6_554 yes
  Fe1    S2     2.26435(13)   1_555    7_545 yes
  Fe1    S2     2.26435(13)   1_555    8_554 yes
  Fe1    S2     2.2644(4)    1_555    9_455 yes
  S2     Fe1    2.26435(13)   1_555    4_555 yes
  S2     Fe1    2.26435(13)   1_555    5_555 yes
  S2     Fe1    2.2644(4)    1_555    6_555 yes
  S2     S2     2.1650(6)    1_555   13_666 yes
_pd_proc_ls_pref_orient_corr
   "March-Dollase correction coef. = 1.000 axis = [0, 0, 1]"
_pd_proc_ls_profile_function
;
  Crystallite size in microns with "isotropic" model:
  parameters: Size, G/L mix
    0.1809(10), 1.000, 
  Microstrain, "isotropic" model (10^6^ * delta Q/Q)
    parameters: Mustrain, G/L mix
    0.000, 1.000, 

;

data_QPABAT3_phase_3
# Information for phase 3
_pd_block_id  2021-08-04T17:27|QPABAT3|phase_3|McDougallHamish
# GSAS-II edited template follows Phase_Template
#==============================================================================
# 7. CHEMICAL, STRUCTURAL AND CRYSTAL DATA

_pd_char_particle_morphology      ?

_chemical_name_systematic
; ?
;
_chemical_name_common             ?
_chemical_formula_moiety          ?        
_chemical_formula_structural      ?        
_chemical_formula_analytical      ?
_chemical_melting_point           ?
_chemical_compound_source         ?       # for minerals and 
                                          # natural products
_symmetry_space_group_name_Hall   ?

_exptl_crystal_F_000               ?
_exptl_crystal_density_meas        ?
_exptl_crystal_density_method      ?

_cell_measurement_temperature     300        

_cell_special_details
; ?
;

_geom_special_details             ?

# The following item identifies the program(s) used (if appropriate).
_computing_structure_solution     ?        

#==============================================================================

# 8. Phase information from GSAS-II


# phase info for Pyrrhotite 4M Fe7S8 follows
_pd_phase_name  "Pyrrhotite 4M Fe7S8"
_cell_length_a  11.946(31)
_cell_length_b  6.857(4)
_cell_length_c  12.83(3)
_cell_angle_alpha  90
_cell_angle_beta   117.25(6)
_cell_angle_gamma  90
_cell_volume  934.4(4)
_exptl_crystal_density_diffrn  4.6023
_symmetry_cell_setting  monoclinic
_symmetry_space_group_name_H-M  "C 2/c"
loop_
    _space_group_symop_id
    _space_group_symop_operation_xyz
     1  x,y,z
     2  -x,y,1/2-z
     3  -x,-y,-z
     4  x,-y,1/2+z
     5  1/2+x,1/2+y,z
     6  1/2-x,1/2+y,1/2-z
     7  1/2-x,1/2-y,-z
     8  1/2+x,1/2-y,1/2+z

# ATOMIC COORDINATES AND DISPLACEMENT PARAMETERS
loop_ 
   _atom_site_label
   _atom_site_type_symbol
   _atom_site_fract_x
   _atom_site_fract_y
   _atom_site_fract_z
   _atom_site_occupancy
   _atom_site_adp_type
   _atom_site_U_iso_or_equiv
   _atom_site_symmetry_multiplicity
S1     S    0.01800     0.38330     0.11960     1.000      Uiso 0.010      8   
S2     S    0.02910     0.11420     0.63900     1.000      Uiso 0.010      8   
Fe3    Fe   0.10860     0.10250     0.49980     1.000      Uiso 0.010      8   
S4     S    0.23410     0.13550     0.38260     1.000      Uiso 0.010      8   
Fe5    Fe   0.24180     0.36600     0.24680     1.000      Uiso 0.010      8   
S6     S    0.26790     0.13400     0.12360     1.000      Uiso 0.010      8   
Fe7    Fe   0.38720     0.15000     0.01260     1.000      Uiso 0.010      8   
Fe8    Fe   0.00000     0.14720     0.25000     1.000      Uiso 0.010      4   

loop_  _atom_type_symbol _atom_type_number_in_cell
        _atom_type_scat_Cromer_Mann_a1 _atom_type_scat_Cromer_Mann_a2 _atom_type_scat_Cromer_Mann_a3
        _atom_type_scat_Cromer_Mann_a4 _atom_type_scat_Cromer_Mann_b1 _atom_type_scat_Cromer_Mann_b2
        _atom_type_scat_Cromer_Mann_b3 _atom_type_scat_Cromer_Mann_b4 _atom_type_scat_Cromer_Mann_c
        _atom_type_scat_length_neutron _atom_type_scat_source
  Fe   28     11.7695    7.3573     3.5222     2.3045     4.7611     0.3072     15.3535    76.8805    1.0369     0.945
      https://subversion.xray.aps.anl.gov/pyGSAS/trunk/atmdata.py
  S    32     6.9053     5.2034     1.4379     1.5863     1.4679     22.2151    0.2536     56.172     0.8669     0.2847
      https://subversion.xray.aps.anl.gov/pyGSAS/trunk/atmdata.py

# Note that Z affects _cell_formula_sum and _weight
_cell_formula_units_Z  4
_chemical_formula_sum  "Fe7 S8"
_chemical_formula_weight  647.41

# MOLECULAR GEOMETRY
loop_
   _geom_bond_atom_site_label_1
   _geom_bond_atom_site_label_2
   _geom_bond_distance
   _geom_bond_site_symmetry_1
   _geom_bond_site_symmetry_2
   _geom_bond_publ_flag
  S1     Fe3    2.49393      1_555    2_555 yes
  S1     Fe5    2.41436      1_555    1_555 yes
  S1     Fe7    2.38874      1_555    5_455 yes
  S1     Fe7    2.44361      1_555    7_555 yes
  S1     Fe8    2.40753      1_555    1_555 yes
  S2     Fe3    2.37739      1_555    1_555 yes
  S2     Fe3    2.32434      1_555    3_556 yes
  S2     Fe5    2.44598      1_555    7_556 yes
  S2     Fe7    2.36649      1_555    8_456 yes
  S2     Fe8    2.41154      1_555    3_556 yes
  Fe3    S1     2.49393      1_555    2_555 yes
  Fe3    S2     2.37739      1_555    1_555 yes
  Fe3    S2     2.32434      1_555    3_556 yes
  Fe3    S6     2.45071      1_555    4_556 yes
  S4     Fe5    2.38527      1_555    1_555 yes
  Fe5    S1     2.41436      1_555    1_555 yes
  Fe5    S2     2.44598      1_555    7_556 yes
  Fe5    S4     2.38527      1_555    1_555 yes
  Fe5    S6     2.36183      1_555    1_555 yes
  S6     Fe3    2.45071      1_555    4_555 yes
  S6     Fe5    2.36183      1_555    1_555 yes
  S6     Fe7    2.43526      1_555    1_555 yes
  S6     Fe7    2.39065      1_555    7_555 yes
  Fe7    S1     2.38874      1_555    5_545 yes
  Fe7    S1     2.44361      1_555    7_555 yes
  Fe7    S2     2.36649      1_555    8_555 yes
  Fe7    S6     2.43526      1_555    1_555 yes
  Fe7    S6     2.39065      1_555    7_555 yes
  Fe8    S1     2.40753      1_555    1_555 yes
  Fe8    S1     2.40753      1_555    2_555 yes
  Fe8    S2     2.41154      1_555    3_556 yes
  Fe8    S2     2.41154      1_555    4_555 yes
_pd_proc_ls_pref_orient_corr
   "March-Dollase correction coef. = 1.000 axis = [0, 0, 1]"
_pd_proc_ls_profile_function
;
  Crystallite size in microns with "isotropic" model:
  parameters: Size, G/L mix
    0.0305(25), 1.000, 
  Microstrain, "isotropic" model (10^6^ * delta Q/Q)
    parameters: Mustrain, G/L mix
    0.000, 1.000, 

;

data_QPABAT3_phase_4
# Information for phase 4
_pd_block_id  2021-08-04T17:27|QPABAT3|phase_4|McDougallHamish
# GSAS-II edited template follows Phase_Template
#==============================================================================
# 7. CHEMICAL, STRUCTURAL AND CRYSTAL DATA

_pd_char_particle_morphology      ?

_chemical_name_systematic
; ?
;
_chemical_name_common             ?
_chemical_formula_moiety          ?        
_chemical_formula_structural      ?        
_chemical_formula_analytical      ?
_chemical_melting_point           ?
_chemical_compound_source         ?       # for minerals and 
                                          # natural products
_symmetry_space_group_name_Hall   ?

_exptl_crystal_F_000               ?
_exptl_crystal_density_meas        ?
_exptl_crystal_density_method      ?

_cell_measurement_temperature     300        

_cell_special_details
; ?
;

_geom_special_details             ?

# The following item identifies the program(s) used (if appropriate).
_computing_structure_solution     ?        

#==============================================================================

# 8. Phase information from GSAS-II


# phase info for Rutile TiO2 follows
_pd_phase_name  "Rutile TiO2"
_cell_length_a  4.5980(13)
_cell_length_b  4.5980(13)
_cell_length_c  2.9619(13)
_cell_angle_alpha  90
_cell_angle_beta   90
_cell_angle_gamma  90
_cell_volume  62.618(30)
_exptl_crystal_density_diffrn  4.2376
_symmetry_cell_setting  tetragonal
_symmetry_space_group_name_H-M  "P 42/m n m"
loop_
    _space_group_symop_id
    _space_group_symop_operation_xyz
     1  x,y,z
     2  1/2-y,1/2+x,1/2+z
     3  -x,-y,z
     4  1/2+y,1/2-x,1/2+z
     5  1/2-x,1/2+y,1/2+z
     6  -y,-x,z
     7  1/2+x,1/2-y,1/2+z
     8  y,x,z
     9  -x,-y,-z
    10  1/2+y,1/2-x,1/2-z
    11  x,y,-z
    12  1/2-y,1/2+x,1/2-z
    13  1/2+x,1/2-y,1/2-z
    14  y,x,-z
    15  1/2-x,1/2+y,1/2-z
    16  -y,-x,-z

# ATOMIC COORDINATES AND DISPLACEMENT PARAMETERS
loop_ 
   _atom_site_label
   _atom_site_type_symbol
   _atom_site_fract_x
   _atom_site_fract_y
   _atom_site_fract_z
   _atom_site_occupancy
   _atom_site_adp_type
   _atom_site_U_iso_or_equiv
   _atom_site_symmetry_multiplicity
Ti1    Ti4+ 0.00000     0.00000     0.00000     1.000      Uiso 0.006      2   
O1     O2-  0.32861     0.32861     0.00000     1.000      Uiso 0.005      4   

loop_  _atom_type_symbol _atom_type_number_in_cell
        _atom_type_scat_Cromer_Mann_a1 _atom_type_scat_Cromer_Mann_a2 _atom_type_scat_Cromer_Mann_a3
        _atom_type_scat_Cromer_Mann_a4 _atom_type_scat_Cromer_Mann_b1 _atom_type_scat_Cromer_Mann_b2
        _atom_type_scat_Cromer_Mann_b3 _atom_type_scat_Cromer_Mann_b4 _atom_type_scat_Cromer_Mann_c
        _atom_type_scat_length_neutron _atom_type_scat_source
  O    4      ?          ?          ?          ?          ?          ?          ?          ?          ?          ?
      https://subversion.xray.aps.anl.gov/pyGSAS/trunk/atmdata.py
  Ti   2      ?          ?          ?          ?          ?          ?          ?          ?          ?          ?
      https://subversion.xray.aps.anl.gov/pyGSAS/trunk/atmdata.py

# Note that Z affects _cell_formula_sum and _weight
_cell_formula_units_Z  2
_chemical_formula_sum  "O2 Ti"
_chemical_formula_weight  79.9

# MOLECULAR GEOMETRY
loop_
   _geom_bond_atom_site_label_1
   _geom_bond_atom_site_label_2
   _geom_bond_distance
   _geom_bond_site_symmetry_1
   _geom_bond_site_symmetry_2
   _geom_bond_publ_flag
  Ti1    O1     2.13681      1_555    1_555 yes
  Ti1    O1     1.85342      1_555    2_544 yes
  Ti1    O1     1.85342      1_555    2_545 yes
  Ti1    O1     2.13681      1_555    3_555 yes
  Ti1    O1     1.85342      1_555    4_454 yes
  Ti1    O1     1.85342      1_555    4_455 yes
  O1     Ti1    2.13681      1_555    1_555 yes
  O1     Ti1    1.85342      1_555    2_554 yes
  O1     Ti1    1.85342      1_555    2_555 yes

loop_
   _geom_angle_atom_site_label_1
   _geom_angle_atom_site_label_2
   _geom_angle_atom_site_label_3
   _geom_angle
   _geom_angle_site_symmetry_1
   _geom_angle_site_symmetry_2
   _geom_angle_site_symmetry_3
   _geom_angle_publ_flag
  O1     Ti1    O1     106.075       2_544  1_555    2_545 yes
  O1     Ti1    O1     73.925        2_544  1_555    4_454 yes
  O1     Ti1    O1     180           2_545  1_555    4_454 yes
  O1     Ti1    O1     180           2_544  1_555    4_455 yes
  O1     Ti1    O1     73.925        2_545  1_555    4_455 yes
  O1     Ti1    O1     106.075       4_454  1_555    4_455 yes
  Ti1    O1     Ti1    106.075       2_554  1_555    2_555 yes
_pd_proc_ls_pref_orient_corr
   "March-Dollase correction coef. = 1.000 axis = [0, 0, 1]"
_pd_proc_ls_profile_function
;
  Crystallite size in microns with "isotropic" model:
  parameters: Size, G/L mix
    0.073(10), 1.000, 
  Microstrain, "isotropic" model (10^6^ * delta Q/Q)
    parameters: Mustrain, G/L mix
    0.000, 1.000, 

;

data_QPABAT3_phase_1
# Information for phase 1
_pd_block_id  2021-08-04T17:27|QPABAT3|phase_1|McDougallHamish
# GSAS-II edited template follows Phase_Template
#==============================================================================
# 7. CHEMICAL, STRUCTURAL AND CRYSTAL DATA

_pd_char_particle_morphology      ?

_chemical_name_systematic
; ?
;
_chemical_name_common             ?
_chemical_formula_moiety          ?        
_chemical_formula_structural      ?        
_chemical_formula_analytical      ?
_chemical_melting_point           ?
_chemical_compound_source         ?       # for minerals and 
                                          # natural products
_symmetry_space_group_name_Hall   ?

_exptl_crystal_F_000               ?
_exptl_crystal_density_meas        ?
_exptl_crystal_density_method      ?

_cell_measurement_temperature     300        

_cell_special_details
; ?
;

_geom_special_details             ?

# The following item identifies the program(s) used (if appropriate).
_computing_structure_solution     ?        

#==============================================================================

# 8. Phase information from GSAS-II


# phase info for Silica SiO2 follows
_pd_phase_name  "Silica SiO2"
_cell_length_a  4.9143(5)
_cell_length_b  4.9143(5)
_cell_length_c  5.4067(5)
_cell_angle_alpha  90
_cell_angle_beta   90
_cell_angle_gamma  120
_cell_volume  113.078(11)
_exptl_crystal_density_diffrn  2.6470
_symmetry_cell_setting  trigonal
_symmetry_space_group_name_H-M  "P 32 2 1"
loop_
    _space_group_symop_id
    _space_group_symop_operation_xyz
     1  x,y,z
     2  -y,x-y,2/3+z
     3  y-x,-x,1/3+z
     4  y,x,-z
     5  -x,y-x,2/3-z
     6  x-y,-y,1/3-z

# ATOMIC COORDINATES AND DISPLACEMENT PARAMETERS
loop_ 
   _atom_site_label
   _atom_site_type_symbol
   _atom_site_fract_x
   _atom_site_fract_y
   _atom_site_fract_z
   _atom_site_occupancy
   _atom_site_adp_type
   _atom_site_U_iso_or_equiv
   _atom_site_symmetry_multiplicity
Si1    Si4+ 0.47000     0.00000     0.66670     1.000      Uiso 0.020      3   
O1     O2-  0.41460     0.26780     0.78543     1.000      Uiso 0.017      6   

loop_  _atom_type_symbol _atom_type_number_in_cell
        _atom_type_scat_Cromer_Mann_a1 _atom_type_scat_Cromer_Mann_a2 _atom_type_scat_Cromer_Mann_a3
        _atom_type_scat_Cromer_Mann_a4 _atom_type_scat_Cromer_Mann_b1 _atom_type_scat_Cromer_Mann_b2
        _atom_type_scat_Cromer_Mann_b3 _atom_type_scat_Cromer_Mann_b4 _atom_type_scat_Cromer_Mann_c
        _atom_type_scat_length_neutron _atom_type_scat_source
  O    6      ?          ?          ?          ?          ?          ?          ?          ?          ?          ?
      https://subversion.xray.aps.anl.gov/pyGSAS/trunk/atmdata.py
  Si   3      ?          ?          ?          ?          ?          ?          ?          ?          ?          ?
      https://subversion.xray.aps.anl.gov/pyGSAS/trunk/atmdata.py

# Note that Z affects _cell_formula_sum and _weight
_cell_formula_units_Z  3
_chemical_formula_sum  "O2 Si"
_chemical_formula_weight  60.08

# MOLECULAR GEOMETRY
loop_
   _geom_bond_atom_site_label_1
   _geom_bond_atom_site_label_2
   _geom_bond_distance
   _geom_bond_site_symmetry_1
   _geom_bond_site_symmetry_2
   _geom_bond_publ_flag
  Si1    O1     1.60513      1_555    1_555 yes
  Si1    O1     1.61166      1_555    2_654 yes
  Si1    O1     1.6114       1_555    5_656 yes
  Si1    O1     1.60528      1_555    6_556 yes
  O1     Si1    1.60513      1_555    1_555 yes
  O1     Si1    1.61166      1_555    3_665 yes
  O1     Si1    1.6114       1_555    5_666 yes

loop_
   _geom_angle_atom_site_label_1
   _geom_angle_atom_site_label_2
   _geom_angle_atom_site_label_3
   _geom_angle
   _geom_angle_site_symmetry_1
   _geom_angle_site_symmetry_2
   _geom_angle_site_symmetry_3
   _geom_angle_publ_flag
  O1     Si1    O1     110.262       1_555  1_555    2_654 yes
  O1     Si1    O1     108.73        1_555  1_555    5_656 yes
  O1     Si1    O1     109.698       2_654  1_555    5_656 yes
  O1     Si1    O1     109.165       1_555  1_555    6_556 yes
  O1     Si1    O1     108.71        2_654  1_555    6_556 yes
  O1     Si1    O1     110.268       5_656  1_555    6_556 yes
  Si1    O1     Si1    143.833       1_555  1_555    3_665 yes
  Si1    O1     Si1    143.836       1_555  1_555    5_666 yes
  Si1    O1     Si1    0.009         3_665  1_555    5_666 yes
_pd_proc_ls_pref_orient_corr
   "March-Dollase correction coef. = 1.000 axis = [0, 0, 1]"
_pd_proc_ls_profile_function
;
  Crystallite size in microns with "isotropic" model:
  parameters: Size, G/L mix
    0.145(6), 1.000, 
  Microstrain, "isotropic" model (10^6^ * delta Q/Q)
    parameters: Mustrain, G/L mix
    0.000, 1.000, 

;

data_QPABAT3_pwd_0
_pd_proc_ls_profile_function
;
Finger-Cox-Jephcoat function parameters U, V, W, X, Y, SH/L:
  peak variance(Gauss) = Utan(Th)^2^+Vtan(Th)+W:
  peak HW(Lorentz) = X/cos(Th)+Ytan(Th); SH/L = S/L+H/L
  U, V, W in (centideg)^2^, X & Y in centideg
    0.000, 0.000, 3.345, 2.239, -0.670, 0.034, 
;
# Information for histogram 0: PWDR BAT3_Whole_30mm_MonicaHamish_Ruoming_step size 0_BAT3_Whole.xrdml Scan 1
_pd_block_id
;
2021-08-04T17:27|QPABAT3|McDougallHamish|PANalytical,Co-EmpyreanII_hist_0
;
# GSAS-II edited template follows Instrument_Template
#==============================================================================
# 9. INSTRUMENT CHARACTERIZATION

_exptl_special_details
; ?
;

# if regions of the data are excluded, the reason(s) are supplied here:
_pd_proc_info_excluded_regions
; ?
;

# The following item is used to identify the equipment used to record 
# the powder pattern when the diffractogram was measured at a laboratory 
# other than the authors' home institution, e.g. when neutron or synchrotron
# radiation is used.

_pd_instr_location
; ?
;
_pd_calibration_special_details           # description of the method used
                                          # to calibrate the instrument
; ?
;

_diffrn_source                    Co-Ka       
_diffrn_source_target             Co
_diffrn_source_type               Graded_Flat
_diffrn_measurement_device_type   Panalytical_Reflection_Transmission       
_diffrn_detector                  PIXcel1D       
_diffrn_detector_type             Empyrean_II       # make or model of detector

_pd_meas_scan_method              ?       # options are 'step', 'cont',
                                          # 'tof', 'fixed' or
                                          # 'disp' (= dispersive)
_pd_meas_special_details
;  ?
;

# The following two items identify the program(s) used (if appropriate).
_computing_data_collection        ?        
_computing_data_reduction         ?                   

# Describe any processing performed on the data, prior to refinement.
# For example: a manual Lp correction or a precomputed absorption correction
_pd_proc_info_data_reduction      ?

# The following item is used for angular dispersive measurements only.

_diffrn_radiation_monochromator   ?        

# The following items are used to define the size of the instrument.
# Not all distances are appropriate for all instrument types.

_pd_instr_dist_src/mono           ?
_pd_instr_dist_mono/spec          ?
_pd_instr_dist_src/spec           ?
_pd_instr_dist_spec/anal          ?
_pd_instr_dist_anal/detc          ?
_pd_instr_dist_spec/detc          ?

# 10. Specimen size and mounting information

# The next three fields give the specimen dimensions in mm.  The equatorial 
# plane contains the incident and diffracted beam.

_pd_spec_size_axial               ?       # perpendicular to 
                                          # equatorial plane

_pd_spec_size_equat               ?       # parallel to 
                                          # scattering vector 
                                          # in transmission

_pd_spec_size_thick               ?       # parallel to 
                                          # scattering vector 
                                          # in reflection

_pd_spec_mounting                         # This field should be
                                          # used to give details of the 
                                          # container.
; ?
;

_pd_spec_mount_mode               ?       # options are 'reflection' 
                                          # or 'transmission'
    
_pd_spec_shape                    ?       # options are 'cylinder' 
                                          # 'flat_sheet' or 'irregular'


loop_
     _atom_type_symbol
     _atom_type_scat_dispersion_real
     _atom_type_scat_dispersion_imag
     _atom_type_scat_dispersion_source
  Al        0.255   0.328   https://subversion.xray.aps.anl.gov/pyGSAS/trunk/atmdata.py
  Fe       -3.332   0.490   https://subversion.xray.aps.anl.gov/pyGSAS/trunk/atmdata.py
  Na        0.167   0.167   https://subversion.xray.aps.anl.gov/pyGSAS/trunk/atmdata.py
  O         0.063   0.044   https://subversion.xray.aps.anl.gov/pyGSAS/trunk/atmdata.py
  S         0.371   0.733   https://subversion.xray.aps.anl.gov/pyGSAS/trunk/atmdata.py
  Si        0.298   0.438   https://subversion.xray.aps.anl.gov/pyGSAS/trunk/atmdata.py
  Ti       -0.063   2.321   https://subversion.xray.aps.anl.gov/pyGSAS/trunk/atmdata.py

_diffrn_radiation_type  K\a~1,2~
loop_
   _diffrn_radiation_wavelength
   _diffrn_radiation_wavelength_wt
   _diffrn_radiation_wavelength_id
  1.78892         1.0             1     
  1.79278         0.5000          2     

# PHASE TABLE
loop_
   _pd_phase_id
   _pd_phase_block_id
   _pd_phase_mass_%
  2  2021-08-04T17:27|QPABAT3|phase_2|McDougallHamish  0.0851(21)
  0  2021-08-04T17:27|QPABAT3|phase_0|McDougallHamish  0.8094(27)
  3  2021-08-04T17:27|QPABAT3|phase_3|McDougallHamish  0.0350(12)
  4  2021-08-04T17:27|QPABAT3|phase_4|McDougallHamish  0.0106(7)
  1  2021-08-04T17:27|QPABAT3|phase_1|McDougallHamish  0.0598(8)
loop_
   _gsas_proc_phase_R_F_factor
   _gsas_proc_phase_R_Fsqd_factor
   _gsas_proc_phase_id
   _gsas_proc_phase_block_id
    0.06873  0.15034  2  2021-08-04T17:27|QPABAT3|phase_2|McDougallHamish
    0.01682  0.03546  0  2021-08-04T17:27|QPABAT3|phase_0|McDougallHamish
    0.06246  0.11208  3  2021-08-04T17:27|QPABAT3|phase_3|McDougallHamish
    0.04014  0.07367  4  2021-08-04T17:27|QPABAT3|phase_4|McDougallHamish
    0.03350  0.06031  1  2021-08-04T17:27|QPABAT3|phase_1|McDougallHamish
_pd_proc_ls_prof_R_factor     0.05965
_pd_proc_ls_prof_wR_factor    0.07869
_gsas_proc_ls_prof_R_B_factor   0.06432
_gsas_proc_ls_prof_wR_B_factor  0.08293
_pd_proc_ls_prof_wR_expected  0.04055
_diffrn_radiation_probe  x-ray
_diffrn_radiation_polarisn_ratio  0.7000
_pd_proc_ls_background_function
;
Background function: "chebyschev-1" function with 7 terms:
    374.6(12), -373.9(18), 291.7(17), -139.4(15), 84.2(14), -23.2(11), 
    6.1(10), 
;
_diffrn_ambient_temperature  300
_diffrn_ambient_pressure  100

# STRUCTURE FACTOR TABLE
loop_
   _pd_refln_phase_id
   _refln_index_h
   _refln_index_k
   _refln_index_l
   _refln_F_squared_meas
   _refln_F_squared_calc
   _refln_phase_calc
   _refln_d_spacing
   _gsas_i100_meas
  0  1    1    1    953.6319   888.7034   0.0     3.12890  23.43  
  0  2    0    0    6373.5500  6318.1937  -0.0    2.70971  86.79  
  0  2    1    0    3566.6358  3423.9852  0.0     2.42363  76.70  
  0  2    1    1    1783.6764  1744.8963  -180.0  2.21247  63.21  
  0  2    2    0    3315.4690  3397.1649  -0.0    1.91605  43.35  
  0  2    2    1    39.3742    36.6182    -0.0    1.80647  0.91   
  0  3    1    1    5292.3725  5439.4706  -0.0    1.63401  100.00 
  0  2    2    2    2393.7744  2433.4337  0.0     1.56445  13.87  
  0  3    0    2    3112.5363  3118.1042  -0.0    1.50307  25.12  
  0  3    1    2    606.2251   622.4613   0.0     1.44840  9.17   
  0  3    2    1    1632.1432  1675.8561  180.0   1.44840  24.70  
  0  4    0    0    364.7901   382.5763   -180.0  1.35485  1.24   
  0  3    2    2    37.1980    39.3408    -0.0    1.31440  0.49   
  0  4    1    0    96.3551    101.9055   -0.0    1.31440  0.63   
  0  4    1    1    60.6080    55.2470    180.0   1.27737  0.77   
  0  3    3    1    584.2468   600.2920   -0.0    1.24330  7.20   
  0  4    0    2    952.5246   959.8730   0.0     1.21182  5.76   
  0  4    2    0    952.5246   959.8730   0.0     1.21182  5.76   
  0  4    1    2    1.2517     1.3214     -0.0    1.18261  0.01   
  0  4    2    1    1360.1940  1435.9676  -180.0  1.18261  16.24  
  0  3    3    2    753.7695   735.2189   0.0     1.15542  8.95   
  0  4    2    2    1114.6756  1102.4674  0.0     1.10623  13.35  
  0  4    3    0    122.9460   123.8227   -0.0    1.08388  0.75   
  0  4    1    3    59.8256    67.5814    -180.0  1.06283  0.74   
  0  4    3    1    22.2210    25.1017    0.0     1.06283  0.28   
  0  3    3    3    1858.0757  1712.9917  -0.0    1.04297  7.94   
  0  5    1    1    3720.1705  3429.6886  -0.0    1.04297  47.70  
  1  1    0    0    275.0958   238.6947   180.0   4.25587  0.52   
  1  1    0    1    636.9922   612.7021   120.0   3.34414  0.74   
  1  1    0    -1   1527.2812  1469.0424  -120.0  3.34414  1.76   
  1  1    1    0    308.5001   325.9565   -154.8  2.45713  0.19   
  1  1    0    -2   90.0390    91.7616    -60.0   2.28191  0.05   
  1  1    0    2    266.2259   271.3193   -120.0  2.28191  0.14   
  1  1    1    1    85.0881    89.1200    84.9    2.23696  0.08   
  1  2    0    0    275.7651   268.8947   0.0     2.12793  0.12   
  1  2    0    -1   74.9098    70.9920    60.0    1.98009  0.03   
  1  2    0    1    192.5013   182.4334   -60.0   1.98009  0.07   
  1  1    1    2    511.5978   527.1769   9.6     1.81828  0.33   
  1  0    0    3    68.8060    63.7751    0.0     1.80223  0.01   
  1  2    0    2    82.3512    74.0105    60.0    1.67207  0.02   
  1  2    0    -2   367.9443   330.6781   120.0   1.67207  0.10   
  1  1    0    -3   177.1482   170.2804   180.0   1.65956  0.05   
  1  1    0    3    4.5379     4.3619     0.0     1.65956  0.00   
  1  2    1    0    15.3764    14.6768    -31.6   1.60857  0.01   
  1  2    1    -1   306.5110   304.2732   96.0    1.54178  0.14   
  1  2    1    1    239.6923   237.9424   -108.8  1.54178  0.11   
  1  1    1    3    120.9267   117.1794   115.5   1.45323  0.05   
  1  3    0    0    53.6608    63.4236    180.0   1.41862  0.01   
  1  2    1    -2   324.1279   312.8922   -123.7  1.38236  0.12   
  1  2    1    2    112.2637   108.3721   146.6   1.38236  0.04   
  1  2    0    -3   214.1492   196.0323   -0.0    1.37527  0.04   
  1  2    0    3    890.1879   814.8785   0.0     1.37527  0.17   
  1  3    0    -1   657.5973   641.0877   -120.0  1.37218  0.12   
  1  3    0    1    2.2450     2.1887     -60.0   1.37218  0.00   
  1  1    0    -4   84.8637    73.1913    -120.0  1.28826  0.01   
  1  1    0    4    355.3450   306.4700   120.0   1.28826  0.06   
  1  3    0    -2   173.9706   157.0421   120.0   1.25617  0.03   
  1  3    0    2    370.2963   334.2640   -120.0  1.25617  0.06   
  1  2    2    0    263.6336   264.4146   -17.2   1.22856  0.04   
  1  2    1    -3   50.9106    53.9241    177.4   1.20008  0.02   
  1  2    1    3    218.8440   231.7979   -133.8  1.20008  0.07   
  1  2    2    1    72.0811    76.2373    87.4    1.19802  0.02   
  1  1    1    4    238.9946   236.8237   -16.4   1.18431  0.08   
  1  3    1    0    258.8220   267.3717   121.0   1.18037  0.08   
  1  3    1    -1   156.4601   140.4949   -21.5   1.15320  0.05   
  1  3    1    1    42.3482    38.0270    20.3    1.15320  0.01   
  1  2    0    -4   2.3144     2.2786     -120.0  1.14095  0.00   
  1  2    0    4    55.4309    54.5722    120.0   1.14095  0.01   
  1  2    2    2    3.2199     4.0621     -26.6   1.11848  0.00   
  1  3    0    -3   10.3118    8.3593     -0.0    1.11471  0.00   
  1  3    0    3    63.4349    51.4234    -180.0  1.11471  0.01   
  1  3    1    -2   215.8521   218.2199   -10.1   1.08175  0.07   
  1  3    1    2    83.1443    84.0564    62.7    1.08175  0.03   
  1  4    0    0    80.3057    101.3482   0.0     1.06397  0.01   
  1  1    0    -5   262.6261   242.0269   120.0   1.04804  0.05   
  1  1    0    5    75.0118    69.1282    -120.0  1.04804  0.01   
  1  4    0    -1   23.1559    20.4749    60.0    1.04395  0.00   
  1  4    0    1    230.8402   204.1133   120.0   1.04395  0.04   
  1  2    1    4    122.1357   152.0260   -130.5  1.03483  0.04   
  1  2    1    -4   4.7801     5.9499     31.3    1.03483  0.00   
  2  0    2    -1   20.4335    16.5792    0.0     4.66174  0.00   
  2  0    2    1    4.3112     1.8371     180.0   4.37623  0.00   
  2  2    0    -1   23726.5316 21037.4763 -0.0    4.02732  0.12   
  2  1    -1   1    3276.9945  3767.3897  -0.0    3.85265  0.02   
  2  1    1    1    9435.9706  10390.3834 0.0     3.77565  0.06   
  2  1    3    0    6547.1186  5886.9121  180.0   3.68167  0.03   
  2  1    3    -1   5012.8781  4505.3267  0.0     3.66562  0.02   
  2  1    -3   0    11374.5196 11675.3013 180.0   3.65766  0.05   
  2  2    0    0    1.6818     2.5781     0.0     3.63776  0.00   
  2  1    1    -2   5647.9628  4328.5159  0.0     3.50520  0.03   
  2  2    2    -1   3076.9341  1650.0035  180.0   3.48122  0.01   
  2  1    -3   -1   49.4079    12.1276    0.0     3.43616  0.00   
  2  1    -1   -2   6027.1007  5251.4578  0.0     3.37264  0.03   
  2  2    -2   -1   343.9506   364.8637   0.0     3.33313  0.00   
  2  2    0    -2   27092.4669 26655.4799 -180.0  3.21484  0.10   
  2  0    0    2    38628.3382 37071.8044 -180.0  3.19393  0.17   
  2  0    4    0    26101.0770 25362.8195 180.0   3.18733  0.08   
  2  2    2    0    13112.2326 13873.6743 180.0   3.16977  0.04   
  2  2    -2   0    14725.5156 14946.6082 -180.0  3.14934  0.05   
  2  1    -3   1    12734.4390 11175.2497 -180.0  2.96418  0.04   
  2  2    2    -2   7782.9054  7187.5067  0.0     2.95504  0.02   
  2  0    2    -2   5344.1407  5310.5610  0.0     2.93060  0.02   
  2  0    4    -1   8131.5223  8585.7945  0.0     2.92677  0.02   
  2  1    3    1    7360.4421  6897.0276  180.0   2.86133  0.02   
  2  1    3    -2   2000.6337  1923.0466  -0.0    2.83885  0.01   
  2  2    -2   -2   143.1037   183.4547   -0.0    2.79276  0.00   
  2  0    2    2    157.6877   191.6414   0.0     2.78600  0.00   
  2  0    4    1    332.3521   387.5360   -0.0    2.78271  0.00   
  2  2    0    1    100.4575   109.5836   -0.0    2.68712  0.00   
  2  3    1    -1   431.4697   431.0071   -180.0  2.66293  0.00   
  2  1    -3   -2   6607.0063  6171.6319  -0.0    2.63839  0.02   
  2  3    -1   -1   37.5914    33.5476    -180.0  2.62530  0.00   
  2  2    4    -1   14422.6270 12550.4891 -180.0  2.55995  0.03   
  2  3    1    -2   2660.9934  1812.0722  180.0   2.53704  0.01   
  2  1    -1   2    972.0915   667.2869   180.0   2.51139  0.00   
  2  2    -2   1    2054.9148  1686.7859  -180.0  2.49495  0.00   
  2  3    -1   -2   533.5367   451.5613   180.0   2.48043  0.00   
  2  1    1    2    111.3007   110.2849   180.0   2.46610  0.00   
  2  2    2    1    1302.9890  1367.0046  -180.0  2.45771  0.00   
  2  2    -4   -1   9545.1070  10453.7459 -180.0  2.44277  0.02   
  2  1    5    -1   4179.2302  4093.1663  -0.0    2.42941  0.01   
  2  1    5    0    57.7340    64.0884    180.0   2.41202  0.00   
  2  2    4    0    3528.0535  3944.1458  -0.0    2.40628  0.01   
  2  1    -5   0    2025.2183  2230.8323  180.0   2.40074  0.00   
  2  2    -4   0    2017.9225  2079.3222  -0.0    2.38844  0.00   
  2  3    1    0    1550.2269  1565.2946  -0.0    2.38575  0.00   
  2  3    -1   0    2107.0828  2090.0863  -0.0    2.37918  0.00   
  2  2    0    -3   7.2396     7.3701     180.0   2.35133  0.00   
  2  2    4    -2   2.9509     2.9331     0.0     2.34729  0.00   
  2  1    1    -3   109.8434   110.8373   -0.0    2.33656  0.00   
  2  0    4    -2   1187.7021  884.3144   -180.0  2.33087  0.00   
  2  3    3    -1   16745.1147 9809.7794  180.0   2.31766  0.03   
  2  1    -5   -1   1758.5917  1044.9800  0.0     2.31526  0.00   
  2  1    -1   -3   2341.8407  2291.2470  -0.0    2.27750  0.01   
  2  2    2    -3   189.5033   155.6865   -0.0    2.26146  0.00   
  2  3    3    -2   18.1198    15.9172    0.0     2.25070  0.00   
  2  3    -3   -1   2864.8502  2703.2457  -180.0  2.24518  0.00   
  2  1    -3   2    813.3962   824.7896   -0.0    2.22556  0.00   
  2  0    4    2    2000.7742  2085.0250  0.0     2.18812  0.00   
  2  2    -4   -2   1373.1665  1431.8638  0.0     2.18799  0.00   
  2  1    -5   1    3892.8343  4194.8986  180.0   2.18493  0.01   
  2  2    -2   -3   1643.5006  1851.4932  0.0     2.15451  0.00   
  2  1    5    -2   299.6445   312.7232   -180.0  2.15169  0.00   
  2  3    1    -3   190.7957   204.6119   0.0     2.13824  0.00   
  2  3    -3   -2   477.8601   512.1941   180.0   2.13724  0.00   
  2  1    3    2    166.3478   174.4523   -180.0  2.13433  0.00   
  2  0    0    3    461.7157   454.6548   -0.0    2.12929  0.00   
  2  0    6    0    11087.5489 11042.6256 -0.0    2.12489  0.02   
  2  1    3    -3   643.1052   674.2906   -180.0  2.11876  0.00   
  2  1    5    1    4511.3977  4734.7647  180.0   2.11595  0.01   
  2  3    3    0    1417.1647  1496.6439  -180.0  2.11318  0.00   
  2  3    -3   0    174.8168   182.7827   -180.0  2.09956  0.00   
  2  3    -1   -3   1918.9184  2416.5634  0.0     2.08973  0.00   
  2  2    -4   1    7689.8989  8370.0925  180.0   2.07604  0.01   
  2  0    2    -3   272.9768   286.8930   -180.0  2.05903  0.00   
  2  0    6    -1   77.2644    83.9001    -0.0    2.05549  0.00   
  2  2    4    1    2706.7994  2723.1302  180.0   2.03350  0.00   
  2  4    0    -2   1394.1408  1673.8545  -0.0    2.01366  0.00   
  2  1    -5   -2   905.6539   976.2191   -0.0    2.00557  0.00   
  2  4    0    -1   2624.4957  3207.5402  -0.0    2.00025  0.00   
  2  2    0    2    713.4040   914.6787   0.0     1.99827  0.00   
  2  1    -3   -3   1638.1937  2006.9284  -0.0    1.99351  0.00   
  2  0    2    3    1348.9533  1320.4879  0.0     1.98235  0.00   
  2  0    6    1    5021.8002  4760.1395  0.0     1.97919  0.01   
  2  3    -1   1    2022.4513  1778.1424  0.0     1.97162  0.00   
  2  3    3    -3   845.7463   747.2487   -180.0  1.97003  0.00   
  2  3    1    1    1018.7966  1049.8991  0.0     1.96352  0.00   
  2  2    4    -3   203.6082   210.6125   -180.0  1.96339  0.00   
  2  4    2    -2   1501.5548  1505.1300  0.0     1.94723  0.00   
  2  2    -2   2    4187.1277  4434.5615  -0.0    1.92633  0.01   
  2  4    2    -1   186.1111   195.3738   0.0     1.92397  0.00   
  2  2    6    -1   25.1538    25.7092    -0.0    1.91781  0.00   
  2  4    -2   -2   15013.6630 14612.2943 -0.0    1.89414  0.02   
  2  4    -2   -1   86.2608    83.9894    180.0   1.89341  0.00   
  2  3    5    -1   3542.4830  3253.1319  -180.0  1.88804  0.00   
  2  2    2    2    12237.5261 11147.4650 -0.0    1.88782  0.02   
  2  3    -3   -3   360.9007   242.1347   -0.0    1.86184  0.00   
  2  3    5    -2   221.0097   151.7748   -180.0  1.86122  0.00   
  2  4    0    -3   15555.3971 17227.6438 -180.0  1.84958  0.02   
  2  2    -6   -1   530.7776   630.1904   -180.0  1.84310  0.00   
  2  1    -5   2    27.8720    32.7906    -180.0  1.84286  0.00   
  2  2    6    0    5534.6608  5973.8074  -0.0    1.84084  0.01   
  2  2    6    -2   2877.3334  2234.4122  -180.0  1.83281  0.00   
  2  1    -1   3    2909.2733  2403.8627  -180.0  1.82957  0.00   
  2  2    -6   0    13306.5004 11170.3478 0.0     1.82883  0.01   
  2  2    -4   -3   413.3319   351.5785   -0.0    1.82817  0.00   
  2  0    4    -3   7434.2691  6600.1943  180.0   1.82454  0.01   
  2  3    -5   -1   598.6795   547.0575   -180.0  1.82305  0.00   
  2  0    6    -2   10255.2730 9376.7847  -180.0  1.82300  0.01   
  2  4    0    0    16481.2842 16544.7345 -0.0    1.81888  0.02   
  2  3    -3   1    1287.1322  1388.1619  -0.0    1.81269  0.00   
  2  4    2    -3   1807.8317  1698.2109  -0.0    1.80678  0.00   
  2  1    1    3    14201.7356 13204.6231 -180.0  1.80269  0.02   
  2  3    3    1    584.6137   659.8672   -0.0    1.79396  0.00   
  2  1    5    -3   30.6095    36.9138    180.0   1.79152  0.00   
  2  1    7    -1   315.7516   370.2527   -180.0  1.78554  0.00   
  2  2    0    -4   25021.5072 29304.7955 0.0     1.78457  0.03   
  2  1    7    0    1805.8089  1186.7943  -0.0    1.76994  0.00   
  2  3    5    0    552.4616   192.4714   -180.0  1.76391  0.00   
  2  1    -7   0    5474.4712  1861.7091  0.0     1.76369  0.00   
  2  1    5    2    5372.4966  1478.1411  -180.0  1.75728  0.01   
  2  3    -5   -2   865.3719   292.8600   -180.0  1.75539  0.00   
  2  2    2    -4   11044.6510 5374.4235  180.0   1.75260  0.01   
  2  4    2    0    6620.3539  3240.2714  180.0   1.75255  0.01   
  2  3    -5   0    1.1376     0.6787     -180.0  1.75073  0.00   
  2  4    -2   -3   2050.1894  1498.9920  -180.0  1.74735  0.00   
  2  4    -2   0    1893.2370  1478.3757  -180.0  1.74562  0.00   
  2  4    4    -2   13783.9990 11156.5991 -180.0  1.74061  0.01   
  2  3    1    -4   15.0473    11.6942    0.0     1.73791  0.00   
  2  1    1    -4   1212.3837  931.5858   180.0   1.73044  0.00   
  2  0    4    3    1746.1070  1649.4123  180.0   1.72108  0.00   
  2  1    -7   -1   575.8025   544.5769   -0.0    1.72100  0.00   
  2  2    -4   2    5379.7933  5111.9528  -180.0  1.72066  0.01   
  2  0    6    2    4224.1980  4043.0244  180.0   1.71979  0.00   
  2  2    -6   -2   6010.3220  5843.5104  180.0   1.71808  0.01   
  2  1    -3   3    3987.0349  3889.7621  0.0     1.71755  0.00   
  2  4    4    -1   3518.0361  3425.3612  -0.0    1.71605  0.00   
  2  3    -1   -4   30.8027    26.3196    -0.0    1.70384  0.00   
  2  3    5    -3   2183.8957  1781.5059  180.0   1.70048  0.00   
  2  1    -1   -4   1362.1175  1087.2281  180.0   1.69839  0.00   
  2  2    -2   -4   6715.4253  6607.2640  -0.0    1.68632  0.01   
  2  2    -6   1    115.0334   111.8094   180.0   1.68403  0.00   
  2  1    -7   1    1256.0119  1037.6002  0.0     1.67991  0.00   
  2  1    7    -2   3574.8147  3014.1863  0.0     1.67337  0.00   
  2  4    -4   -1   3675.5651  3113.5342  -0.0    1.67328  0.00   
  2  1    -5   -3   332.7621   322.6770   -180.0  1.66739  0.00   
  2  2    4    2    7130.3335  6980.1241  -180.0  1.66673  0.01   
  2  4    -4   -2   3055.7728  2996.9232  -180.0  1.66656  0.00   
  2  1    3    3    607.7784   605.4945   0.0     1.65314  0.00   
  2  3    3    -4   464.1250   474.5918   180.0   1.65084  0.00   
  2  2    6    1    14.8049    15.0623    180.0   1.64996  0.00   
  2  4    4    -3   80.9860    81.5092    0.0     1.64497  0.00   
  2  1    3    -4   1274.4571  1267.0308  -180.0  1.64299  0.00   
  2  2    6    -3   429.2751   438.3802   0.0     1.63845  0.00   
  2  1    7    1    950.3428   959.6711   0.0     1.63566  0.00   
  2  5    1    -2   59.1926    62.3555    -180.0  1.62122  0.00   
  2  2    4    -4   6.9916     6.6299     0.0     1.60885  0.00   
  2  3    -1   2    251.7843   237.1891   -180.0  1.60779  0.00   
  2  4    0    -4   27.3435    25.5451    0.0     1.60742  0.00   
  2  5    -1   -2   119.4990   104.4782   -0.0    1.60481  0.00   
  2  3    1    2    5.0772     3.3755     -180.0  1.59704  0.00   
  2  0    0    4    2591.6518  1719.5025  -0.0    1.59697  0.00   
  2  0    8    0    6445.1147  4104.7411  -0.0    1.59366  0.00   
  2  3    -5   -3   7551.4786  7048.0684  -180.0  1.58673  0.01   
  2  4    2    -4   5386.5992  5767.4424  -180.0  1.58523  0.00   
  2  4    4    0    73.4284    80.5872    180.0   1.58489  0.00   
  2  3    -5   1    3115.8482  3541.7994  0.0     1.57987  0.00   
  2  1    -7   -2   101.2926   106.0592   180.0   1.57566  0.00   
  2  4    -4   0    947.4899   972.7791   180.0   1.57467  0.00   
  2  4    0    1    1295.0410  1313.3627  0.0     1.57405  0.00   
  2  0    2    -4   6869.8910  6835.8768  -180.0  1.57267  0.01   
  2  5    1    -1   1854.5946  1838.8969  0.0     1.57223  0.00   
  2  5    1    -3   4.6693     4.5305     0.0     1.57056  0.00   
  2  0    8    -1   5279.3672  5105.5113  -180.0  1.56971  0.00   
  2  3    -3   -4   226.3807   222.0271   -180.0  1.56739  0.00   
  2  1    -3   -4   1155.6177  1168.3240  -180.0  1.56437  0.00   
  2  5    -1   -1   3476.1490  3532.8589  -0.0    1.56314  0.00   
  2  3    5    1    6320.1099  6630.5027  -0.0    1.55930  0.01   
  2  2    0    3    1681.3360  1763.6711  -180.0  1.55911  0.00   
  2  4    -4   -3   636.3388   668.2938   0.0     1.55805  0.00   
  2  0    6    -3   49.3813    50.4752    180.0   1.55391  0.00   
  2  5    -1   -3   3177.4605  3177.9812  180.0   1.54983  0.00   
  2  5    3    -2   1781.8573  1684.3120  0.0     1.53962  0.00   
  2  3    7    -1   303.4207   255.3064   -0.0    1.53554  0.00   
  2  4    -2   -4   5048.7194  4566.3850  180.0   1.53333  0.00   
  2  4    -2   1    369.1985   360.2122   -0.0    1.53138  0.00   
  2  2    -2   3    3958.9580  3884.5431  0.0     1.52972  0.00   
  2  1    -5   3    131.1026   114.2358   180.0   1.52775  0.00   
  2  0    2    4    2355.2911  1999.2534  180.0   1.52655  0.00   
  2  3    7    -2   1666.5176  1417.6951  180.0   1.52649  0.00   
  2  4    2    1    64.6394    55.0425    -0.0    1.52494  0.00   
  2  0    8    1    64.2081    53.4117    0.0     1.52385  0.00   
  2  3    -3   2    856.5190   713.5252   0.0     1.52351  0.00   
  2  2    -6   -3   1287.9993  972.3599   180.0   1.52111  0.00   
  2  1    -7   2    2643.0487  2092.8268  180.0   1.51406  0.00   
  2  2    -4   -4   4067.2876  3475.0688  -180.0  1.51008  0.00   
  2  2    8    -1   9396.6043  8932.7653  0.0     1.50687  0.01   
  2  5    3    -3   10945.5097 11216.4371 -0.0    1.50125  0.01   
  2  2    2    3    248.1712   261.4234   0.0     1.49966  0.00   
  2  5    -3   -2   1197.6906  1283.3165  0.0     1.49852  0.00   
  2  4    6    -2   1522.9594  1643.4734  -180.0  1.49804  0.00   
  2  3    3    2    2582.1913  2828.3266  0.0     1.49651  0.00   
  2  5    3    -1   1294.7838  1375.8687  180.0   1.49230  0.00   
  2  1    7    -3   924.3756   963.7100   -0.0    1.49138  0.00   
  2  3    5    -4   966.3690   976.7543   0.0     1.48741  0.00   
  2  3    -7   -1   4.1124     4.1505     -180.0  1.48641  0.00   
  2  2    -6   2    2117.0368  2225.9899  -180.0  1.48209  0.00   
  2  1    5    -4   529.1086   569.2303   -0.0    1.48061  0.00   
  2  4    4    -4   881.0438   936.8644   -0.0    1.47752  0.00   
  2  4    6    -1   2293.1724  2425.3077  -0.0    1.47727  0.00   
  2  2    8    -2   2039.2569  2036.6290  -0.0    1.46947  0.00   
  2  5    -3   -1   2258.8354  2250.7625  180.0   1.46932  0.00   
  2  0    4    -4   1647.0945  1799.2981  0.0     1.46530  0.00   
  2  2    8    0    15209.8348 17372.8918 180.0   1.46378  0.01   
  2  0    8    -2   2343.0482  2670.5014  0.0     1.46338  0.00   
  2  3    7    0    1221.2445  1344.4772  -0.0    1.46164  0.00   
  2  0    6    3    9583.0747  9727.2084  -180.0  1.45874  0.01   
  2  2    -8   -1   280.2527   277.6153   0.0     1.45806  0.00   
  2  2    -8   0    15572.0028 14971.6548 -180.0  1.45572  0.01   
  2  1    5    3    87.4077    84.4701    0.0     1.45352  0.00   
  2  3    -7   0    1883.2745  1874.7884  -0.0    1.45113  0.00   
  2  5    -3   -3   3914.2348  3973.0050  -0.0    1.44873  0.00   
  2  1    7    2    329.2853   339.6716   180.0   1.44736  0.00   
  2  5    1    0    453.9278   468.7582   0.0     1.44694  0.00   
  2  5    -1   0    267.6661   282.6566   0.0     1.44450  0.00   
  2  3    -7   -2   385.4776   407.5222   -180.0  1.44435  0.00   
  2  5    1    -4   355.7039   376.0669   -0.0    1.44434  0.00   
  2  4    6    -3   4549.2620  4799.2632  180.0   1.44037  0.00   
  2  3    7    -3   2022.6721  2066.9126  0.0     1.43858  0.00   
  2  4    -6   -1   13832.8092 13974.0377 -0.0    1.43651  0.01   
  2  1    -1   4    1870.0717  1747.7612  -0.0    1.43156  0.00   
  2  2    6    2    15218.6694 14127.5120 -180.0  1.43067  0.01   
  2  4    -6   -2   11185.6388 11494.7453 -180.0  1.42772  0.01   
  2  3    1    -5   47.3409    54.5453    0.0     1.42498  0.00   
  2  2    -4   3    8045.4257  9304.7725  -0.0    1.42492  0.01   
  2  5    -1   -4   5237.2907  6191.0063  0.0     1.42367  0.00   
  2  2    0    -5   452.3974   530.6717   -0.0    1.41970  0.00   
  2  2    6    -4   3525.1793  4109.1661  -0.0    1.41942  0.00   
  2  4    -4   1    1736.6725  2328.2327  -180.0  1.41643  0.00   
  2  1    1    4    7280.8753  9765.5200  -0.0    1.41417  0.01   
  2  2    2    -5   112.4555   102.1798   180.0   1.40774  0.00   
  2  4    4    1    4065.2686  4251.1055  -180.0  1.40628  0.00   
  2  1    9    -1   326.3669   313.3806   180.0   1.40427  0.00   
  2  3    -1   -5   518.4931   559.2035   180.0   1.40173  0.00   
  2  5    5    -2   107.6280   121.8591   180.0   1.39689  0.00   
  2  4    -4   -4   306.8289   333.7965   -180.0  1.39638  0.00   
  2  5    3    -4   10454.5520 10290.7248 -180.0  1.39407  0.01   
  2  0    4    4    582.9121   603.2489   180.0   1.39300  0.00   
  2  1    9    0    5771.3979  6061.3448  -180.0  1.39244  0.00   
  2  0    8    2    811.5302   841.8614   -0.0    1.39135  0.00   
  2  1    -7   -3   8.4310     8.6161     0.0     1.39082  0.00   
  2  2    -8   -2   397.3245   389.1003   0.0     1.38958  0.00   
  2  1    -9   0    5145.2035  5032.6219  -180.0  1.38852  0.00   
  2  3    -5   -4   724.3311   712.8918   180.0   1.38828  0.00   
  2  1    -5   -4   12.0757    12.2841    -0.0    1.38705  0.00   
  2  4    6    0    6750.9811  6881.9956  0.0     1.38694  0.00   
  2  2    -8   1    2663.9577  2583.5813  -0.0    1.38353  0.00   
  2  3    -5   2    115.2140   107.7060   180.0   1.38139  0.00   
  2  1    -3   4    12478.0081 11498.8556 180.0   1.38001  0.01   
  2  3    3    -5   654.3535   601.2645   -0.0    1.37984  0.00   
  2  5    3    0    2247.3467  2064.1961  180.0   1.37983  0.00   
  2  2    4    3    8731.9459  7682.9819  -0.0    1.37735  0.01   
  2  4    -6   0    3276.0861  2929.6322  0.0     1.37669  0.00   
  2  5    -3   0    1960.6102  1846.9850  -180.0  1.37349  0.00   
  2  4    0    -5   10209.7478 9852.1453  -0.0    1.37263  0.01   
  2  5    5    -3   1049.9923  1000.1841  -0.0    1.37203  0.00   
  2  1    1    -5   65.3771    51.8333    180.0   1.36876  0.00   
  2  2    8    -3   1261.0357  897.0709   0.0     1.36740  0.00   
  2  2    -2   -5   1057.6844  890.9937   -180.0  1.36475  0.00   
  2  1    -9   -1   2714.8817  2521.2414  180.0   1.36346  0.00   
  2  4    2    -5   11174.3226 11335.5971 180.0   1.36264  0.01   
  2  2    8    1    3283.2599  3611.9875  -180.0  1.35827  0.00   
  2  5    5    -1   820.3367   870.4892   -180.0  1.35737  0.00   
  2  4    -6   -3   3793.9878  4126.3352  180.0   1.35385  0.00   
  2  3    -7   1    517.9960   576.4772   0.0     1.35312  0.00   
  2  1    9    -2   13299.4479 16147.0686 0.0     1.35152  0.01   
  2  6    0    -2   13809.8083 16981.3924 180.0   1.35133  0.01   
  2  1    -9   1    2951.8488  3741.5161  -0.0    1.35032  0.00   
  2  1    -1   -5   8547.1481  10683.9602 -0.0    1.34891  0.01   
  2  3    5    2    172.6770   209.3398   0.0     1.34817  0.00   
  2  5    -5   -2   485.2567   568.7530   180.0   1.34647  0.00   
  2  4    0    2    17071.2909 20266.7951 180.0   1.34356  0.01   
  2  6    0    -3   363.4278   424.9852   0.0     1.34244  0.00   
  2  3    -7   -3   866.0162   987.1236   180.0   1.34218  0.00   
  2  5    -3   -4   17.6076    19.4544    -0.0    1.34037  0.00   
  2  3    7    1    525.4114   545.2034   0.0     1.33504  0.00   
  2  1    3    4    296.4809   303.9072   180.0   1.33473  0.00   
  2  2    4    -5   2110.7646  2138.1647  -0.0    1.33359  0.00   
  2  6    2    -2   5222.0638  7470.5514  0.0     1.33146  0.00   
  2  3    -1   3    405.2430   551.6386   -0.0    1.32984  0.00   
  2  5    -5   -1   2229.9348  3077.6343  -180.0  1.32879  0.00   
  2  1    -7   3    626.8304   845.5145   -180.0  1.32789  0.00   
  2  1    3    -5   9610.3784  12956.3684 180.0   1.32785  0.01   
  2  4    6    -4   904.2649   1219.1637  0.0     1.32754  0.00   
  2  6    2    -3   4.3860     6.0091     -0.0    1.32656  0.00   
  2  4    -2   -5   2612.1161  3146.4347  0.0     1.32203  0.00   
  2  1    9    1    848.0411   1105.1306  -0.0    1.32057  0.00   
  2  4    -2   2    1715.3861  2255.4357  0.0     1.32028  0.00   
  2  3    1    3    2455.4955  3237.6008  0.0     1.32015  0.00   
  2  2    -6   -4   86.3716    114.0134   0.0     1.31919  0.00   
  2  3    -3   -5   1651.9305  2179.7868  180.0   1.31918  0.00   
  2  0    6    -4   2981.8665  3685.3963  0.0     1.31717  0.00   
  2  0    8    -3   3921.2657  4546.6333  -0.0    1.31636  0.00   
  2  6    -2   -2   335.4577   330.6363   180.0   1.31265  0.00   
  2  4    2    2    653.7713   505.4413   0.0     1.30914  0.00   
  2  5    -5   -3   8537.1509  6208.9517  0.0     1.30653  0.00   
  2  3    7    -4   16.4367    11.5530    -180.0  1.30602  0.00   
  2  6    0    -1   944.2162   635.2341   -0.0    1.30261  0.00   
  2  6    -2   -3   7764.1238  4797.6968  0.0     1.30107  0.00   
  2  1    7    -4   1348.3128  816.7390   180.0   1.30069  0.00   
  2  4    4    -5   1489.2135  839.8412   -180.0  1.29576  0.00   
  2  5    -1   1    727.4867   560.8179   -180.0  1.29287  0.00   
  2  5    5    -4   122.0888   102.0732   -0.0    1.29210  0.00   
  2  5    1    1    253.4839   213.0414   180.0   1.29128  0.00   
  2  5    1    -5   1537.2202  1297.0866  -180.0  1.28850  0.00   
  2  1    -9   -2   8248.8036  7594.2794  0.0     1.28440  0.00   
  2  3    -3   3    4133.9267  3821.2749  180.0   1.28422  0.00   
  2  2    -6   3    104.2039   97.9036    -0.0    1.28363  0.00   
  2  3    5    -5   3193.6145  3037.5557  -0.0    1.28334  0.00   
  2  6    2    -1   2543.1445  2446.8719  180.0   1.28151  0.00   
  2  4    8    -2   16671.7315 16043.2073 -0.0    1.27998  0.01   
  2  6    0    -4   5019.2584  4642.8182  0.0     1.27913  0.00   
  2  1    -5   4    0.3018     0.2762     -0.0    1.27885  0.00   
  2  0    0    5    1666.2840  1504.7953  0.0     1.27757  0.00   
  2  2    -8   -3   1192.0850  969.8153   0.0     1.27578  0.00   
  2  1    -3   -5   2027.3553  1649.0848  -180.0  1.27554  0.00   
  2  0    10   0    6740.7560  5612.4673  -0.0    1.27493  0.00   
  2  3    9    -1   692.4670   567.6734   180.0   1.27318  0.00   
  2  3    9    -2   223.0776   209.3409   0.0     1.27118  0.00   
  2  6    -2   -1   639.1128   604.9530   -180.0  1.27102  0.00   
  2  5    -1   -5   3411.0528  3287.3648  -0.0    1.27057  0.00   
  2  4    -6   1    2211.8769  2157.0193  180.0   1.27033  0.00   
  2  2    0    4    5479.7524  5970.9564  -0.0    1.26862  0.00   
  2  6    2    -4   2392.7378  2642.8907  -180.0  1.26852  0.00   
  2  0    2    -5   3591.3445  4140.6925  180.0   1.26818  0.00   
  2  2    -8   2    13368.6636 15669.9235 0.0     1.26800  0.01   
  2  5    5    0    1305.5882  1539.1640  -0.0    1.26791  0.00   
  2  0    10   -1   765.0279   722.1628   -180.0  1.26570  0.00   
  2  4    8    -1   149.3735   116.1733   180.0   1.26381  0.00   
  2  2    -4   -5   47.1676    34.2839    180.0   1.26302  0.00   
  2  1    -9   2    561.8092   407.6104   0.0     1.26267  0.00   
  2  6    4    -2   5247.6837  4060.9393  -0.0    1.26012  0.00   
  2  1    7    3    1800.8293  1423.0605  -180.0  1.25993  0.00   
  2  5    -5   0    1545.2396  1251.7915  -0.0    1.25974  0.00   
  2  4    6    1    41.6794    35.4122    180.0   1.25938  0.00   
  2  6    4    -3   6544.6023  5742.7030  -180.0  1.25904  0.00   
  2  3    3    3    38.5511    34.1056    0.0     1.25855  0.00   
  2  2    -2   4    2998.9627  2630.4316  180.0   1.25569  0.00   
  2  5    3    -5   9068.6357  7849.9862  180.0   1.25548  0.01   
  2  1    9    -3   565.3264   446.4585   -180.0  1.25310  0.00   
  2  4    -4   2    3313.6249  2913.1494  0.0     1.24747  0.00   
  2  4    8    -3   1696.4876  1591.0184  -180.0  1.24643  0.00   
  2  5    -3   1    155.9899   154.1169   -180.0  1.24419  0.00   
  2  4    -6   -4   4710.1568  4649.8078  0.0     1.24074  0.00   
  2  1    5    -5   21.1823    20.8490    -0.0    1.24058  0.00   
  2  6    -2   -4   119.3123   116.0421   -0.0    1.24022  0.00   
  2  5    3    1    903.2639   865.0651   -180.0  1.23993  0.00   
  2  0    6    4    4698.1018  4402.8269  -0.0    1.23960  0.00   
  2  0    8    3    2787.3167  2523.8232  0.0     1.23892  0.00   
  2  5    7    -2   55.7379    48.4702    -180.0  1.23815  0.00   
  2  0    2    5    7.3252     6.1649     -0.0    1.23770  0.00   
  2  3    -9   -1   2399.2078  1878.7146  -180.0  1.23697  0.00   
  2  0    10   1    93.8140    69.0195    180.0   1.23540  0.00   
  2  2    8    -4   0.9174     0.6712     -0.0    1.23509  0.00   
  2  2    2    4    276.8933   202.3679   180.0   1.23305  0.00   
  2  2    10   -1   898.4176   674.5837   -0.0    1.23266  0.00   
  2  2    6    3    717.5582   591.5126   -0.0    1.23202  0.00   
  2  4    -8   -1   1786.9839  1660.8265  180.0   1.22975  0.00   
  2  4    4    2    7383.3269  7216.8110  -0.0    1.22886  0.00   
  2  6    -4   -2   7549.9953  7429.0559  0.0     1.22874  0.00   
  2  4    -4   -5   5903.1771  5935.8119  180.0   1.22833  0.00   
  2  3    9    0    205.0691   207.1256   180.0   1.22722  0.00   
  2  2    8    2    15157.8048 16367.8700 -0.0    1.22501  0.01   
  2  3    -7   2    4.1002     4.4310     -180.0  1.22493  0.00   
  2  5    7    -3   716.7797   701.3947   180.0   1.22357  0.00   
  2  5    -5   -4   490.9404   527.2945   -180.0  1.22255  0.00   
  2  2    6    -5   86.0337    93.3157    -0.0    1.22244  0.00   
  2  3    9    -3   3585.7199  3989.5508  -0.0    1.22187  0.00   
  2  4    -8   -2   14062.1437 15576.6760 0.0     1.22139  0.01   
  2  1    5    4    2945.8456  2923.6151  -180.0  1.22003  0.00   
  2  3    -9   0    66.8726    63.1939    -0.0    1.21922  0.00   
  2  6    -4   -3   1.7630     1.6171     -180.0  1.21643  0.00   
  2  6    4    -1   10.7334    10.2523    180.0   1.21473  0.00   
  2  2    10   -2   3345.0589  3195.8904  -180.0  1.21471  0.00   
  2  3    -7   -4   9.8847     9.5153     0.0     1.21279  0.00   
  2  6    0    0    13522.0172 13100.2263 0.0     1.21259  0.01   
  2  1    9    2    1805.9473  1749.7864  0.0     1.21259  0.00   
  2  0    4    -5   53.0493    51.4047    -180.0  1.21258  0.00   
  2  1    -7   -4   694.3890   673.8718   0.0     1.21254  0.00   
  2  6    4    -4   201.5775   199.9465   0.0     1.21185  0.00   
  2  0    10   -2   2470.6217  2393.1814  180.0   1.21068  0.00   
  2  3    -9   -2   2.4743     2.4088     0.0     1.20966  0.00   
  2  5    7    -1   987.7116   919.5910   -0.0    1.20764  0.00   
  2  5    -3   -5   1792.8974  1669.4106  -180.0  1.20756  0.00   
  2  2    10   0    12.6542    11.8619    180.0   1.20601  0.00   
  2  3    -5   -5   5525.3532  5223.5291  -0.0    1.20426  0.00   
  2  4    8    0    2102.7255  2036.1638  -180.0  1.20314  0.00   
  2  2    -10  0    1179.3977  1234.3417  180.0   1.20037  0.00   
  2  2    -10  -1   1849.2743  1881.5821  0.0     1.19900  0.00   
  2  2    -4   4    0.0041     0.0043     180.0   1.19841  0.00   
  2  3    -5   3    4986.1911  5149.8089  -180.0  1.19827  0.00   
  2  6    -4   -1   3858.0233  4013.4094  180.0   1.19705  0.00   
  2  4    -8   0    1891.7268  1701.7086  -180.0  1.19422  0.00   
  2  4    6    -5   6203.8886  5356.2972  -0.0    1.19366  0.00   
  2  6    2    0    7449.2883  6359.8747  -180.0  1.19287  0.00   
  2  3    1    -6   201.6447   172.0799   180.0   1.19278  0.00   
  2  3    7    2    247.9747   210.6961   180.0   1.19262  0.00   
  2  6    -2   0    2214.1788  1825.4606  -180.0  1.18959  0.00   
  2  5    -7   -2   291.5197   235.2689   -180.0  1.18926  0.00   
  2  5    5    -5   634.2807   652.0282   -0.0    1.18202  0.00   
  2  6    0    -5   1842.6634  1859.8386  -0.0    1.18139  0.00   
  2  5    -7   -1   1133.5424  1170.6276  -0.0    1.17956  0.00   
  2  3    -1   -6   10285.3736 10651.6340 0.0     1.17652  0.01   
  2  1    -9   -3   3339.5608  3479.3329  -0.0    1.17569  0.00   
  2  4    0    -6   666.9598   694.8770   -180.0  1.17567  0.00   
  2  6    2    -5   662.4733   690.4314   180.0   1.17553  0.00   
  2  4    8    -4   4869.1600  5262.2410  180.0   1.17365  0.00   
  2  1    -1   5    40.8453    44.3347    0.0     1.17349  0.00   
  2  2    0    -6   2961.1502  3262.2227  -180.0  1.17258  0.00   
  2  4    2    -6   716.6555   785.7923   0.0     1.17185  0.00   
  2  4    -8   -3   467.9272   512.5086   -0.0    1.17167  0.00   
  2  1    -5   -5   4947.1446  5414.4867  -180.0  1.17131  0.00   
  2  3    3    -6   3199.6081  3178.6335  180.0   1.16840  0.00   
  2  5    7    -4   5997.9488  5932.4007  0.0     1.16833  0.00   
  2  2    2    -6   450.7999   444.4424   0.0     1.16828  0.00   
  2  0    8    -4   6757.6219  6734.2463  -180.0  1.16544  0.00   
  2  3    5    3    8783.9808  9033.3981  -180.0  1.16397  0.01   
  2  6    -4   -4   1298.5140  1331.0105  -180.0  1.16381  0.00   
  2  3    7    -5   1153.8836  1180.8749  180.0   1.16377  0.00   
  2  3    -9   1    27.3301    24.5109    -0.0    1.16177  0.00   
  2  1    1    5    2217.6245  1984.2370  0.0     1.16142  0.00   
  2  2    -10  1    456.9839   408.7012   -180.0  1.16134  0.00   
  2  0    4    5    4220.1782  3674.6390  -180.0  1.16082  0.00   
  2  6    6    -3   679.4929   572.9928   0.0     1.16041  0.00   
  2  5    -5   1    9.8168     8.2052     180.0   1.16017  0.00   
  2  7    1    -3   391.3171   326.8856   180.0   1.15995  0.00   
  2  2    4    4    400.5101   334.7388   180.0   1.15990  0.00   
  2  0    10   2    2316.3656  1953.1670  -180.0  1.15916  0.00   
  2  5    -7   -3   16.4520    13.9221    0.0     1.15905  0.00   
  2  6    6    -2   1243.0456  1062.5954  180.0   1.15883  0.00   
  2  2    -10  -2   1032.8432  927.1428   -180.0  1.15763  0.00   
  2  2    10   -3   507.7390   456.9863   180.0   1.15752  0.00   
  2  1    -7   4    8682.8102  7894.1741  -0.0    1.15699  0.00   
  2  1    11   -1   184.6374   172.4013   -0.0    1.15488  0.00   
  2  5    5    1    16.0717    14.5872    180.0   1.15443  0.00   
  2  4    0    3    430.2888   372.8509   -0.0    1.15214  0.00   
  2  7    -1   -3   223.5957   190.7937   -0.0    1.15103  0.00   
  2  1    -9   3    458.2758   390.2848   -180.0  1.15086  0.00   
  2  7    1    -2   499.7933   417.6649   180.0   1.14957  0.00   
  2  6    -2   -5   3.6630     3.3422     180.0   1.14818  0.00   
  2  2    -8   -4   1350.5900  1241.1393  -0.0    1.14713  0.00   
  2  3    9    1    906.3456   840.9132   -180.0  1.14703  0.00   
  2  1    -3   5    139.4796   131.0137   -0.0    1.14691  0.00   
  2  4    -6   2    895.5178   884.2580   -180.0  1.14653  0.00   
  2  1    11   0    651.7144   673.8595   0.0     1.14593  0.00   
  2  3    -9   -3   6577.6780  6842.7549  -0.0    1.14539  0.00   
  2  1    -11  0    49.8798    56.5171    180.0   1.14326  0.00   
  2  7    -1   -2   228.7923   258.5173   180.0   1.14319  0.00   
  2  2    10   1    1962.7644  2221.3310  -180.0  1.14260  0.00   
  2  2    -6   -5   7301.3763  8280.7099  -0.0    1.14253  0.00   
  2  5    -1   2    0.2221     0.2523     -180.0  1.14237  0.00   
  2  4    -2   -6   159.5567   159.9954   -0.0    1.14109  0.00   
  2  5    7    0    1592.3624  1584.2307  0.0     1.14103  0.00   
  2  3    9    -4   3759.4257  3452.1120  -180.0  1.13977  0.00   
  2  4    -2   3    742.8000   675.3480   180.0   1.13965  0.00   
  2  2    -8   3    1081.3938  940.5804   180.0   1.13923  0.00   
  2  5    1    2    179.2079   151.0052   180.0   1.13897  0.00   
  2  2    -2   -6   557.1492   457.5743   180.0   1.13875  0.00   
  2  5    1    -6   112.9885   92.8501    180.0   1.13644  0.00   
  2  6    4    0    11722.6974 9886.1889  -180.0  1.13618  0.01   
  2  1    9    -4   7250.8869  6387.1239  180.0   1.13575  0.00   
  2  7    1    -4   109.0622   104.3489   0.0     1.13318  0.00   
  2  5    -7   0    569.1070   561.3250   0.0     1.13270  0.00   
  2  6    4    -5   3667.0037  3560.8356  -0.0    1.13225  0.00   
  2  7    3    -3   1899.4783  1752.7599  180.0   1.13164  0.00   
  2  1    7    -5   2087.6189  1876.4532  -0.0    1.13113  0.00   
  2  4    4    -6   79.0412    74.0198    180.0   1.13073  0.00   
  2  6    -4   0    9432.9423  8996.3605  -180.0  1.13052  0.00   
  2  1    1    -6   13.2830    12.7255    180.0   1.13041  0.00   
  2  4    2    3    28.8503    26.9687    0.0     1.12798  0.00   
  2  1    11   -2   3810.8048  4054.5939  -180.0  1.12721  0.00   
  2  2    4    -6   563.2021   617.9103   -180.0  1.12706  0.00   
  2  1    -11  -1   71.6747    80.5660    180.0   1.12692  0.00   
  2  0    6    -5   717.7937   825.3110   -0.0    1.12677  0.00   
  2  0    10   -3   17.9789    25.1309    180.0   1.12560  0.00   
  2  6    6    -4   755.1372   1116.6065  -0.0    1.12535  0.00   
  2  4    -8   1    932.8382   1428.0735  -0.0    1.12500  0.00   
  2  4    6    2    321.4515   491.6513   180.0   1.12497  0.00   
  2  3    -3   -6   2009.4408  2679.1058  0.0     1.12421  0.00   
  2  1    -11  1    402.7277   520.4388   180.0   1.12385  0.00   
  2  3    -1   4    45.8189    62.3074    180.0   1.12290  0.00   
  2  7    -1   -4   250.1668   340.7362   180.0   1.12266  0.00   
  2  6    -6   -2   4.3375     5.8815     -0.0    1.12259  0.00   
  2  5    -1   -6   3142.5200  3679.1020  -180.0  1.12188  0.00   
  2  6    6    -1   16.2908    18.5196    -180.0  1.12105  0.00   
  2  7    3    -2   372.3235   466.2613   -180.0  1.11981  0.00   
  2  5    -5   -5   3020.8735  3254.1700  180.0   1.11710  0.00   
  2  1    -1   -6   1468.7199  1573.1101  -180.0  1.11699  0.00   
  2  4    -6   -5   11.9968    12.1624    -180.0  1.11621  0.00   
  2  5    3    -6   3779.7849  3572.8767  0.0     1.11574  0.00   
  2  3    1    4    662.4661   557.2568   180.0   1.11489  0.00   
  2  4    8    1    3619.1460  3030.2470  -0.0    1.11486  0.00   
  2  1    3    5    262.6216   208.8946   -180.0  1.11404  0.00   
  2  2    -6   4    2124.4727  1626.0861  -0.0    1.11278  0.00   
  2  6    -6   -3   11481.6152 9170.8262  180.0   1.11104  0.01   
  2  5    -3   2    28.8898    23.9804    -180.0  1.11049  0.00   
  2  3    5    -6   89.1563    75.3696    -0.0    1.11017  0.00   
  2  1    3    -6   4233.7983  3749.4968  0.0     1.10915  0.00   
  2  7    3    -4   949.2056   851.8273   -0.0    1.10885  0.00   
  2  7    -3   -3   8.6953     8.0510     -0.0    1.10731  0.00   
  2  7    1    -1   585.2187   540.2195   -180.0  1.10485  0.00   
  2  6    0    1    3045.3685  2851.2916  180.0   1.10441  0.00   
  2  1    11   1    379.3183   353.4958   0.0     1.10278  0.00   
  2  7    -3   -2   8.2360     7.6618     -0.0    1.10240  0.00   
  2  4    10   -2   312.6906   293.9448   -180.0  1.10139  0.00   
  2  7    -1   -1   597.2087   560.8360   -180.0  1.10125  0.00   
  2  5    3    2    98.6081    92.4856    -180.0  1.10119  0.00   
  2  2    8    -5   4059.4603  3728.5603  180.0   1.10077  0.00   
  2  6    -6   -1   6.9146     6.2337     0.0     1.10033  0.00   
  2  5    -7   -4   146.2968   136.6182   0.0     1.09716  0.00   
  2  3    -3   4    154.2543   143.6453   -0.0    1.09706  0.00   
  2  1    7    4    62.7647    57.0295    -0.0    1.09661  0.00   
  2  0    8    4    3674.0667  2959.2417  180.0   1.09406  0.00   
  2  4    -8   -4   4605.3899  3685.4545  -180.0  1.09399  0.00   
  2  4    -4   3    2776.5977  2186.7268  180.0   1.09385  0.00   
  2  3    -7   3    2305.4637  1814.2931  0.0     1.09384  0.00   
  2  1    9    3    392.2940   308.2223   180.0   1.09383  0.00   
  2  2    -10  2    4.9468     3.3265     -0.0    1.09247  0.00   
  2  2    8    3    587.7213   379.8198   0.0     1.09126  0.00   
  2  5    9    -2   2573.4413  1582.6840  -0.0    1.09021  0.00   
  2  4    10   -1   2.6568     1.7369     -180.0  1.08903  0.00   
  2  6    -2   1    2.3305     1.5406     -180.0  1.08894  0.00   
  2  1    -5   5    8449.1403  5646.2565  0.0     1.08884  0.01   
  2  6    2    1    366.8815   245.3481   -0.0    1.08745  0.00   
  2  2    -10  -3   908.7302   617.4947   180.0   1.08733  0.00   
  2  5    7    -5   127.2016   91.0318    -180.0  1.08704  0.00   
  2  6    -4   -5   454.0248   422.0173   180.0   1.08477  0.00   
  2  3    -7   -5   3388.8888  3180.2930  0.0     1.08232  0.00   
  2  5    9    -3   38.8031    37.0056    -180.0  1.08217  0.00   
  2  4    10   -3   495.1552   496.5346   180.0   1.08176  0.00   
  2  4    8    -5   382.4621   416.8216   0.0     1.08002  0.00   
  2  7    -3   -4   436.6102   475.9937   -180.0  1.08002  0.00   
  2  3    11   -2   1056.4507  1209.7235  180.0   1.07973  0.00   
  2  3    -9   2    978.3047   1162.0253  -0.0    1.07952  0.00   
  2  1    -11  -2   406.4566   505.5742   -0.0    1.07909  0.00   
  2  3    11   -1   2027.2121  2531.9784  -180.0  1.07901  0.00   
  2  4    -4   -6   52.3491    79.4879    0.0     1.07725  0.00   
  2  7    3    -1   325.2921   517.9063   0.0     1.07642  0.00   
  2  7    1    -5   15.9005    25.2106    -0.0    1.07626  0.00   
  2  5    -3   -6   823.0150   1371.1187  180.0   1.07586  0.00   
  2  2    10   -4   1701.8956  2842.5457  0.0     1.07584  0.00   
  2  2    -4   -6   108.5183   186.5753   0.0     1.07568  0.00   
  2  3    3    4    315.6656   560.4316   180.0   1.07511  0.00   
  2  1    -11  2    309.6133   558.2780   -180.0  1.07370  0.00   
  2  7    5    -3   506.3881   928.6481   180.0   1.07351  0.00   
  2  4    4    3    444.9201   818.8776   180.0   1.07348  0.00   
  2  1    -3   -6   76.4261    135.6225   180.0   1.07233  0.00   
  2  6    0    -6   2.3698     4.1780     -180.0  1.07161  0.00   
  2  1    11   -3   301.5372   540.3856   180.0   1.07008  0.00   
  2  6    2    -6   53.8093    107.8329   0.0     1.06912  0.00   
  2  6    -6   -4   247.9032   552.9788   0.0     1.06862  0.00   
  2  5    9    -1   540.5756   1026.4794  0.0     1.06732  0.00   
  2  2    6    4    2247.4148  4143.5979  0.0     1.06716  0.00   
  2  7    -3   -1   100.9311   173.9010   0.0     1.06652  0.00   
  2  2    0    5    1108.4557  1937.9253  0.0     1.06580  0.00   
  2  0    6    5    206.7761   358.8678   0.0     1.06561  0.00   
  2  7    -1   -5   1956.0918  3288.8085  0.0     1.06535  0.00   
  2  5    5    -6   278.1492   447.2840   -180.0  1.06509  0.00   
  2  0    0    6    35.8768    53.4823    180.0   1.06464  0.00   
  2  0    10   3    2205.8772  3276.3246  0.0     1.06463  0.00   
  2  4    6    -6   27.2103    31.3322    -180.0  1.06282  0.00   
  2  6    6    -5   379.7096   434.3157   -0.0    1.06260  0.00   
  2  0    12   0    98.9375    112.6819   180.0   1.06244  0.00   
  2  4    -10  -1   973.2238   1132.6677  180.0   1.06171  0.00   
  2  7    5    -2   3783.1903  4496.3914  -180.0  1.06153  0.00   
  2  0    2    -6   609.0520   748.1993   0.0     1.06104  0.00   
  2  5    -7   1    801.6337   969.1237   180.0   1.06052  0.00   
  2  1    -9   -4   1429.9855  1706.8793  -180.0  1.06015  0.00   
  2  2    -2   5    2793.5777  3313.4198  -180.0  1.05994  0.00   
  2  3    -9   -4   11.5277    13.6703    -180.0  1.05993  0.00   
  2  2    6    -6   228.2722   288.6216   -180.0  1.05938  0.00   
  2  0    12   -1   952.2244   1340.4500  -0.0    1.05892  0.00   
  2  1    -7   -5   5.2740     7.5059     -180.0  1.05860  0.00   
  2  1    5    -6   33.3334    47.4061    -180.0  1.05858  0.00   
  2  2    10   2    919.0598   1237.1699  -0.0    1.05797  0.00   
  2  3    7    3    9.7727     12.9031    -180.0  1.05758  0.00   
  2  7    3    -5   1657.7963  2239.1302  -180.0  1.05718  0.00   
  2  6    6    0    304.7781   461.7745   -0.0    1.05659  0.00   
  2  7    5    -4   1352.5283  2051.4003  0.0     1.05581  0.00   
  2  4    -10  -2   2047.8750  3145.7849  0.0     1.05450  0.00   
  2  5    7    1    24.0462    37.2884    180.0   1.05440  0.00   
  2  6    8    -3   6368.7008  8866.7538  -0.0    1.05196  0.00   
  2  3    -11  -1   188.1857   261.5320   -0.0    1.05193  0.00   
  2  5    -5   2    4079.6880  5387.0808  -180.0  1.05131  0.00   
  2  3    9    2    673.1254   862.2832   -0.0    1.05108  0.00   
  2  3    11   -3   547.2633   673.7850   180.0   1.05082  0.00   
  2  6    -6   0    449.4182   488.9045   -0.0    1.04978  0.00   
  2  6    8    -2   333.1357   331.3808   0.0     1.04899  0.00   
  2  3    11   0    414.2802   407.0557   -0.0    1.04881  0.00   
  2  3    -5   -6   1265.2558  1235.7557  -180.0  1.04872  0.00   
  2  4    10   0    67.4820    61.4161    -0.0    1.04771  0.00   
  2  5    -9   -2   2484.6310  2208.3085  -0.0    1.04729  0.00   
  2  5    9    -4   249.5270   228.7958   -180.0  1.04516  0.00   
  2  6    -2   -6   1430.5244  1293.5044  -0.0    1.04487  0.00   
  2  6    -4   1    3497.6169  3160.5795  -0.0    1.04485  0.00   
  2  3    -5   4    2574.0900  2301.6767  -0.0    1.04377  0.00   
  2  3    9    -5   1995.9849  1817.7670  180.0   1.04328  0.00   
  2  1    5    5    1793.1801  1623.2967  -0.0    1.04294  0.00   
  2  3    -11  0    1562.4200  1387.3612  0.0     1.04270  0.00   
  2  2    2    5    297.9510   264.3036   0.0     1.04269  0.00   
  2  5    -9   -1   72.7501    62.5557    0.0     1.04240  0.00   
  2  6    4    1    1206.9577  1021.8291  -0.0    1.04223  0.00   
  2  4    -10  0    648.0375   554.7785   -0.0    1.04034  0.00   
  2  2    12   -1   4559.0261  3828.0670  -180.0  1.03971  0.00   
  2  0    2    6    1773.6290  1492.8101  0.0     1.03949  0.00   
  2  7    -5   -3   4171.7955  3517.5593  180.0   1.03943  0.00   
  2  5    5    2    4826.2104  4324.4718  -180.0  1.03825  0.00   
  2  4    -8   2    325.0577   298.1823   -0.0    1.03802  0.00   
  2  6    4    -6   1358.2900  1251.2761  -180.0  1.03798  0.00   
  2  0    12   1    346.4388   335.8693   -0.0    1.03750  0.00   
  2  7    -5   -2   1486.1518  1492.9651  -180.0  1.03709  0.00   
  2  7    1    0    1215.5021  1264.8986  -0.0    1.03656  0.00   
  2  1    -9   4    2.5467     2.8086     180.0   1.03594  0.00   
  2  1    11   2    1514.6524  1702.3367  180.0   1.03580  0.00   
  2  7    -1   0    1515.1319  1823.6465  -0.0    1.03529  0.00   
  2  4    10   -4   7.4288     9.1218     0.0     1.03486  0.00   
  2  3    -11  -2   1132.1271  1522.0493  -180.0  1.03326  0.00   
  3  2    0    -2   21414.3960 11511.4582 0.0     5.27278  0.00   
  3  1    1    1    11116.1116 5910.6018  -180.0  4.69421  0.00   
  3  1    1    -2   902.2754   470.8008   -180.0  4.67491  0.00   
  3  1    1    2    1564.4449  1807.3867  -180.0  3.62744  0.00   
  3  1    1    -3   5385.6955  6211.3199  180.0   3.61259  0.00   
  3  0    2    0    4732.3341  1736.6491  180.0   3.42848  0.00   
  3  3    1    -1   2075.4842  1015.9203  -0.0    3.40848  0.00   
  3  3    1    -2   5917.9239  3190.0695  180.0   3.40107  0.00   
  3  0    2    1    4827.9839  5002.8861  -0.0    3.28338  0.00   
  3  2    0    2    12212.4204 11589.5133 -0.0    3.21994  0.00   
  3  2    0    -4   5201.5796  4999.3789  180.0   3.19515  0.00   
  3  3    1    0    2245.2837  2138.5462  0.0     3.14549  0.00   
  3  3    1    -3   2928.3434  2676.9793  180.0   3.12810  0.00   
  3  4    0    -2   105431.7486 80997.2126 -180.0  2.98634  0.01   
  3  2    2    -1   92931.3838 75009.6462 -0.0    2.97342  0.01   
  3  0    2    2    820.7845   792.3120   0.0     2.93844  0.00   
  3  2    2    0    1758.8094  1808.4094  0.0     2.88026  0.00   
  3  2    2    -2   533.5572   529.1465   -0.0    2.87430  0.00   
  3  1    1    3    2551.1495  2484.3535  -0.0    2.86317  0.00   
  3  1    1    -4   5877.7627  5798.5977  -0.0    2.85294  0.00   
  3  0    0    4    10449.9421 10330.1978 -0.0    2.85171  0.00   
  3  3    1    1    3158.0955  3754.6111  -180.0  2.75830  0.00   
  3  3    1    -4   2653.5221  3264.4514  -0.0    2.73880  0.00   
  3  4    0    0    74405.8494 71127.9625 0.0     2.65494  0.00   
  3  2    2    1    142966.4789 132922.3198 0.0     2.64122  0.01   
  3  4    0    -4   152282.2474 140723.6400 180.0   2.63639  0.01   
  3  2    2    -3   72136.0229 66238.5325 -180.0  2.63204  0.01   
  3  0    2    3    18771.3876 14170.9481 180.0   2.54623  0.00   
  3  3    1    2    9626.8667  9775.9233  -180.0  2.37575  0.00   
  3  3    1    -5   5673.1953  5862.9516  -0.0    2.35831  0.00   
  3  2    2    2    147.7776   143.7322   -180.0  2.34711  0.00   
  3  2    2    -4   984.8233   881.1199   180.0   2.33745  0.00   
  3  1    1    4    3432.7522  2963.9032  -0.0    2.33543  0.00   
  3  1    1    -5   399.8024   299.6580   -0.0    2.32829  0.00   
  3  4    2    -2   1576.3986  1408.2873  -0.0    2.25186  0.00   
  3  5    1    -2   2294.7716  2126.0831  180.0   2.24688  0.00   
  3  5    1    -3   566.6560   539.9081   180.0   2.24334  0.00   
  3  1    3    0    52.4793    52.4047    0.0     2.23449  0.00   
  3  1    3    -1   4177.9379  4178.6541  -0.0    2.23379  0.00   
  3  4    2    -1   898.8724   918.6208   0.0     2.21193  0.00   
  3  4    2    -3   12508.8351 13301.7968 -0.0    2.20653  0.00   
  3  0    2    4    887.4687   966.4144   180.0   2.19243  0.00   
  3  5    1    -1   10063.3153 11534.5287 -0.0    2.16765  0.00   
  3  5    1    -4   631.3083   710.8237   -180.0  2.15815  0.00   
  3  1    3    1    940.8918   1030.5591  -0.0    2.15401  0.00   
  3  1    3    -2   10136.3897 10956.6340 0.0     2.15213  0.00   
  3  2    0    4    1548.4698  1631.5304  0.0     2.13728  0.00   
  3  2    0    -6   7042.2070  7207.2063  0.0     2.12516  0.00   
  3  4    2    0    680.2017   728.5675   -180.0  2.09914  0.00   
  3  4    2    -4   484.2816   548.8323   -180.0  2.08993  0.00   
  3  4    0    2    273378.4953 286005.4391 180.0   2.07126  0.01   
  3  2    2    3    281136.5956 292660.3806 0.0     2.06253  0.02   
  3  2    2    -5   276479.4024 296975.5561 0.0     2.05380  0.02   
  3  4    0    -6   281498.7779 302465.0083 -180.0  2.05369  0.01   
  3  3    1    3    1002.2300  1081.5570  -180.0  2.04859  0.00   
  3  3    1    -6   149.1826   154.7495   -0.0    2.03421  0.00   
  3  5    1    0    737.5313   771.8585   180.0   2.02885  0.00   
  3  5    1    -5   12486.3104 14173.7038 -0.0    2.01590  0.00   
  3  1    3    2    12327.2426 14004.5535 -0.0    2.01560  0.00   
  3  1    3    -3   1086.3128  1237.4212  -0.0    2.01304  0.00   
  3  3    3    -1   7280.2589  7019.6674  -0.0    1.97556  0.00   
  3  3    3    -2   196.2736   188.0590   0.0     1.97412  0.00   
  3  6    0    -2   961.7763   972.7095   180.0   1.96408  0.00   
  3  1    1    5    4414.0047  4613.2866  180.0   1.96089  0.00   
  3  6    0    -4   16317.2404 17295.8116 -180.0  1.95842  0.00   
  3  1    1    -6   1473.7332  1561.0393  -0.0    1.95572  0.00   
  3  4    2    1    19837.5507 20967.6709 -0.0    1.94305  0.00   
  3  4    2    -5   65.8499    70.9580    180.0   1.93212  0.00   
  3  3    3    0    9566.5507  9831.0649  180.0   1.92017  0.00   
  3  3    3    -3   2715.8822  2768.0491  -0.0    1.91620  0.00   
  3  0    0    6    1796.2202  1706.1315  -0.0    1.90114  0.00   
  3  0    2    5    96.1068    90.1154    -180.0  1.89931  0.00   
  3  5    1    1    3527.9753  2503.9377  -180.0  1.86201  0.00   
  3  1    3    3    3687.6628  3420.0327  0.0     1.85016  0.00   
  3  5    1    -6   2954.9138  2901.7818  -180.0  1.84802  0.00   
  3  1    3    -4   511.3939   508.3602   -180.0  1.84739  0.00   
  3  3    3    1    3529.2065  3294.2444  -0.0    1.82094  0.00   
  3  3    3    -4   15301.0478 15068.8682 -180.0  1.81530  0.00   
  3  2    2    4    2028.4991  2004.2303  180.0   1.81372  0.00   
  3  2    2    -6   117.1101   110.8504   -0.0    1.80630  0.00   
  3  3    1    4    1204.8589  1171.4647  -0.0    1.78242  0.00   
  3  4    2    2    817.5488   570.0731   -0.0    1.77285  0.00   
  3  3    1    -7   1151.9615  721.3829   -180.0  1.77084  0.00   
  3  6    0    0    55711.1427 33175.6283 180.0   1.76996  0.00   
  3  4    2    -6   3211.0122  1198.9237  -0.0    1.76179  0.00   
  3  6    0    -6   5.5520     2.0493     0.0     1.75759  0.00   
  3  6    2    -3   424184.5169 370441.0875 -180.0  1.72167  0.02   
  3  0    4    0    384419.1257 348292.1094 -180.0  1.71424  0.01   
  3  6    2    -2   456.1601   389.9646   -0.0    1.70424  0.00   
  3  6    2    -4   1867.3112  1561.5622  180.0   1.70053  0.00   
  3  3    3    2    4318.8444  3598.0817  -0.0    1.69681  0.00   
  3  0    4    1    3878.8403  3253.6697  -0.0    1.69521  0.00   
  3  5    1    2    2968.7466  2569.6935  -180.0  1.69204  0.00   
  3  3    3    -5   11923.6387 10528.9461 0.0     1.69043  0.00   
  3  1    1    6    814.4200   741.9232   -0.0    1.68509  0.00   
  3  1    3    4    50.5966    44.8709    -0.0    1.68194  0.00   
  3  1    1    -7   14149.1562 12427.2990 -180.0  1.68121  0.00   
  3  1    3    -5   5456.0838  4676.5444  0.0     1.67927  0.00   
  3  5    1    -7   312.5538   266.1130   -180.0  1.67855  0.00   
  3  0    2    6    1059.5812  1003.4202  0.0     1.66263  0.00   
  3  7    1    -3   36.0560    35.5714    180.0   1.65261  0.00   
  3  6    2    -1   875.3269   866.7608   -180.0  1.65158  0.00   
  3  7    1    -4   562.8836   558.9000   -0.0    1.65064  0.00   
  3  5    3    -2   337.8339   336.8105   -180.0  1.64794  0.00   
  3  2    4    -1   2846.8322  2838.5276  180.0   1.64772  0.00   
  3  5    3    -3   1236.7780  1233.2068  -180.0  1.64654  0.00   
  3  6    2    -5   508.0507   506.0292   -180.0  1.64486  0.00   
  3  0    4    2    613.0233   610.4188   -180.0  1.64169  0.00   
  3  2    4    0    724.5136   752.2049   -0.0    1.63133  0.00   
  3  2    4    -2   4263.0263  4454.1899  180.0   1.63025  0.00   
  3  7    1    -2   3534.4259  3579.8293  180.0   1.62084  0.00   
  3  5    3    -1   1008.1618  966.8328   0.0     1.61591  0.00   
  3  7    1    -5   964.0720   919.1461   -0.0    1.61527  0.00   
  3  5    3    -4   4117.7508  3836.3564  -180.0  1.61196  0.00   
  3  4    0    4    70013.8111 64411.0665 180.0   1.60997  0.00   
  3  4    2    3    30.4822    27.4330    180.0   1.60782  0.00   
  3  2    2    5    43356.7368 37123.7775 -180.0  1.60482  0.00   
  3  2    2    -7   88242.3118 66522.3216 0.0     1.59865  0.00   
  3  4    0    -8   49907.3525 36968.9224 0.0     1.59758  0.00   
  3  4    2    -7   3490.4746  2583.0936  -0.0    1.59751  0.00   
  3  2    4    1    1954.2254  1921.5460  0.0     1.58398  0.00   
  3  2    4    -3   1837.2293  1873.5320  0.0     1.58199  0.00   
  3  2    0    6    28485.2641 28903.5841 -0.0    1.57550  0.00   
  3  6    2    0    319.0935   317.6202   -0.0    1.57274  0.00   
  3  2    0    -8   5055.5878  4976.9857  -180.0  1.56869  0.00   
  3  3    1    5    1765.5374  1738.9888  180.0   1.56823  0.00   
  3  3    3    3    485.9415   484.2721   0.0     1.56474  0.00   
  3  6    2    -6   1248.9868  1248.6755  -180.0  1.56405  0.00   
  3  0    4    3    2894.9749  2911.4288  -0.0    1.56276  0.00   
  3  7    1    -1   2018.9239  2046.3350  -0.0    1.56077  0.00   
  3  3    1    -8   1828.2043  1859.5582  0.0     1.55890  0.00   
  3  3    3    -6   1466.8080  1492.1789  -180.0  1.55830  0.00   
  3  5    3    0    3714.5163  3763.3472  180.0   1.55589  0.00   
  3  7    1    -6   3788.1731  3795.1599  -180.0  1.55250  0.00   
  3  5    3    -5   1427.5998  1407.6720  0.0     1.55003  0.00   
  3  5    1    3    867.3478   788.0574   0.0     1.53300  0.00   
  3  1    3    5    8.6855     7.4043     -180.0  1.52460  0.00   
  3  1    3    -6   1399.1204  1154.4221  0.0     1.52216  0.00   
  3  5    1    -8   6.5839     5.3533     0.0     1.52075  0.00   
  3  2    4    2    5064.0420  4247.4670  180.0   1.51316  0.00   
  3  2    4    -4   2849.5794  2483.9424  -0.0    1.51057  0.00   
  3  6    0    2    9545.5961  8942.8816  -180.0  1.50640  0.00   
  3  6    0    -8   4202.7153  4394.2493  -180.0  1.49373  0.00   
  3  8    0    -4   19344.1354 20182.1370 -0.0    1.49317  0.00   
  3  4    4    -2   19975.5278 20467.2694 -0.0    1.48671  0.00   
  3  7    1    0    501.4179   523.5234   0.0     1.48128  0.00   
  3  6    2    1    485.3539   507.6139   180.0   1.47872  0.00   
  3  5    3    1    1413.4621  1470.2348  180.0   1.47671  0.00   
  3  4    4    -1   174.3070   180.4280   180.0   1.47504  0.00   
  3  1    1    7    8771.6268  9078.3281  -0.0    1.47499  0.00   
  3  4    4    -3   1619.8728  1668.6989  180.0   1.47344  0.00   
  3  1    1    -8   7220.6776  7396.8151  0.0     1.47199  0.00   
  3  0    2    7    2442.3072  2499.6537  180.0   1.47177  0.00   
  3  7    1    -7   227.6067   232.6283   -180.0  1.47141  0.00   
  3  5    3    -6   0.1764     0.1794     -180.0  1.46970  0.00   
  3  0    4    4    569.6465   579.1182   180.0   1.46922  0.00   
  3  6    2    -7   1068.1953  1085.9553  180.0   1.46910  0.00   
  3  4    2    4    309.2678   309.1522   -180.0  1.45729  0.00   
  3  4    2    -8   297.8245   302.7889   -180.0  1.44808  0.00   
  3  8    0    -2   51383.6797 52401.9841 0.0     1.44751  0.00   
  3  8    0    -6   38382.9273 39579.0897 -180.0  1.44148  0.00   
  3  4    4    0    39324.7431 40385.4402 -180.0  1.44013  0.00   
  3  4    4    -4   53617.8118 54092.8025 0.0     1.43715  0.00   
  3  3    3    4    4612.0218  4616.8695  -180.0  1.43605  0.00   
  3  2    2    6    0.8235     0.8056     -180.0  1.43158  0.00   
  3  3    3    -7   1466.1774  1448.2095  0.0     1.42997  0.00   
  3  2    4    3    2645.4727  2694.8245  180.0   1.42814  0.00   
  3  2    2    -8   1720.1754  1820.4529  -0.0    1.42647  0.00   
  3  0    0    8    248541.2310 266732.7000 -0.0    1.42586  0.00   
  3  2    4    -5   1534.8714  1669.7327  180.0   1.42524  0.00   
  3  3    1    6    908.1148   938.8410   180.0   1.39505  0.00   
  3  7    1    1    49.4546    50.2357    -180.0  1.39164  0.00   
  3  5    1    4    759.9933   766.8174   0.0     1.39062  0.00   
  3  5    3    2    445.2257   442.8181   -180.0  1.38751  0.00   
  3  3    1    -9   712.3840   708.4684   -0.0    1.38746  0.00   
  3  4    4    1    3650.2476  3621.4810  -0.0    1.38663  0.00   
  3  1    3    6    3245.9674  3145.7496  0.0     1.38367  0.00   
  3  4    4    -5   1276.2886  1223.4375  0.0     1.38264  0.00   
  3  1    3    -7   513.1058   485.6292   -180.0  1.38152  0.00   
  3  7    1    -8   245.9447   231.7453   0.0     1.38113  0.00   
  3  5    3    -7   1155.6086  1075.8151  180.0   1.38004  0.00   
  3  5    1    -9   3411.4183  3167.7891  -0.0    1.37980  0.00   
  3  6    2    2    277.0658   255.6554   -180.0  1.37915  0.00   
  3  0    4    5    413.4275   361.1609   -180.0  1.37047  0.00   
  3  6    2    -8   3.3335     2.8442     0.0     1.36940  0.00   
  3  8    2    -4   875.5352   740.7113   180.0   1.36897  0.00   
  3  7    3    -3   3737.2077  3201.7654  -180.0  1.36552  0.00   
  3  7    3    -4   519.1095   462.9948   -180.0  1.36440  0.00   
  3  8    2    -3   1907.9255  1927.1532  180.0   1.36048  0.00   
  3  1    5    0    4289.4752  4360.5263  -180.0  1.36010  0.00   
  3  1    5    -1   56.1489    57.2215    -0.0    1.35994  0.00   
  3  8    2    -5   13621.2223 14185.1487 180.0   1.35796  0.00   
  3  7    3    -2   6086.7146  6979.5720  0.0     1.34743  0.00   
  3  7    3    -5   2130.0693  2393.9202  180.0   1.34423  0.00   
  3  1    5    1    6827.5061  7418.3946  0.0     1.34132  0.00   
  3  1    5    -2   2592.7555  2794.4988  180.0   1.34086  0.00   
  3  2    4    4    199.4314   204.5780   -180.0  1.33725  0.00   
  3  2    4    -6   3971.8768  4271.0117  180.0   1.33426  0.00   
  3  8    2    -2   175.1343   192.6542   0.0     1.33353  0.00   
  3  8    2    -6   93.8271    116.9879   0.0     1.32881  0.00   
  3  8    0    0    101797.9870 126956.4224 0.0     1.32747  0.00   
  3  4    2    5    10613.4848 12813.2310 0.0     1.32420  0.00   
  3  4    4    2    95928.6146 113768.3425 0.0     1.32061  0.00   
  3  8    0    -8   121188.9249 139544.0331 -0.0    1.31819  0.00   
  3  3    3    5    1127.1240  1244.6187  -0.0    1.31675  0.00   
  3  0    2    8    335.9088   368.2815   180.0   1.31654  0.00   
  3  4    2    -9   5113.7561  5527.8067  180.0   1.31614  0.00   
  3  4    4    -6   112012.0708 120592.4792 0.0     1.31602  0.00   
  3  7    3    -1   1104.3786  1033.4915  180.0   1.31232  0.00   
  3  3    3    -8   7939.0297  7097.5780  180.0   1.31121  0.00   
  3  1    1    8    182.7036   157.0067   180.0   1.31026  0.00   
  3  1    1    -9   907.4581   715.4708   180.0   1.30787  0.00   
  3  7    3    -6   9707.7829  7551.7571  -0.0    1.30740  0.00   
  3  1    5    2    2319.2961  1733.2782  180.0   1.30583  0.00   
  3  1    5    -3   9919.1305  7303.6570  -0.0    1.30514  0.00   
  3  9    1    -4   1259.5017  843.4711   0.0     1.30157  0.00   
  3  9    1    -5   397.6969   257.6551   0.0     1.30033  0.00   
  3  7    1    2    6274.5257  3977.9953  -180.0  1.29932  0.00   
  3  6    4    -3   3737.4331  2357.3599  -0.0    1.29904  0.00   
  3  5    3    3    524.3398   335.5156   180.0   1.29569  0.00   
  3  3    5    -1   936.1025   621.7084   0.0     1.29476  0.00   
  3  3    5    -2   3231.8197  2187.9867  -0.0    1.29435  0.00   
  3  6    4    -2   33.1922    25.6015    0.0     1.29151  0.00   
  3  8    2    -1   11511.2384 8940.5721  180.0   1.29125  0.00   
  3  4    0    6    23640.0666 18472.0747 180.0   1.29100  0.00   
  3  6    4    -4   8941.9702  7142.6749  -0.0    1.28989  0.00   
  3  7    1    -9   163.3159   133.2606   180.0   1.28888  0.00   
  3  5    3    -8   4214.3345  3486.8639  180.0   1.28826  0.00   
  3  2    2    7    19291.8709 16125.1270 -0.0    1.28781  0.00   
  3  9    1    -3   6371.1874  5524.9101  180.0   1.28615  0.00   
  3  8    2    -7   484.0998   430.5464   -180.0  1.28483  0.00   
  3  2    2    -9   21809.5918 19765.3570 0.0     1.28355  0.00   
  3  9    1    -6   204.4634   187.1689   -0.0    1.28257  0.00   
  3  4    0    -10  22576.2861 20681.0743 -180.0  1.28247  0.00   
  3  6    2    3    0.4162     0.3823     180.0   1.28086  0.00   
  3  3    5    0    798.6200   720.5954   -0.0    1.27878  0.00   
  3  3    5    -3   6795.4325  6036.9196  -0.0    1.27761  0.00   
  3  0    4    6    135.2271   118.5251   180.0   1.27311  0.00   
  3  6    2    -9   513.5838   465.8532   180.0   1.27149  0.00   
  3  6    4    -1   496.0143   481.8202   -180.0  1.26813  0.00   
  3  6    0    4    7773.0922  7271.9004  180.0   1.26631  0.00   
  3  5    1    5    5022.1052  4614.0892  180.0   1.26584  0.00   
  3  6    4    -5   653.5362   581.7999   -180.0  1.26508  0.00   
  3  7    3    0    945.0706   803.6266   180.0   1.26401  0.00   
  3  1    3    7    10200.9605 8417.2878  -0.0    1.26009  0.00   
  3  1    3    -8   3644.9133  3095.0525  180.0   1.25822  0.00   
  3  7    3    -7   2849.0833  2425.9429  180.0   1.25786  0.00   
  3  1    5    3    41.2073    35.1503    180.0   1.25746  0.00   
  3  1    5    -4   3634.1785  3097.6918  180.0   1.25659  0.00   
  3  5    1    -10  8283.4294  7054.0860  -180.0  1.25642  0.00   
  3  6    0    -10  139.1037   117.7387   180.0   1.25576  0.00   
  3  9    1    -2   428.6554   362.7881   0.0     1.25576  0.00   
  3  3    1    7    1967.0686  1612.5440  -0.0    1.25351  0.00   
  3  9    1    -7   10808.5076 8760.4984  -180.0  1.25022  0.00   
  3  3    5    1    9751.7680  8337.3020  0.0     1.24817  0.00   
  3  4    4    3    19.1671    16.4749    0.0     1.24800  0.00   
  3  3    1    -10  3401.5186  2988.8915  180.0   1.24727  0.00   
  3  2    4    5    1284.5115  1150.2934  0.0     1.24659  0.00   
  3  3    5    -4   1211.2354  1091.6733  -0.0    1.24635  0.00   
  3  2    4    -7   840.3606   790.3905   0.0     1.24369  0.00   
  3  4    4    -7   6938.6927  6541.8184  -0.0    1.24316  0.00   
  3  2    0    8    29.5264    27.7546    -0.0    1.24197  0.00   
  3  8    2    0    856.7491   733.8837   180.0   1.23792  0.00   
  3  2    0    -10  2360.2121  2005.6643  180.0   1.23768  0.00   
  3  6    4    0    16252.9945 14152.7382 -0.0    1.23138  0.00   
  3  8    2    -8   697.9044   629.1885   180.0   1.23039  0.00   
  3  6    4    -6   133.7100   129.7138   -180.0  1.22719  0.00   
  3  9    1    -1   2866.1517  2744.2992  -0.0    1.21345  0.00   
  3  7    1    3    76.2051    73.2189    180.0   1.20941  0.00   
  3  3    3    6    884.3587   848.7937   0.0     1.20915  0.00   
  3  4    2    6    431.2526   411.8660   -0.0    1.20819  0.00   
  3  7    3    1    2881.3776  2739.7130  180.0   1.20692  0.00   
  3  9    1    -8   2449.9070  2328.1573  0.0     1.20647  0.00   
  3  5    3    4    7928.6973  7533.8281  -180.0  1.20626  0.00   
  3  3    5    2    3937.6745  3741.7581  0.0     1.20594  0.00   
  3  3    3    -9   986.2601   945.2482   -0.0    1.20420  0.00   
  3  3    5    -5   50.6910    48.8651    180.0   1.20364  0.00   
  3  4    2    -10  167.1772   165.7399   -0.0    1.20118  0.00   
  3  1    5    4    3952.6894  3934.1444  180.0   1.20057  0.00   
  3  7    3    -8   5.4675     5.4499     0.0     1.20005  0.00   
  3  1    5    -5   658.0967   655.8926   0.0     1.19960  0.00   
  3  7    1    -10  8343.4253  8313.3024  -180.0  1.19946  0.00   
  3  5    3    -9   302.2091   300.8794   180.0   1.19918  0.00   
  3  10   0    -4   7894.7838  6816.4474  0.0     1.18909  0.00   
  3  0    2    9    310.8739   269.4917   -0.0    1.18880  0.00   
  3  5    5    -2   3436.7442  3024.8638  -0.0    1.18802  0.00   
  3  6    2    4    303.5102   268.0503   180.0   1.18787  0.00   
  3  5    5    -3   0.1120     0.0999     -0.0    1.18749  0.00   
  3  10   0    -6   12318.9289 11133.5203 0.0     1.18699  0.00   
  3  6    4    1    1375.4413  1320.3743  0.0     1.18466  0.00   
  3  0    4    7    285.5702   286.2759   180.0   1.18107  0.00   
  3  6    4    -7   1772.6655  1787.3679  0.0     1.17969  0.00   
  3  8    0    2    30957.0046 31252.4162 180.0   1.17918  0.00   
  3  6    2    -10  2.1959     2.2169     -0.0    1.17916  0.00   
  3  1    1    9    120.9508   122.6224   -0.0    1.17794  0.00   
  3  8    2    1    5759.5931  5839.8036  -180.0  1.17792  0.00   
  3  1    1    -10  742.9927   763.1313   180.0   1.17600  0.00   
  3  5    5    -1   7113.8846  7315.0281  -180.0  1.17585  0.00   
  3  5    5    -4   5343.8311  5558.6385  -0.0    1.17432  0.00   
  3  4    4    4    32304.3359 33773.1476 0.0     1.17355  0.00   
  3  8    2    -9   8254.6061  8433.6820  180.0   1.16982  0.00   
  3  8    0    -10  37722.9316 38320.9165 0.0     1.16945  0.00   
  3  4    4    -8   28465.5927 28599.6035 -180.0  1.16873  0.00   
  3  2    2    8    101.1420   100.3642   0.0     1.16772  0.00   
  3  2    2    -10  575.5699   559.7557   -0.0    1.16414  0.00   
  3  9    1    0    185.7188   176.0111   180.0   1.16288  0.00   
  3  2    4    6    15405.0755 13773.8803 180.0   1.16000  0.00   
  3  5    1    6    55.6677    50.4105    0.0     1.15746  0.00   
  3  2    4    -8   2662.0533  2415.1534  0.0     1.15727  0.00   
  3  3    5    3    3415.7078  3130.6548  0.0     1.15568  0.00   
  3  9    1    -9   619.3920   566.7118   180.0   1.15499  0.00   
  3  3    5    -6   57.3151    51.5975    -0.0    1.15308  0.00   
  3  1    3    8    3078.1451  2760.9534  0.0     1.15268  0.00   
  3  5    5    0    7464.4591  6661.9553  -0.0    1.15210  0.00   
  3  1    3    -9   1.4977     1.3293     -0.0    1.15105  0.00   
  3  5    5    -5   9516.5649  8505.8774  -180.0  1.14972  0.00   
  3  5    1    -11  1683.6378  1515.0613  0.0     1.14930  0.00   
  3  9    3    -4   444.9553   427.8410   0.0     1.14675  0.00   
  3  9    3    -5   65.6741    65.0163    -0.0    1.14590  0.00   
  3  7    3    2    4846.9260  4902.8455  -0.0    1.14521  0.00   
  3  0    6    0    2524.7656  2603.9725  -0.0    1.14283  0.00   
  3  10   0    -2   15679.7812 16037.3797 0.0     1.14241  0.00   
  3  0    0    10   442.2009   424.2167   -0.0    1.14068  0.00   
  3  1    5    5    5586.0332  5037.9825  -0.0    1.13922  0.00   
  3  1    5    -6   6065.5115  5303.5881  180.0   1.13821  0.00   
  3  7    3    -9   5354.7779  4668.6503  180.0   1.13804  0.00   
  3  0    6    1    1890.3431  1644.7919  180.0   1.13714  0.00   
  3  10   0    -8   1664.0814  1453.4715  0.0     1.13685  0.00   
  3  3    1    8    77.6954    68.5405    180.0   1.13637  0.00   
  3  9    3    -3   1610.5516  1428.7035  -180.0  1.13616  0.00   
  3  9    3    -6   1979.2860  1859.1319  -0.0    1.13369  0.00   
  3  6    4    2    2971.2285  2826.8128  0.0     1.13157  0.00   
  3  3    1    -11  32.5000    30.9644    0.0     1.13117  0.00   
  3  10   2    -5   6240.2468  6295.3268  0.0     1.12803  0.00   
  3  6    4    -8   1850.0563  2098.5070  -0.0    1.12617  0.00   
  3  8    4    -4   3620.2539  4166.4798  -180.0  1.12593  0.00   
  3  7    1    4    4101.0669  4931.2456  -0.0    1.12480  0.00   
  3  10   2    -4   7.5285     9.0471     180.0   1.12344  0.00   
  3  2    6    -1   3000.1617  3545.8942  180.0   1.12246  0.00   
  3  5    3    5    1682.2340  1969.8973  -180.0  1.12209  0.00   
  3  10   2    -6   148.8068   172.5193   180.0   1.12167  0.00   
  3  8    4    -3   2890.8352  3322.6561  -180.0  1.12119  0.00   
  3  0    6    2    1201.6077  1372.9391  -180.0  1.12055  0.00   
  3  8    4    -5   907.0053   1032.2056  180.0   1.11978  0.00   
  3  5    5    1    635.2586   710.5254   0.0     1.11882  0.00   
  3  2    6    0    5106.0592  5310.1542  180.0   1.11724  0.00   
  3  2    6    -2   972.7134   991.2840   180.0   1.11689  0.00   
  3  5    5    -6   2635.4547  2502.1692  0.0     1.11577  0.00   
  3  7    1    -11  2226.3277  2086.3451  180.0   1.11556  0.00   
  3  5    3    -10  1709.2901  1596.5822  -0.0    1.11551  0.00   
  3  8    2    2    132.9741   120.8930   0.0     1.11507  0.00   
  3  9    3    -2   2227.7323  2022.8077  0.0     1.11505  0.00   
  3  3    3    7    8426.7329  7160.4504  0.0     1.11347  0.00   
  3  9    3    -7   2076.6655  1754.2932  -180.0  1.11116  0.00   
  3  3    3    -10  298.1141   264.2368   -0.0    1.10909  0.00   
  3  10   2    -3   39057.7856 35198.9394 -180.0  1.10829  0.00   
  3  9    1    1    4179.0980  3814.8159  -180.0  1.10755  0.00   
  3  4    2    7    10150.6021 9266.0725  0.0     1.10755  0.00   
  3  8    2    -10  39.7105    36.6106    0.0     1.10683  0.00   
  3  8    4    -2   31659.7444 29371.8595 -180.0  1.10597  0.00   
  3  10   2    -7   37701.5154 35018.3253 0.0     1.10490  0.00   
  3  8    4    -6   32481.4745 30155.6103 0.0     1.10327  0.00   
  3  6    2    5    143084.4133 132224.1652 -180.0  1.10215  0.00   
  3  2    6    1    29926.9844 27586.9951 -180.0  1.10167  0.00   
  3  4    2    -11  2361.3674  2174.1832  -0.0    1.10148  0.00   
  3  2    6    -3   32530.1627 29856.1362 0.0     1.10100  0.00   
  3  3    5    4    76.6017    70.2165    0.0     1.10083  0.00   
  3  4    4    5    2945.4743  2696.1431  180.0   1.10063  0.00   
  3  9    1    -10  308.7342   280.7417   0.0     1.09923  0.00   
  3  3    5    -7   3252.0839  2933.4436  0.0     1.09808  0.00   
  3  0    4    8    153492.0260 133795.8139 -180.0  1.09621  0.00   
  3  4    4    -9   154.7213   133.9544   0.0     1.09598  0.00   
  3  0    6    3    4161.4928  3391.0840  -0.0    1.09446  0.00   
  3  6    2    -11  186569.8446 149937.5693 -180.0  1.09419  0.00   
  3  9    3    -1   1268.7356  1115.8244  0.0     1.08511  0.00   
  3  10   2    -2   940.4470   880.8125   -0.0    1.08382  0.00   
  3  0    2    10   135.8756   133.8301   0.0     1.08235  0.00   
  3  7    3    3    6057.5859  5998.1447  180.0   1.08222  0.00   
  3  8    4    -1   6.3753     6.5222     0.0     1.08149  0.00   
  3  9    3    -8   15.3424    16.9760    180.0   1.08011  0.00   
  3  2    4    7    123.7007   143.3393   180.0   1.07946  0.00   
  3  10   2    -8   253.4574   302.3514   0.0     1.07907  0.00   
  3  5    5    2    4255.5745  5302.6889  0.0     1.07850  0.00   
  3  8    4    -7   668.8363   885.8789   -0.0    1.07771  0.00   
  3  2    6    2    342.7297   478.1936   0.0     1.07700  0.00   
  3  2    4    -9   929.8904   1302.2259  -180.0  1.07695  0.00   
  3  1    5    6    5251.1013  7484.8835  180.0   1.07669  0.00   
  3  2    6    -4   2127.8770  3155.4747  -0.0    1.07607  0.00   
  3  1    5    -7   7362.8557  11172.4404 0.0     1.07568  0.00   
  3  6    4    3    983.3377   1518.6342  -180.0  1.07536  0.00   
  3  7    3    -10  7836.1505  12279.4341 0.0     1.07507  0.00   
  3  5    5    -7   10.4878    16.5024    0.0     1.07498  0.00   
  3  6    0    6    533.7628   881.0224   180.0   1.07331  0.00   
  3  11   1    -5   94.1775    157.4610   180.0   1.07181  0.00   
  3  11   1    -6   3.3812     5.7108     -180.0  1.07097  0.00   
  3  6    4    -9   477.1930   817.7360   -180.0  1.06980  0.00   
  3  1    1    10   1509.8494  2600.5368  -180.0  1.06948  0.00   
  3  4    0    8    13552.5087 23545.6846 -0.0    1.06864  0.00   
  3  7    5    -3   771.8114   1330.2343  -180.0  1.06807  0.00   
  3  1    1    -11  24.5615    42.0897    0.0     1.06788  0.00   
  3  7    5    -4   99.6129    168.4965   180.0   1.06754  0.00   
  3  4    6    -2   1481.6256  2484.1220  -180.0  1.06734  0.00   
  3  2    2    9    15161.6332 24387.2566 -0.0    1.06652  0.00   
  3  6    0    -12  2005.7953  2937.0147  -180.0  1.06505  0.00   
  3  5    1    7    2505.8511  3266.5087  0.0     1.06351  0.00   
  3  2    2    -11  16131.4338 21014.7437 -180.0  1.06350  0.00   
  3  11   1    -4   3981.0800  5130.8036  0.0     1.06330  0.00   
  3  4    6    -1   1.5808     2.0095     -0.0    1.06300  0.00   
  3  4    0    -12  22566.2817 28294.4853 -180.0  1.06258  0.00   
  3  4    6    -3   2257.8470  2820.0151  180.0   1.06240  0.00   
  3  10   0    0    662.6688   823.5252   0.0     1.06197  0.00   
  3  11   1    -7   53.1843    66.4369    -180.0  1.06083  0.00   
  3  0    6    4    1334.7621  1667.5861  0.0     1.06081  0.00   
  3  1    3    9    1255.1516  1610.5703  0.0     1.05949  0.00   
  3  7    5    -2   1.2698     1.6367     -0.0    1.05935  0.00   
  3  1    3    -10  1769.1447  2357.4609  0.0     1.05808  0.00   
  3  7    5    -5   2897.0825  3882.9000  -180.0  1.05779  0.00   
  3  5    1    -12  1513.2851  2096.8219  -180.0  1.05643  0.00   
  3  10   0    -10  3325.4762  4670.5595  0.0     1.05456  0.00   
  3  8    2    3    17282.3496 22586.4647 180.0   1.05224  0.00   
  3  10   2    -1   45516.5536 58072.3330 0.0     1.05185  0.00   
  3  9    1    2    115.5673   132.8636   -0.0    1.05041  0.00   
  3  4    6    0    1456.0676  1588.0055  0.0     1.04971  0.00   
  3  8    4    0    57574.4703 62169.3866 -180.0  1.04957  0.00   
  3  4    6    -4   1153.1348  1168.0135  0.0     1.04855  0.00   
  3  9    3    0    2336.8164  2359.8361  0.0     1.04850  0.00   
  3  7    1    5    1076.8673  1024.8294  0.0     1.04685  0.00   
  3  11   1    -3   29.2948    27.5849    180.0   1.04608  0.00   
  3  10   2    -9   71621.2424 67433.1239 0.0     1.04607  0.00   
  3  2    6    3    59949.6074 55749.7605 -180.0  1.04504  0.00   
  3  8    4    -8   72761.2238 67597.9465 -180.0  1.04497  0.00   
  3  5    3    6    1516.2982  1400.3734  -180.0  1.04452  0.00   
  3  3    5    5    3953.8144  3639.2065  -0.0    1.04425  0.00   
  3  8    2    -11  5.2939     4.8681     0.0     1.04417  0.00   
  3  2    6    -5   61153.9020 56063.5788 -180.0  1.04390  0.00   
  3  9    3    -9   547.2838   493.6028   -180.0  1.04270  0.00   
  3  11   1    -8   5985.6648  5353.4363  0.0     1.04216  0.00   
  3  7    5    -1   5209.2788  4651.6452  -180.0  1.04203  0.00   
  3  9    1    -11  5549.8809  4955.5220  180.0   1.04203  0.00   
  3  3    5    -8   429.1373   381.5611   -0.0    1.04148  0.00   
  3  7    5    -6   22.9256    20.5764    180.0   1.03956  0.00   
  3  5    3    -11  180.4017   166.7784   -0.0    1.03851  0.00   
  3  7    1    -12  608.6499   564.9155   -180.0  1.03841  0.00   
  3  3    1    9    1052.5079  984.5971   -180.0  1.03823  0.00   
  3  8    0    4    2635.4088  2830.6748  -0.0    1.03563  0.00   
  3  3    1    -12  834.7617   960.8990   0.0     1.03384  0.00   
  3  5    5    3    1203.2535  1391.0003  -180.0  1.03365  0.00   
  4  1    1    0    1554.5603  1523.1929  -0.0    3.25125  0.08   
  4  1    0    1    437.9567   356.4613   -0.0    2.48998  0.03   
  4  2    0    0    305.6561   291.8090   -0.0    2.29898  0.01   
  4  1    1    1    272.1481   288.4667   180.0   2.18953  0.01   
  4  2    1    0    214.1767   230.0704   0.0     2.05627  0.01   
  4  2    1    1    949.2630   879.7935   -0.0    1.68912  0.05   
  4  2    2    0    792.3184   872.5279   -0.0    1.62563  0.01   
  4  0    0    2    1309.2159  1394.0051  -0.0    1.48094  0.01   
  4  3    1    0    282.3887   273.7934   -0.0    1.45400  0.01   
  4  2    2    1    78.9627    88.9749    180.0   1.42509  0.00   
  4  3    0    1    1136.3619  1183.6304  -0.0    1.36121  0.02   
  4  1    1    2    505.8513   598.3989   -0.0    1.34771  0.01   
  4  3    1    1    1.2445     0.8897     0.0     1.30521  0.00   
  4  3    2    0    0.8997     0.7519     180.0   1.27525  0.00   
  4  2    0    2    211.1670   203.6183   -0.0    1.24499  0.00   
  4  2    1    2    62.6601    62.9745    0.0     1.20171  0.00   
  4  3    2    1    175.1624   188.7646   -0.0    1.17129  0.01   
  4  4    0    0    264.4570   227.1319   -0.0    1.14949  0.00   
  4  4    1    0    70.6931    62.4730    180.0   1.11517  0.00   
  4  2    2    2    520.8392   440.1237   -0.0    1.09477  0.01   
  4  3    3    0    764.6751   737.9443   -0.0    1.08375  0.01   
  4  4    1    1    400.6362   360.8859   -0.0    1.04365  0.01   
  4  3    1    2    180.9715   174.6004   -0.0    1.03753  0.01   
_reflns_number_total  1177
_reflns_d_resolution_low    5.273
_reflns_d_resolution_high   1.033

# POWDER DATA TABLE
_pd_meas_2theta_range_min  10.01313
_pd_meas_2theta_range_max  119.99238
_pd_meas_2theta_range_inc  0.02626
_pd_proc_2theta_range_min  9.99428
_pd_proc_2theta_range_max  119.97353
_pd_proc_2theta_range_inc  0.02626
_pd_proc_number_of_points  4189

loop_
   _pd_meas_intensity_total
   _pd_calc_intensity_total
   _pd_proc_intensity_bkg_calc
   _pd_proc_ls_weight
  2914         0            0           0         
  2902         0            0           0         
  2836         0            0           0         
  3001         0            0           0         
  2863         0            0           0         
  2859         0            0           0         
  2962         0            0           0         
  2923         0            0           0         
  2909         0            0           0         
  2898         0            0           0         
  2857         0            0           0         
  2910         0            0           0         
  2903         0            0           0         
  2861         0            0           0         
  2844         0            0           0         
  2859         0            0           0         
  2897         0            0           0         
  2828         0            0           0         
  2824         0            0           0         
  2786         0            0           0         
  2844         0            0           0         
  2757         0            0           0         
  2754         0            0           0         
  2803         0            0           0         
  2680         0            0           0         
  2799         0            0           0         
  2714         0            0           0         
  2825         0            0           0         
  2779         0            0           0         
  2838         0            0           0         
  2771         0            0           0         
  2745         0            0           0         
  2766         0            0           0         
  2652         0            0           0         
  2725         0            0           0         
  2723         0            0           0         
  2738         0            0           0         
  2668         0            0           0         
  2726         0            0           0         
  2605         0            0           0         
  2688         0            0           0         
  2680         0            0           0         
  2555         0            0           0         
  2583         0            0           0         
  2683         0            0           0         
  2651         0            0           0         
  2635         0            0           0         
  2653         0            0           0         
  2674         0            0           0         
  2615         0            0           0         
  2590         0            0           0         
  2723         0            0           0         
  2565         0            0           0         
  2609         0            0           0         
  2597         0            0           0         
  2631         0            0           0         
  2588         0            0           0         
  2662         0            0           0         
  2627         0            0           0         
  2646         0            0           0         
  2596         0            0           0         
  2541         0            0           0         
  2535         0            0           0         
  2592         0            0           0         
  2517         0            0           0         
  2541         0            0           0         
  2613         0            0           0         
  2497         0            0           0         
  2700         0            0           0         
  2510         0            0           0         
  2448         0            0           0         
  2361         0            0           0         
  2535         0            0           0         
  2395         0            0           0         
  2493         0            0           0         
  2511         0            0           0         
  2506         0            0           0         
  2499         0            0           0         
  2405         0            0           0         
  2478         0            0           0         
  2485         0            0           0         
  2409         0            0           0         
  2442         0            0           0         
  2487         0            0           0         
  2410         0            0           0         
  2419         0            0           0         
  2410         0            0           0         
  2371         0            0           0         
  2441         0            0           0         
  2532         0            0           0         
  2406         0            0           0         
  2349         0            0           0         
  2437         0            0           0         
  2343         0            0           0         
  2393         0            0           0         
  2380         0            0           0         
  2356         0            0           0         
  2330         0            0           0         
  2349         0            0           0         
  2409         0            0           0         
  2230         0            0           0         
  2314         0            0           0         
  2354         0            0           0         
  2316         0            0           0         
  2306         0            0           0         
  2270         0            0           0         
  2271         0            0           0         
  2259         0            0           0         
  2244         0            0           0         
  2251         0            0           0         
  2273         0            0           0         
  2373         0            0           0         
  2307         0            0           0         
  2292         0            0           0         
  2267         0            0           0         
  2273         0            0           0         
  2215         0            0           0         
  2274         0            0           0         
  2164         0            0           0         
  2275         0            0           0         
  2332         0            0           0         
  2216         0            0           0         
  2255         0            0           0         
  2266         0            0           0         
  2204         0            0           0         
  2295         0            0           0         
  2220         0            0           0         
  2204         0            0           0         
  2233         0            0           0         
  2241         0            0           0         
  2241         0            0           0         
  2221         0            0           0         
  2246         0            0           0         
  2232         0            0           0         
  2249         0            0           0         
  2197         0            0           0         
  2278         0            0           0         
  2147         0            0           0         
  2170         0            0           0         
  2156         0            0           0         
  2195         0            0           0         
  2152         0            0           0         
  2075         0            0           0         
  2167         0            0           0         
  2170         0            0           0         
  2183         0            0           0         
  2122         0            0           0         
  2079         0            0           0         
  2099         0            0           0         
  2129         0            0           0         
  2136         0            0           0         
  2118         0            0           0         
  2107         0            0           0         
  1988         0            0           0         
  2024         0            0           0         
  2025         0            0           0         
  2070         0            0           0         
  2076         0            0           0         
  2078         0            0           0         
  2036         0            0           0         
  1987         0            0           0         
  2053         0            0           0         
  2071         0            0           0         
  1997         0            0           0         
  1948         0            0           0         
  2056         0            0           0         
  1986         0            0           0         
  2043         0            0           0         
  2025         0            0           0         
  1978         0            0           0         
  1947         0            0           0         
  1996         0            0           0         
  2004         0            0           0         
  1944         0            0           0         
  2025         0            0           0         
  1953         0            0           0         
  1840         0            0           0         
  2023         0            0           0         
  2042         0            0           0         
  1917         0            0           0         
  1982         0            0           0         
  1898         0            0           0         
  1860         0            0           0         
  2023         0            0           0         
  1993         0            0           0         
  1918         0            0           0         
  1930         0            0           0         
  1934         0            0           0         
  1951         0            0           0         
  1867         0            0           0         
  1820         0            0           0         
  1934         0            0           0         
  1852         0            0           0         
  1910         0            0           0         
  1906         0            0           0         
  1872         0            0           0         
  1832         0            0           0         
  1878         0            0           0         
  1803         0            0           0         
  1875         0            0           0         
  1860         0            0           0         
  1849         0            0           0         
  1835         0            0           0         
  1890         0            0           0         
  1868         0            0           0         
  1820         0            0           0         
  1885         0            0           0         
  1839         0            0           0         
  1785         0            0           0         
  1819         0            0           0         
  1872         0            0           0         
  1852         0            0           0         
  1811         0            0           0         
  1809         0            0           0         
  1726         0            0           0         
  1772         0            0           0         
  1764         0            0           0         
  1788         0            0           0         
  1784         0            0           0         
  1772         0            0           0         
  1823         0            0           0         
  1763         0            0           0         
  1793         0            0           0         
  1709         0            0           0         
  1765         0            0           0         
  1813         0            0           0         
  1794         0            0           0         
  1781         0            0           0         
  1796         0            0           0         
  1851         0            0           0         
  1802         0            0           0         
  1808         0            0           0         
  1799         0            0           0         
  1769         0            0           0         
  1773         0            0           0         
  1720         0            0           0         
  1717         0            0           0         
  1622         0            0           0         
  1696         0            0           0         
  1754         0            0           0         
  1727         0            0           0         
  1606         0            0           0         
  1702         0            0           0         
  1697         0            0           0         
  1635         0            0           0         
  1619         0            0           0         
  1567         0            0           0         
  1713         0            0           0         
  1666         0            0           0         
  1668         0            0           0         
  1586         0            0           0         
  1718         0            0           0         
  1618         0            0           0         
  1586         0            0           0         
  1657         0            0           0         
  1561         0            0           0         
  1626         0            0           0         
  1650         0            0           0         
  1694         0            0           0         
  1654         0            0           0         
  1627         0            0           0         
  1584         0            0           0         
  1617         0            0           0         
  1661         0            0           0         
  1620         0            0           0         
  1600         0            0           0         
  1609         0            0           0         
  1645         0            0           0         
  1656         0            0           0         
  1623         0            0           0         
  1540         0            0           0         
  1552         0            0           0         
  1556         0            0           0         
  1569         0            0           0         
  1584         0            0           0         
  1579         0            0           0         
  1568         0            0           0         
  1526         0            0           0         
  1578         0            0           0         
  1576         0            0           0         
  1548         0            0           0         
  1547         0            0           0         
  1531         0            0           0         
  1540         0            0           0         
  1492         0            0           0         
  1531         0            0           0         
  1532         0            0           0         
  1532         0            0           0         
  1447         0            0           0         
  1498         0            0           0         
  1506         0            0           0         
  1401         0            0           0         
  1517         0            0           0         
  1476         0            0           0         
  1476         0            0           0         
  1485         0            0           0         
  1486         0            0           0         
  1460         0            0           0         
  1414         0            0           0         
  1506         0            0           0         
  1531         0            0           0         
  1507         0            0           0         
  1413         0            0           0         
  1519         0            0           0         
  1568         0            0           0         
  1445         0            0           0         
  1456         0            0           0         
  1547         0            0           0         
  1515         0            0           0         
  1401         0            0           0         
  1440         0            0           0         
  1442         0            0           0         
  1464         0            0           0         
  1374         0            0           0         
  1400         0            0           0         
  1423         0            0           0         
  1447         0            0           0         
  1427         0            0           0         
  1436         0            0           0         
  1497         0            0           0         
  1467         0            0           0         
  1423         0            0           0         
  1452         0            0           0         
  1371         0            0           0         
  1436         0            0           0         
  1380         0            0           0         
  1370         0            0           0         
  1379         0            0           0         
  1430         0            0           0         
  1444         0            0           0         
  1440         0            0           0         
  1349         0            0           0         
  1406         0            0           0         
  1445         0            0           0         
  1433         0            0           0         
  1494         0            0           0         
  1443         0            0           0         
  1376         0            0           0         
  1423         0            0           0         
  1363         0            0           0         
  1383         0            0           0         
  1361         0            0           0         
  1375         0            0           0         
  1340         0            0           0         
  1341         0            0           0         
  1431         0            0           0         
  1346         0            0           0         
  1303         0            0           0         
  1335         0            0           0         
  1306         0            0           0         
  1368         0            0           0         
  1259         0            0           0         
  1341         0            0           0         
  1357         0            0           0         
  1268         0            0           0         
  1301         0            0           0         
  1184         0            0           0         
  1330         0            0           0         
  1305         0            0           0         
  1338         0            0           0         
  1298         1339.74811   1293.12403  0.000770416 
  1311         1336.07289   1290.54505  0.000762777 
  1331         1330.89718   1287.97109  0.000751315 
  1273         1324.69679   1285.40215  0.000785546 
  1330         1318.00854   1282.83822  0.00075188 
  1262         1311.27978   1280.27928  0.000792393 
  1215         1304.80589   1277.72535  0.000823045 
  1305         1298.73794   1275.17639  0.000766284 
  1259         1293.12477   1272.63242  0.000794281 
  1258         1287.95464   1270.09341  0.000794913 
  1319         1283.18602   1267.55936  0.00075815 
  1317         1278.76746   1265.03027  0.000759301 
  1248         1274.6472    1262.50613  0.000801282 
  1271         1270.77779   1259.98692  0.000786782 
  1214         1267.11818   1257.47265  0.000823723 
  1281         1263.63358   1254.96329  0.00078064 
  1187         1260.29494   1252.45886  0.00084246 
  1289         1257.07846   1249.95932  0.000775795 
  1252         1253.96461   1247.46469  0.000798722 
  1295         1250.95      1244.97495  0.000772201 
  1308         1247.99639   1242.4901   0.000764526 
  1272         1245.10572   1240.01012  0.000786164 
  1240         1242.2786    1237.53501  0.000806452 
  1247         1239.48914   1235.06476  0.000801925 
  1179         1236.74073   1232.59937  0.000848176 
  1237         1234.02994   1230.13882  0.000808407 
  1266         1231.34961   1227.68311  0.000789889 
  1280         1228.69778   1225.23222  0.00078125 
  1158         1226.07151   1222.78617  0.000863558 
  1269         1223.46833   1220.34492  0.000788022 
  1263         1220.88702   1217.90849  0.000791766 
  1296         1218.32395   1215.47685  0.000771605 
  1275         1215.77848   1213.05001  0.000784314 
  1216         1213.24971   1210.62795  0.000822368 
  1238         1210.73557   1208.21067  0.000807754 
  1177         1208.23553   1205.79815  0.000849618 
  1188         1205.7487    1203.3904   0.000841751 
  1162         1203.27432   1200.98741  0.000860585 
  1164         1200.81174   1198.58916  0.000859107 
  1257         1198.36039   1196.19564  0.000795545 
  1185         1195.91976   1193.80687  0.000843882 
  1195         1193.48942   1191.42281  0.00083682 
  1193         1191.069     1189.04347  0.000838223 
  1185         1188.65817   1186.66884  0.000843882 
  1175         1186.25665   1184.29892  0.000851064 
  1216         1183.86422   1181.93368  0.000822368 
  1146         1181.48068   1179.57314  0.0008726 
  1200         1179.10586   1177.21727  0.000833333 
  1164         1176.73965   1174.86607  0.000859107 
  1177         1174.38195   1172.51954  0.000849618 
  1148         1172.03269   1170.17767  0.00087108 
  1146         1169.69187   1167.84044  0.0008726 
  1142         1167.35946   1165.50786  0.000875657 
  1186         1165.03552   1163.17991  0.00084317 
  1163         1162.72011   1160.85659  0.000859845 
  1101         1160.41333   1158.53789  0.000908265 
  1166         1158.11532   1156.2238   0.000857633 
  1163         1155.82627   1153.91431  0.000859845 
  1162         1153.54641   1151.60943  0.000860585 
  1141         1151.27602   1149.30913  0.000876424 
  1181         1149.01543   1147.01341  0.00084674 
  1179         1146.76506   1144.72228  0.000848176 
  1116         1144.52538   1142.4357   0.000896057 
  1176         1142.29696   1140.15369  0.00085034 
  1135         1140.08048   1137.87624  0.000881057 
  1169         1137.87672   1135.60333  0.000855432 
  1123         1135.68663   1133.33496  0.000890472 
  1143         1133.51132   1131.07112  0.000874891 
  1172         1131.35574   1128.8118   0.000853242 
  1136         1129.21422   1126.557    0.000880282 
  1094         1127.09226   1124.30671  0.000914077 
  1118         1124.99393   1122.06093  0.000894454 
  1102         1122.91834   1119.81963  0.000907441 
  1105         1120.87061   1117.58283  0.000904977 
  1100         1118.85474   1115.35051  0.000909091 
  1103         1116.87566   1113.12266  0.000906618 
  1094         1114.93942   1110.89927  0.000914077 
  1070         1113.05331   1108.68035  0.000934579 
  1134         1111.22639   1106.46588  0.000881834 
  1087         1109.46968   1104.25585  0.000919963 
  1163         1107.79641   1102.05026  0.000859845 
  1086         1106.22293   1099.8491   0.00092081 
  1064         1104.76759   1097.65236  0.00093985 
  1089         1103.45173   1095.46004  0.000918274 
  1111         1102.29889   1093.27213  0.00090009 
  1093         1101.33218   1091.08862  0.000914913 
  1068         1100.56802   1088.9095   0.00093633 
  1099         1100.00919   1086.73477  0.000909918 
  1139         1099.62888   1084.56442  0.000877963 
  1086         1099.35125   1082.39845  0.00092081 
  1085         1099.03619   1080.23684  0.000921659 
  1111         1098.48095   1078.07959  0.00090009 
  1032         1097.45746   1075.92669  0.000968992 
  1108         1095.78476   1073.77814  0.000902527 
  1089         1093.39907   1071.63392  0.000918274 
  1085         1090.37777   1069.49403  0.000921659 
  1090         1086.9044    1067.35847  0.000917431 
  1103         1083.18965   1065.22723  0.000906618 
  1043         1079.37369   1063.10029  0.000958773 
  1086         1075.5081    1060.97766  0.00092081 
  1031         1071.68413   1058.85932  0.000969932 
  1054         1067.99187   1056.74527  0.000948767 
  999          1064.49415   1054.6355   0.001001001 
  1061         1061.2153    1052.53001  0.000942507 
  1067         1058.13624   1050.42879  0.000937207 
  1069         1055.22511   1048.33182  0.000935454 
  1036         1052.45214   1046.23911  0.000965251 
  1047         1049.79282   1044.15065  0.00095511 
  992          1047.22735   1042.06642  0.001008065 
  1001         1044.73994   1039.98643  0.000999001 
  1102         1042.31785   1037.91066  0.000907441 
  1055         1039.95091   1035.83911  0.000947867 
  1029         1037.63052   1033.77178  0.000971817 
  1028         1035.35008   1031.70865  0.000972763 
  1003         1033.10402   1029.64972  0.000997009 
  1071         1030.88791   1027.59498  0.000933707 
  966          1028.69801   1025.54442  0.001035197 
  981          1026.53134   1023.49804  0.001019368 
  1033         1024.3854    1021.45583  0.000968054 
  988          1022.25816   1019.41779  0.001012146 
  993          1020.14792   1017.3839   0.001007049 
  1019         1018.14403   1015.35417  0.000981354 
  988          1016.06432   1013.32857  0.001012146 
  1006         1013.99802   1011.30711  0.000994036 
  1035         1011.98981   1009.28979  0.000966184 
  1006         1009.94826   1007.27658  0.000994036 
  1060         1007.91805   1005.26749  0.000943396 
  977          1005.91287   1003.26252  0.001023541 
  1014         1003.90407   1001.26164  0.000986193 
  1017         1001.90545   999.26486   0.000983284 
  1006         999.92389    997.27217   0.000994036 
  1069         997.94504    995.28356   0.000935454 
  1067         995.97588    993.29902   0.000937207 
  1100         994.01636    991.31856   0.000909091 
  1101         992.06646    989.34216   0.000908265 
  1063         990.12627    987.36981   0.000940734 
  1019         988.22049    985.40151   0.000981354 
  1043         986.30021    983.43725   0.000958773 
  933          984.41428    981.47703   0.001071811 
  999          982.51485    979.52084   0.001001001 
  987          980.62626    977.56867   0.001013171 
  1010         978.7549     975.62051   0.000990099 
  962          976.88943    973.67636   0.001039501 
  942          975.03636    971.73622   0.001061571 
  962          973.19642    969.80007   0.001039501 
  1001         971.37731    967.8679    0.000999001 
  987          969.56639    965.93972   0.001013171 
  946          967.7717     964.01552   0.001057082 
  970          965.99819    962.09528   0.001030928 
  926          964.24095    960.17901   0.001079914 
  957          962.50595    958.26669   0.001044932 
  964          960.79643    956.35832   0.001037344 
  953          959.11617    954.4539    0.001049318 
  970          957.46752    952.5534    0.001030928 
  945          955.85383    950.65684   0.001058201 
  902          954.2568     948.7642    0.001108647 
  946          952.69103    946.87548   0.001057082 
  974          951.17069    944.99067   0.001026694 
  1015         949.70162    943.10976   0.000985222 
  978          948.29978    941.23274   0.001022495 
  949          946.97649    939.35962   0.001053741 
  954          945.74523    937.49038   0.001048218 
  863          944.62357    935.62501   0.001158749 
  992          943.63488    933.76352   0.001008065 
  920          942.81016    931.90589   0.001086957 
  916          942.19049    930.05212   0.001091703 
  947          941.83165    928.2022    0.001055966 
  938          941.81018    926.35612   0.001066098 
  904          942.23301    924.51389   0.001106195 
  974          943.25408    922.67548   0.001026694 
  948          945.10012    920.8409    0.001054852 
  956          948.1152     919.01014   0.001046025 
  940          952.84536    917.18319   0.00106383 
  970          960.21481    915.36005   0.001030928 
  991          971.97228    913.5407    0.001009082 
  943          991.85012    911.72515   0.001060445 
  1055         1027.84474   909.91339   0.000947867 
  1150         1094.51275   908.10541   0.000869565 
  1158         1210.42254   906.3012    0.000863558 
  1268         1373.22387   904.50076   0.000788644 
  1471         1487.35548   902.70408   0.00067981 
  1517         1459.86291   900.91115   0.000659196 
  1485         1360.09641   899.12198   0.000673401 
  1316         1220.98904   897.33654   0.000759878 
  1136         1100.1977    895.55485   0.000880282 
  1006         1023.39176   893.77688   0.000994036 
  963          978.87629    892.00263   0.001038422 
  834          952.68243    890.23211   0.001199041 
  873          936.04833    888.46529   0.001145475 
  961          924.49161    886.70218   0.001040583 
  913          915.87734    884.94276   0.00109529 
  918          909.12932    883.18704   0.001089325 
  884          903.63842    881.43501   0.001131222 
  904          899.02831    879.68665   0.001106195 
  907          895.05508    877.94197   0.001102536 
  945          891.5546     876.20095   0.001058201 
  926          888.4134     874.4636    0.001079914 
  872          885.55141    872.7299    0.001146789 
  886          882.9109     870.99984   0.001128668 
  877          880.44944    869.27343   0.001140251 
  879          878.13568    867.55066   0.001137656 
  858          875.94619    865.83151   0.001165501 
  887          873.86331    864.11599   0.001127396 
  878          871.87393    862.40409   0.001138952 
  847          869.9684     860.6958    0.001180638 
  854          868.13979    858.99111   0.00117096 
  906          866.3836     857.29002   0.001103753 
  834          864.69736    855.59253   0.001199041 
  783          863.08035    853.89862   0.001277139 
  832          861.53383    852.20829   0.001201923 
  854          860.0608     850.52154   0.00117096 
  828          858.66637    848.83835   0.001207729 
  897          857.35843    847.15873   0.001114827 
  873          856.14624    845.48266   0.001145475 
  876          855.04386    843.81015   0.001141553 
  822          854.06932    842.14117   0.001216545 
  849          853.24637    840.47574   0.001177856 
  829          852.6058     838.81383   0.001206273 
  908          852.1894     837.15546   0.001101322 
  871          852.05277    835.5006    0.001148106 
  844          852.27194    833.84925   0.001184834 
  913          852.9525     832.20142   0.00109529 
  882          854.24325    830.55708   0.001133787 
  841          856.36009    828.91624   0.001189061 
  884          859.62583    827.27889   0.001131222 
  829          864.54319    825.64503   0.001206273 
  905          871.95378    824.01464   0.001104972 
  916          883.3824     822.38772   0.001091703 
  898          901.7003     820.76427   0.001113586 
  1012         932.09819    819.14428   0.000988142 
  1075         982.79533    817.52774   0.000930233 
  1125         1063.66523   815.91465   0.000888889 
  1269         1175.72417   814.305     0.000788022 
  1327         1278.53585   812.69879   0.00075358 
  1390         1299.41738   811.09601   0.000719424 
  1237         1247.3362    809.49665   0.000808407 
  1105         1156.98596   807.90071   0.000904977 
  1070         1054.3597    806.30818   0.000934579 
  875          972.78303    804.71906   0.001142857 
  866          918.52236    803.13334   0.001154734 
  829          884.1274     801.55101   0.001206273 
  826          861.99224    799.97207   0.001210654 
  831          847.01857    798.39651   0.001203369 
  853          836.24162    796.82433   0.001172333 
  883          828.04761    795.25553   0.001132503 
  838          821.54479    793.69008   0.001193317 
  842          816.20723    792.128     0.001187648 
  817          811.70444    790.56927   0.00122399 
  777          807.81652    789.01388   0.001287001 
  832          804.3922     787.46184   0.001201923 
  793          801.3246     785.91314   0.001261034 
  773          798.53978    784.36776   0.001293661 
  750          795.9762     782.82571   0.001333333 
  768          793.59823    781.28698   0.001302083 
  829          791.36901    779.75156   0.001206273 
  776          789.26564    778.21945   0.00128866 
  766          787.27329    776.69064   0.001305483 
  754          785.37524    775.16512   0.00132626 
  778          783.56362    773.6429    0.001285347 
  789          781.83109    772.12396   0.001267427 
  778          780.17386    770.60829   0.001285347 
  774          778.59037    769.0959    0.00129199 
  766          777.08161    767.58678   0.001305483 
  768          775.65163    766.08092   0.001302083 
  776          774.30739    764.57831   0.00128866 
  741          773.0608     763.07895   0.001349528 
  755          771.92951    761.58284   0.001324503 
  728          770.93967    760.08996   0.001373626 
  745          770.13012    758.60032   0.001342282 
  716          769.55919    757.11391   0.001396648 
  788          769.3179     755.63071   0.001269036 
  760          769.55696    754.15073   0.001315789 
  798          770.5454     752.67396   0.001253133 
  796          772.78906    751.2004    0.001256281 
  769          777.21307    749.73003   0.00130039 
  748          785.32026    748.26286   0.001336898 
  800          799.04671    746.79888   0.00125   
  829          819.21771    745.33807   0.001206273 
  824          839.82402    743.88045   0.001213592 
  831          846.30369    742.42599   0.001203369 
  820          837.42313    740.9747    0.001219512 
  811          821.00695    739.52657   0.001233046 
  818          800.51613    738.08159   0.001222494 
  746          782.69647    736.63976   0.001340483 
  740          770.34733    735.20107   0.001351351 
  724          762.44544    733.76553   0.001381215 
  785          757.46603    732.33311   0.001273885 
  748          754.34134    730.90382   0.001336898 
  732          752.46929    729.47765   0.00136612 
  760          751.5746     728.05459   0.001315789 
  752          751.604      726.63464   0.001329787 
  767          752.66774    725.2178    0.001303781 
  729          755.06035    723.80406   0.001371742 
  758          759.37699    722.39341   0.001319261 
  713          766.7826     720.98585   0.001402525 
  746          779.48104    719.58136   0.001340483 
  796          801.22353    718.17996   0.001256281 
  811          837.28096    716.78163   0.001233046 
  906          891.81019    715.38636   0.001103753 
  916          955.51734    713.99415   0.001091703 
  942          990.18696    712.605     0.001061571 
  1007         976.34617    711.2189    0.000993049 
  925          937.70535    709.83584   0.001081081 
  867          883.68259    708.45582   0.001153403 
  852          830.64624    707.07883   0.001173709 
  829          791.84972    705.70487   0.001206273 
  720          766.61231    704.33394   0.001388889 
  751          750.50378    702.96602   0.001331558 
  744          739.91902    701.60111   0.001344086 
  688          732.58884    700.2392    0.001453488 
  743          727.23395    698.8803    0.001345895 
  710          723.16408    697.5244    0.001408451 
  671          719.99928    696.17148   0.001490313 
  726          717.52138    694.82155   0.00137741 
  663          715.60519    693.47459   0.001508296 
  686          714.18665    692.13062   0.001457726 
  681          713.24881    690.78961   0.001468429 
  679          712.81911    689.45156   0.001472754 
  688          712.97603    688.11647   0.001453488 
  693          713.86973    686.78434   0.001443001 
  708          715.77203    685.45515   0.001412429 
  698          719.18555    684.1289    0.001432665 
  729          725.03825    682.80559   0.001371742 
  713          734.9264     681.48521   0.001402525 
  799          751.22053    680.16776   0.001251564 
  804          776.38398    678.85323   0.001243781 
  801          809.02575    677.54162   0.001248439 
  841          836.06431    676.23291   0.001189061 
  905          846.50701    674.92711   0.001104972 
  919          852.43713    673.62421   0.001088139 
  921          862.86726    672.32421   0.001085776 
  920          883.66321    671.0271    0.001086957 
  1038         914.42258    669.73286   0.000963391 
  1024         948.93332    668.44151   0.000976562 
  1059         971.42912    667.15304   0.000944287 
  982          953.69582    665.86743   0.00101833 
  848          910.85206    664.58468   0.001179245 
  771          859.90888    663.3048    0.001297017 
  760          807.10164    662.02776   0.001315789 
  730          765.3311     660.75358   0.001369863 
  681          737.34113    659.48223   0.001468429 
  668          719.47861    658.21373   0.001497006 
  679          707.95688    656.94806   0.001472754 
  658          700.2135     655.68521   0.001519757 
  687          694.69849    654.42519   0.001455604 
  722          690.51273    653.16798   0.001385042 
  704          687.09362    651.91359   0.001420455 
  670          684.06928    650.662     0.001492537 
  680          681.17501    649.41322   0.001470588 
  628          678.25827    648.16723   0.001592357 
  710          675.22769    646.92403   0.001408451 
  661          672.10952    645.68362   0.001512859 
  635          668.969      644.44599   0.001574803 
  643          665.88827    643.21114   0.00155521 
  672          662.94492    641.97906   0.001488095 
  645          660.17302    640.74974   0.001550388 
  645          657.59861    639.52319   0.001550388 
  678          655.22173    638.29939   0.001474926 
  641          653.03025    637.07835   0.001560062 
  613          651.00686    635.86004   0.001631321 
  613          649.13334    634.64449   0.001631321 
  637          647.3927     633.43166   0.001569859 
  610          645.77056    632.22157   0.001639344 
  629          644.2556     631.0142    0.001589825 
  635          642.83948    629.80956   0.001574803 
  601          641.51706    628.60763   0.001663894 
  668          640.28659    627.40841   0.001497006 
  619          639.14977    626.2119    0.001615509 
  651          638.11252    625.01809   0.001536098 
  623          637.186      623.82697   0.001605136 
  616          636.38811    622.63855   0.001623377 
  658          635.74651    621.45281   0.001519757 
  664          635.30327    620.26975   0.001506024 
  644          635.12272    619.08937   0.001552795 
  633          635.30771    617.91167   0.001579779 
  647          636.03297    616.73662   0.001545595 
  573          637.61737    615.56424   0.001745201 
  628          640.65875    614.39452   0.001592357 
  622          646.21188    613.22745   0.001607717 
  590          655.88163    612.06302   0.001694915 
  668          671.43258    610.90124   0.001497006 
  702          692.30012    609.74209   0.001424501 
  744          709.19038    608.58558   0.001344086 
  747          710.00411    607.43169   0.001338688 
  779          700.43885    606.28043   0.001283697 
  720          686.3643     605.13178   0.001388889 
  665          669.61156    603.98575   0.001503759 
  656          656.70007    602.84232   0.00152439 
  664          650.40595    601.7015    0.001506024 
  696          649.44067    600.56328   0.001436782 
  667          649.46474    599.42764   0.00149925 
  641          646.06853    598.2946    0.001560062 
  671          640.59179    597.16414   0.001490313 
  677          634.23092    596.03626   0.001477105 
  681          627.26864    594.91096   0.001468429 
  672          621.39255    593.78822   0.001488095 
  679          617.15846    592.66805   0.001472754 
  680          614.20992    591.55044   0.001470588 
  655          612.1162     590.43539   0.001526718 
  694          610.57461    589.32288   0.001440922 
  679          609.40491    588.21292   0.001472754 
  667          608.50983    587.1055    0.00149925 
  783          607.83973    586.00062   0.001277139 
  681          607.36995    584.89827   0.001468429 
  673          607.08449    583.79844   0.001485884 
  758          606.95881    582.70114   0.001319261 
  710          606.94679    581.60635   0.001408451 
  742          607.05491    580.51408   0.001347709 
  696          607.29476    579.42431   0.001436782 
  645          607.67914    578.33705   0.001550388 
  600          608.23536    577.25228   0.001666667 
  662          609.0008     576.17001   0.001510574 
  594          610.00153    575.09023   0.001683502 
  654          611.26249    574.01293   0.001529052 
  658          612.8009     572.93812   0.001519757 
  659          614.62976    571.86577   0.001517451 
  667          616.76676    570.7959    0.00149925 
  716          619.25253    569.7285    0.001396648 
  674          622.17761    568.66355   0.00148368 
  666          625.71331    567.60106   0.001501502 
  655          630.14861    566.54102   0.001526718 
  682          635.95432    565.48343   0.001466276 
  652          643.90813    564.42829   0.001533742 
  677          655.29302    563.37558   0.001477105 
  641          672.08525    562.3253    0.001560062 
  725          696.83828    561.27745   0.00137931 
  752          731.12541    560.23203   0.001329787 
  746          769.47732    559.18903   0.001340483 
  818          796.86969    558.14844   0.001222494 
  810          813.82431    557.11026   0.001234568 
  815          834.22969    556.07449   0.001226994 
  893          863.67785    555.04112   0.001119821 
  1006         916.98048    554.01014   0.000994036 
  1082         1021.10046   552.98156   0.000924214 
  1296         1220.73833   551.95537   0.000771605 
  1570         1590.91118   550.93156   0.000636943 
  2117         2215.93234   549.91013   0.000472367 
  2729         3030.63789   548.89107   0.000366435 
  3520         3470.79488   547.87438   0.000284091 
  3744         3236.74217   546.86006   0.000267094 
  3048         2871.75657   545.8481    0.000328084 
  2378         2363.70242   544.83849   0.000420521 
  1869         1765.30811   543.83123   0.000535045 
  1302         1326.26895   542.82633   0.000768049 
  890          1061.31409   541.82376   0.001123596 
  758          908.14554    540.82354   0.001319261 
  695          816.53281    539.82564   0.001438849 
  681          757.69663    538.83008   0.001468429 
  662          717.28556    537.83684   0.001510574 
  615          688.20899    536.84592   0.001626016 
  650          666.63864    535.85732   0.001538462 
  684          650.29912    534.87103   0.001461988 
  634          637.74985    533.88705   0.001577287 
  605          628.04529    532.90537   0.001652893 
  602          620.55072    531.92599   0.00166113 
  583          614.82834    530.9489    0.001715266 
  616          610.57119    529.9741    0.001623377 
  599          607.54511    529.00159   0.001669449 
  622          605.58247    528.03135   0.001607717 
  624          604.55976    527.0634    0.001602564 
  574          604.4068     526.09771   0.00174216 
  589          605.14605    525.1343    0.001697793 
  580          606.92107    524.17314   0.001724138 
  609          610.04069    523.21425   0.001642036 
  607          615.03052    522.25761   0.001647446 
  597          622.71821    521.30322   0.001675042 
  591          634.35678    520.35108   0.001692047 
  600          651.76624    519.40117   0.001666667 
  652          677.41213    518.45351   0.001533742 
  681          714.17118    517.50808   0.001468429 
  703          763.85646    516.56487   0.001422475 
  781          822.46401    515.62389   0.00128041 
  852          873.28224    514.68513   0.001173709 
  914          894.16521    513.74859   0.001094092 
  972          882.80551    512.81426   0.001028807 
  885          851.64069    511.88213   0.001129944 
  853          808.36778    510.95221   0.001172333 
  808          762.82448    510.02449   0.001237624 
  767          725.81936    509.09896   0.001303781 
  714          701.75426    508.17562   0.00140056 
  715          690.66393    507.25447   0.001398601 
  732          692.29981    506.3355    0.00136612 
  713          708.37321    505.4187    0.001402525 
  760          743.55245    504.50408   0.001315789 
  811          805.03775    503.59163   0.001233046 
  909          897.11029    502.68134   0.00110011 
  1013         999.15995    501.77322   0.000987167 
  1028         1050.17616   500.86724   0.000972763 
  1066         1039.55951   499.96343   0.000938086 
  1017         1017.41258   499.06176   0.000983284 
  963          991.32447    498.16223   0.001038422 
  922          980.90592    497.26484   0.001084599 
  1001         1026.4237    496.36959   0.000999001 
  1097         1147.48985   495.47647   0.000911577 
  1388         1326.50988   494.58547   0.000720461 
  1520         1471.73219   493.6966    0.000657895 
  1676         1516.95425   492.80985   0.000596659 
  1632         1515.76944   491.92521   0.000612745 
  1568         1441.72556   491.04268   0.000637755 
  1345         1289.63066   490.16226   0.000743494 
  1134         1144.89018   489.28394   0.000881834 
  975          1028.43333   488.40772   0.001025641 
  931          946.32423    487.53359   0.001074114 
  802          911.21299    486.66156   0.001246883 
  801          908.99504    485.7916    0.001248439 
  872          901.09129    484.92373   0.001146789 
  875          875.3286     484.05794   0.001142857 
  819          851.38398    483.19422   0.001221001 
  781          829.17787    482.33257   0.00128041 
  835          813.86805    481.47299   0.001197605 
  833          821.54114    480.61546   0.00120048 
  882          859.1525     479.75999   0.001133787 
  890          921.89752    478.90658   0.001123596 
  910          985.2692     478.05522   0.001098901 
  978          1032.71626   477.2059    0.001022495 
  1055         1093.51175   476.35862   0.000947867 
  1181         1196.06219   475.51338   0.00084674 
  1442         1385.52407   474.67017   0.000693481 
  1910         1787.99994   473.82899   0.00052356 
  2691         2621.7082    472.98983   0.000371609 
  3777         4094.15497   472.1527    0.00026476 
  5386         5788.2775    471.31758   0.000185667 
  6796         6004.59737   470.48447   0.000147145 
  6118         5160.743     469.65338   0.000163452 
  4857         4547.00614   468.82428   0.000205888 
  4023         3529.01462   467.99719   0.000248571 
  2906         2381.24963   467.1721    0.000344116 
  1676         1627.28524   466.349     0.000596659 
  1190         1212.96009   465.52789   0.000840336 
  958          989.95683    464.70876   0.001043841 
  803          859.61081    463.89161   0.00124533 
  738          774.79842    463.07644   0.001355014 
  689          715.394      462.26325   0.001451379 
  658          671.85717    461.45202   0.001519757 
  637          638.88808    460.64276   0.001569859 
  598          613.24848    459.83546   0.001672241 
  587          592.86244    459.03012   0.001703578 
  582          576.34124    458.22673   0.001718213 
  584          562.73064    457.42529   0.001712329 
  563          551.3552     456.62579   0.001776199 
  606          541.72719    455.82824   0.001650165 
  572          533.48637    455.03263   0.001748252 
  616          526.36289    454.23895   0.001623377 
  504          520.15065    453.4472    0.001984127 
  554          514.69209    452.65737   0.001805054 
  511          509.85816    451.86947   0.001956947 
  537          505.55241    451.08349   0.001862197 
  591          501.69574    450.29942   0.001692047 
  555          498.22606    449.51726   0.001801802 
  571          495.0896     448.73701   0.001751313 
  535          492.24548    447.95867   0.001869159 
  543          489.65957    447.18222   0.001841621 
  506          487.30383    446.40767   0.001976285 
  558          485.15522    445.63501   0.001792115 
  489          483.19525    444.86423   0.00204499 
  521          481.40883    444.09535   0.001919386 
  515          479.78412    443.32834   0.001941748 
  532          478.31196    442.56321   0.001879699 
  494          476.98579    441.79995   0.002024291 
  484          475.80138    441.03856   0.002066116 
  507          474.75794    440.27903   0.001972387 
  498          473.85356    439.52137   0.002008032 
  481          473.09197    438.76556   0.002079002 
  471          472.47839    438.01161   0.002123142 
  487          472.02196    437.25951   0.002053388 
  504          471.73144    436.50925   0.001984127 
  509          471.62275    435.76084   0.001964637 
  436          471.71488    435.01427   0.002293578 
  469          472.03985    434.26953   0.002132196 
  446          472.61175    433.52662   0.002242152 
  458          473.47583    432.78554   0.002183406 
  503          474.67765    432.04628   0.001988072 
  451          476.27679    431.30885   0.002217295 
  487          478.32178    430.57323   0.002053388 
  508          480.91663    429.83942   0.001968504 
  503          484.13662    429.10742   0.001988072 
  489          488.09207    428.37723   0.00204499 
  516          492.88009    427.64884   0.001937984 
  461          498.58857    426.92225   0.002169197 
  554          505.26747    426.19745   0.001805054 
  556          512.89098    425.47444   0.001798561 
  604          521.32029    424.75322   0.001655629 
  580          530.29452    424.03379   0.001724138 
  575          539.46905    423.31613   0.00173913 
  637          548.5183     422.60025   0.001569859 
  655          557.23537    421.88614   0.001526718 
  584          565.56081    421.1738    0.001712329 
  652          573.55523    420.46323   0.001533742 
  672          581.43283    419.75441   0.001488095 
  672          589.78812    419.04736   0.001488095 
  675          600.0097     418.34206   0.001481481 
  682          614.55582    417.63851   0.001466276 
  671          636.23004    416.93671   0.001490313 
  727          663.59403    416.23665   0.001375516 
  725          681.72545    415.53833   0.00137931 
  651          678.0335     414.84174   0.001536098 
  691          669.16841    414.14689   0.001447178 
  687          663.84793    413.45377   0.001455604 
  678          650.08917    412.76238   0.001474926 
  595          622.12274    412.0727    0.001680672 
  583          591.26613    411.38475   0.001715266 
  574          566.29292    410.69851   0.00174216 
  621          542.85324    410.01398   0.001610306 
  498          521.46317    409.33116   0.002008032 
  536          506.54346    408.65004   0.001865672 
  481          499.04907    407.97063   0.002079002 
  505          498.91228    407.29291   0.001980198 
  487          506.9795     406.61689   0.002053388 
  566          524.79949    405.94255   0.001766784 
  571          551.43155    405.2699    0.001751313 
  604          577.71282    404.59894   0.001655629 
  619          593.28823    403.92965   0.001615509 
  568          592.86895    403.26205   0.001760563 
  562          575.3337     402.59611   0.001779359 
  552          550.84988    401.93184   0.001811594 
  486          524.56341    401.26924   0.002057613 
  459          497.43035    400.60831   0.002178649 
  509          474.99341    399.94903   0.001964637 
  429          459.27664    399.2914    0.002331002 
  449          448.77553    398.63543   0.002227171 
  392          441.66363    397.98111   0.00255102 
  397          437.2376     397.32843   0.002518892 
  397          433.52357    396.67739   0.002518892 
  418          430.65905    396.02799   0.002392344 
  394          428.38898    395.38023   0.002538071 
  425          426.86031    394.73409   0.002352941 
  414          425.38869    394.08959   0.002415459 
  446          424.21071    393.44671   0.002242152 
  423          423.2921     392.80545   0.002364066 
  412          422.60629    392.16581   0.002427184 
  376          422.14343    391.52778   0.002659574 
  421          421.89924    390.89136   0.002375297 
  399          421.87682    390.25655   0.002506266 
  419          422.08465    389.62335   0.002386635 
  446          422.55142    388.99174   0.002242152 
  428          423.33691    388.36173   0.002336449 
  399          424.55935    387.73332   0.002506266 
  435          426.43316    387.1065    0.002298851 
  455          429.3704     386.48126   0.002197802 
  468          434.11273    385.85761   0.002136752 
  441          441.87622    385.23554   0.002267574 
  470          454.30703    384.61505   0.00212766 
  431          472.58225    383.99613   0.002320186 
  477          493.45157    383.37878   0.002096436 
  530          504.41918    382.763     0.001886792 
  520          499.96661    382.14878   0.001923077 
  529          491.54012    381.53612   0.001890359 
  524          481.802      380.92502   0.001908397 
  482          467.54244    380.31547   0.002074689 
  439          453.41952    379.70748   0.002277904 
  442          443.21782    379.10103   0.002262443 
  386          436.96618    378.49612   0.002590674 
  443          433.93737    377.89276   0.002257336 
  417          433.65721    377.29093   0.002398082 
  446          435.41804    376.69064   0.002242152 
  459          436.68004    376.09188   0.002178649 
  431          434.43282    375.49465   0.002320186 
  429          430.38744    374.89894   0.002331002 
  390          426.57929    374.30475   0.002564103 
  458          422.09413    373.71208   0.002183406 
  432          417.2642     373.12093   0.002314815 
  418          413.36755    372.53128   0.002392344 
  451          410.6298     371.94315   0.002217295 
  398          408.77402    371.35652   0.002512563 
  453          407.51556    370.77139   0.002207506 
  365          406.65416    370.18776   0.002739726 
  378          406.06869    369.60563   0.002645503 
  425          405.68978    369.02499   0.002352941 
  417          405.47794    368.44583   0.002398082 
  403          405.41029    367.86817   0.00248139 
  391          405.47406    367.29198   0.002557545 
  360          405.6633     366.71727   0.002777778 
  391          405.97859    366.14405   0.002557545 
  413          406.42691    365.57229   0.002421308 
  406          407.0259     365.002     0.002463054 
  413          407.80739    364.43318   0.002421308 
  377          408.8207     363.86583   0.00265252 
  346          410.12564    363.29993   0.002890173 
  408          411.73848    362.73549   0.00245098 
  394          413.50048    362.17251   0.002538071 
  433          415.25369    361.61097   0.002309469 
  404          417.29654    361.05089   0.002475248 
  355          419.79387    360.49225   0.002816901 
  440          422.30216    359.93505   0.002272727 
  390          424.44867    359.37929   0.002564103 
  457          426.08264    358.82496   0.002188184 
  412          427.38952    358.27207   0.002427184 
  394          428.82862    357.7206    0.002538071 
  414          430.47197    357.17056   0.002415459 
  438          432.34927    356.62195   0.002283105 
  457          434.73476    356.07475   0.002188184 
  407          437.77314    355.52897   0.002457002 
  445          441.42589    354.98461   0.002247191 
  469          445.66831    354.44165   0.002132196 
  473          450.48307    353.9001    0.002114165 
  424          455.87693    353.35996   0.002358491 
  458          461.87271    352.82122   0.002183406 
  439          468.51101    352.28387   0.002277904 
  424          475.85673    351.74793   0.002358491 
  418          484.01215    351.21337   0.002392344 
  465          493.12293    350.6802    0.002150538 
  488          503.38793    350.14842   0.00204918 
  482          515.02635    349.61802   0.002074689 
  469          528.33145    349.089     0.002132196 
  467          543.64492    348.56136   0.002141328 
  515          561.37422    348.0351    0.001941748 
  516          582.01013    347.5102    0.001937984 
  495          606.18215    346.98667   0.002020202 
  528          634.69429    346.46451   0.001893939 
  536          668.62433    345.94371   0.001865672 
  595          709.43419    345.42426   0.001680672 
  606          759.1158     344.90618   0.001650165 
  623          820.45547    344.38945   0.001605136 
  766          897.40921    343.87406   0.001305483 
  820          995.7045     343.36003   0.001219512 
  969          1123.94841   342.84733   0.001031992 
  1089         1295.50764   342.33598   0.000918274 
  1380         1532.01515   341.82597   0.000724638 
  1748         1871.27945   341.31729   0.000572082 
  2408         2389.1615    340.80995   0.000415282 
  3443         3265.28254   340.30393   0.000290444 
  5128         4926.9824    339.79924   0.000195008 
  8262         8164.648     339.29587   0.000121036 
  13150        13761.20791  338.79383   0.000076046 
  19182        20214.86043  338.2931    0.000052132 
  23442        20971.3483   337.79368   0.000042658 
  20351        17225.52722  337.29558   0.000049138 
  15322        15310.66588  336.79879   0.000065266 
  13256        13473.80612  336.3033    0.000075438 
  10616        9421.81586   335.80912   0.000094197 
  5968         5875.16883   335.31623   0.00016756 
  3130         3748.45655   334.82464   0.000319489 
  2108         2604.36157   334.33435   0.000474383 
  1659         1974.0745    333.84535   0.000602773 
  1327         1589.45636   333.35764   0.00075358 
  1150         1331.48374   332.87121   0.000869565 
  1072         1148.13879   332.38607   0.000932836 
  929          1012.85615   331.9022    0.001076426 
  842          910.08706    331.41961   0.001187648 
  783          830.26648    330.9383    0.001277139 
  715          767.23937    330.45826   0.001398601 
  707          716.73312    329.97948   0.001414427 
  679          675.77902    329.50198   0.001472754 
  612          642.36581    329.02573   0.001633987 
  609          615.03225    328.55075   0.001642036 
  623          592.67929    328.07702   0.001605136 
  542          574.51005    327.60454   0.001845018 
  558          559.96231    327.13332   0.001792115 
  518          548.65744    326.66335   0.001930502 
  509          540.34763    326.19462   0.001964637 
  545          534.78558    325.72714   0.001834862 
  533          531.45918    325.26089   0.001876173 
  526          529.65743    324.79589   0.001901141 
  541          529.417      324.33212   0.001848429 
  523          531.02175    323.86958   0.001912046 
  512          534.16099    323.40827   0.001953125 
  535          538.5775     322.94818   0.001869159 
  581          544.4831     322.48932   0.00172117 
  601          552.14982    322.03168   0.001663894 
  598          561.80582    321.57526   0.001672241 
  569          573.71652    321.12005   0.001757469 
  654          588.14858    320.66606   0.001529052 
  621          605.3704     320.21327   0.001610306 
  621          625.5887     319.7617    0.001610306 
  708          648.44148    319.31132   0.001412429 
  683          670.33437    318.86215   0.001464129 
  717          681.00355    318.41418   0.0013947 
  679          675.50044    317.9674    0.001472754 
  693          662.80041    317.52182   0.001443001 
  689          646.50766    317.07743   0.001451379 
  589          623.22848    316.63423   0.001697793 
  593          595.44897    316.19221   0.001686341 
  615          568.05007    315.75137   0.001626016 
  578          542.66749    315.31171   0.001730104 
  551          519.4257     314.87323   0.001814882 
  549          498.27582    314.43593   0.001821494 
  518          479.23938    313.9998    0.001930502 
  481          462.29834    313.56483   0.002079002 
  449          447.36091    313.13103   0.002227171 
  478          434.30054    312.6984    0.00209205 
  405          422.94602    312.26693   0.002469136 
  387          413.09154    311.83661   0.002583979 
  410          404.53014    311.40745   0.002439024 
  393          397.07067    310.97945   0.002544529 
  366          390.542      310.55259   0.00273224 
  367          384.80636    310.12689   0.002724796 
  399          379.74092    309.70232   0.002506266 
  385          375.24399    309.27891   0.002597403 
  394          371.23532    308.85663   0.002538071 
  355          368.15174    308.43548   0.002816901 
  365          364.92735    308.01548   0.002739726 
  370          362.01923    307.5966    0.002702703 
  374          359.38396    307.17885   0.002673797 
  369          357.25509    306.76223   0.002710027 
  365          355.09465    306.34674   0.002739726 
  355          353.14172    305.93237   0.002816901 
  330          351.37427    305.51911   0.003030303 
  395          349.78431    305.10697   0.002531646 
  399          348.36496    304.69595   0.002506266 
  359          347.11575    304.28603   0.002785515 
  372          346.03792    303.87723   0.002688172 
  370          345.14228    303.46953   0.002702703 
  359          344.44666    303.06294   0.002785515 
  374          343.98225    302.65744   0.002673797 
  399          343.79318    302.25305   0.002506266 
  380          343.9543     301.84975   0.002631579 
  334          344.58511    301.44754   0.002994012 
  359          345.88988    301.04643   0.002785515 
  374          348.24483    300.6464    0.002673797 
  380          352.33913    300.24746   0.002631579 
  357          359.35154    299.8496    0.00280112 
  392          370.99337    299.45282   0.00255102 
  366          388.96053    299.05712   0.00273224 
  389          411.93342    298.66249   0.002570694 
  431          428.75156    298.26894   0.002320186 
  484          426.9666     297.87646   0.002066116 
  443          416.45085    297.48505   0.002257336 
  394          408.31904    297.0947    0.002538071 
  403          397.95207    296.70541   0.00248139 
  401          382.63772    296.31719   0.002493766 
  384          368.58592    295.93002   0.002604167 
  348          358.80624    295.54391   0.002873563 
  394          352.63363    295.15885   0.002538071 
  332          348.82343    294.77485   0.003012048 
  370          346.48776    294.39189   0.002702703 
  385          345.20899    294.00997   0.002597403 
  364          344.93943    293.6291    0.002747253 
  356          345.74348    293.24927   0.002808989 
  381          347.09281    292.87048   0.002624672 
  365          346.9862     292.49273   0.002739726 
  368          344.3921     292.116     0.002717391 
  393          341.35838    291.74031   0.002544529 
  364          338.86715    291.36565   0.002747253 
  339          335.9173     290.99201   0.002949853 
  337          332.64198    290.6194    0.002967359 
  363          329.86303    290.2478    0.002754821 
  378          327.89655    289.87723   0.002645503 
  351          326.5795     289.50767   0.002849003 
  372          325.73289    289.13913   0.002688172 
  360          325.24841    288.77159   0.002777778 
  336          325.07656    288.40507   0.00297619 
  365          325.23627    288.03955   0.002739726 
  354          325.80122    287.67504   0.002824859 
  362          326.88128    287.31153   0.002762431 
  358          328.53934    286.94902   0.002793296 
  349          330.43817    286.5875    0.00286533 
  369          331.59254    286.22698   0.002710027 
  352          331.84063    285.86745   0.002840909 
  340          332.23856    285.50892   0.002941176 
  360          333.09937    285.15137   0.002777778 
  329          334.06806    284.7948    0.003039514 
  343          335.44356    284.43922   0.002915452 
  356          337.92157    284.08462   0.002808989 
  355          342.0356     283.73099   0.002816901 
  411          348.34059    283.37835   0.00243309 
  315          357.3891     283.02667   0.003174603 
  414          368.98787    282.67597   0.002415459 
  367          381.54577    282.32623   0.002724796 
  421          394.55691    281.97747   0.002375297 
  421          407.67008    281.62966   0.002375297 
  483          416.02288    281.28282   0.002070393 
  455          415.50102    280.93694   0.002197802 
  440          409.60106    280.59201   0.002272727 
  410          402.74372    280.24804   0.002439024 
  455          394.89118    279.90502   0.002197802 
  409          385.86747    279.56295   0.002444988 
  417          377.46101    279.22183   0.002398082 
  348          370.79902    278.88165   0.002873563 
  369          366.22508    278.54242   0.002710027 
  390          363.8792     278.20413   0.002564103 
  386          363.33382    277.86678   0.002590674 
  388          364.0327     277.53036   0.00257732 
  411          365.92417    277.19488   0.00243309 
  380          369.16986    276.86033   0.002631579 
  360          373.90007    276.52671   0.002777778 
  384          380.32961    276.19402   0.002604167 
  413          388.73939    275.86225   0.002421308 
  395          400.28149    275.53141   0.002531646 
  369          417.1835     275.20148   0.002710027 
  432          444.1184     274.87248   0.002314815 
  483          487.45404    274.54439   0.002070393 
  547          551.30319    274.21721   0.001828154 
  595          618.00085    273.89095   0.001680672 
  621          635.39183    273.56559   0.001610306 
  569          612.33464    273.24114   0.001757469 
  579          602.96175    272.9176    0.001727116 
  564          606.06255    272.59496   0.00177305 
  568          593.56042    272.27322   0.001760563 
  555          577.90533    271.95238   0.001801802 
  545          578.95363    271.63244   0.001834862 
  568          599.46738    271.31338   0.001760563 
  620          636.95279    270.99522   0.001612903 
  619          684.43077    270.67795   0.001615509 
  646          730.41631    270.36157   0.001547988 
  672          777.4442     270.04607   0.001488095 
  785          840.58828    269.73146   0.001273885 
  877          926.66516    269.41772   0.001140251 
  938          1038.74086   269.10487   0.001066098 
  1103         1192.18644   268.79289   0.000906618 
  1366         1414.41857   268.48178   0.000732064 
  1726         1747.67021   268.17155   0.000579374 
  2353         2278.72292   267.86219   0.000424989 
  3459         3217.51768   267.55369   0.000289101 
  5416         5031.50846   267.24606   0.000184638 
  8479         8448.33676   266.9393    0.000117938 
  13686        13746.48704  266.63339   0.000073067 
  18605        17864.59147  266.32834   0.000053749 
  19049        15981.36983  266.02416   0.000052496 
  14684        12707.55432  265.72082   0.000068101 
  11637        11794.70584  265.41834   0.000085933 
  11042        10975.51973  265.11671   0.000090563 
  8873         7947.39383   264.81593   0.000112701 
  5435         5006.94188   264.51599   0.000183993 
  2827         3186.42441   264.2169    0.000353732 
  1864         2198.48526   263.91865   0.000536481 
  1345         1658.65325   263.62124   0.000743494 
  1136         1335.06392   263.32467   0.000880282 
  961          1122.56987   263.02893   0.001040583 
  840          973.89052    262.73403   0.001190476 
  795          862.0553     262.43996   0.001257862 
  734          773.89719    262.14672   0.001362398 
  656          705.9138     261.85431   0.00152439 
  583          653.01102    261.56272   0.001715266 
  589          607.10499    261.27195   0.001697793 
  534          565.46811    260.98201   0.001872659 
  495          530.57759    260.69289   0.002020202 
  465          502.42842    260.40458   0.002150538 
  435          478.81926    260.11709   0.002298851 
  460          458.91041    259.83041   0.002173913 
  441          443.25138    259.54454   0.002267574 
  426          431.87297    259.25948   0.002347418 
  402          423.72796    258.97523   0.002487562 
  409          416.35959    258.69178   0.002444988 
  410          408.43795    258.40914   0.002439024 
  416          400.31215    258.12729   0.002403846 
  371          392.40404    257.84625   0.002695418 
  385          385.5278     257.566     0.002597403 
  365          380.03377    257.28654   0.002739726 
  402          374.89031    257.00788   0.002487562 
  385          367.98085    256.73001   0.002597403 
  376          359.87282    256.45293   0.002659574 
  342          352.85553    256.17663   0.002923977 
  334          347.06395    255.90112   0.002994012 
  344          341.10787    255.62639   0.002906977 
  330          334.90323    255.35245   0.003030303 
  313          329.3056     255.07928   0.003194888 
  338          324.54959    254.80688   0.00295858 
  324          320.50017    254.53527   0.00308642 
  344          317.01745    254.26442   0.002906977 
  291          313.97247    253.99435   0.003436426 
  299          311.29253    253.72504   0.003344482 
  260          308.90714    253.4565    0.003846154 
  302          306.75544    253.18873   0.003311258 
  284          304.77588    252.92172   0.003521127 
  307          302.91134    252.65546   0.003257329 
  302          301.10296    252.38997   0.003311258 
  289          299.35719    252.12524   0.003460208 
  284          297.654      251.86126   0.003521127 
  298          295.98532    251.59803   0.003355705 
  324          294.39086    251.33555   0.00308642 
  274          292.86097    251.07383   0.003649635 
  265          291.42272    250.81285   0.003773585 
  297          290.09863    250.55261   0.003367003 
  286          288.90167    250.29312   0.003496503 
  308          287.83614    250.03437   0.003246753 
  283          286.9092     249.77636   0.003533569 
  290          286.14284    249.51909   0.003448276 
  299          285.54428    249.26255   0.003344482 
  287          285.12777    249.00675   0.003484321 
  263          284.91533    248.75168   0.003802281 
  254          284.895      248.49734   0.003937008 
  274          284.9874     248.24372   0.003649635 
  268          285.20333    247.99084   0.003731343 
  292          285.78016    247.73867   0.003424658 
  290          286.80526    247.48723   0.003448276 
  305          287.68452    247.23651   0.003278689 
  290          287.52495    246.98651   0.003448276 
  312          286.82755    246.73723   0.003205128 
  308          286.6649     246.48866   0.003246753 
  329          287.21597    246.2408    0.003039514 
  308          288.31418    245.99366   0.003246753 
  329          290.65869    245.74722   0.003039514 
  317          295.54618    245.50149   0.003154574 
  359          304.2357     245.25647   0.002785515 
  417          317.267      245.01215   0.002398082 
  373          331.38823    244.76853   0.002680965 
  432          337.29476    244.52561   0.002314815 
  403          332.74555    244.28339   0.00248139 
  392          326.41387    244.04187   0.00255102 
  398          321.8569     243.80104   0.002512563 
  384          315.58548    243.5609    0.002604167 
  364          306.26286    243.32146   0.002747253 
  338          297.36376    243.0827    0.00295858 
  303          290.80262    242.84463   0.00330033 
  336          286.84825    242.60725   0.00297619 
  304          285.14032    242.37055   0.003289474 
  302          285.27367    242.13453   0.003311258 
  316          287.03453    241.89919   0.003164557 
  243          290.2726     241.66453   0.004115226 
  303          294.47292    241.43055   0.00330033 
  321          298.19791    241.19724   0.003115265 
  300          299.68508    240.9646    0.003333333 
  277          298.97325    240.73263   0.003610108 
  287          297.69258    240.50134   0.003484321 
  276          296.61024    240.27071   0.003623188 
  287          295.36024    240.04074   0.003484321 
  302          294.08683    239.81144   0.003311258 
  309          293.81778    239.58281   0.003236246 
  263          295.62368    239.35483   0.003802281 
  303          300.66634    239.12751   0.00330033 
  307          311.10199    238.90085   0.003257329 
  313          331.00239    238.67484   0.003194888 
  365          366.12911    238.44949   0.002739726 
  423          419.00395    238.22478   0.002364066 
  441          468.49569    238.00073   0.002267574 
  480          467.98654    237.77733   0.002083333 
  427          437.39656    237.55457   0.00234192 
  437          422.80297    237.33245   0.00228833 
  378          419.89139    237.11098   0.002645503 
  361          397.78125    236.89015   0.002770083 
  349          361.91527    236.66996   0.00286533 
  362          333.98327    236.45041   0.002762431 
  300          316.18381    236.23149   0.003333333 
  313          304.22938    236.01321   0.003194888 
  312          296.0534     235.79556   0.003205128 
  323          290.76866    235.57853   0.003095975 
  294          287.5089     235.36214   0.003401361 
  322          285.62541    235.14638   0.00310559 
  294          284.70652    234.93124   0.003401361 
  314          284.50194    234.71673   0.003184713 
  290          284.83597    234.50284   0.003448276 
  289          285.49623    234.28956   0.003460208 
  297          286.29232    234.07691   0.003367003 
  292          287.3006     233.86488   0.003424658 
  309          288.65933    233.65346   0.003236246 
  324          290.35508    233.44265   0.00308642 
  294          292.31729    233.23246   0.003401361 
  320          294.60215    233.02287   0.003125  
  316          297.33148    232.8139    0.003164557 
  284          300.61413    232.60553   0.003521127 
  341          304.5923     232.39777   0.002932551 
  311          309.49963    232.19061   0.003215434 
  326          315.67882    231.98405   0.003067485 
  362          323.40762    231.7781    0.002762431 
  334          332.19914    231.57274   0.002994012 
  337          340.05833    231.36798   0.002967359 
  373          346.41654    231.16382   0.002680965 
  350          354.45359    230.96025   0.002857143 
  365          367.18724    230.75727   0.002739726 
  387          386.28248    230.55488   0.002583979 
  396          413.36767    230.35308   0.002525253 
  418          446.20818    230.15187   0.002392344 
  424          466.02476    229.95125   0.002358491 
  483          463.83755    229.75121   0.002070393 
  455          463.27619    229.55175   0.002197802 
  449          475.17545    229.35287   0.002227171 
  473          490.0588     229.15457   0.002114165 
  454          498.98287    228.95685   0.002202643 
  497          511.36281    228.75971   0.002012072 
  555          534.3378     228.56314   0.001801802 
  539          569.17471    228.36714   0.001855288 
  606          616.37073    228.17172   0.001650165 
  632          677.37438    227.97686   0.001582278 
  777          756.66667    227.78257   0.001287001 
  864          862.59425    227.58885   0.001157407 
  982          1007.6789    227.3957    0.00101833 
  1207         1212.34096   227.2031    0.0008285 
  1528         1515.84332   227.01107   0.00065445 
  2119         2006.6729    226.8196    0.000471921 
  3146         2897.41604   226.62869   0.000317864 
  5073         4623.2985    226.43834   0.000197122 
  8118         7772.86421   226.24854   0.000123183 
  12432        12257.58915  226.05929   0.000080438 
  15362        14704.47088  225.8706    0.000065096 
  14148        12242.94837  225.68246   0.000070681 
  10495        9533.90525   225.49487   0.000095283 
  8691         9009.5804    225.30782   0.000115062 
  8594         9038.92869   225.12132   0.00011636 
  7493         7064.75459   224.93537   0.000133458 
  4685         4560.03892   224.74996   0.000213447 
  2597         2884.71697   224.56509   0.00038506 
  1602         1953.08065   224.38076   0.00062422 
  1084         1448.08973   224.19697   0.000922509 
  914          1151.21381   224.01372   0.001094092 
  737          957.30286    223.831     0.001356852 
  681          821.76727    223.64882   0.001468429 
  598          723.12493    223.46717   0.001672241 
  529          649.65773    223.28605   0.001890359 
  525          594.39499    223.10546   0.001904762 
  484          553.11141    222.9254    0.002066116 
  459          523.21985    222.74586   0.002178649 
  503          502.88601    222.56685   0.001988072 
  455          489.80493    222.38836   0.002197802 
  485          480.09351    222.2104    0.002061856 
  508          469.26125    222.03295   0.001968504 
  497          455.61041    221.85603   0.002012072 
  416          441.12206    221.67962   0.002403846 
  436          427.49941    221.50373   0.002293578 
  420          410.96258    221.32835   0.002380952 
  366          391.34118    221.15348   0.00273224 
  337          372.65999    220.97913   0.002967359 
  335          356.80935    220.80529   0.002985075 
  325          342.72263    220.63196   0.003076923 
  297          329.8071     220.45913   0.003367003 
  313          319.02722    220.28681   0.003194888 
  329          310.51417    220.11499   0.003039514 
  298          303.79889    219.94368   0.003355705 
  277          298.40557    219.77287   0.003610108 
  300          293.97984    219.60255   0.003333333 
  277          290.27306    219.43274   0.003610108 
  266          287.10495    219.26342   0.003759398 
  274          284.336      219.0946    0.003649635 
  254          281.84731    218.92628   0.003937008 
  272          279.5489     218.75844   0.003676471 
  254          277.38109    218.5911    0.003937008 
  281          275.32375    218.42425   0.003558719 
  282          273.38483    218.25788   0.003546099 
  248          271.59363    218.09201   0.004032258 
  246          269.99843    217.92661   0.004065041 
  270          268.67704    217.76171   0.003703704 
  257          267.75063    217.59728   0.003891051 
  257          267.39599    217.43334   0.003891051 
  260          267.83661    217.26988   0.003846154 
  263          269.23601    217.10689   0.003802281 
  245          271.22776    216.94439   0.004081633 
  252          272.18396    216.78236   0.003968254 
  267          270.92274    216.6208    0.003745318 
  250          268.89393    216.45972   0.004     
  284          267.23436    216.2991    0.003521127 
  270          265.55874    216.13896   0.003703704 
  264          263.11451    215.97929   0.003787879 
  273          260.25481    215.82009   0.003663004 
  262          257.67023    215.66135   0.003816794 
  242          255.50466    215.50307   0.004132231 
  254          253.80666    215.34526   0.003937008 
  276          252.58976    215.18791   0.003623188 
  252          251.84417    215.03102   0.003968254 
  205          251.58426    214.8746    0.004878049 
  240          251.8689     214.71862   0.004166667 
  265          252.74352    214.56311   0.003773585 
  256          254.07784    214.40805   0.00390625 
  261          255.50476    214.25345   0.003831418 
  231          257.01034    214.09929   0.004329004 
  252          259.2966     213.94559   0.003968254 
  260          263.09279    213.79234   0.003846154 
  272          269.28057    213.63954   0.003676471 
  284          279.92639    213.48718   0.003521127 
  288          298.68002    213.33527   0.003472222 
  331          329.2825     213.18381   0.003021148 
  387          368.75419    213.03278   0.002583979 
  391          393.32455    212.8822    0.002557545 
  427          387.67851    212.73206   0.00234192 
  433          379.22866    212.58236   0.002309469 
  367          377.66199    212.4331    0.002724796 
  369          371.52463    212.28427   0.002710027 
  351          351.84108    212.13588   0.002849003 
  314          329.29864    211.98793   0.003184713 
  290          313.26868    211.8404    0.003448276 
  322          300.82572    211.69331   0.00310559 
  279          291.69047    211.54665   0.003584229 
  272          287.35571    211.40041   0.003676471 
  289          285.71459    211.2546    0.003460208 
  304          282.23012    211.10922   0.003289474 
  256          277.11707    210.96427   0.00390625 
  265          272.75904    210.81974   0.003773585 
  257          268.91811    210.67563   0.003891051 
  261          264.38117    210.53194   0.003831418 
  252          258.94859    210.38867   0.003968254 
  259          254.03193    210.24582   0.003861004 
  241          249.91184    210.10339   0.004149378 
  261          246.52164    209.96137   0.003831418 
  247          244.0813     209.81977   0.004048583 
  230          242.52004    209.67858   0.004347826 
  230          241.62138    209.5378    0.004347826 
  262          241.21117    209.39744   0.003816794 
  271          241.17983    209.25748   0.003690037 
  228          241.44434    209.11793   0.004385965 
  251          241.87207    208.97879   0.003984064 
  249          242.32415    208.84006   0.004016064 
  242          242.87635    208.70173   0.004132231 
  200          243.69525    208.5638    0.005     
  238          244.85779    208.42628   0.004201681 
  253          246.39854    208.28915   0.003952569 
  234          248.46636    208.15243   0.004273504 
  262          251.36066    208.0161    0.003816794 
  241          255.29385    207.88018   0.004149378 
  218          259.84515    207.74465   0.004587156 
  259          263.22983    207.60951   0.003861004 
  256          264.33185    207.47476   0.00390625 
  239          265.02261    207.34041   0.0041841 
  257          266.91345    207.20645   0.003891051 
  242          269.71888    207.07288   0.004132231 
  259          272.35413    206.9397    0.003861004 
  256          274.99732    206.80691   0.00390625 
  270          278.74466    206.6745    0.003703704 
  301          284.22641    206.54248   0.003322259 
  325          291.86927    206.41084   0.003076923 
  323          302.25045    206.27959   0.003095975 
  311          316.1085     206.14871   0.003215434 
  303          333.60748    206.01822   0.00330033 
  327          351.97968    205.88811   0.003058104 
  330          364.79495    205.75837   0.003030303 
  351          371.72121    205.62901   0.002849003 
  346          379.33797    205.50003   0.002890173 
  391          390.12409    205.37142   0.002557545 
  381          401.15235    205.24318   0.002624672 
  407          409.04094    205.11532   0.002457002 
  426          415.44805    204.98783   0.002347418 
  429          423.0509     204.8607    0.002331002 
  429          432.55677    204.73395   0.002331002 
  445          443.75429    204.60756   0.002247191 
  497          456.16599    204.48154   0.002012072 
  450          469.18309    204.35588   0.002222222 
  524          482.13768    204.23059   0.001908397 
  491          494.49192    204.10566   0.00203666 
  523          506.06801    203.9811    0.001912046 
  510          517.16042    203.85689   0.001960784 
  519          528.30167    203.73304   0.001926782 
  485          539.74895    203.60955   0.002061856 
  575          551.13187    203.48642   0.00173913 
  528          560.9253     203.36365   0.001893939 
  529          566.4958     203.24123   0.001890359 
  530          566.48261    203.11916   0.001886792 
  584          561.638      202.99745   0.001712329 
  549          552.7306     202.87608   0.001821494 
  502          539.45583    202.75507   0.001992032 
  454          521.47034    202.63441   0.002202643 
  442          499.76792    202.51409   0.002262443 
  407          476.04071    202.39412   0.002457002 
  389          451.6339     202.2745    0.002570694 
  399          427.48155    202.15522   0.002506266 
  377          404.34617    202.03629   0.00265252 
  379          382.84719    201.9177    0.002638522 
  337          363.38345    201.79945   0.002967359 
  333          346.11055    201.68154   0.003003003 
  324          331.01429    201.56397   0.00308642 
  330          317.96642    201.44674   0.003030303 
  303          306.79752    201.32984   0.00330033 
  280          297.32648    201.21328   0.003571429 
  310          289.44212    201.09706   0.003225806 
  284          283.10929    200.98117   0.003521127 
  270          278.38692    200.86561   0.003703704 
  265          275.35882    200.75039   0.003773585 
  261          273.77203    200.63549   0.003831418 
  284          272.09412    200.52093   0.003521127 
  269          268.21567    200.40669   0.003717472 
  275          263.02226    200.29278   0.003636364 
  246          258.71889    200.1792    0.004065041 
  257          255.71678    200.06594   0.003891051 
  264          252.85225    199.953     0.003787879 
  238          249.22044    199.84039   0.004201681 
  255          245.56188    199.7281    0.003921569 
  254          242.59281    199.61614   0.003937008 
  245          240.38024    199.50449   0.004081633 
  244          238.7851     199.39316   0.004098361 
  225          237.67265    199.28215   0.004444444 
  208          236.95323    199.17146   0.004807692 
  248          236.57084    199.06108   0.004032258 
  244          236.49074    198.95101   0.004098361 
  216          236.68446    198.84126   0.00462963 
  236          237.12531    198.73183   0.004237288 
  237          237.79689    198.6227    0.004219409 
  208          238.70479    198.51389   0.004807692 
  251          239.86785    198.40538   0.003984064 
  234          241.18587    198.29718   0.004273504 
  243          241.62203    198.1893    0.004115226 
  235          240.87538    198.08171   0.004255319 
  232          238.94797    197.97444   0.004310345 
  216          237.10288    197.86746   0.00462963 
  204          235.59649    197.76079   0.004901961 
  213          234.42846    197.65443   0.004694836 
  230          233.02152    197.54836   0.004347826 
  254          231.8215     197.4426    0.003937008 
  252          231.23544    197.33713   0.003968254 
  225          230.85552    197.23197   0.004444444 
  204          230.15849    197.1271    0.004901961 
  238          229.78333    197.02252   0.004201681 
  238          230.66094    196.91825   0.004201681 
  226          233.03997    196.81426   0.004424779 
  247          236.07513    196.71057   0.004048583 
  222          237.68098    196.60718   0.004504505 
  225          236.91123    196.50407   0.004444444 
  236          235.36945    196.40126   0.004237288 
  207          234.27805    196.29873   0.004830918 
  218          234.15429    196.19649   0.004587156 
  223          234.56395    196.09454   0.004484305 
  214          235.05154    195.99288   0.004672897 
  240          234.95421    195.8915    0.004166667 
  230          232.91235    195.79041   0.004347826 
  203          229.97116    195.6896    0.004926108 
  224          228.05501    195.58908   0.004464286 
  240          227.52643    195.48883   0.004166667 
  221          227.48771    195.38887   0.004524887 
  226          227.12014    195.28919   0.004424779 
  226          227.02166    195.18978   0.004424779 
  202          228.07663    195.09066   0.004950495 
  209          230.84195    194.99181   0.004784689 
  215          236.06202    194.89323   0.004651163 
  256          245.09579    194.79493   0.00390625 
  270          259.85462    194.69691   0.003703704 
  294          282.18365    194.59916   0.003401361 
  348          312.03288    194.50168   0.002873563 
  331          336.00188    194.40447   0.003021148 
  344          331.61153    194.30754   0.002906977 
  323          311.55944    194.21087   0.003095975 
  318          298.02568    194.11447   0.003144654 
  296          295.77438    194.01834   0.003378378 
  295          293.89379    193.92248   0.003389831 
  279          280.84053    193.82688   0.003584229 
  259          264.33887    193.73154   0.003861004 
  262          252.38279    193.63647   0.003816794 
  266          245.56115    193.54167   0.003759398 
  255          241.23533    193.44712   0.003921569 
  244          237.52136    193.35284   0.004098361 
  255          234.38798    193.25882   0.003921569 
  241          232.20806    193.16506   0.004149378 
  231          231.02826    193.07155   0.004329004 
  240          230.21663    192.9783    0.004166667 
  227          229.56485    192.88531   0.004405286 
  234          229.36275    192.79258   0.004273504 
  232          229.62913    192.7001    0.004310345 
  240          229.66988    192.60787   0.004166667 
  217          228.98264    192.5159    0.004608295 
  233          228.29397    192.42418   0.004291845 
  232          228.18727    192.33271   0.004310345 
  207          228.50671    192.24149   0.004830918 
  225          228.64621    192.15052   0.004444444 
  221          228.35897    192.0598    0.004524887 
  224          228.01698    191.96933   0.004464286 
  210          227.86799    191.87911   0.004761905 
  214          227.93393    191.78913   0.004672897 
  225          228.18964    191.69939   0.004444444 
  223          228.61945    191.6099    0.004484305 
  220          229.24123    191.52066   0.004545455 
  238          230.10204    191.43165   0.004201681 
  238          231.28188    191.34289   0.004201681 
  244          232.89099    191.25437   0.004098361 
  215          235.05108    191.16609   0.004651163 
  232          237.78167    191.07805   0.004310345 
  263          240.65931    190.99024   0.003802281 
  222          242.76399    190.90268   0.004504505 
  284          244.08415    190.81535   0.003521127 
  248          245.56795    190.72825   0.004032258 
  247          247.62229    190.6414    0.004048583 
  246          249.94655    190.55477   0.004065041 
  234          251.95775    190.46838   0.004273504 
  249          253.66423    190.38222   0.004016064 
  248          255.52372    190.29629   0.004032258 
  243          257.76226    190.2106    0.004115226 
  249          260.43079    190.12513   0.004016064 
  249          263.55668    190.03989   0.004016064 
  271          267.19318    189.95488   0.003690037 
  247          271.42626    189.8701    0.004048583 
  281          276.3729     189.78555   0.003558719 
  265          282.17075    189.70122   0.003773585 
  275          288.98628    189.61711   0.003636364 
  277          297.02019    189.53323   0.003610108 
  271          306.53042    189.44958   0.003690037 
  292          317.86578    189.36614   0.003424658 
  321          331.51879    189.28293   0.003115265 
  325          348.17183    189.19994   0.003076923 
  333          368.74488    189.11717   0.003003003 
  377          394.2966     189.03461   0.00265252 
  428          425.40066    188.95228   0.002336449 
  472          460.97527    188.87016   0.002118644 
  470          500.66939    188.78826   0.00212766 
  559          549.70933    188.70658   0.001788909 
  592          615.52793    188.62511   0.001689189 
  697          705.54323    188.54386   0.00143472 
  711          829.82891    188.46282   0.00140647 
  876          1007.60555   188.38199   0.001141553 
  1237         1282.57998   188.30138   0.000808407 
  1720         1756.32376   188.22097   0.000581395 
  2677         2651.22059   188.14078   0.000373552 
  4458         4335.17499   188.0608    0.000224316 
  7047         7080.5261    187.98102   0.000141904 
  9338         9841.56504   187.90146   0.000107089 
  9587         9474.10254   187.8221    0.000104308 
  7274         6981.83651   187.74295   0.000137476 
  5347         5447.50551   187.664     0.000187021 
  5149         5437.35515   187.58526   0.000194212 
  5649         6025.11801   187.50672   0.000177022 
  5003         5291.97287   187.42839   0.00019988 
  3532         3599.896     187.35026   0.000283126 
  2138         2290.20968   187.27233   0.000467727 
  1318         1525.44001   187.19461   0.000758725 
  930          1109.56043   187.11708   0.001075269 
  790          872.45488    187.03976   0.001265823 
  698          722.53189    186.96263   0.001432665 
  566          619.3274     186.8857    0.001766784 
  492          544.50105    186.80897   0.00203252 
  496          488.41565    186.73244   0.002016129 
  422          445.30276    186.6561    0.002369668 
  387          411.51793    186.57996   0.002583979 
  387          384.66879    186.50401   0.002583979 
  378          363.16139    186.42825   0.002645503 
  348          345.94998    186.35269   0.002873563 
  345          332.43526    186.27732   0.002898551 
  390          322.41601    186.20215   0.002564103 
  349          316.10835    186.12716   0.00286533 
  328          314.08333    186.05236   0.00304878 
  327          316.82578    185.97776   0.003058104 
  301          322.84449    185.90334   0.003322259 
  320          325.31668    185.82911   0.003125  
  313          318.02496    185.75507   0.003194888 
  313          307.17261    185.68121   0.003194888 
  328          301.0743     185.60754   0.00304878 
  294          301.78529    185.53406   0.003401361 
  284          306.42379    185.46076   0.003521127 
  287          311.21071    185.38764   0.003484321 
  311          315.21955    185.31471   0.003215434 
  277          312.59443    185.24196   0.003610108 
  315          299.35521    185.16939   0.003174603 
  316          284.36459    185.097     0.003164557 
  287          274.93306    185.02479   0.003484321 
  262          270.65194    184.95276   0.003816794 
  287          265.7853     184.88091   0.003484321 
  261          256.15306    184.80924   0.003831418 
  245          245.02202    184.73775   0.004081633 
  265          235.87047    184.66643   0.003773585 
  288          229.18316    184.59529   0.003472222 
  218          224.37457    184.52432   0.004587156 
  250          220.82631    184.45353   0.004     
  234          218.08739    184.38291   0.004273504 
  225          215.8799     184.31247   0.004444444 
  226          214.0355     184.2422    0.004424779 
  233          212.45565    184.1721    0.004291845 
  241          211.07943    184.10217   0.004149378 
  244          209.86602    184.03241   0.004098361 
  236          208.78693    183.96282   0.004237288 
  225          207.82384    183.8934    0.004444444 
  208          206.95782    183.82415   0.004807692 
  220          206.17995    183.75507   0.004545455 
  213          205.48228    183.68616   0.004694836 
  234          204.85966    183.61741   0.004273504 
  240          203.99623    183.54883   0.004166667 
  222          203.51814    183.48041   0.004504505 
  221          203.11055    183.41216   0.004524887 
  202          202.77893    183.34407   0.004950495 
  198          202.37637    183.27614   0.005050505 
  216          202.23205    183.20838   0.00462963 
  235          202.20909    183.14078   0.004255319 
  229          202.31886    183.07334   0.004366812 
  205          202.50897    183.00606   0.004878049 
  222          202.59756    182.93894   0.004504505 
  229          202.45938    182.87199   0.004366812 
  184          202.25594    182.80519   0.005434783 
  200          202.20053    182.73854   0.005     
  209          202.35719    182.67206   0.004784689 
  196          202.66419    182.60573   0.005102041 
  226          203.06219    182.53956   0.004424779 
  214          203.65755    182.47354   0.004672897 
  219          204.65753    182.40768   0.00456621 
  208          206.2973     182.34198   0.004807692 
  227          208.92964    182.27642   0.004405286 
  232          213.14582    182.21102   0.004310345 
  247          219.83719    182.14578   0.004048583 
  257          230.03976    182.08068   0.003891051 
  259          243.92736    182.01574   0.003861004 
  260          257.43257    181.95094   0.003846154 
  217          260.96575    181.8863    0.004608295 
  241          253.2851     181.8218    0.004149378 
  209          244.60737    181.75746   0.004784689 
  216          240.88302    181.69326   0.00462963 
  209          241.14858    181.62921   0.004784689 
  199          239.93667    181.56531   0.005025126 
  220          234.21898    181.50155   0.004545455 
  209          227.92658    181.43794   0.004784689 
  214          224.3033     181.37447   0.004672897 
  213          223.70366    181.31115   0.004694836 
  215          225.31364    181.24797   0.004651163 
  214          226.31397    181.18494   0.004672897 
  222          223.87329    181.12205   0.004504505 
  211          219.88618    181.0593    0.004739336 
  220          217.18788    180.99669   0.004545455 
  196          216.43681    180.93422   0.005102041 
  229          216.52775    180.8719    0.004366812 
  203          215.65147    180.80971   0.004926108 
  226          214.18125    180.74766   0.004424779 
  219          213.7901     180.68575   0.00456621 
  224          215.185      180.62398   0.004464286 
  254          218.11597    180.56235   0.003937008 
  249          221.70223    180.50085   0.004016064 
  236          226.12504    180.43949   0.004237288 
  265          233.27814    180.37827   0.003773585 
  253          244.1897     180.31718   0.003952569 
  287          256.53724    180.25622   0.003484321 
  260          263.88981    180.1954    0.003846154 
  309          263.04728    180.13471   0.003236246 
  249          260.68046    180.07416   0.004016064 
  278          263.89043    180.01373   0.003597122 
  302          274.14438    179.95344   0.003311258 
  304          287.75735    179.89328   0.003289474 
  326          298.26606    179.83325   0.003067485 
  297          304.39254    179.77336   0.003367003 
  308          309.39376    179.71359   0.003246753 
  349          317.1965     179.65394   0.00286533 
  396          337.37964    179.59443   0.002525253 
  419          379.80431    179.53505   0.002386635 
  462          451.15226    179.47579   0.002164502 
  535          545.92028    179.41666   0.001869159 
  582          612.59091    179.35766   0.001718213 
  547          579.67276    179.29878   0.001828154 
  523          496.30357    179.24002   0.001912046 
  405          442.65       179.18139   0.002469136 
  432          433.90499    179.12289   0.002314815 
  372          446.38181    179.06451   0.002688172 
  385          428.2746     179.00625   0.002597403 
  357          374.18821    178.94811   0.00280112 
  301          323.07541    178.8901    0.003322259 
  233          288.82062    178.83221   0.004291845 
  265          269.31685    178.77443   0.003773585 
  249          261.28863    178.71678   0.004016064 
  223          262.07926    178.65925   0.004484305 
  313          273.91407    178.60184   0.003194888 
  290          302.17331    178.54454   0.003448276 
  387          351.55417    178.48737   0.002583979 
  409          403.51395    178.43031   0.002444988 
  433          399.81298    178.37337   0.002309469 
  381          355.61136    178.31654   0.002624672 
  334          330.50471    178.25983   0.002994012 
  358          338.09264    178.20324   0.002793296 
  383          365.11474    178.14676   0.002610966 
  392          370.14676    178.0904    0.00255102 
  345          333.46037    178.03415   0.002898551 
  288          293.10036    177.97801   0.003472222 
  277          268.39907    177.92199   0.003610108 
  266          257.03968    177.86608   0.003759398 
  235          250.1288     177.81028   0.004255319 
  249          240.23863    177.7546    0.004016064 
  227          228.70071    177.69902   0.004405286 
  260          219.36114    177.64356   0.003846154 
  233          213.05507    177.5882    0.004291845 
  202          209.18332    177.53296   0.004950495 
  221          206.91158    177.47782   0.004524887 
  189          205.36688    177.42279   0.005291005 
  184          204.11121    177.36787   0.005434783 
  197          203.36278    177.31306   0.005076142 
  199          203.34782    177.25835   0.005025126 
  194          204.10651    177.20376   0.005154639 
  184          205.61327    177.14926   0.005434783 
  206          207.973      177.09488   0.004854369 
  224          211.81297    177.0406    0.004464286 
  198          218.2655     176.98642   0.005050505 
  247          228.90429    176.93235   0.004048583 
  206          245.70112    176.87838   0.004854369 
  256          269.93857    176.82451   0.00390625 
  253          297.63094    176.77075   0.003952569 
  307          312.85376    176.71709   0.003257329 
  270          303.25595    176.66353   0.003703704 
  250          283.4321     176.61007   0.004     
  245          270.29138    176.55671   0.004081633 
  257          267.18103    176.50346   0.003891051 
  257          267.49081    176.4503    0.003891051 
  235          259.94134    176.39725   0.004255319 
  227          244.02523    176.34429   0.004405286 
  218          228.33369    176.29143   0.004587156 
  208          216.7529     176.23867   0.004807692 
  179          209.02999    176.186     0.005586592 
  200          204.04733    176.13344   0.005     
  220          200.8411     176.08097   0.004545455 
  194          198.76395    176.0286    0.005154639 
  178          197.43192    175.97632   0.005617978 
  215          196.63377    175.92414   0.004651163 
  180          196.2595     175.87205   0.005555556 
  192          196.25865    175.82006   0.005208333 
  207          196.61351    175.76816   0.004830918 
  222          197.29068    175.71635   0.004504505 
  199          198.0897     175.66464   0.005025126 
  148          198.45233    175.61302   0.006756757 
  221          198.02484    175.5615    0.004524887 
  219          197.30815    175.51006   0.00456621 
  187          196.83758    175.45872   0.005347594 
  208          196.76739    175.40747   0.004807692 
  223          196.98364    175.3563    0.004484305 
  213          197.25553    175.30523   0.004694836 
  199          197.65374    175.25425   0.005025126 
  216          198.24713    175.20336   0.00462963 
  228          198.34152    175.15255   0.004385965 
  223          197.35431    175.10184   0.004484305 
  227          196.04898    175.05121   0.004405286 
  265          195.27784    175.00067   0.003773585 
  275          195.23906    174.95022   0.003636364 
  292          195.67057    174.89985   0.003424658 
  287          196.08702    174.84957   0.003484321 
  268          196.52998    174.79938   0.003731343 
  315          197.44079    174.74927   0.003174603 
  318          198.61262    174.69924   0.003144654 
  315          199.35313    174.6493    0.003174603 
  289          200.00406    174.59945   0.003460208 
  260          201.65805    174.54968   0.003846154 
  289          205.0356     174.49999   0.003460208 
  298          210.54016    174.45039   0.003355705 
  244          217.46248    174.40086   0.004098361 
  294          222.43369    174.35142   0.003401361 
  257          221.39076    174.30206   0.003891051 
  241          216.32372    174.25279   0.004149378 
  231          212.20649    174.20359   0.004329004 
  231          211.02921    174.15448   0.004329004 
  243          212.13171    174.10544   0.004115226 
  230          212.92429    174.05648   0.004347826 
  226          211.59046    174.00761   0.004424779 
  204          209.28631    173.95881   0.004901961 
  200          207.18677    173.91009   0.005     
  210          205.82271    173.86145   0.004761905 
  185          205.03304    173.81289   0.005405405 
  223          204.74536    173.7644    0.004484305 
  212          205.53072    173.71599   0.004716981 
  243          207.672      173.66766   0.004115226 
  225          211.47667    173.61941   0.004444444 
  243          217.33786    173.57123   0.004115226 
  206          224.34541    173.52312   0.004854369 
  234          228.78432    173.47509   0.004273504 
  220          226.85837    173.42714   0.004545455 
  228          221.58199    173.37926   0.004385965 
  214          217.84383    173.33145   0.004672897 
  217          217.10217    173.28372   0.004608295 
  221          218.22072    173.23606   0.004524887 
  227          218.24097    173.18848   0.004405286 
  238          215.69948    173.14096   0.004201681 
  241          212.61566    173.09352   0.004149378 
  253          210.64208    173.04615   0.003952569 
  220          210.01049    172.99885   0.004545455 
  220          210.5166     172.95162   0.004545455 
  227          211.971      172.90446   0.004405286 
  233          214.27249    172.85738   0.004291845 
  214          217.33847    172.81036   0.004672897 
  221          220.8796     172.76341   0.004524887 
  254          224.36569    172.71653   0.003937008 
  265          227.84811    172.66972   0.003773585 
  232          232.00521    172.62298   0.004310345 
  272          237.26027    172.57631   0.003676471 
  268          243.70779    172.5297    0.003731343 
  272          251.1999     172.48317   0.003676471 
  284          259.5346     172.4367    0.003521127 
  299          269.00095    172.39029   0.003344482 
  311          279.6076     172.34395   0.003215434 
  330          291.51752    172.29768   0.003030303 
  306          304.61258    172.25148   0.003267974 
  305          318.74904    172.20533   0.003278689 
  341          333.78075    172.15926   0.002932551 
  375          349.20102    172.11325   0.002666667 
  360          362.65961    172.0673    0.002777778 
  342          371.01722    172.02142   0.002923977 
  395          374.29689    171.9756    0.002531646 
  399          375.78032    171.92984   0.002506266 
  364          377.94492    171.88415   0.002747253 
  368          378.50759    171.83852   0.002717391 
  378          374.14779    171.79295   0.002645503 
  350          365.69148    171.74744   0.002857143 
  358          355.17016    171.70199   0.002793296 
  344          344.29053    171.65661   0.002906977 
  322          334.42737    171.61129   0.00310559 
  310          324.38403    171.56602   0.003225806 
  306          313.3703     171.52082   0.003267974 
  296          302.36303    171.47568   0.003378378 
  285          291.70307    171.4306    0.003508772 
  305          281.50183    171.38557   0.003278689 
  281          272.1858     171.34061   0.003558719 
  269          263.80965    171.2957    0.003717472 
  254          256.21542    171.25086   0.003937008 
  273          249.29413    171.20607   0.003663004 
  262          243.01891    171.16133   0.003816794 
  239          237.40212    171.11666   0.0041841 
  221          232.45524    171.07204   0.004524887 
  227          228.17278    171.02748   0.004405286 
  239          224.53119    170.98298   0.0041841 
  242          221.49929    170.93853   0.004132231 
  220          219.04629    170.89414   0.004545455 
  206          217.14971    170.8498    0.004854369 
  225          215.82782    170.80552   0.004444444 
  232          215.14787    170.76129   0.004310345 
  231          215.17847    170.71712   0.004329004 
  221          215.82509    170.673     0.004524887 
  232          216.53403    170.62894   0.004310345 
  224          216.72778    170.58493   0.004464286 
  221          216.83608    170.54097   0.004524887 
  256          217.28749    170.49707   0.00390625 
  220          217.71773    170.45322   0.004545455 
  219          218.0959     170.40942   0.00456621 
  202          218.72766    170.36567   0.004950495 
  252          219.71712    170.32198   0.003968254 
  256          221.41748    170.27833   0.00390625 
  261          224.03365    170.23474   0.003831418 
  224          227.54759    170.1912    0.004464286 
  258          232.40226    170.14771   0.003875969 
  280          239.43446    170.10427   0.003571429 
  246          249.50685    170.06088   0.004065041 
  291          263.54333    170.01754   0.003436426 
  298          282.36302    169.97425   0.003355705 
  331          305.75965    169.93101   0.003021148 
  336          330.38258    169.88782   0.00297619 
  350          348.27593    169.84468   0.002857143 
  359          352.26165    169.80158   0.002785515 
  380          345.3232     169.75854   0.002631579 
  339          337.28893    169.71554   0.002949853 
  315          333.57204    169.67259   0.003174603 
  318          330.84348    169.62968   0.003144654 
  323          322.71278    169.58683   0.003095975 
  306          308.0553     169.54402   0.003267974 
  272          290.72122    169.50125   0.003676471 
  267          275.29391    169.45854   0.003745318 
  247          263.41861    169.41587   0.004048583 
  264          253.53187    169.37324   0.003787879 
  253          244.35682    169.33066   0.003952569 
  192          236.82943    169.28813   0.005208333 
  239          231.5155     169.24564   0.0041841 
  234          227.84655    169.20319   0.004273504 
  255          224.99678    169.16079   0.003921569 
  223          222.80955    169.11843   0.004484305 
  248          221.53257    169.07612   0.004032258 
  208          221.27907    169.03385   0.004807692 
  252          222.08481    168.99163   0.003968254 
  277          223.99414    168.94944   0.003610108 
  252          227.28731    168.9073    0.003968254 
  280          232.97447    168.8652    0.003571429 
  284          242.77376    168.82315   0.003521127 
  284          258.55454    168.78114   0.003521127 
  302          280.95921    168.73916   0.003311258 
  308          307.57505    168.69723   0.003246753 
  346          325.36892    168.65535   0.002890173 
  305          315.45233    168.6135    0.003278689 
  303          292.60943    168.57169   0.00330033 
  291          278.2875     168.52992   0.003436426 
  308          276.41337    168.4882    0.003246753 
  310          283.5837     168.44651   0.003225806 
  283          290.74943    168.40487   0.003533569 
  287          287.1856     168.36326   0.003484321 
  295          278.63133    168.32169   0.003389831 
  259          270.68144    168.28016   0.003861004 
  246          261.19125    168.23867   0.004065041 
  240          251.924      168.19722   0.004166667 
  244          246.10843    168.15581   0.004098361 
  235          244.34328    168.11444   0.004255319 
  254          245.46615    168.0731    0.003937008 
  250          246.92202    168.0318    0.004     
  228          246.77048    167.99054   0.004385965 
  274          246.79697    167.94932   0.003649635 
  265          249.93421    167.90813   0.003773585 
  291          257.7527     167.86698   0.003436426 
  268          269.35946    167.82586   0.003731343 
  282          277.21787    167.78478   0.003546099 
  248          273.32348    167.74374   0.004032258 
  302          265.20334    167.70274   0.003311258 
  257          261.00747    167.66177   0.003891051 
  250          261.96234    167.62083   0.004     
  270          267.17334    167.57993   0.003703704 
  259          271.86914    167.53907   0.003861004 
  285          271.37259    167.49824   0.003508772 
  274          268.95573    167.45744   0.003649635 
  265          268.35128    167.41668   0.003773585 
  282          270.17787    167.37595   0.003546099 
  281          273.53728    167.33526   0.003558719 
  272          277.79292    167.2946    0.003676471 
  264          282.94356    167.25397   0.003787879 
  284          289.08199    167.21338   0.003521127 
  284          296.0608     167.17281   0.003521127 
  294          303.76533    167.13229   0.003401361 
  349          312.28314    167.09179   0.00286533 
  308          321.76743    167.05133   0.003246753 
  334          332.74385    167.0109    0.002994012 
  337          345.00274    166.9705    0.002967359 
  353          358.92464    166.93013   0.002832861 
  321          374.71474    166.88979   0.003115265 
  404          392.80641    166.84949   0.002475248 
  393          413.73904    166.80921   0.002544529 
  426          438.09698    166.76897   0.002347418 
  450          466.60592    166.72876   0.002222222 
  443          500.23207    166.68858   0.002257336 
  577          539.50468    166.64843   0.001733102 
  633          585.55125    166.6083    0.001579779 
  704          640.71188    166.56821   0.001420455 
  792          708.50154    166.52815   0.001262626 
  864          793.20353    166.48812   0.001157407 
  881          900.64953    166.44812   0.001135074 
  989          1039.24277   166.40814   0.001011122 
  1109         1221.81061   166.3682    0.000901713 
  1329         1469.32903   166.32828   0.000752445 
  1636         1818.02451   166.28839   0.000611247 
  2262         2337.52202   166.24853   0.000442087 
  3142         3182.12204   166.2087    0.000318269 
  4985         4696.83829   166.1689    0.000200602 
  8015         7519.4636    166.12912   0.000124766 
  12936        12411.16961  166.08937   0.000077304 
  18532        18953.91899  166.04965   0.000053961 
  21445        22000.73393  166.00996   0.000046631 
  17527        17630.32384  165.97029   0.000057055 
  11970        12128.29711  165.93065   0.000083542 
  8892         9262.67735   165.89104   0.000112461 
  9094         9207.20202   165.85145   0.000109963 
  10694        11162.37404  165.81189   0.00009351 
  11296        12432.86107  165.77235   0.000088527 
  9550         10096.00332  165.73285   0.000104712 
  6121         6646.61094   165.69336   0.000163372 
  3675         4215.84611   165.65391   0.000272109 
  2404         2815.49999   165.61447   0.000415973 
  1745         2042.41945   165.57507   0.000573066 
  1317         1590.98042   165.53568   0.000759301 
  1136         1300.69548   165.49633   0.000880282 
  898          1098.13743   165.457     0.001113586 
  812          947.58894    165.41769   0.001231527 
  749          830.59545    165.3784    0.001335113 
  684          737.93381    165.33914   0.001461988 
  623          664.29503    165.29991   0.001605136 
  549          605.4328     165.2607    0.001821494 
  468          557.40873    165.22151   0.002136752 
  504          516.66721    165.18235   0.001984127 
  442          480.92478    165.1432    0.002262443 
  443          449.48696    165.10409   0.002257336 
  394          422.25604    165.06499   0.002538071 
  371          398.91305    165.02592   0.002695418 
  349          378.92368    164.98687   0.00286533 
  380          361.73144    164.94784   0.002631579 
  325          346.85452    164.90884   0.003076923 
  354          333.88917    164.86986   0.002824859 
  294          322.52581    164.8309    0.003401361 
  321          312.53159    164.79196   0.003115265 
  318          303.72234    164.75304   0.003144654 
  307          295.94892    164.71415   0.003257329 
  288          289.09279    164.67527   0.003472222 
  278          283.05468    164.63642   0.003597122 
  295          277.75402    164.59759   0.003389831 
  299          273.11753    164.55878   0.003344482 
  291          269.08113    164.51999   0.003436426 
  263          265.58955    164.48122   0.003802281 
  285          262.61168    164.44247   0.003508772 
  261          260.15668    164.40374   0.003831418 
  271          258.30549    164.36504   0.003690037 
  245          257.18507    164.32635   0.004081633 
  266          256.74652    164.28768   0.003759398 
  261          256.05151    164.24903   0.003831418 
  235          253.66406    164.2104    0.004255319 
  258          250.32711    164.17179   0.003875969 
  235          247.43755    164.1332    0.004255319 
  235          245.43171    164.09463   0.004255319 
  254          244.24757    164.05608   0.003937008 
  275          243.39691    164.01755   0.003636364 
  225          241.92139    163.97904   0.004444444 
  245          239.7126     163.94054   0.004081633 
  230          237.53137    163.90206   0.004347826 
  284          235.75754    163.86361   0.003521127 
  258          234.44533    163.82517   0.003875969 
  261          233.54187    163.78674   0.003831418 
  245          232.96574    163.74834   0.004081633 
  218          232.63463    163.70995   0.004587156 
  225          232.49235    163.67158   0.004444444 
  267          232.50243    163.63323   0.003745318 
  264          232.62348    163.5949    0.003787879 
  269          232.83717    163.55658   0.003717472 
  264          233.15663    163.51828   0.003787879 
  241          233.52194    163.48      0.004149378 
  274          233.49764    163.44174   0.003649635 
  260          232.36538    163.40349   0.003846154 
  291          230.38507    163.36526   0.003436426 
  278          228.63219    163.32704   0.003597122 
  262          227.75627    163.28884   0.003816794 
  281          227.79419    163.25066   0.003558719 
  303          227.84563    163.21249   0.00330033 
  261          226.05706    163.17434   0.003831418 
  264          222.15733    163.13621   0.003787879 
  241          218.03067    163.09809   0.004149378 
  259          214.94504    163.05999   0.003861004 
  227          213.11909    163.0219    0.004405286 
  254          212.24117    162.98383   0.003937008 
  243          211.55431    162.94577   0.004115226 
  232          210.60082    162.90773   0.004310345 
  256          210.04908    162.8697    0.00390625 
  238          210.76142    162.83169   0.004201681 
  237          213.21459    162.79369   0.004219409 
  243          217.4046     162.75571   0.004115226 
  220          222.03048    162.71774   0.004545455 
  240          224.56369    162.67979   0.004166667 
  220          224.81338    162.64185   0.004545455 
  210          224.15598    162.60393   0.004761905 
  204          222.15246    162.56602   0.004901961 
  191          219.55897    162.52812   0.005235602 
  201          218.03718    162.49024   0.004975124 
  215          217.21524    162.45237   0.004651163 
  214          216.16928    162.41451   0.004672897 
  216          215.29266    162.37667   0.00462963 
  194          214.51518    162.33884   0.005154639 
  201          213.61146    162.30103   0.004975124 
  209          213.30915    162.26323   0.004784689 
  200          213.53215    162.22544   0.005     
  207          213.42979    162.18767   0.004830918 
  190          212.28525    162.14991   0.005263158 
  203          211.60986    162.11216   0.004926108 
  208          212.04881    162.07442   0.004807692 
  202          213.66174    162.0367    0.004950495 
  215          216.21035    161.99899   0.004651163 
  224          219.11365    161.96129   0.004464286 
  204          222.24646    161.9236    0.004901961 
  222          225.87939    161.88593   0.004504505 
  230          230.77544    161.84827   0.004347826 
  231          236.97602    161.81062   0.004329004 
  247          244.46508    161.77298   0.004048583 
  234          253.25967    161.73536   0.004273504 
  283          261.80438    161.69774   0.003533569 
  255          267.52567    161.66014   0.003921569 
  267          271.7494     161.62255   0.003745318 
  285          278.25342    161.58497   0.003508772 
  289          289.1115     161.54741   0.003460208 
  328          304.61601    161.50985   0.00304878 
  356          323.61054    161.47231   0.002808989 
  326          345.06887    161.43477   0.003067485 
  383          371.97901    161.39725   0.002610966 
  428          411.34025    161.35974   0.002336449 
  473          472.86492    161.32224   0.002114165 
  600          574.05763    161.28475   0.001666667 
  807          753.23285    161.24727   0.001239157 
  1105         1084.86234   161.20981   0.000904977 
  1711         1670.73729   161.17235   0.000584454 
  2501         2522.72257   161.1349    0.00039984 
  2970         3133.44924   161.09747   0.0003367 
  2600         2741.30896   161.06004   0.000384615 
  1933         1951.16615   161.02262   0.000517331 
  1517         1435.49265   160.98522   0.000659196 
  1361         1283.45634   160.94782   0.000734754 
  1488         1441.53191   160.91044   0.000672043 
  1590         1754.17147   160.87306   0.000628931 
  1686         1774.98359   160.8357    0.00059312 
  1291         1363.47126   160.79834   0.000774593 
  907          944.79984    160.761     0.001102536 
  621          674.46176    160.72366   0.001610306 
  495          518.11643    160.68633   0.002020202 
  400          426.5486     160.64902   0.0025    
  336          369.46332    160.61171   0.00297619 
  314          331.66353    160.57441   0.003184713 
  288          305.84281    160.53712   0.003472222 
  277          287.54691    160.49984   0.003610108 
  278          272.88008    160.46257   0.003597122 
  254          259.5257     160.42531   0.003937008 
  259          247.73664    160.38806   0.003861004 
  253          238.00075    160.35081   0.003952569 
  214          230.19627    160.31358   0.004672897 
  223          224.01503    160.27635   0.004484305 
  209          219.16422    160.23913   0.004784689 
  191          215.4221     160.20192   0.005235602 
  210          212.66667    160.16472   0.004761905 
  226          210.85326    160.12753   0.004424779 
  233          209.91439    160.09035   0.004291845 
  202          209.45016    160.05317   0.004950495 
  194          208.46085    160.01601   0.005154639 
  200          206.40887    159.97885   0.005     
  198          204.1727     159.9417    0.005050505 
  199          202.63519    159.90456   0.005025126 
  197          202.06153    159.86742   0.005076142 
  193          202.41716    159.8303    0.005181347 
  217          203.42165    159.79318   0.004608295 
  208          204.63794    159.75607   0.004807692 
  226          206.26499    159.71897   0.004424779 
  220          209.25078    159.68187   0.004545455 
  210          214.76133    159.64479   0.004761905 
  234          224.59202    159.60771   0.004273504 
  276          241.97437    159.57064   0.003623188 
  265          271.87572    159.53357   0.003773585 
  335          319.25575    159.49652   0.002985075 
  377          379.09042    159.45947   0.00265252 
  422          413.07636    159.42243   0.002369668 
  335          384.39215    159.3854    0.002985075 
  319          332.21108    159.34837   0.003134796 
  275          296.53688    159.31135   0.003636364 
  267          284.58992    159.27434   0.003745318 
  301          292.78808    159.23733   0.003322259 
  327          309.95189    159.20034   0.003058104 
  247          309.59051    159.16334   0.004048583 
  307          281.86253    159.12636   0.003257329 
  259          250.41067    159.08938   0.003861004 
  250          228.01529    159.05241   0.004     
  209          214.19414    159.01545   0.004784689 
  213          205.91231    158.9785    0.004694836 
  227          201.01659    158.94155   0.004405286 
  226          198.4537     158.9046    0.004424779 
  231          197.73678    158.86767   0.004329004 
  205          198.2589     158.83074   0.004878049 
  212          198.56466    158.79382   0.004716981 
  204          197.23856    158.7569    0.004901961 
  202          195.08518    158.71999   0.004950495 
  181          193.66331    158.68309   0.005524862 
  195          193.59885    158.64619   0.005128205 
  178          194.93925    158.6093    0.005617978 
  208          197.31631    158.57242   0.004807692 
  173          199.21123    158.53554   0.005780347 
  195          198.64829    158.49867   0.005128205 
  180          196.15469    158.4618    0.005555556 
  177          193.96733    158.42494   0.005649718 
  186          193.25118    158.38809   0.005376344 
  237          194.11587    158.35125   0.004219409 
  226          196.06708    158.31441   0.004424779 
  220          197.46023    158.27757   0.004545455 
  207          196.44938    158.24074   0.004830918 
  167          193.8553     158.20392   0.005988024 
  188          191.65386    158.1671    0.005319149 
  197          190.63044    158.13029   0.005076142 
  215          190.72247    158.09349   0.004651163 
  182          191.39701    158.05669   0.005494505 
  189          191.68932    158.0199    0.005291005 
  181          191.16912    157.98311   0.005524862 
  189          190.53561    157.94633   0.005291005 
  217          190.39385    157.90956   0.004608295 
  217          190.65727    157.87279   0.004608295 
  205          190.90692    157.83602   0.004878049 
  216          191.02171    157.79926   0.00462963 
  181          191.17921    157.76251   0.005524862 
  220          191.57908    157.72576   0.004545455 
  225          192.35015    157.68902   0.004444444 
  186          193.48133    157.65229   0.005376344 
  205          194.82329    157.61556   0.004878049 
  212          196.21125    157.57883   0.004716981 
  190          197.72035    157.54211   0.005263158 
  207          199.55463    157.5054    0.004830918 
  248          201.84709    157.46869   0.004032258 
  231          204.686      157.43199   0.004329004 
  214          208.13599    157.39529   0.004672897 
  224          212.12385    157.3586    0.004464286 
  233          216.21392    157.32191   0.004291845 
  235          219.91999    157.28523   0.004255319 
  249          223.65742    157.24855   0.004016064 
  255          228.21664    157.21188   0.003921569 
  232          234.07149    157.17522   0.004310345 
  264          241.50621    157.13856   0.003787879 
  291          250.71579    157.1019    0.003436426 
  286          261.62033    157.06525   0.003496503 
  340          273.67758    157.02861   0.002941176 
  312          286.236      156.99197   0.003205128 
  354          300.02509    156.95534   0.002824859 
  314          317.40285    156.91871   0.003184713 
  364          340.61978    156.88208   0.002747253 
  353          371.66323    156.84546   0.002832861 
  428          412.57487    156.80885   0.002336449 
  490          465.01437    156.77224   0.002040816 
  542          531.59057    156.73564   0.001845018 
  563          622.79133    156.69904   0.001776199 
  807          762.81342    156.66245   0.001239157 
  1087         999.95108    156.62586   0.000919963 
  1524         1431.41692   156.58928   0.000656168 
  2450         2215.82676   156.5527    0.000408163 
  3627         3495.43941   156.51613   0.00027571 
  4915         4966.44388   156.47956   0.000203459 
  5148         5221.57826   156.443     0.00019425 
  4000         3974.89696   156.40644   0.00025   
  2706         2739.89439   156.36988   0.000369549 
  2097         2090.26313   156.33334   0.000476872 
  2061         2000.07245   156.29679   0.000485201 
  2292         2370.98358   156.26026   0.0004363 
  2714         2929.56295   156.22372   0.00036846 
  2733         2907.51301   156.1872    0.000365898 
  2039         2172.1547    156.15067   0.000490436 
  1404         1455.54612   156.11415   0.000712251 
  932          996.2045     156.07764   0.001072961 
  674          733.74525    156.04113   0.00148368 
  539          582.951      156.00463   0.001855288 
  468          489.93399    155.96813   0.002136752 
  408          427.11617    155.93164   0.00245098 
  358          381.40272    155.89515   0.002793296 
  318          347.06334    155.85867   0.003144654 
  311          320.86931    155.82219   0.003215434 
  273          300.46267    155.78572   0.003663004 
  265          284.43991    155.74925   0.003773585 
  258          271.84098    155.71278   0.003875969 
  235          261.551      155.67633   0.004255319 
  239          252.67709    155.63987   0.0041841 
  230          244.87038    155.60342   0.004347826 
  230          237.87069    155.56698   0.004347826 
  239          231.5706     155.53054   0.0041841 
  211          225.93622    155.49411   0.004739336 
  217          221.11276    155.45768   0.004608295 
  209          217.22037    155.42126   0.004784689 
  236          214.17599    155.38484   0.004237288 
  212          211.71547    155.34842   0.004716981 
  208          209.57615    155.31202   0.004807692 
  204          207.6704     155.27561   0.004901961 
  203          205.87764    155.23921   0.004926108 
  216          203.99245    155.20282   0.00462963 
  202          201.99123    155.16643   0.004950495 
  207          200.14693    155.13005   0.004830918 
  201          198.66455    155.09367   0.004975124 
  183          197.60226    155.0573    0.005464481 
  201          196.97123    155.02093   0.004975124 
  182          196.75231    154.98456   0.005494505 
  190          196.88085    154.94821   0.005263158 
  204          197.41281    154.91185   0.004901961 
  193          198.63386    154.87551   0.005181347 
  211          200.75856    154.83916   0.004739336 
  221          203.56405    154.80283   0.004524887 
  181          206.28166    154.76649   0.005524862 
  213          208.2341     154.73017   0.004694836 
  203          208.89339    154.69384   0.004926108 
  206          207.76375    154.65753   0.004854369 
  201          205.41175    154.62121   0.004975124 
  169          203.22503    154.58491   0.00591716 
  244          202.07156    154.54861   0.004098361 
  162          201.91859    154.51231   0.00617284 
  199          202.38298    154.47602   0.005025126 
  208          202.86466    154.43973   0.004807692 
  190          202.20343    154.40345   0.005263158 
  197          199.68565    154.36718   0.005076142 
  199          196.25221    154.33091   0.005025126 
  191          193.25234    154.29465   0.005235602 
  192          191.21175    154.25839   0.005208333 
  193          190.10943    154.22213   0.005181347 
  194          189.70449    154.18589   0.005154639 
  166          189.52027    154.14964   0.006024096 
  199          189.02042    154.11341   0.005025126 
  189          188.21811    154.07717   0.005291005 
  197          187.52016    154.04095   0.005076142 
  175          187.13844    154.00473   0.005714286 
  184          187.10019    153.96851   0.005434783 
  196          187.40666    153.9323    0.005102041 
  167          188.10197    153.8961    0.005988024 
  201          189.27596    153.8599    0.004975124 
  183          191.00062    153.82371   0.005464481 
  179          193.0767     153.78752   0.005586592 
  192          194.65079    153.75134   0.005208333 
  192          194.80906    153.71516   0.005208333 
  203          194.08823    153.67899   0.004926108 
  197          193.66206    153.64283   0.005076142 
  207          194.10085    153.60667   0.004830918 
  213          195.55996    153.57052   0.004694836 
  205          198.04955    153.53437   0.004878049 
  222          201.36083    153.49823   0.004504505 
  207          205.16659    153.4621    0.004830918 
  221          209.63391    153.42597   0.004524887 
  186          215.27226    153.38985   0.005376344 
  198          222.67758    153.35373   0.005050505 
  211          231.4144     153.31762   0.004739336 
  213          237.57197    153.28151   0.004694836 
  241          237.15121    153.24541   0.004149378 
  200          232.7338     153.20932   0.005     
  200          229.27893    153.17323   0.005     
  229          228.74021    153.13715   0.004366812 
  204          230.95743    153.10108   0.004901961 
  243          235.30134    153.06501   0.004115226 
  214          240.3209     153.02895   0.004672897 
  251          243.92784    152.99289   0.003984064 
  257          246.68377    152.95684   0.003891051 
  236          251.02109    152.9208    0.004237288 
  240          256.94452    152.88476   0.004166667 
  231          261.4199     152.84873   0.004329004 
  271          263.30469    152.81271   0.003690037 
  256          265.74225    152.77669   0.00390625 
  304          271.69632    152.74068   0.003289474 
  295          282.40443    152.70468   0.003389831 
  318          297.98059    152.66868   0.003144654 
  325          316.47107    152.63269   0.003076923 
  342          333.02158    152.59671   0.002923977 
  359          345.82869    152.56073   0.002785515 
  395          360.40416    152.52476   0.002531646 
  398          382.18885    152.48879   0.002512563 
  447          412.97264    152.45284   0.002237136 
  508          450.42799    152.41689   0.001968504 
  467          487.29004    152.38094   0.002141328 
  493          524.31845    152.34501   0.002028398 
  545          573.83415    152.30908   0.001834862 
  681          648.12404    152.27315   0.001468429 
  728          760.39871    152.23724   0.001373626 
  955          932.24063    152.20133   0.00104712 
  1275         1210.44769   152.16543   0.000784314 
  1832         1695.21159   152.12954   0.000545852 
  2810         2568.98222   152.09365   0.000355872 
  4229         4055.82486   152.05777   0.000236463 
  5910         6070.77164   152.0219    0.000169205 
  6693         7209.71754   151.98603   0.00014941 
  5942         6029.21881   151.95018   0.000168294 
  3992         4163.24617   151.91432   0.000250501 
  2840         2932.122     151.87848   0.000352113 
  2476         2449.28476   151.84265   0.000403877 
  2655         2604.25833   151.80682   0.000376648 
  3135         3275.21585   151.771     0.000318979 
  3660         3976.72248   151.73519   0.000273224 
  3358         3684.26534   151.69938   0.000297796 
  2424         2638.13901   151.66359   0.000412541 
  1629         1744.60169   151.6278    0.000613874 
  1125         1188.2665    151.59202   0.000888889 
  816          871.90869    151.55624   0.00122549 
  667          689.91699    151.52048   0.00149925 
  566          577.02863    151.48472   0.001766784 
  506          501.24306    151.44897   0.001976285 
  443          447.65708    151.41323   0.002257336 
  386          408.56982    151.3775    0.002590674 
  347          379.22157    151.34177   0.002881844 
  331          355.97988    151.30606   0.003021148 
  300          336.27595    151.27035   0.003333333 
  292          319.68736    151.23465   0.003424658 
  317          306.55753    151.19896   0.003154574 
  326          296.54085    151.16327   0.003067485 
  279          288.93284    151.1276    0.003584229 
  277          283.61338    151.09193   0.003610108 
  287          280.66524    151.05627   0.003484321 
  265          279.13971    151.02062   0.003773585 
  289          276.61627    150.98498   0.003460208 
  267          270.23423    150.94935   0.003745318 
  226          260.71602    150.91373   0.004424779 
  215          251.36224    150.87811   0.004651163 
  268          243.91165    150.84251   0.003731343 
  248          238.83092    150.80691   0.004032258 
  254          236.04134    150.77133   0.003937008 
  240          234.73764    150.73575   0.004166667 
  242          233.17537    150.70018   0.004132231 
  225          230.45163    150.66462   0.004444444 
  228          228.1317     150.62907   0.004385965 
  222          227.95445    150.59353   0.004504505 
  222          230.32143    150.55799   0.004504505 
  274          234.43437    150.52247   0.003649635 
  229          238.10516    150.48696   0.004366812 
  247          237.70292    150.45145   0.004048583 
  260          232.93166    150.41596   0.003846154 
  265          228.10953    150.38047   0.003773585 
  245          226.38647    150.345     0.004081633 
  251          228.56894    150.30953   0.003984064 
  241          234.17855    150.27408   0.004149378 
  239          241.12694    150.23863   0.0041841 
  250          244.91977    150.2032    0.004     
  216          242.62624    150.16777   0.00462963 
  234          237.72552    150.13236   0.004273504 
  253          234.68633    150.09695   0.003952569 
  259          235.09397    150.06155   0.003861004 
  230          238.69878    150.02617   0.004347826 
  229          243.57207    149.99079   0.004366812 
  231          245.72521    149.95543   0.004329004 
  201          242.76372    149.92007   0.004975124 
  231          236.93334    149.88473   0.004329004 
  200          230.40533    149.8494    0.005     
  223          223.82858    149.81407   0.004484305 
  197          218.51083    149.77876   0.005076142 
  210          215.11075    149.74346   0.004761905 
  198          212.6359     149.70817   0.005050505 
  184          209.59829    149.67289   0.005434783 
  182          206.19519    149.63762   0.005494505 
  198          203.40164    149.60236   0.005050505 
  191          201.27323    149.56711   0.005235602 
  220          199.90423    149.53188   0.004545455 
  180          199.28614    149.49665   0.005555556 
  217          198.6366     149.46144   0.004608295 
  194          197.13939    149.42623   0.005154639 
  182          193.68025    149.39104   0.005494505 
  180          189.265      149.35586   0.005555556 
  172          186.24938    149.32069   0.005813953 
  154          185.36902    149.28554   0.006493506 
  167          186.14976    149.25039   0.005988024 
  196          187.38812    149.21526   0.005102041 
  170          188.26284    149.18014   0.005882353 
  208          188.96585    149.14503   0.004807692 
  193          189.86658    149.10993   0.005181347 
  172          191.86765    149.07484   0.005813953 
  176          194.04469    149.03977   0.005681818 
  160          193.20811    149.0047    0.00625   
  172          188.69361    148.96965   0.005813953 
  167          183.25189    148.93462   0.005988024 
  141          178.93112    148.89959   0.007092199 
  174          176.42721    148.86458   0.005747126 
  170          175.72731    148.82957   0.005882353 
  174          176.25084    148.79459   0.005747126 
  177          176.50335    148.75961   0.005649718 
  161          174.83506    148.72465   0.00621118 
  149          171.70206    148.6897    0.006711409 
  178          168.63547    148.65476   0.005617978 
  183          166.30754    148.61983   0.005464481 
  164          164.72988    148.58492   0.006097561 
  169          163.75976    148.55002   0.00591716 
  175          163.2896     148.51513   0.005714286 
  177          163.27077    148.48026   0.005649718 
  175          163.70715    148.4454    0.005714286 
  156          164.6415     148.41055   0.006410256 
  181          166.02182    148.37572   0.005524862 
  150          167.27441    148.3409    0.006666667 
  155          167.28816    148.30609   0.006451613 
  157          165.90504    148.2713    0.006369427 
  146          164.22973    148.23652   0.006849315 
  161          163.03932    148.20175   0.00621118 
  155          162.47133    148.167     0.006451613 
  177          162.41013    148.13226   0.005649718 
  173          162.66986    148.09754   0.005780347 
  173          162.86559    148.06283   0.005780347 
  182          162.48501    148.02813   0.005494505 
  142          161.63169    147.99345   0.007042254 
  154          160.81974    147.95878   0.006493506 
  164          160.19376    147.92413   0.006097561 
  151          159.5941     147.88949   0.006622517 
  170          158.97473    147.85487   0.005882353 
  155          158.44458    147.82026   0.006451613 
  164          158.08271    147.78566   0.006097561 
  137          157.90002    147.75108   0.00729927 
  145          157.8772     147.71651   0.006896552 
  158          157.97518    147.68196   0.006329114 
  177          158.11519    147.64743   0.005649718 
  142          158.23797    147.6129    0.007042254 
  144          158.40397    147.5784    0.006944444 
  139          158.7159     147.54391   0.007194245 
  139          159.23247    147.50943   0.007194245 
  173          159.95551    147.47497   0.005780347 
  144          160.88945    147.44053   0.006944444 
  157          162.12213    147.4061    0.006369427 
  176          163.92653    147.37168   0.005681818 
  174          166.66653    147.33728   0.005747126 
  170          170.59067    147.3029    0.005882353 
  207          175.35982    147.26853   0.004830918 
  172          179.25882    147.23418   0.005813953 
  174          180.35071    147.19985   0.005747126 
  197          179.55676    147.16553   0.005076142 
  163          179.1607     147.13122   0.006134969 
  174          179.33281    147.09694   0.005747126 
  167          179.05924    147.06267   0.005988024 
  165          178.37534    147.02841   0.006060606 
  167          178.12189    146.99417   0.005988024 
  194          177.82594    146.95995   0.005154639 
  169          176.8112     146.92575   0.00591716 
  169          175.83953    146.89156   0.00591716 
  179          175.92362    146.85739   0.005586592 
  180          176.95032    146.82323   0.005555556 
  196          178.24309    146.7891    0.005102041 
  196          179.51042    146.75498   0.005102041 
  165          180.2965     146.72087   0.006060606 
  182          180.27886    146.68679   0.005494505 
  196          180.47189    146.65272   0.005102041 
  166          181.57505    146.61867   0.006024096 
  175          182.54261    146.58463   0.005714286 
  190          182.20887    146.55062   0.005263158 
  161          181.48792    146.51662   0.00621118 
  181          181.68187    146.48263   0.005524862 
  192          182.91311    146.44867   0.005208333 
  174          185.19514    146.41473   0.005747126 
  193          189.41125    146.3808    0.005181347 
  209          196.65245    146.34689   0.004784689 
  201          207.79812    146.313     0.004975124 
  235          224.37205    146.27912   0.004255319 
  247          249.26075    146.24527   0.004048583 
  296          282.52618    146.21143   0.003378378 
  310          308.56985    146.17761   0.003225806 
  278          301.76448    146.14381   0.003597122 
  255          272.99594    146.11003   0.003921569 
  274          249.11703    146.07627   0.003649635 
  244          238.74426    146.04253   0.004098361 
  228          241.05457    146.0088    0.004385965 
  274          252.50231    145.9751    0.003649635 
  253          266.82319    145.94141   0.003952569 
  270          273.96585    145.90775   0.003703704 
  280          264.14604    145.8741    0.003571429 
  265          245.63643    145.84047   0.003773585 
  268          232.41001    145.80686   0.003731343 
  257          228.26156    145.77327   0.003891051 
  252          231.4451     145.7397    0.003968254 
  248          238.08884    145.70615   0.004032258 
  246          245.74025    145.67262   0.004065041 
  269          257.43976    145.63911   0.003717472 
  314          279.65185    145.60562   0.003184713 
  354          314.85705    145.57215   0.002824859 
  370          347.79908    145.5387    0.002702703 
  363          346.19664    145.50527   0.002754821 
  341          314.60177    145.47186   0.002932551 
  333          285.05898    145.43847   0.003003003 
  287          270.67953    145.40511   0.003484321 
  285          273.56812    145.37176   0.003508772 
  281          294.39424    145.33843   0.003558719 
  328          331.4816     145.30512   0.00304878 
  381          369.38396    145.27184   0.002624672 
  311          372.15637    145.23858   0.003215434 
  319          331.51       145.20533   0.003134796 
  287          283.48317    145.17211   0.003484321 
  259          249.51382    145.13891   0.003861004 
  241          231.13227    145.10573   0.004149378 
  233          225.10699    145.07257   0.004291845 
  200          228.0755     145.03944   0.005     
  220          234.81342    145.00632   0.004545455 
  213          235.00854    144.97323   0.004694836 
  233          222.33236    144.94016   0.004291845 
  213          205.56114    144.90711   0.004694836 
  207          192.45255    144.87408   0.004830918 
  198          183.89106    144.84108   0.005050505 
  196          178.55126    144.8081    0.005102041 
  207          175.15019    144.77514   0.004830918 
  240          173.0434     144.7422    0.004166667 
  194          171.96722    144.70928   0.005154639 
  182          171.7951     144.67639   0.005494505 
  177          172.47718    144.64352   0.005649718 
  180          174.0077     144.61068   0.005555556 
  200          176.32175    144.57785   0.005     
  189          179.36438    144.54505   0.005291005 
  195          183.46475    144.51227   0.005128205 
  186          189.1624     144.47952   0.005376344 
  222          196.53086    144.44679   0.004504505 
  205          205.01178    144.41408   0.004878049 
  182          213.08199    144.3814    0.005494505 
  205          219.09175    144.34874   0.004878049 
  217          223.93185    144.3161    0.004608295 
  206          228.50927    144.28349   0.004854369 
  216          231.16799    144.2509    0.00462963 
  227          230.15161    144.21833   0.004405286 
  259          226.33525    144.18579   0.003861004 
  224          222.17737    144.15327   0.004464286 
  226          219.09024    144.12078   0.004424779 
  209          216.93751    144.08831   0.004784689 
  197          215.99276    144.05587   0.005076142 
  186          216.59093    144.02345   0.005376344 
  189          217.32128    143.99106   0.005291005 
  191          216.14312    143.95869   0.005235602 
  222          213.25189    143.92634   0.004504505 
  213          210.85462    143.89402   0.004694836 
  198          211.19497    143.86173   0.005050505 
  205          216.64828    143.82946   0.004878049 
  233          230.92281    143.79721   0.004291845 
  293          260.02919    143.765     0.003412969 
  298          310.95544    143.7328    0.003355705 
  363          381.1761     143.70064   0.002754821 
  407          426.64264    143.66849   0.002457002 
  393          392.76775    143.63638   0.002544529 
  352          326.98814    143.60429   0.002840909 
  293          279.26829    143.57222   0.003412969 
  240          255.70339    143.54019   0.004166667 
  267          252.91847    143.50818   0.003745318 
  258          269.53338    143.47619   0.003875969 
  320          304.09376    143.44423   0.003125  
  338          340.17826    143.4123    0.00295858 
  325          341.29538    143.38039   0.003076923 
  264          310.89384    143.34851   0.003787879 
  223          276.89094    143.31666   0.004484305 
  208          250.77994    143.28484   0.004807692 
  205          234.67579    143.25304   0.004878049 
  203          227.14113    143.22127   0.004926108 
  208          226.83799    143.18953   0.004807692 
  207          231.98878    143.15781   0.004830918 
  197          238.19568    143.12612   0.005076142 
  210          239.99107    143.09446   0.004761905 
  214          235.9207     143.06283   0.004672897 
  215          228.66087    143.03122   0.004651163 
  190          220.64054    142.99964   0.005263158 
  210          212.97566    142.96809   0.004761905 
  202          206.91724    142.93657   0.004950495 
  195          203.22899    142.90508   0.005128205 
  196          200.98582    142.87361   0.005102041 
  178          199.00913    142.84218   0.005617978 
  185          197.317      142.81077   0.005405405 
  203          196.92831    142.77939   0.004926108 
  208          198.13909    142.74804   0.004807692 
  205          201.00639    142.71672   0.004878049 
  208          205.20677    142.68543   0.004807692 
  184          207.95185    142.65416   0.005434783 
  186          205.05126    142.62293   0.005376344 
  203          197.07062    142.59172   0.004926108 
  145          188.72188    142.56055   0.006896552 
  171          182.56513    142.5294    0.005847953 
  185          178.85265    142.49829   0.005405405 
  166          177.42827    142.4672    0.006024096 
  184          178.01443    142.43614   0.005434783 
  180          179.35768    142.40512   0.005555556 
  136          178.9511     142.37412   0.007352941 
  179          175.44999    142.34315   0.005586592 
  141          170.72627    142.31222   0.007092199 
  174          166.57233    142.28131   0.005747126 
  162          163.34677    142.25043   0.00617284 
  179          160.87378    142.21959   0.005586592 
  153          159.01968    142.18878   0.006535948 
  160          157.67245    142.15799   0.00625   
  172          156.70825    142.12724   0.005813953 
  149          156.02626    142.09652   0.006711409 
  144          155.58797    142.06583   0.006944444 
  166          155.30905    142.03517   0.006024096 
  166          155.21392    142.00454   0.006024096 
  150          155.31259    141.97395   0.006666667 
  151          155.62626    141.94338   0.006622517 
  148          156.16037    141.91285   0.006756757 
  146          156.84883    141.88235   0.006849315 
  175          157.57346    141.85188   0.005714286 
  171          158.34281    141.82144   0.005847953 
  162          159.2967     141.79104   0.00617284 
  154          160.35476    141.76067   0.006493506 
  183          161.13927    141.73033   0.005464481 
  182          161.67281    141.70002   0.005494505 
  159          162.55333    141.66974   0.006289308 
  161          164.26302    141.6395    0.00621118 
  150          166.84907    141.60929   0.006666667 
  141          169.75533    141.57912   0.007092199 
  160          171.70045    141.54897   0.00625   
  142          171.90687    141.51886   0.007042254 
  166          171.29642    141.48879   0.006024096 
  161          171.05019    141.45874   0.00621118 
  161          171.83382    141.42873   0.00621118 
  171          174.00564    141.39876   0.005847953 
  180          177.76766    141.36882   0.005555556 
  167          183.1353     141.33891   0.005988024 
  162          189.40902    141.30903   0.00617284 
  178          195.3801     141.27919   0.005617978 
  193          199.75688    141.24939   0.005181347 
  191          200.23883    141.21961   0.005235602 
  188          196.19756    141.18988   0.005319149 
  179          190.6459     141.16017   0.005586592 
  158          186.2977     141.13051   0.006329114 
  162          183.98116    141.10087   0.00617284 
  169          183.53792    141.07127   0.00591716 
  165          184.4644     141.04171   0.006060606 
  166          186.15385    141.01218   0.006024096 
  181          187.36456    140.98269   0.005524862 
  169          186.54659    140.95323   0.00591716 
  174          184.05768    140.92381   0.005747126 
  164          181.56556    140.89442   0.006097561 
  169          180.01955    140.86507   0.00591716 
  185          179.60465    140.83576   0.005405405 
  161          180.26881    140.80648   0.00621118 
  201          181.92335    140.77724   0.004975124 
  177          184.34391    140.74803   0.005649718 
  186          186.95844    140.71886   0.005376344 
  191          189.17541    140.68973   0.005235602 
  186          191.29395    140.66063   0.005376344 
  197          194.06145    140.63157   0.005076142 
  166          197.67527    140.60255   0.006024096 
  173          201.45676    140.57356   0.005780347 
  205          204.18989    140.54461   0.004878049 
  190          205.51879    140.5157    0.005263158 
  175          206.31097    140.48682   0.005714286 
  171          206.90575    140.45798   0.005847953 
  184          207.22985    140.42918   0.005434783 
  197          208.02044    140.40042   0.005076142 
  178          210.09106    140.3717    0.005617978 
  195          213.57435    140.34301   0.005128205 
  185          217.8341     140.31436   0.005405405 
  196          221.72555    140.28575   0.005102041 
  175          224.84608    140.25718   0.005714286 
  208          228.0502     140.22864   0.004807692 
  232          232.32947    140.20015   0.004310345 
  255          240.02559    140.17169   0.003921569 
  218          256.28523    140.14327   0.004587156 
  270          287.93649    140.11489   0.003703704 
  298          339.71856    140.08655   0.003355705 
  386          397.40483    140.05825   0.002590674 
  392          406.01749    140.02999   0.00255102 
  342          353.08096    140.00176   0.002923977 
  290          295.49768    139.97358   0.003448276 
  249          257.54099    139.94543   0.004016064 
  211          238.17587    139.91733   0.004739336 
  228          233.79057    139.88927   0.004385965 
  263          243.05974    139.86124   0.003802281 
  242          264.66193    139.83326   0.004132231 
  284          285.26799    139.80531   0.003521127 
  282          275.97498    139.77741   0.003546099 
  242          243.13531    139.74954   0.004132231 
  209          213.69675    139.72172   0.004784689 
  208          194.38667    139.69394   0.004807692 
  172          182.79272    139.6662    0.005813953 
  165          175.79896    139.6385    0.006060606 
  171          171.29575    139.61084   0.005847953 
  186          168.11784    139.58322   0.005376344 
  194          165.71356    139.55564   0.005154639 
  160          163.93139    139.52811   0.00625   
  182          162.77485    139.50061   0.005494505 
  159          162.27       139.47316   0.006289308 
  159          162.45607    139.44575   0.006289308 
  169          163.31414    139.41838   0.00591716 
  188          164.48512    139.39105   0.005319149 
  172          164.93976    139.36377   0.005813953 
  180          163.75408    139.33653   0.005555556 
  179          161.49441    139.30933   0.005586592 
  176          159.29753    139.28217   0.005681818 
  170          157.68371    139.25506   0.005882353 
  179          156.71869    139.22798   0.005586592 
  143          156.35042    139.20095   0.006993007 
  135          156.56216    139.17397   0.007407407 
  158          156.93628    139.14703   0.006329114 
  164          156.99369    139.12013   0.006097561 
  169          156.22701    139.09327   0.00591716 
  169          155.36168    139.06646   0.00591716 
  143          154.70252    139.03969   0.006993007 
  152          154.38526    139.01297   0.006578947 
  187          154.48788    138.98629   0.005347594 
  174          155.13312    138.95965   0.005747126 
  167          156.21876    138.93306   0.005988024 
  159          157.0224     138.90651   0.006289308 
  168          156.85589    138.88001   0.005952381 
  161          155.5509     138.85355   0.00621118 
  177          153.95403    138.82713   0.005649718 
  157          152.65283    138.80076   0.006369427 
  163          151.79021    138.77444   0.006134969 
  149          151.36789    138.74816   0.006711409 
  151          151.3763     138.72193   0.006622517 
  160          151.68832    138.69574   0.00625   
  151          151.91993    138.66959   0.006622517 
  177          151.61718    138.6435    0.005649718 
  170          150.81588    138.61744   0.005882353 
  149          149.92817    138.59144   0.006711409 
  158          149.24421    138.56548   0.006329114 
  167          148.84327    138.53957   0.005988024 
  172          148.70306    138.5137    0.005813953 
  154          148.74505    138.48788   0.006493506 
  166          148.81112    138.4621    0.006024096 
  170          148.73124    138.43637   0.005882353 
  147          148.53236    138.41069   0.006802721 
  164          148.37384    138.38506   0.006097561 
  143          148.34874    138.35947   0.006993007 
  185          148.48291    138.33393   0.005405405 
  152          148.78397    138.30844   0.006578947 
  167          149.2553     138.283     0.005988024 
  150          149.86912    138.2576    0.006666667 
  148          150.50615    138.23225   0.006756757 
  155          150.99314    138.20695   0.006451613 
  138          151.33252    138.18169   0.007246377 
  149          151.69447    138.15649   0.006711409 
  152          152.19385    138.13133   0.006578947 
  155          152.86275    138.10622   0.006451613 
  151          153.69933    138.08116   0.006622517 
  148          154.73749    138.05615   0.006756757 
  173          156.0918     138.03119   0.005780347 
  166          157.93862    138.00627   0.006024096 
  174          160.55771    137.98141   0.005747126 
  168          164.4988     137.95659   0.005952381 
  217          170.65846    137.93183   0.004608295 
  178          180.07647    137.90711   0.005617978 
  182          192.96392    137.88244   0.005494505 
  227          205.4593     137.85783   0.004405286 
  209          207.84424    137.83326   0.004784689 
  189          198.11365    137.80874   0.005291005 
  212          186.07115    137.78427   0.004716981 
  204          177.55443    137.75986   0.004901961 
  162          173.22441    137.73549   0.00617284 
  194          172.56775    137.71117   0.005154639 
  182          175.2484     137.68691   0.005494505 
  188          180.93811    137.66269   0.005319149 
  177          187.77982    137.63853   0.005649718 
  176          191.029      137.61442   0.005681818 
  189          189.10724    137.59036   0.005291005 
  213          186.41398    137.56635   0.004694836 
  195          184.76722    137.54239   0.005128205 
  177          182.53566    137.51848   0.005649718 
  180          179.11103    137.49462   0.005555556 
  186          175.69341    137.47082   0.005376344 
  184          172.89719    137.44707   0.005434783 
  169          170.75139    137.42337   0.00591716 
  155          169.67901    137.39973   0.006451613 
  159          170.10497    137.37613   0.006289308 
  173          172.00148    137.35259   0.005780347 
  201          174.63244    137.3291    0.004975124 
  166          176.6932     137.30567   0.006024096 
  181          177.9059     137.28228   0.005524862 
  168          179.60836    137.25895   0.005952381 
  197          182.7641     137.23568   0.005076142 
  181          186.74951    137.21245   0.005524862 
  179          189.47557    137.18929   0.005586592 
  185          189.6015     137.16617   0.005405405 
  186          188.789      137.14311   0.005376344 
  197          189.18437    137.1201    0.005076142 
  200          192.39217    137.09715   0.005     
  194          201.20664    137.07425   0.005154639 
  212          219.58972    137.0514    0.004716981 
  261          250.34556    137.02861   0.003831418 
  274          286.07126    137.00588   0.003649635 
  314          296.06477    136.9832    0.003184713 
  259          268.08888    136.96057   0.003861004 
  247          233.81003    136.938     0.004048583 
  230          210.44016    136.91549   0.004347826 
  231          198.27338    136.89303   0.004329004 
  217          194.81067    136.87062   0.004608295 
  213          198.58701    136.84827   0.004694836 
  232          209.14657    136.82598   0.004310345 
  249          223.53586    136.80375   0.004016064 
  233          228.7597     136.78157   0.004291845 
  203          214.38307    136.75944   0.004926108 
  191          194.21573    136.73737   0.005235602 
  177          179.40874    136.71536   0.005649718 
  192          170.65365    136.69341   0.005208333 
  177          165.94524    136.67151   0.005649718 
  191          163.39649    136.64967   0.005235602 
  150          161.87195    136.62789   0.006666667 
  192          160.78247    136.60616   0.005208333 
  161          159.83935    136.58449   0.00621118 
  157          159.29091    136.56288   0.006369427 
  157          159.55135    136.54133   0.006369427 
  166          160.64874    136.51983   0.006024096 
  162          162.14094    136.49839   0.00617284 
  184          163.31755    136.47701   0.005434783 
  162          163.82816    136.45569   0.00617284 
  178          164.57179    136.43443   0.005617978 
  160          166.76683    136.41323   0.00625   
  181          171.19925    136.39208   0.005524862 
  181          177.97836    136.371     0.005524862 
  177          186.00486    136.34997   0.005649718 
  180          192.78497    136.329     0.005555556 
  161          195.52988    136.30809   0.00621118 
  182          192.42447    136.28724   0.005494505 
  171          184.98954    136.26645   0.005847953 
  148          177.1826     136.24572   0.006756757 
  136          171.53672    136.22505   0.007352941 
  159          168.72266    136.20444   0.006289308 
  171          168.50121    136.18389   0.005847953 
  202          170.09288    136.1634    0.004950495 
  160          172.03959    136.14297   0.00625   
  159          172.65226    136.12261   0.006289308 
  146          170.74326    136.1023    0.006849315 
  160          166.52472    136.08205   0.00625   
  144          161.73727    136.06187   0.006944444 
  161          157.76732    136.04174   0.00621118 
  155          154.9335     136.02168   0.006451613 
  158          153.05831    136.00168   0.006329114 
  182          151.88687    135.98174   0.005494505 
  145          151.19962    135.96186   0.006896552 
  158          150.78777    135.94205   0.006329114 
  154          150.49604    135.92229   0.006493506 
  174          150.31567    135.9026    0.005747126 
  162          150.35103    135.88297   0.00617284 
  146          150.7081     135.86341   0.006849315 
  144          151.47306    135.8439    0.006944444 
  158          152.74076    135.82446   0.006329114 
  185          154.61837    135.80509   0.005405405 
  166          157.14128    135.78577   0.006024096 
  177          160.00305    135.76652   0.005649718 
  196          162.39037    135.74733   0.005102041 
  161          163.72796    135.72821   0.00621118 
  178          164.38197    135.70915   0.005617978 
  160          164.73587    135.69016   0.00625   
  146          164.54412    135.67122   0.006849315 
  170          164.02773    135.65236   0.005882353 
  167          164.14814    135.63355   0.005988024 
  188          165.67827    135.61482   0.005319149 
  159          169.04414    135.59614   0.006289308 
  174          174.57755    135.57753   0.005747126 
  192          182.85703    135.55899   0.005208333 
  192          195.0562     135.54051   0.005208333 
  190          211.66498    135.5221    0.005263158 
  239          227.85676    135.50375   0.0041841 
  250          231.88148    135.48547   0.004     
  207          221.47451    135.46725   0.004830918 
  218          206.76886    135.4491    0.004587156 
  192          193.7462     135.43102   0.005208333 
  213          184.38102    135.413     0.004694836 
  191          179.41612    135.39505   0.005235602 
  204          178.86957    135.37717   0.004901961 
  208          182.4987     135.35935   0.004807692 
  180          189.03081    135.3416    0.005555556 
  199          193.77695    135.32392   0.005025126 
  177          191.39307    135.3063    0.005649718 
  202          184.12596    135.28875   0.004950495 
  175          176.3905     135.27127   0.005714286 
  163          169.84523    135.25386   0.006134969 
  174          165.00456    135.23651   0.005747126 
  183          161.79448    135.21923   0.005464481 
  153          159.83191    135.20202   0.006535948 
  177          158.74533    135.18488   0.005649718 
  162          158.27306    135.16781   0.00617284 
  164          158.2364     135.1508    0.006097561 
  195          158.50456    135.13387   0.005128205 
  171          158.99948    135.117     0.005847953 
  197          159.71877    135.10021   0.005076142 
  174          160.69719    135.08348   0.005747126 
  163          161.97175    135.06682   0.006134969 
  169          163.59108    135.05023   0.00591716 
  166          165.61998    135.03371   0.006024096 
  162          168.14665    135.01726   0.00617284 
  197          171.26548    135.00088   0.005076142 
  171          175.00414    134.98458   0.005847953 
  212          179.17988    134.96834   0.004716981 
  194          183.48684    134.95217   0.005154639 
  182          188.09196    134.93607   0.005494505 
  197          193.67708    134.92005   0.005076142 
  208          200.7903     134.90409   0.004807692 
  213          209.83986    134.88821   0.004694836 
  214          221.62252    134.8724    0.004672897 
  247          237.42304    134.85666   0.004048583 
  263          258.99987    134.84099   0.003802281 
  282          289.22601    134.82539   0.003546099 
  333          333.96322    134.80987   0.003003003 
  397          405.79745    134.79441   0.002518892 
  550          528.28014    134.77903   0.001818182 
  758          735.15998    134.76373   0.001319261 
  1006         1050.35924   134.74849   0.000994036 
  1324         1395.59917   134.73333   0.000755287 
  1366         1473.39379   134.71824   0.000732064 
  1047         1192.01164   134.70322   0.00095511 
  836          860.71042    134.68828   0.001196172 
  634          634.82736    134.67341   0.001577287 
  517          512.93259    134.65862   0.001934236 
  485          468.65882    134.6439    0.002061856 
  477          488.16709    134.62925   0.002096436 
  556          572.69441    134.61468   0.001798561 
  685          719.76809    134.60018   0.001459854 
  781          859.18573    134.58575   0.00128041 
  722          831.79307    134.57141   0.001385042 
  635          657.6661     134.55713   0.001574803 
  448          490.40642    134.54293   0.002232143 
  366          377.83867    134.52881   0.00273224 
  319          309.1098     134.51476   0.003134796 
  271          267.35852    134.50079   0.003690037 
  237          240.72216    134.48689   0.004219409 
  222          222.54189    134.47307   0.004504505 
  209          209.58088    134.45932   0.004784689 
  205          199.99154    134.44565   0.004878049 
  200          192.67746    134.43206   0.005     
  173          187.19267    134.41854   0.005780347 
  191          183.0297     134.40511   0.005235602 
  191          179.30571    134.39174   0.005235602 
  196          175.40802    134.37846   0.005102041 
  182          171.51501    134.36525   0.005494505 
  169          167.91437    134.35212   0.00591716 
  177          164.73896    134.33907   0.005649718 
  164          162.11378    134.32609   0.006097561 
  174          160.05873    134.31319   0.005747126 
  165          158.50584    134.30038   0.006060606 
  159          157.36705    134.28763   0.006289308 
  184          156.50413    134.27497   0.005434783 
  167          155.74031    134.26239   0.005988024 
  172          155.0106     134.24988   0.005813953 
  167          154.42035    134.23746   0.005988024 
  167          154.06606    134.22511   0.005988024 
  177          153.94477    134.21284   0.005649718 
  164          153.97122    134.20066   0.006097561 
  166          154.04039    134.18855   0.006024096 
  165          154.10867    134.17652   0.006060606 
  166          154.19122    134.16457   0.006024096 
  164          154.30256    134.15271   0.006097561 
  140          154.52944    134.14092   0.007142857 
  157          155.0388     134.12921   0.006369427 
  139          155.96764    134.11758   0.007194245 
  160          157.45645    134.10604   0.00625   
  160          159.68887    134.09458   0.00625   
  189          162.91406    134.08319   0.005291005 
  183          167.44808    134.07189   0.005464481 
  177          173.74454    134.06067   0.005649718 
  158          182.44339    134.04953   0.006329114 
  215          193.84271    134.03848   0.004651163 
  224          205.98832    134.02751   0.004464286 
  186          212.94061    134.01661   0.005376344 
  212          209.02729    134.00581   0.004716981 
  179          197.73414    133.99508   0.005586592 
  189          186.50855    133.98444   0.005291005 
  192          178.74052    133.97388   0.005208333 
  180          174.76035    133.9634    0.005555556 
  153          174.06715    133.95301   0.006535948 
  173          176.33349    133.9427    0.005780347 
  179          181.33069    133.93247   0.005586592 
  202          187.92615    133.92233   0.004950495 
  194          193.16145    133.91227   0.005154639 
  182          194.25962    133.9023    0.005494505 
  186          192.64927    133.89241   0.005376344 
  171          190.52668    133.88261   0.005847953 
  173          186.88424    133.87289   0.005780347 
  180          180.9305     133.86325   0.005555556 
  156          174.535      133.85371   0.006410256 
  175          169.56523    133.84424   0.005714286 
  193          166.53616    133.83486   0.005181347 
  184          165.2845     133.82557   0.005434783 
  181          165.59037    133.81637   0.005524862 
  168          167.42231    133.80725   0.005952381 
  174          170.73202    133.79821   0.005747126 
  166          174.90641    133.78927   0.006024096 
  152          178.66541    133.78041   0.006578947 
  153          181.31876    133.77164   0.006535948 
  175          183.19036    133.76295   0.005714286 
  158          183.96057    133.75435   0.006329114 
  181          182.40044    133.74584   0.005524862 
  167          178.62944    133.73742   0.005988024 
  166          174.66031    133.72908   0.006024096 
  150          172.01081    133.72083   0.006666667 
  165          170.847      133.71268   0.006060606 
  186          170.54117    133.7046    0.005376344 
  155          170.62622    133.69662   0.006451613 
  194          171.24705    133.68873   0.005154639 
  172          172.40552    133.68093   0.005813953 
  184          173.49524    133.67321   0.005434783 
  178          173.62776    133.66559   0.005617978 
  157          172.65463    133.65805   0.006369427 
  168          171.53461    133.6506    0.005952381 
  173          171.10739    133.64325   0.005780347 
  170          171.51225    133.63598   0.005882353 
  196          172.45475    133.62881   0.005102041 
  180          173.67763    133.62172   0.005555556 
  188          175.29068    133.61473   0.005319149 
  180          177.53789    133.60782   0.005555556 
  179          180.57356    133.60101   0.005586592 
  204          184.50735    133.59429   0.004901961 
  194          189.48453    133.58766   0.005154639 
  184          195.71118    133.58112   0.005434783 
  219          203.4573     133.57468   0.00456621 
  207          213.01346    133.56832   0.004830918 
  232          224.61189    133.56206   0.004310345 
  246          238.60783    133.55589   0.004065041 
  270          256.12601    133.54982   0.003703704 
  277          279.30871    133.54383   0.003610108 
  334          311.24787    133.53794   0.002994012 
  404          356.84233    133.53215   0.002475248 
  448          425.16464    133.52644   0.002232143 
  536          533.55925    133.52083   0.001865672 
  757          712.6898     133.51532   0.001321004 
  1108         1007.15805   133.5099    0.000902527 
  1460         1456.46909   133.50457   0.000684932 
  1757         1987.82486   133.49933   0.000569152 
  1997         2211.76384   133.4942    0.000500751 
  1775         1863.85513   133.48915   0.00056338 
  1321         1345.98713   133.4842    0.000757002 
  961          961.94884    133.47935   0.001040583 
  792          738.08325    133.47459   0.001262626 
  666          634.02048    133.46993   0.001501502 
  632          619.62654    133.46536   0.001582278 
  782          688.15552    133.46089   0.001278772 
  823          848.13668    133.45652   0.001215067 
  1040         1083.40882   133.45224   0.000961538 
  1162         1245.20511   133.44806   0.000860585 
  1069         1126.72051   133.44398   0.000935454 
  785          850.66559    133.43999   0.001273885 
  637          615.88385    133.4361    0.001569859 
  496          462.28177    133.43231   0.002016129 
  384          369.36852    133.42861   0.002604167 
  320          313.04425    133.42502   0.003125  
  304          276.77737    133.42152   0.003289474 
  270          251.53447    133.41812   0.003703704 
  247          233.07471    133.41482   0.004048583 
  204          219.20271    133.41161   0.004901961 
  193          208.63988    133.40851   0.005181347 
  205          200.51768    133.40551   0.004878049 
  194          194.26009    133.4026    0.005154639 
  191          189.49813    133.39979   0.005235602 
  197          185.99285    133.39709   0.005076142 
  210          183.54745    133.39448   0.004761905 
  187          181.92114    133.39198   0.005347594 
  192          180.86931    133.38957   0.005208333 
  181          180.07183    133.38727   0.005524862 
  176          178.86792    133.38506   0.005681818 
  177          176.85012    133.38296   0.005649718 
  185          174.57691    133.38096   0.005405405 
  177          172.7612     133.37905   0.005649718 
  188          171.53648    133.37726   0.005319149 
  172          170.69624    133.37556   0.005813953 
  167          170.24583    133.37396   0.005988024 
  160          170.45038    133.37247   0.00625   
  166          171.48127    133.37108   0.006024096 
  178          173.2567     133.36979   0.005617978 
  191          175.46148    133.36861   0.005235602 
  161          177.94362    133.36753   0.00621118 
  189          181.43577    133.36655   0.005291005 
  181          187.46141    133.36567   0.005524862 
  192          197.51764    133.3649    0.005208333 
  220          212.04005    133.36424   0.004545455 
  207          227.52408    133.36367   0.004830918 
  237          233.64229    133.36322   0.004219409 
  225          224.67642    133.36286   0.004444444 
  189          210.13102    133.36261   0.005291005 
  212          198.93845    133.36247   0.004716981 
  186          193.04836    133.36243   0.005376344 
  198          191.9345     133.3625    0.005050505 
  197          195.0343     133.36267   0.005076142 
  182          201.40567    133.36295   0.005494505 
  195          208.51618    133.36334   0.005128205 
  214          213.25079    133.36383   0.004672897 
  195          213.86155    133.36443   0.005128205 
  174          207.97924    133.36513   0.005747126 
  172          197.31137    133.36594   0.005813953 
  211          186.98545    133.36686   0.004739336 
  161          179.39156    133.36789   0.00621118 
  182          174.75666    133.36902   0.005494505 
  177          172.65255    133.37027   0.005649718 
  193          172.44911    133.37162   0.005181347 
  188          172.96431    133.37308   0.005319149 
  167          172.42815    133.37464   0.005988024 
  154          170.31714    133.37632   0.006493506 
  168          168.17067    133.37811   0.005952381 
  145          167.08291    133.38      0.006896552 
  173          166.96681    133.38201   0.005780347 
  169          167.38431    133.38412   0.00591716 
  155          168.07758    133.38634   0.006451613 
  171          168.72761    133.38868   0.005847953 
  196          168.98528    133.39112   0.005102041 
  171          168.97586    133.39368   0.005847953 
  189          168.73355    133.39635   0.005291005 
  165          167.7754     133.39912   0.006060606 
  153          166.15159    133.40201   0.006535948 
  169          164.6378     133.40501   0.00591716 
  179          163.80431    133.40812   0.005586592 
  180          163.74036    133.41135   0.005555556 
  201          164.27206    133.41468   0.004975124 
  166          165.15097    133.41813   0.006024096 
  181          166.08642    133.42169   0.005524862 
  182          166.94188    133.42537   0.005494505 
  170          167.83892    133.42916   0.005882353 
  169          168.70222    133.43306   0.00591716 
  167          169.30458    133.43707   0.005988024 
  174          169.7407     133.4412    0.005747126 
  163          170.19125    133.44544   0.006134969 
  193          170.66998    133.4498    0.005181347 
  192          171.27633    133.45427   0.005208333 
  194          172.20474    133.45886   0.005154639 
  205          173.5753     133.46356   0.004878049 
  194          175.42176    133.46838   0.005154639 
  181          177.75198    133.47331   0.005524862 
  200          180.5859     133.47836   0.005     
  193          183.96114    133.48352   0.005181347 
  185          187.92857    133.4888    0.005405405 
  204          192.51695    133.4942    0.004901961 
  216          197.72965    133.49971   0.00462963 
  217          203.66459    133.50534   0.004608295 
  210          210.61454    133.51109   0.004761905 
  253          218.99772    133.51695   0.003952569 
  254          229.3105     133.52294   0.003937008 
  247          242.2092     133.52904   0.004048583 
  241          258.64945    133.53526   0.004149378 
  290          280.05026    133.54159   0.003448276 
  321          308.43264    133.54805   0.003115265 
  342          346.33486    133.55463   0.002923977 
  402          395.92061    133.56132   0.002487562 
  434          456.4504     133.56813   0.002304147 
  588          527.24599    133.57507   0.00170068 
  618          624.60634    133.58212   0.001618123 
  743          786.7328     133.58929   0.001345895 
  1117         1067.81707   133.59658   0.000895255 
  1475         1534.61171   133.604     0.000677966 
  2065         2222.9946    133.61153   0.000484262 
  2637         2941.41011   133.61919   0.000379219 
  2695         3081.73098   133.62697   0.000371058 
  2235         2491.11547   133.63487   0.000447427 
  1674         1785.89947   133.64289   0.000597372 
  1297         1286.63854   133.65103   0.00077101 
  970          993.22665    133.65929   0.001030928 
  874          849.92711    133.66768   0.001144165 
  862          821.8821     133.67619   0.001160093 
  901          903.13751    133.68483   0.001109878 
  1125         1107.36148   133.69358   0.000888889 
  1335         1429.96344   133.70246   0.000749064 
  1474         1736.7919    133.71147   0.000678426 
  1450         1715.74349   133.7206    0.000689655 
  1223         1357.47474   133.72985   0.000817661 
  914          977.47291    133.73923   0.001094092 
  671          708.35262    133.74873   0.001490313 
  575          540.61953    133.75836   0.00173913 
  462          439.95768    133.76811   0.002164502 
  416          379.28281    133.77799   0.002403846 
  357          342.25256    133.78799   0.00280112 
  297          319.28583    133.79812   0.003367003 
  296          302.13692    133.80838   0.003378378 
  303          284.06698    133.81876   0.00330033 
  259          265.80948    133.82927   0.003861004 
  242          251.15905    133.83991   0.004132231 
  227          241.005      133.85068   0.004405286 
  223          233.96592    133.86157   0.004484305 
  239          227.73481    133.87259   0.0041841 
  210          220.92813    133.88374   0.004761905 
  213          214.13598    133.89502   0.004694836 
  195          208.12538    133.90642   0.005128205 
  214          202.74592    133.91796   0.004672897 
  204          197.88818    133.92962   0.004901961 
  189          193.96969    133.94142   0.005291005 
  189          191.3832     133.95334   0.005291005 
  191          190.24791    133.9654    0.005235602 
  170          190.45321    133.97758   0.005882353 
  209          191.51374    133.9899    0.004784689 
  192          192.43323    134.00234   0.005208333 
  191          192.29308    134.01492   0.005235602 
  185          191.0581     134.02763   0.005405405 
  170          189.372      134.04047   0.005882353 
  194          187.87859    134.05344   0.005154639 
  182          186.85917    134.06654   0.005494505 
  174          186.28235    134.07978   0.005747126 
  181          186.08053    134.09315   0.005524862 
  174          186.56908    134.10665   0.005747126 
  196          188.04804    134.12029   0.005102041 
  181          190.20062    134.13406   0.005524862 
  173          191.98505    134.14796   0.005780347 
  196          191.90052    134.162     0.005102041 
  160          189.56296    134.17617   0.00625   
  182          185.96497    134.19048   0.005494505 
  179          182.55362    134.20492   0.005586592 
  202          180.04999    134.21949   0.004950495 
  156          178.46235    134.23421   0.006410256 
  167          177.59157    134.24905   0.005988024 
  160          177.47645    134.26404   0.00625   
  166          178.26465    134.27916   0.006024096 
  213          179.87453    134.29441   0.004694836 
  171          181.83875    134.30981   0.005847953 
  157          183.44166    134.32534   0.006369427 
  183          183.71503    134.34101   0.005464481 
  182          181.96867    134.35681   0.005494505 
  188          178.40032    134.37276   0.005319149 
  178          174.26161    134.38884   0.005617978 
  187          170.65837    134.40506   0.005347594 
  164          167.98692    134.42142   0.006097561 
  169          166.247      134.43792   0.00591716 
  169          165.35463    134.45456   0.00591716 
  167          165.26149    134.47133   0.005988024 
  172          165.96755    134.48825   0.005813953 
  162          167.44238    134.50531   0.00617284 
  181          169.43047    134.52251   0.005524862 
  162          171.28894    134.53985   0.00617284 
  184          172.25631    134.55733   0.005434783 
  171          171.94997    134.57495   0.005847953 
  181          170.70248    134.59271   0.005524862 
  147          169.54151    134.61062   0.006802721 
  186          169.37604    134.62867   0.005376344 
  180          170.51442    134.64686   0.005555556 
  151          172.59325    134.66519   0.006622517 
  156          174.4141     134.68367   0.006410256 
  166          174.52731    134.70229   0.006024096 
  188          172.87413    134.72105   0.005319149 
  155          170.75278    134.73996   0.006451613 
  151          169.13121    134.75901   0.006622517 
  185          168.04139    134.77821   0.005405405 
  161          167.23941    134.79755   0.00621118 
  153          166.89742    134.81703   0.006535948 
  184          167.40771    134.83667   0.005434783 
  160          168.98738    134.85644   0.00625   
  181          171.5381     134.87637   0.005524862 
  191          174.45083    134.89644   0.005235602 
  172          176.63986    134.91666   0.005813953 
  148          177.49684    134.93702   0.006756757 
  188          177.39516    134.95753   0.005319149 
  186          176.78407    134.97819   0.005376344 
  192          176.00478    134.999     0.005208333 
  190          175.5746     135.01995   0.005263158 
  205          175.87244    135.04106   0.004878049 
  188          177.01585    135.06231   0.005319149 
  169          179.02511    135.08371   0.00591716 
  212          181.89226    135.10526   0.004716981 
  205          185.45055    135.12696   0.004878049 
  208          189.41011    135.14881   0.004807692 
  224          193.6968     135.17081   0.004464286 
  193          198.60471    135.19297   0.005181347 
  215          204.55064    135.21527   0.004651163 
  217          211.97768    135.23772   0.004608295 
  255          221.56649    135.26033   0.003921569 
  264          234.15612    135.28308   0.003787879 
  256          250.67185    135.30599   0.00390625 
  285          272.31213    135.32906   0.003508772 
  317          300.96398    135.35227   0.003154574 
  356          340.79197    135.37564   0.002808989 
  431          401.33226    135.39916   0.002320186 
  539          500.18337    135.42283   0.001855288 
  694          664.15979    135.44666   0.001440922 
  1007         924.01371    135.47065   0.000993049 
  1209         1279.54013   135.49479   0.00082713 
  1349         1584.06417   135.51908   0.00074129 
  1462         1547.56307   135.54353   0.000683995 
  1151         1220.09363   135.56813   0.00086881 
  907          891.49129    135.59289   0.001102536 
  727          667.39399    135.61781   0.001375516 
  586          537.26514    135.64288   0.001706485 
  535          473.94456    135.66811   0.001869159 
  487          460.3639     135.6935    0.002053388 
  571          493.19495    135.71904   0.001751313 
  653          579.35315    135.74474   0.001531394 
  760          723.757      135.7706    0.001315789 
  838          891.92345    135.79662   0.001193317 
  873          955.78738    135.8228    0.001145475 
  786          828.16638    135.84914   0.001272265 
  641          632.6712     135.87563   0.001560062 
  516          476.93836    135.90229   0.001937984 
  418          374.88187    135.92911   0.002392344 
  355          312.17063    135.95608   0.002816901 
  303          274.13755    135.98322   0.00330033 
  280          250.92892    136.01052   0.003571429 
  252          236.93995    136.03798   0.003968254 
  263          228.57747    136.0656    0.003802281 
  267          221.93037    136.09339   0.003745318 
  222          213.37557    136.12134   0.004504505 
  197          203.42129    136.14944   0.005076142 
  206          194.59826    136.17772   0.004854369 
  213          187.78959    136.20615   0.004694836 
  201          182.63343    136.23475   0.004975124 
  183          178.50335    136.26352   0.005464481 
  208          174.9518     136.29245   0.004807692 
  167          171.83304    136.32154   0.005988024 
  178          169.15226    136.3508    0.005617978 
  154          166.92232    136.38022   0.006493506 
  166          165.11645    136.40981   0.006024096 
  165          163.70464    136.43957   0.006060606 
  163          162.69122    136.46949   0.006134969 
  168          162.09596    136.49958   0.005952381 
  175          161.90201    136.52984   0.005714286 
  186          161.99329    136.56026   0.005376344 
  158          162.08698    136.59085   0.006329114 
  166          161.88155    136.62161   0.006024096 
  169          161.37217    136.65254   0.00591716 
  190          160.81535    136.68364   0.005263158 
  140          160.46692    136.7149    0.007142857 
  153          160.51707    136.74634   0.006535948 
  133          161.03059    136.77795   0.007518797 
  186          161.83412    136.80972   0.005376344 
  183          162.40559    136.84167   0.005464481 
  150          162.09156    136.87379   0.006666667 
  148          160.89829    136.90608   0.006756757 
  176          159.47871    136.93854   0.005681818 
  143          158.29306    136.97117   0.006993007 
  161          157.44475    137.00398   0.00621118 
  151          156.98385    137.03695   0.006622517 
  137          156.98882    137.07011   0.00729927 
  146          157.54762    137.10343   0.006849315 
  182          158.76675    137.13693   0.005494505 
  139          160.6025     137.1706    0.007194245 
  155          163.20592    137.20445   0.006451613 
  176          166.07266    137.23847   0.005681818 
  176          168.38043    137.27267   0.005681818 
  148          169.06781    137.30704   0.006756757 
  163          167.63385    137.34159   0.006134969 
  154          164.96643    137.37631   0.006493506 
  153          162.48623    137.41122   0.006535948 
  171          161.01432    137.4463    0.005847953 
  146          160.77967    137.48155   0.006849315 
  156          161.66225    137.51699   0.006410256 
  168          163.00711    137.5526    0.005952381 
  145          163.84111    137.58839   0.006896552 
  169          163.7641     137.62436   0.00591716 
  165          163.67265    137.66051   0.006060606 
  156          164.0606     137.69684   0.006410256 
  164          164.40906    137.73334   0.006097561 
  149          164.00494    137.77003   0.006711409 
  150          162.75913    137.8069    0.006666667 
  173          161.15121    137.84395   0.005780347 
  142          159.74648    137.88118   0.007042254 
  160          158.83463    137.9186    0.00625   
  168          158.41236    137.95619   0.005952381 
  166          158.16414    137.99397   0.006024096 
  165          157.56615    138.03193   0.006060606 
  166          156.57301    138.07008   0.006024096 
  165          155.72883    138.10841   0.006060606 
  183          155.41455    138.14692   0.005464481 
  159          155.67105    138.18562   0.006289308 
  155          156.35484    138.2245    0.006451613 
  179          157.30445    138.26357   0.005586592 
  169          158.57233    138.30282   0.00591716 
  166          160.38851    138.34226   0.006024096 
  196          162.82363    138.38188   0.005102041 
  159          165.45391    138.4217    0.006289308 
  195          167.26287    138.46169   0.005128205 
  151          167.36712    138.50188   0.006622517 
  159          165.77507    138.54226   0.006289308 
  179          163.05199    138.58282   0.005586592 
  157          160.0356     138.62357   0.006369427 
  154          157.474      138.66451   0.006493506 
  170          155.68399    138.70564   0.005882353 
  151          154.68853    138.74696   0.006622517 
  154          154.42812    138.78847   0.006493506 
  139          154.84483    138.83017   0.007194245 
  161          155.84045    138.87206   0.00621118 
  151          157.14002    138.91415   0.006622517 
  179          158.20426    138.95642   0.005586592 
  146          158.7769     138.99889   0.006849315 
  173          158.44838    139.04155   0.005780347 
  172          157.70715    139.0844    0.005813953 
  145          156.97613    139.12745   0.006896552 
  153          156.60508    139.17069   0.006535948 
  155          156.64326    139.21412   0.006451613 
  159          156.86017    139.25775   0.006289308 
  169          156.96606    139.30157   0.00591716 
  150          156.97248    139.34559   0.006666667 
  132          157.11369    139.38981   0.007575758 
  171          157.52078    139.43422   0.005847953 
  177          158.2472     139.47883   0.005649718 
  168          159.29587    139.52363   0.005952381 
  158          160.56534    139.56864   0.006329114 
  146          161.75424    139.61384   0.006849315 
  145          162.19259    139.65923   0.006896552 
  160          161.51593    139.70483   0.00625   
  159          159.96376    139.75063   0.006289308 
  163          158.36093    139.79662   0.006134969 
  147          157.0083     139.84282   0.006802721 
  149          155.9739     139.88921   0.006711409 
  165          155.32095    139.93581   0.006060606 
  163          155.04836    139.98261   0.006134969 
  145          155.12241    140.02961   0.006896552 
  166          155.50911    140.07681   0.006024096 
  187          156.14431    140.12421   0.005347594 
  156          156.9045     140.17182   0.006410256 
  168          157.49946    140.21963   0.005952381 
  160          157.67159    140.26764   0.00625   
  163          157.60463    140.31586   0.006134969 
  163          157.65722    140.36428   0.006134969 
  180          157.81476    140.41291   0.005555556 
  151          157.69271    140.46174   0.006622517 
  155          157.05792    140.51078   0.006451613 
  140          156.09947    140.56002   0.007142857 
  167          155.14029    140.60947   0.005988024 
  147          154.42298    140.65913   0.006802721 
  168          154.07436    140.709     0.005952381 
  128          154.13148    140.75907   0.0078125 
  144          154.58686    140.80935   0.006944444 
  158          155.39163    140.85984   0.006329114 
  154          156.4297     140.91054   0.006493506 
  140          157.52101    140.96145   0.007142857 
  129          158.44509    141.01257   0.007751938 
  148          159.02067    141.0639    0.006756757 
  159          159.22762    141.11544   0.006289308 
  148          159.14172    141.16719   0.006756757 
  144          158.69679    141.21915   0.006944444 
  162          157.86529    141.27133   0.00617284 
  146          156.89498    141.32372   0.006849315 
  154          156.09513    141.37632   0.006493506 
  152          155.64767    141.42913   0.006578947 
  157          155.594      141.48216   0.006369427 
  144          155.88091    141.53541   0.006944444 
  142          156.39445    141.58887   0.007042254 
  123          157.0372     141.64254   0.008130081 
  154          157.77624    141.69643   0.006493506 
  144          158.62125    141.75054   0.006944444 
  157          159.39334    141.80486   0.006369427 
  169          159.61883    141.8594    0.00591716 
  187          159.00692    141.91416   0.005347594 
  149          157.86714    141.96913   0.006711409 
  151          156.69956    142.02432   0.006622517 
  159          155.78066    142.07974   0.006289308 
  159          155.1829     142.13537   0.006289308 
  139          154.88796    142.19122   0.007194245 
  167          154.85342    142.24729   0.005988024 
  161          155.03489    142.30359   0.00621118 
  144          155.39097    142.3601    0.006944444 
  152          155.86787    142.41684   0.006578947 
  154          156.35708    142.4738    0.006493506 
  143          156.68977    142.53098   0.006993007 
  154          156.7536     142.58838   0.006493506 
  156          156.6518     142.64601   0.006410256 
  150          156.60532    142.70386   0.006666667 
  145          156.73938    142.76193   0.006896552 
  156          157.02368    142.82024   0.006410256 
  165          157.35952    142.87876   0.006060606 
  131          157.77764    142.93751   0.007633588 
  151          158.42614    142.99649   0.006622517 
  161          159.409      143.0557    0.00621118 
  151          160.74443    143.11513   0.006622517 
  169          162.15999    143.17479   0.00591716 
  161          163.64279    143.23468   0.00621118 
  155          164.56503    143.2948    0.006451613 
  154          164.79699    143.35514   0.006493506 
  167          164.76615    143.41572   0.005988024 
  151          165.00443    143.47652   0.006622517 
  171          165.76979    143.53756   0.005847953 
  144          167.02883    143.59883   0.006944444 
  156          168.54394    143.66033   0.006410256 
  188          170.04258    143.72206   0.005319149 
  185          171.51892    143.78402   0.005405405 
  159          173.20911    143.84622   0.006289308 
  162          175.43712    143.90865   0.00617284 
  189          177.63624    143.97132   0.005291005 
  189          178.62232    144.03421   0.005291005 
  207          177.61661    144.09735   0.004830918 
  165          175.45822    144.16072   0.006060606 
  181          173.46904    144.22432   0.005524862 
  176          172.24844    144.28816   0.005681818 
  193          171.85845    144.35224   0.005181347 
  182          172.17159    144.41656   0.005494505 
  169          172.96647    144.48111   0.00591716 
  175          174.02369    144.54591   0.005714286 
  214          175.27628    144.61094   0.004672897 
  162          176.71156    144.67621   0.00617284 
  208          178.18694    144.74172   0.004807692 
  201          179.43415    144.80747   0.004975124 
  193          180.15294    144.87346   0.005181347 
  213          180.46222    144.9397    0.004694836 
  204          181.01217    145.00617   0.004901961 
  177          182.3043     145.07289   0.005649718 
  209          184.44611    145.13985   0.004784689 
  201          187.2111     145.20705   0.004975124 
  219          189.96277    145.2745    0.00456621 
  203          191.92447    145.34219   0.004926108 
  214          192.99426    145.41013   0.004672897 
  196          193.86194    145.47831   0.005102041 
  209          195.16295    145.54674   0.004784689 
  213          197.17629    145.61542   0.004694836 
  208          200.05553    145.68434   0.004807692 
  204          203.9557     145.75351   0.004901961 
  242          208.99902    145.82293   0.004132231 
  231          215.21369    145.8926    0.004329004 
  243          222.44163    145.96251   0.004115226 
  230          230.38452    146.03268   0.004347826 
  245          238.96394    146.10309   0.004081633 
  275          248.45647    146.17376   0.003636364 
  272          259.39752    146.24467   0.003676471 
  311          272.78737    146.31584   0.003215434 
  302          290.10301    146.38726   0.003311258 
  316          313.16724    146.45894   0.003164557 
  345          344.43088    146.53087   0.002898551 
  445          387.9349     146.60305   0.002247191 
  443          450.90511    146.67548   0.002257336 
  547          546.51284    146.74817   0.001828154 
  759          697.22642    146.82112   0.001317523 
  980          936.27509    146.89432   0.001020408 
  1292         1299.95466   146.96778   0.000773994 
  1612         1782.31559   147.04149   0.000620347 
  1966         2197.32302   147.11546   0.000508647 
  2012         2182.42035   147.18969   0.000497018 
  1753         1760.76078   147.26418   0.000570451 
  1277         1297.42166   147.33893   0.000783085 
  1023         960.08228    147.41394   0.000977517 
  855          748.86564    147.48921   0.001169591 
  677          628.85446    147.56474   0.001477105 
  702          571.21674    147.64053   0.001424501 
  645          561.06178    147.71658   0.001550388 
  680          597.28525    147.79289   0.001470588 
  758          689.77096    147.86947   0.001319261 
  876          852.3968     147.94631   0.001141553 
  1073         1076.8446    148.02342   0.000931966 
  1101         1260.62996   148.10079   0.000908265 
  1098         1223.71267   148.17842   0.000910747 
  942          994.83856    148.25632   0.001061571 
  784          754.98057    148.33449   0.00127551 
  616          579.5252     148.41293   0.001623377 
  503          465.14729    148.49163   0.001988072 
  417          392.93636    148.5706    0.002398082 
  362          346.70681    148.64983   0.002762431 
  300          315.78926    148.72934   0.003333333 
  302          293.98311    148.80912   0.003311258 
  275          277.81867    148.88916   0.003636364 
  292          265.30998    148.96948   0.003424658 
  258          255.35494    149.05007   0.003875969 
  250          247.35366    149.13093   0.004     
  256          240.88587    149.21207   0.00390625 
  222          235.57762    149.29347   0.004504505 
  235          231.08003    149.37515   0.004255319 
  232          226.98975    149.45711   0.004310345 
  240          222.93887    149.53934   0.004166667 
  236          218.88631    149.62184   0.004237288 
  214          215.06474    149.70462   0.004672897 
  219          211.66099    149.78768   0.00456621 
  242          208.72006    149.87101   0.004132231 
  194          206.20936    149.95463   0.005154639 
  223          204.07818    150.03852   0.004484305 
  209          202.28363    150.12268   0.004784689 
  203          200.79075    150.20713   0.004926108 
  186          199.56066    150.29186   0.005376344 
  187          198.54662    150.37687   0.005347594 
  198          197.6882     150.46216   0.005050505 
  197          196.88166    150.54773   0.005076142 
  209          196.00834    150.63359   0.004784689 
  200          195.08657    150.71972   0.005     
  191          194.27825    150.80615   0.005235602 
  218          193.7212     150.89285   0.004587156 
  203          193.46255    150.97984   0.004926108 
  200          193.48946    151.06712   0.005     
  186          193.75694    151.15468   0.005376344 
  183          194.20681    151.24252   0.005464481 
  200          194.7961     151.33066   0.005     
  213          195.51033    151.41908   0.004694836 
  207          196.3466     151.50779   0.004830918 
  197          197.30884    151.59679   0.005076142 
  194          198.41561    151.68608   0.005154639 
  221          199.70288    151.77566   0.004524887 
  199          201.22245    151.86553   0.005025126 
  205          203.03246    151.95569   0.004878049 
  219          205.17331    152.04615   0.00456621 
  198          207.62137    152.13689   0.005050505 
  202          210.23051    152.22793   0.004950495 
  179          212.71587    152.31927   0.005586592 
  201          214.76522    152.4109    0.004975124 
  229          216.26264    152.50282   0.004366812 
  218          217.33052    152.59504   0.004587156 
  228          217.98936    152.68755   0.004385965 
  220          217.79767    152.78037   0.004545455 
  230          216.16603    152.87347   0.004347826 
  196          213.16687    152.96688   0.005102041 
  204          209.60896    153.06059   0.004901961 
  222          206.2323     153.1546    0.004504505 
  242          203.58598    153.2489    0.004132231 
  225          201.64227    153.34351   0.004444444 
  222          200.28465    153.43842   0.004504505 
  219          199.30385    153.53363   0.00456621 
  204          198.46638    153.62914   0.004901961 
  262          197.61865    153.72496   0.003816794 
  203          196.75417    153.82108   0.004926108 
  220          195.90126    153.9175    0.004545455 
  201          194.90569    154.01423   0.004975124 
  194          193.42759    154.11127   0.005154639 
  242          191.3044     154.20861   0.004132231 
  211          188.74536    154.30626   0.004739336 
  202          186.24949    154.40421   0.004950495 
  200          184.07422    154.50248   0.005     
  198          182.32878    154.60105   0.005050505 
  204          180.99266    154.69994   0.004901961 
  215          179.95895    154.79913   0.004651163 
  185          179.07613    154.89864   0.005405405 
  210          178.26878    154.99845   0.004761905 
  173          177.61967    155.09858   0.005780347 
  192          177.27434    155.19903   0.005208333 
  202          177.33258    155.29978   0.004950495 
  187          177.81243    155.40085   0.005347594 
  217          178.58498    155.50224   0.004608295 
  180          179.25753    155.60394   0.005555556 
  184          179.26705    155.70595   0.005434783 
  194          178.41366    155.80829   0.005154639 
  184          177.11303    155.91094   0.005434783 
  192          175.8909     156.01391   0.005208333 
  178          174.99531    156.1172    0.005617978 
  189          174.43096    156.22081   0.005291005 
  180          174.11237    156.32473   0.005555556 
  207          173.97872    156.42898   0.004830918 
  213          174.00189    156.53355   0.004694836 
  170          174.16324    156.63845   0.005882353 
  208          174.48451    156.74366   0.004807692 
  177          175.00532    156.8492    0.005649718 
  184          175.67384    156.95507   0.005434783 
  177          176.28083    157.06126   0.005649718 
  182          176.60908    157.16777   0.005494505 
  188          176.71313    157.27461   0.005319149 
  155          176.87874    157.38178   0.006451613 
  185          177.35545    157.48928   0.005405405 
  204          178.28047    157.5971    0.004901961 
  184          179.74692    157.70526   0.005434783 
  187          181.86736    157.81374   0.005347594 
  205          184.82148    157.92255   0.004878049 
  167          188.92914    158.0317    0.005988024 
  193          194.79606    158.14118   0.005181347 
  179          203.50589    158.25099   0.005586592 
  233          216.71775    158.36113   0.004291845 
  243          236.35572    158.47161   0.004115226 
  248          262.82838    158.58242   0.004032258 
  291          289.15077    158.69357   0.003436426 
  267          296.9144     158.80505   0.003745318 
  265          279.55245    158.91687   0.003773585 
  232          254.33888    159.02903   0.004310345 
  228          234.15247    159.14152   0.004385965 
  222          221.25151    159.25436   0.004504505 
  215          214.50868    159.36753   0.004651163 
  225          212.64625    159.48105   0.004444444 
  239          214.9806     159.5949    0.0041841 
  227          221.48591    159.7091    0.004405286 
  286          232.71257    159.82364   0.003496503 
  239          249.48449    159.93853   0.0041841 
  274          271.25993    160.05375   0.003649635 
  282          292.2905     160.16933   0.003546099 
  287          300.86217    160.28524   0.003484321 
  283          289.08578    160.40151   0.003533569 
  282          264.47528    160.51812   0.003546099 
  231          240.59124    160.63508   0.004329004 
  216          222.92581    160.75239   0.00462963 
  237          211.29584    160.87004   0.004219409 
  209          204.28017    160.98805   0.004784689 
  211          200.66002    161.1064    0.004739336 
  189          199.64646    161.22511   0.005291005 
  227          200.79324    161.34417   0.004405286 
  210          203.84948    161.46358   0.004761905 
  198          208.56662    161.58335   0.005050505 
  219          213.85486    161.70347   0.00456621 
  196          216.62425    161.82395   0.005102041 
  209          213.88339    161.94478   0.004784689 
  180          207.08597    162.06597   0.005555556 
  194          199.72839    162.18751   0.005154639 
  195          193.55114    162.30941   0.005128205 
  180          188.87957    162.43168   0.005555556 
  181          185.56021    162.5543    0.005524862 
  192          183.31172    162.67728   0.005208333 
  173          181.86295    162.80062   0.005780347 
  182          180.99766    162.92432   0.005494505 
  171          180.54644    163.04839   0.005847953 
  174          180.37036    163.17282   0.005747126 
  174          180.36069    163.29762   0.005747126 
  176          180.44642    163.42278   0.005681818 
  169          180.60398    163.5483    0.00591716 
  174          180.84901    163.67419   0.005747126 
  180          181.17482    163.80045   0.005555556 
  180          181.52917    163.92708   0.005555556 
  162          181.90072    164.05407   0.00617284 
  181          182.34919    164.18144   0.005524862 
  187          182.8865     164.30917   0.005347594 
  188          183.3443     164.43728   0.005319149 
  147          183.41758    164.56575   0.006802721 
  163          182.98711    164.6946    0.006134969 
  160          182.27561    164.82383   0.00625   
  185          181.56723    164.95343   0.005405405 
  185          180.97812    165.0834    0.005405405 
  181          180.50435    165.21375   0.005524862 
  163          180.1497     165.34447   0.006134969 
  170          179.95391    165.47557   0.005882353 
  162          179.95475    165.60705   0.00617284 
  160          180.1706     165.73891   0.00625   
  172          180.59862    165.87115   0.005813953 
  165          181.21177    166.00377   0.006060606 
  190          181.92406    166.13677   0.005263158 
  181          182.52282    166.27016   0.005524862 
  172          182.70217    166.40392   0.005813953 
  164          182.32551    166.53807   0.006097561 
  170          181.59174    166.67261   0.005882353 
  181          180.8083     166.80752   0.005524862 
  171          180.14123    166.94283   0.005847953 
  150          179.617      167.07852   0.006666667 
  153          179.22025    167.2146    0.006535948 
  149          178.9372     167.35107   0.006711409 
  191          178.75638    167.48793   0.005235602 
  178          178.67537    167.62518   0.005617978 
  157          178.69961    167.76282   0.006369427 
  171          178.82802    167.90085   0.005847953 
  169          179.03844    168.03927   0.00591716 
  187          179.27571    168.17809   0.005347594 
  181          179.46232    168.3173    0.005524862 
  148          179.55117    168.45691   0.006756757 
  156          179.57652    168.59692   0.006410256 
  176          179.61899    168.73732   0.005681818 
  180          179.73608    168.87811   0.005555556 
  173          179.94116    169.01931   0.005780347 
  165          180.21071    169.16091   0.006060606 
  186          180.49627    169.3029    0.005376344 
  171          180.75892    169.4453    0.005847953 
  177          181.00876    169.5881    0.005649718 
  170          181.28756    169.7313    0.005882353 
  200          181.62679    169.8749    0.005     
  161          182.03601    170.01891   0.00621118 
  170          182.5106     170.16333   0.005882353 
  171          183.04155    170.30815   0.005847953 
  158          183.61686    170.45338   0.006329114 
  174          184.21675    170.59901   0.005747126 
  165          184.83186    170.74506   0.006060606 
  150          185.49784    170.89151   0.006666667 
  190          186.28417    171.03837   0.005263158 
  170          187.25412    171.18565   0.005882353 
  188          188.44728    171.33334   0.005319149 
  186          189.87437    171.48144   0.005376344 
  178          191.4884     171.62995   0.005617978 
  155          193.0987     171.77888   0.006451613 
  184          194.33359    171.92823   0.005434783 
  179          194.88942    172.07799   0.005586592 
  214          194.87827    172.22817   0.004672897 
  181          194.72263    172.37876   0.005524862 
  188          194.76903    172.52978   0.005319149 
  170          195.16625    172.68122   0.005882353 
  195          195.94804    172.83307   0.005128205 
  176          197.10581    172.98535   0.005681818 
  182          198.57211    173.13805   0.005494505 
  185          200.19565    173.29118   0.005405405 
  171          201.83725    173.44473   0.005847953 
  167          203.45641    173.5987    0.005988024 
  172          205.04933    173.7531    0.005813953 
  212          206.6407     173.90793   0.004716981 
  191          208.30766    174.06318   0.005235602 
  174          210.07257    174.21887   0.005747126 
  190          211.93111    174.37498   0.005263158 
  184          214.04127    174.53153   0.005434783 
  189          216.80535    174.6885    0.005291005 
  237          220.60062    174.84591   0.004219409 
  210          225.27119    175.00376   0.004761905 
  206          230.27178    175.16203   0.004854369 
  238          236.19816    175.32075   0.004201681 
  244          245.39801    175.47989   0.004098361 
  251          260.75782    175.63948   0.003984064 
  290          284.99622    175.7995    0.003448276 
  307          318.98154    175.95996   0.003257329 
  336          355.02566    176.12087   0.00297619 
  350          369.84716    176.28221   0.002857143 
  357          349.24492    176.44399   0.00280112 
  315          313.04089    176.60622   0.003174603 
  261          281.75694    176.76889   0.003831418 
  249          260.4133     176.932     0.004016064 
  259          247.55363    177.09557   0.003861004 
  249          240.67173    177.25957   0.004016064 
  214          237.34665    177.42403   0.004672897 
  243          235.78371    177.58893   0.004115226 
  222          235.69713    177.75428   0.004504505 
  235          238.1692     177.92008   0.004255319 
  228          244.71053    178.08633   0.004385965 
  234          256.60003    178.25304   0.004273504 
  291          273.41123    178.42019   0.003436426 
  260          288.69292    178.5878    0.003846154 
  295          289.74401    178.75587   0.003389831 
  252          275.07889    178.92439   0.003968254 
  235          256.76469    179.09337   0.004255319 
  231          242.01733    179.2628    0.004329004 
  243          231.52062    179.4327    0.004115226 
  235          224.27311    179.60305   0.004255319 
  235          219.35315    179.77387   0.004255319 
  199          216.00298    179.94514   0.005025126 
  213          213.58237    180.11688   0.004694836 
  191          211.6761     180.28908   0.005235602 
  189          210.11271    180.46175   0.005291005 
  188          208.84735    180.63488   0.005319149 
  204          207.90325    180.80848   0.004901961 
  198          207.33647    180.98254   0.005050505 
  204          207.16527    181.15708   0.004901961 
  197          207.31574    181.33208   0.005076142 
  213          207.62653    181.50755   0.004694836 
  195          207.89676    181.6835    0.005128205 
  196          207.98427    181.85991   0.005102041 
  221          207.88251    182.0368    0.004524887 
  206          207.6926     182.21417   0.004854369 
  180          207.4858     182.39201   0.005555556 
  225          207.24126    182.57032   0.004444444 
  202          206.96899    182.74912   0.004950495 
  208          206.75615    182.92839   0.004807692 
  181          206.65683    183.10814   0.005524862 
  189          206.67681    183.28837   0.005291005 
  196          206.84726    183.46908   0.005102041 
  205          207.21299    183.65027   0.004878049 
  192          207.75511    183.83195   0.005208333 
  190          208.35061    184.01411   0.005263158 
  206          208.83901    184.19676   0.004854369 
  211          209.1826     184.37989   0.004739336 
  200          209.51423    184.56351   0.005     
  196          209.99753    184.74762   0.005102041 
  225          210.70482    184.93221   0.004444444 
  186          211.60263    185.1173    0.005376344 
  209          212.59324    185.30288   0.004784689 
  209          213.55643    185.48895   0.004784689 
  203          214.34822    185.67552   0.004926108 
  202          214.86639    185.86258   0.004950495 
  206          215.18886    186.05013   0.004854369 
  182          215.52356    186.23818   0.005494505 
  213          216.03471    186.42673   0.004694836 
  188          216.76879    186.61578   0.005319149 
  190          217.68312    186.80533   0.005263158 
  235          218.71334    186.99537   0.004255319 
  228          219.85308    187.18592   0.004385965 
  195          221.16783    187.37698   0.005128205 
  180          222.73881    187.56853   0.005555556 
  203          224.63216    187.76059   0.004926108 
  223          226.9011     187.95316   0.004484305 
  205          229.57955    188.14623   0.004878049 
  213          232.63868    188.33982   0.004694836 
  238          235.90647    188.53391   0.004201681 
  214          239.00744    188.72851   0.004672897 
  219          241.45254    188.92362   0.00456621 
  238          242.99031    189.11924   0.004201681 
  226          243.8974     189.31538   0.004424779 
  200          244.62572    189.51203   0.005     
  225          245.27589    189.7092    0.004444444 
  213          245.65153    189.90689   0.004694836 
  236          245.70617    190.10509   0.004237288 
  230          245.67489    190.30381   0.004347826 
  213          245.83821    190.50305   0.004694836 
  222          246.3745     190.70281   0.004504505 
  270          247.37802    190.90309   0.003703704 
  213          248.88815    191.1039    0.004694836 
  233          250.90036    191.30523   0.004291845 
  250          253.35156    191.50708   0.004     
  249          255.96324    191.70947   0.004016064 
  211          258.67504    191.91238   0.004739336 
  253          261.16005    192.11581   0.003952569 
  248          263.5125     192.31978   0.004032258 
  251          266.0339     192.52428   0.003984064 
  303          268.91324    192.72931   0.00330033 
  248          272.16058    192.93487   0.004032258 
  275          275.82304    193.14097   0.003636364 
  282          280.15922    193.3476    0.003546099 
  273          285.6122     193.55477   0.003663004 
  294          292.59477    193.76247   0.003401361 
  330          300.87642    193.97072   0.003030303 
  358          308.60233    194.1795    0.002793296 
  314          312.64392    194.38882   0.003184713 
  325          312.42714    194.59869   0.003076923 
  307          310.661      194.8091    0.003257329 
  348          309.88112    195.02005   0.002873563 
  339          310.8618     195.23155   0.002949853 
  341          313.4619     195.4436    0.002932551 
  381          317.42782    195.65619   0.002624672 
  353          322.67291    195.86933   0.002832861 
  357          329.22499    196.08302   0.00280112 
  356          337.13979    196.29726   0.002808989 
  370          346.5067     196.51206   0.002702703 
  372          357.50325    196.7274    0.002688172 
  379          370.40505    196.9433    0.002638522 
  422          385.41188    197.15976   0.002369668 
  384          402.19861    197.37677   0.002604167 
  408          419.62708    197.59434   0.00245098 
  456          437.01021    197.81247   0.002192982 
  495          455.68117    198.03116   0.002020202 
  500          477.82769    198.25042   0.002     
  529          505.00487    198.47023   0.001890359 
  554          538.27218    198.69061   0.001805054 
  629          578.77438    198.91155   0.001589825 
  708          628.29275    199.13306   0.001412429 
  765          689.78125    199.35513   0.00130719 
  835          767.7132     199.57778   0.001197605 
  978          868.43234    199.80099   0.001022495 
  1082         1001.11245   200.02477   0.000924214 
  1305         1179.52207   200.24913   0.000766284 
  1615         1426.80304   200.47406   0.000619195 
  1952         1784.14217   200.69956   0.000512295 
  2544         2319.16369   200.92564   0.000393082 
  3227         3124.78684   201.15229   0.000309885 
  4555         4293.74713   201.37953   0.000219539 
  5752         5800.83138   201.60734   0.000173853 
  6933         7181.31089   201.83573   0.000144238 
  7226         7460.85658   202.0647    0.000138389 
  6570         6383.5693    202.29426   0.000152207 
  5370         4856.78334   202.5244    0.00018622 
  4111         3576.45568   202.75512   0.00024325 
  3311         2681.67167   202.98643   0.000302024 
  2616         2102.35019   203.21833   0.000382263 
  2219         1745.61056   203.45082   0.000450653 
  1934         1540.91379   203.6839    0.000517063 
  1841         1445.72207   203.91756   0.000543183 
  1840         1442.86888   204.15182   0.000543478 
  1800         1538.54116   204.38668   0.000555556 
  2062         1759.70667   204.62212   0.000484966 
  2437         2148.41003   204.85817   0.000410341 
  2843         2738.86127   205.09481   0.000351741 
  3425         3470.53012   205.33205   0.000291971 
  3870         4011.37322   205.56989   0.000258398 
  3764         3891.74044   205.80833   0.000265675 
  3290         3197.38283   206.04737   0.000303951 
  2803         2418.02274   206.28702   0.000356761 
  2180         1805.01365   206.52727   0.000458716 
  1762         1378.33187   206.76812   0.000567537 
  1398         1092.68945   207.00959   0.000715308 
  1211         901.40646    207.25166   0.000825764 
  958          769.79794    207.49434   0.001043841 
  825          675.41903    207.73763   0.001212121 
  760          604.72107    207.98154   0.001315789 
  690          549.99017    208.22606   0.001449275 
  568          506.79394    208.47119   0.001760563 
  546          472.35742    208.71694   0.001831502 
  522          444.75258    208.9633    0.001915709 
  468          422.53995    209.21029   0.002136752 
  460          404.58117    209.45789   0.002173913 
  447          389.8706     209.70611   0.002237136 
  411          377.48706    209.95496   0.00243309 
  402          366.74509    210.20443   0.002487562 
  391          357.31349    210.45453   0.002557545 
  364          349.06344    210.70525   0.002747253 
  357          341.80444    210.9566    0.00280112 
  323          335.19524    211.20858   0.003095975 
  362          328.85103    211.46118   0.002762431 
  316          322.5381     211.71442   0.003164557 
  343          316.25925    211.9683    0.002915452 
  310          310.21867    212.2228    0.003225806 
  302          304.71745    212.47794   0.003311258 
  273          299.97893    212.73372   0.003663004 
  302          296.06349    212.99013   0.003311258 
  290          292.94366    213.24719   0.003448276 
  318          290.58931    213.50488   0.003144654 
  306          288.93449    213.76322   0.003267974 
  275          287.82791    214.0222    0.003636364 
  276          287.12784    214.28183   0.003623188 
  287          286.84744    214.5421    0.003484321 
  305          287.18919    214.80301   0.003278689 
  273          288.44129    215.06458   0.003663004 
  241          290.8268     215.32679   0.004149378 
  308          294.38069    215.58966   0.003246753 
  286          298.50871    215.85318   0.003496503 
  296          301.11517    216.11735   0.003378378 
  277          299.32339    216.38218   0.003610108 
  282          292.97569    216.64766   0.003546099 
  268          285.01178    216.9138    0.003731343 
  268          277.89491    217.1806    0.003731343 
  280          272.41791    217.44806   0.003571429 
  264          268.5417     217.71619   0.003787879 
  244          266.04249    217.98497   0.004098361 
  247          264.70536    218.25442   0.004048583 
  249          264.36416    218.52454   0.004016064 
  268          264.92253    218.79532   0.003731343 
  240          266.39036    219.06678   0.004166667 
  232          268.89414    219.3389    0.004310345 
  265          272.66754    219.61169   0.003773585 
  236          277.92739    219.88516   0.004237288 
  258          284.27143    220.1593    0.003875969 
#--eof--eof--eof--eof--eof--eof--eof--eof--eof--eof--eof--eof--eof--eof--eof--#


# start Validation Reply Form
vrf_PLAT741_QPABAT3_phase_1 # for all atoms in 1_quartz
;
PROBLEM: Bond Calculation Missing s.u.
RESPONSE: atomic positions not refined
;
vrf_PLAT741_QPABAT3_phase_3 # for all atoms in 3_pyrrhotite
;
PROBLEM: Bond Calculation Missing s.u.
RESPONSE: atomic positions not refined
;
vrf_PLAT741_QPABAT3_phase_4 # for all atoms in 4_rutile
;
PROBLEM: Bond Calculation Missing s.u.
RESPONSE: atomic positions not refined
;
vrf_PLAT741_QPABAT3_phase_2 # for all atoms in 2_albite
;
PROBLEM: Bond Calculation Missing s.u.
RESPONSE: atomic positions not refined
;
_vrf_PLAT155_QPABAT3_phase_2 # for 2_albite
;
PROBLEM: s.u. Small or Missing, The Triclinic Unitcell is NOT reduced.
RESPONSE: unit cell not refined
;
_vrf_PLAT141_QPABAT3_phase_2 # for 2_albite
;
PROBLEM: s.u. Small or Missing, The Triclinic Unitcell is NOT reduced.
RESPONSE: unit cell not refined
;
_vrf_PLAT142_QPABAT3_phase_2 # for 2_albite
;
PROBLEM: s.u. Small or Missing, The Triclinic Unitcell is NOT reduced.
RESPONSE: unit cell not refined
;
_vrf_PLAT143_QPABAT3_phase_2 # for 2_albite
;
PROBLEM: s.u. Small or Missing, The Triclinic Unitcell is NOT reduced.
RESPONSE: unit cell not refined
;
_vrf_PLAT144_QPABAT3_phase_2 # for 2_albite
;
PROBLEM: s.u. Small or Missing, The Triclinic Unitcell is NOT reduced.
RESPONSE: unit cell not refined
;
_vrf_PLAT145_QPABAT3_phase_2 # for 2_albite
;
PROBLEM: s.u. Small or Missing, The Triclinic Unitcell is NOT reduced.
RESPONSE: unit cell not refined
;
_vrf_PLAT146_QPABAT3_phase_2 # for 2_albite
;
PROBLEM: s.u. Small or Missing, The Triclinic Unitcell is NOT reduced.
RESPONSE: unit cell not refined
;
_vrf_PLAT151_QPABAT3_phase_2 # for 2_albite
;
PROBLEM: s.u. Small or Missing, The Triclinic Unitcell is NOT reduced.
RESPONSE: unit cell not refined
;
# end Validation Reply Form
