# Supplementary material for: Preparation of pyrite concentrate powder from the Thackaringa mine for quantitative phase analysis using X-ray diffraction
Source: J Appl Crystallogr. 2022 Nov 29;55(Pt 6):1572–82. doi: 10.1107/S1600576722009888 (PMC9721321; doi:10.1107/S1600576722009888)
Supplement: Supplementary file 4 [file j-55-01572-sup4.cif]

data_QPABAT1ug3_publ
_audit_creation_method  "created in GSAS-II"
_audit_creation_date  2021-08-04T17:21
_audit_author_name  "McDougall, Hamish"
_audit_update_record
   "2021-08-04T17:21  Initial software-generated CIF"
_pd_block_id  2021-08-04T17:21|QPABAT1ug3|McDougallHamish|Overall
# GSAS-II edited template follows Publication_Template
#=============================================================================
# this information describes the project, paper etc. for the CIF             #
# Acta Cryst. Section C papers and editorial correspondence is generated     #
# from the information in this section                                       #
#                                                                            #
#   (from)   CIF submission form for Rietveld refinements (Acta Cryst. C)    #
#                                                 Version 14 December 1998   #
#=============================================================================
# 1. SUBMISSION DETAILS

_publ_contact_author_name            "Suzanne Neville; Vanessa Peterson; Christophe Didier"   # Name of author for correspondence
_publ_contact_author_address             # Address of author for correspondence
; ?
;
_publ_contact_author_email           "s.neville@unsw.edu.au; vanessa.peterson@ansto.gov.au; drchristophedidier@gmail.com"
_publ_contact_author_fax             ?
_publ_contact_author_phone           ?

_publ_contact_letter
; ?
;
   
_publ_requested_journal              ?
_publ_requested_coeditor_name        ?
_publ_requested_category             ?   # Acta C: one of CI/CM/CO/FI/FM/FO

#==============================================================================

# 2. PROCESSING SUMMARY (IUCr Office Use Only)

_journal_data_validation_number      ?

_journal_date_recd_electronic        ?
_journal_date_to_coeditor            ?
_journal_date_from_coeditor          ?
_journal_date_accepted               ?
_journal_date_printers_first         ?
_journal_date_printers_final         ?
_journal_date_proofs_out             ?
_journal_date_proofs_in              ?
_journal_coeditor_name               ?
_journal_coeditor_code               ?
_journal_coeditor_notes
; ?
;
_journal_techeditor_code             ?
_journal_techeditor_notes
; ?
;
_journal_coden_ASTM                  ?
_journal_name_full                   ?
_journal_year                        ?
_journal_volume                      ?
_journal_issue                       ?
_journal_page_first                  ?
_journal_page_last                   ?
_journal_paper_category              ?
_journal_suppl_publ_number           ?
_journal_suppl_publ_pages            ?

#==============================================================================

# 3. TITLE AND AUTHOR LIST

_publ_section_title
; ?
;
_publ_section_title_footnote
; ?
;         
 
# The loop structure below should contain the names and addresses of all 
# authors, in the required order of publication. Repeat as necessary.

loop_
	_publ_author_name
        _publ_author_footnote
	_publ_author_address
 ?                                   #<--'Last name, first name' 
; ?
;
; ?
;

#==============================================================================

# 4. TEXT

_publ_section_synopsis
;  ?
;
_publ_section_abstract                         
; ?
;          
_publ_section_comment                          
; ?
;
_publ_section_exptl_prep      # Details of the preparation of the sample(s)
                              # should be given here. 
; ?
;
_publ_section_exptl_refinement                  
; ?
;
_publ_section_references
; ?
;
_publ_section_figure_captions
; ?
;
_publ_section_acknowledgements
; ?
;

#=============================================================================
# 5. OVERALL REFINEMENT & COMPUTING DETAILS

_refine_special_details
; ?
;
_pd_proc_ls_special_details
; ?
;

# The following items are used to identify the programs used.
_computing_molecular_graphics     ?
_computing_publication_material   ?

_refine_ls_weighting_scheme       ?        
_refine_ls_weighting_details      ?
_refine_ls_hydrogen_treatment     ?        
_refine_ls_extinction_method      ?        
_refine_ls_extinction_coef        ?         
_refine_ls_number_constraints     ?        

_refine_ls_restrained_S_all       ?        
_refine_ls_restrained_S_obs       ?

#==============================================================================
# 6. SAMPLE PREPARATION DATA

# (In the unusual case where multiple samples are used in a single
#  Rietveld study, this information should be moved into the phase
#  blocks)

# The following three fields describe the preparation of the material.
# The cooling rate is in K/min.  The pressure at which the sample was  
# prepared is in kPa.  The temperature of preparation is in K.
               
_pd_prep_cool_rate                N/A        
_pd_prep_pressure                 101.3        
_pd_prep_temperature              298           

_pd_char_colour                   ?       # use ICDD colour descriptions

data_QPABAT1ug3_overall
_pd_proc_info_datetime  2021-08-04T17:21
_pd_calc_method  "Rietveld Refinement"
_computing_structure_refinement
   "GSAS-II (Toby & Von Dreele, J. Appl. Cryst. 46, 544-549, 2013)"
_refine_ls_number_parameters  28
_refine_ls_goodness_of_fit_all  8.337
_refine_ls_shift/su_max  0.6046

# OVERALL WEIGHTED R-FACTOR
_refine_ls_wR_factor_obs  0.32290
_refine_ls_matrix_type  full
# POINTERS TO PHASE AND HISTOGRAM BLOCKS
loop_   _pd_phase_block_id
  2021-08-04T17:21|QPABAT1ug3|phase_2|McDougallHamish
  2021-08-04T17:21|QPABAT1ug3|phase_0|McDougallHamish
  2021-08-04T17:21|QPABAT1ug3|phase_3|McDougallHamish
  2021-08-04T17:21|QPABAT1ug3|phase_1|McDougallHamish
  2021-08-04T17:21|QPABAT1ug3|phase_4|McDougallHamish
_pd_block_diffractogram_id
;
2021-08-04T17:21|QPABAT1ug3|McDougallHamish|PANalytical,Co-EmpyreanII_hist_0
;

data_QPABAT1ug3_phase_2
# Information for phase 2
_pd_block_id  2021-08-04T17:21|QPABAT1ug3|phase_2|McDougallHamish
# GSAS-II edited template follows Phase_Template
#==============================================================================
# 7. CHEMICAL, STRUCTURAL AND CRYSTAL DATA

_pd_char_particle_morphology      ?

_chemical_name_systematic
; ?
;
_chemical_name_common             ?
_chemical_formula_moiety          ?        
_chemical_formula_structural      ?        
_chemical_formula_analytical      ?
_chemical_melting_point           ?
_chemical_compound_source         ?       # for minerals and 
                                          # natural products
_symmetry_space_group_name_Hall   ?

_exptl_crystal_F_000               ?
_exptl_crystal_density_meas        ?
_exptl_crystal_density_method      ?

_cell_measurement_temperature     300        

_cell_special_details
; ?
;

_geom_special_details             ?

# The following item identifies the program(s) used (if appropriate).
_computing_structure_solution     ?        

#==============================================================================

# 8. Phase information from GSAS-II


# phase info for Albite NaAlSi3O8 follows
_pd_phase_name  "Albite NaAlSi3O8"
_cell_length_a  8.137
_cell_length_b  12.785
_cell_length_c  7.1583
_cell_angle_alpha  94.26
_cell_angle_beta   116.6
_cell_angle_gamma  87.71
_cell_volume  664.008
_exptl_crystal_density_diffrn  2.6230
_symmetry_cell_setting  triclinic
_symmetry_space_group_name_H-M  "C -1"
loop_
    _space_group_symop_id
    _space_group_symop_operation_xyz
     1  x,y,z
     2  -x,-y,-z
     3  1/2+x,1/2+y,z
     4  1/2-x,1/2-y,-z

# ATOMIC COORDINATES AND DISPLACEMENT PARAMETERS
loop_ 
   _atom_site_label
   _atom_site_type_symbol
   _atom_site_fract_x
   _atom_site_fract_y
   _atom_site_fract_z
   _atom_site_occupancy
   _atom_site_adp_type
   _atom_site_U_iso_or_equiv
   _atom_site_symmetry_multiplicity
Al1    Al3+ 0.00887     0.16846     0.20805     1.000      Uani 0.007      4   
Si1    Si4+ 0.00375     0.82051     0.23737     1.000      Uani 0.006      4   
Si2    Si4+ 0.69162     0.11021     0.31466     1.000      Uani 0.006      4   
Si3    Si4+ 0.68129     0.88190     0.36076     1.000      Uani 0.006      4   
Na1    Na1+ 0.26799     0.98865     0.14650     1.000      Uani 0.031      4   
O1     O2-  0.00490     0.13103     0.96660     1.000      Uani 0.012      4   
O2     O2-  0.59176     0.99756     0.28040     1.000      Uani 0.008      4   
O3     O2-  0.81230     0.10966     0.19010     1.000      Uani 0.014      4   
O4     O2-  0.82000     0.85101     0.25870     1.000      Uani 0.018      4   
O5     O2-  0.01288     0.30238     0.27060     1.000      Uani 0.011      4   
O6     O2-  0.02329     0.69368     0.22910     1.000      Uani 0.011      4   
O7     O2-  0.20780     0.10896     0.38900     1.000      Uani 0.011      4   
O8     O2-  0.18400     0.86817     0.43620     1.000      Uani 0.012      4   

loop_
   _atom_site_aniso_label
   _atom_site_aniso_U_11
   _atom_site_aniso_U_22
   _atom_site_aniso_U_33
   _atom_site_aniso_U_12
   _atom_site_aniso_U_13
   _atom_site_aniso_U_23
Al1    0.0074      0.0068      0.0061      -0.0009     0.0031      0.0004      
Si1    0.0068      0.0065      0.0055      0.0011      0.0030      0.0008      
Si2    0.0061      0.0055      0.0073      -0.0002     0.0025      0.0004      
Si3    0.0060      0.0055      0.0074      0.0006      0.0028      0.0009      
Na1    0.0136      0.0471      0.0315      -0.0050     0.0084      -0.0219     
O1     0.0164      0.0122      0.0074      -0.0002     0.0067      0.0014      
O2     0.0074      0.0056      0.0119      0.0003      0.0033      0.0020      
O3     0.0117      0.0130      0.0162      -0.0040     0.0093      -0.0017     
O4     0.0134      0.0179      0.0216      0.0046      0.0129      0.0020      
O5     0.0103      0.0076      0.0150      -0.0020     0.0052      -0.0009     
O6     0.0101      0.0071      0.0145      0.0022      0.0034      0.0012      
O7     0.0120      0.0129      0.0080      0.0024      0.0013      0.0015      
O8     0.0140      0.0140      0.0084      -0.0026     -0.0002     -0.0006     

loop_  _atom_type_symbol _atom_type_number_in_cell
        _atom_type_scat_Cromer_Mann_a1 _atom_type_scat_Cromer_Mann_a2 _atom_type_scat_Cromer_Mann_a3
        _atom_type_scat_Cromer_Mann_a4 _atom_type_scat_Cromer_Mann_b1 _atom_type_scat_Cromer_Mann_b2
        _atom_type_scat_Cromer_Mann_b3 _atom_type_scat_Cromer_Mann_b4 _atom_type_scat_Cromer_Mann_c
        _atom_type_scat_length_neutron _atom_type_scat_source
  Al   4      ?          ?          ?          ?          ?          ?          ?          ?          ?          ?
      https://subversion.xray.aps.anl.gov/pyGSAS/trunk/atmdata.py
  Na   4      ?          ?          ?          ?          ?          ?          ?          ?          ?          ?
      https://subversion.xray.aps.anl.gov/pyGSAS/trunk/atmdata.py
  O    32     ?          ?          ?          ?          ?          ?          ?          ?          ?          ?
      https://subversion.xray.aps.anl.gov/pyGSAS/trunk/atmdata.py
  Si   12     ?          ?          ?          ?          ?          ?          ?          ?          ?          ?
      https://subversion.xray.aps.anl.gov/pyGSAS/trunk/atmdata.py

# Note that Z affects _cell_formula_sum and _weight
_cell_formula_units_Z  4
_chemical_formula_sum  "Al Na O8 Si3"
_chemical_formula_weight  262.22

# MOLECULAR GEOMETRY
loop_
   _geom_bond_atom_site_label_1
   _geom_bond_atom_site_label_2
   _geom_bond_distance
   _geom_bond_site_symmetry_1
   _geom_bond_site_symmetry_2
   _geom_bond_publ_flag
  Al1    O1     1.74519      1_555    1_554 yes
  Al1    O3     1.7429       1_555    1_455 yes
  Al1    O5     1.73509      1_555    1_555 yes
  Al1    O7     1.74556      1_555    1_555 yes
  Si1    O1     1.59985      1_555    2_566 yes
  Si1    O4     1.59997      1_555    1_455 yes
  Si1    O6     1.62225      1_555    1_555 yes
  Si1    O8     1.61907      1_555    1_555 yes
  Si2    O2     1.63011      1_555    1_545 yes
  Si2    O3     1.59435      1_555    1_555 yes
  Si2    O6     1.61836      1_555    3_545 yes
  Si2    O8     1.6168       1_555    2_666 yes
  Si3    O2     1.64718      1_555    1_555 yes
  Si3    O4     1.61975      1_555    1_555 yes
  Si3    O5     1.59682      1_555    3_555 yes
  Si3    O7     1.60203      1_555    2_666 yes
  Na1    O1     2.66887      1_555    1_564 yes
  Na1    O1     2.53079      1_555    2_566 yes
  Na1    O2     2.3704       1_555    1_555 yes
  Na1    O3     2.45321      1_555    2_665 yes
  Na1    O7     2.43384      1_555    1_565 yes
  O1     Al1    1.74519      1_555    1_556 yes
  O1     Si1    1.59985      1_555    2_566 yes
  O1     Na1    2.66887      1_555    1_546 yes
  O1     Na1    2.53079      1_555    2_566 yes
  O2     Si2    1.63011      1_555    1_565 yes
  O2     Si3    1.64718      1_555    1_555 yes
  O2     Na1    2.3704       1_555    1_555 yes
  O3     Al1    1.7429       1_555    1_655 yes
  O3     Si2    1.59435      1_555    1_555 yes
  O3     Na1    2.45321      1_555    2_665 yes
  O4     Si1    1.59997      1_555    1_655 yes
  O4     Si3    1.61975      1_555    1_555 yes
  O5     Al1    1.73509      1_555    1_555 yes
  O5     Si3    1.59682      1_555    3_445 yes
  O6     Si1    1.62225      1_555    1_555 yes
  O6     Si2    1.61836      1_555    3_455 yes
  O7     Al1    1.74556      1_555    1_555 yes
  O7     Si3    1.60203      1_555    2_666 yes
  O7     Na1    2.43384      1_555    1_545 yes
  O8     Si1    1.61907      1_555    1_555 yes
  O8     Si2    1.6168       1_555    2_666 yes

loop_
   _geom_angle_atom_site_label_1
   _geom_angle_atom_site_label_2
   _geom_angle_atom_site_label_3
   _geom_angle
   _geom_angle_site_symmetry_1
   _geom_angle_site_symmetry_2
   _geom_angle_site_symmetry_3
   _geom_angle_publ_flag
  O1     Al1    O3     102.836       1_554  1_555    1_455 yes
  O1     Al1    O5     116.047       1_554  1_555    1_555 yes
  O3     Al1    O5     112.215       1_455  1_555    1_555 yes
  O1     Al1    O7     104.004       1_554  1_555    1_555 yes
  O3     Al1    O7     111.151       1_455  1_555    1_555 yes
  O5     Al1    O7     110.14        1_555  1_555    1_555 yes
  O1     Si1    O4     109.433       2_566  1_555    1_455 yes
  O1     Si1    O6     112.47        2_566  1_555    1_555 yes
  O4     Si1    O6     108.187       1_455  1_555    1_555 yes
  O1     Si1    O8     107.176       2_566  1_555    1_555 yes
  O4     Si1    O8     111.446       1_455  1_555    1_555 yes
  O6     Si1    O8     108.16        1_555  1_555    1_555 yes
  O2     Si2    O3     111.144       1_545  1_555    1_555 yes
  O2     Si2    O6     104.24        1_545  1_555    3_545 yes
  O3     Si2    O6     112.114       1_555  1_555    3_545 yes
  O2     Si2    O8     106.97        1_545  1_555    2_666 yes
  O3     Si2    O8     111.591       1_555  1_555    2_666 yes
  O6     Si2    O8     110.422       3_545  1_555    2_666 yes
  O2     Si3    O4     107.269       1_555  1_555    1_555 yes
  O2     Si3    O5     105.914       1_555  1_555    3_555 yes
  O4     Si3    O5     110.224       1_555  1_555    3_555 yes
  O2     Si3    O7     108.565       1_555  1_555    2_666 yes
  O4     Si3    O7     110.208       1_555  1_555    2_666 yes
  O5     Si3    O7     114.328       3_555  1_555    2_666 yes
  Al1    O1     Si1    141.397       1_556  1_555    2_566 yes
  Si2    O2     Si3    130.019       1_565  1_555    1_555 yes
  Si2    O2     Na1    120.351       1_565  1_555    1_555 yes
  Si3    O2     Na1    108.811       1_555  1_555    1_555 yes
  Al1    O3     Si2    139.461       1_655  1_555    1_555 yes
  Si1    O4     Si3    161.151       1_655  1_555    1_555 yes
  Al1    O5     Si3    129.689       1_555  1_555    3_445 yes
  Si1    O6     Si2    135.676       1_555  1_555    3_455 yes
  Al1    O7     Si3    133.943       1_555  1_555    2_666 yes
  Si1    O8     Si2    151.747       1_555  1_555    2_666 yes
_pd_proc_ls_pref_orient_corr  none
_pd_proc_ls_profile_function
;
  Crystallite size in microns with "isotropic" model:
  parameters: Size, G/L mix
    0.233(12), 1.000, 
  Microstrain, "isotropic" model (10^6^ * delta Q/Q)
    parameters: Mustrain, G/L mix
    0.000, 1.000, 

;

data_QPABAT1ug3_phase_0
# Information for phase 0
_pd_block_id  2021-08-04T17:21|QPABAT1ug3|phase_0|McDougallHamish
# GSAS-II edited template follows Phase_Template
#==============================================================================
# 7. CHEMICAL, STRUCTURAL AND CRYSTAL DATA

_pd_char_particle_morphology      ?

_chemical_name_systematic
; ?
;
_chemical_name_common             ?
_chemical_formula_moiety          ?        
_chemical_formula_structural      ?        
_chemical_formula_analytical      ?
_chemical_melting_point           ?
_chemical_compound_source         ?       # for minerals and 
                                          # natural products
_symmetry_space_group_name_Hall   ?

_exptl_crystal_F_000               ?
_exptl_crystal_density_meas        ?
_exptl_crystal_density_method      ?

_cell_measurement_temperature     300        

_cell_special_details
; ?
;

_geom_special_details             ?

# The following item identifies the program(s) used (if appropriate).
_computing_structure_solution     ?        

#==============================================================================

# 8. Phase information from GSAS-II


# phase info for Pyrite FeS2 follows
_pd_phase_name  "Pyrite FeS2"
_cell_length_a  5.41945(8)
_cell_length_b  5.41945(8)
_cell_length_c  5.41945(8)
_cell_angle_alpha  90
_cell_angle_beta   90
_cell_angle_gamma  90
_cell_volume  159.171(7)
_exptl_crystal_density_diffrn  5.0062
_symmetry_cell_setting  cubic
_symmetry_space_group_name_H-M  "P a -3"
loop_
    _space_group_symop_id
    _space_group_symop_operation_xyz
     1  x,y,z
     2  z,x,y
     3  y,z,x
     4  1/2+x,y,1/2-z
     5  1/2-z,1/2+x,y
     6  y,1/2-z,1/2+x
     7  -z,1/2+x,1/2-y
     8  1/2-y,-z,1/2+x
     9  1/2+y,1/2-z,-x
    10  -x,1/2+y,1/2-z
    11  1/2-z,-x,1/2+y
    12  1/2+x,1/2-y,-z
    13  -x,-y,-z
    14  -z,-x,-y
    15  -y,-z,-x
    16  1/2-x,-y,1/2+z
    17  1/2+z,1/2-x,-y
    18  -y,1/2+z,1/2-x
    19  z,1/2-x,1/2+y
    20  1/2+y,z,1/2-x
    21  1/2-y,1/2+z,x
    22  x,1/2-y,1/2+z
    23  1/2+z,x,1/2-y
    24  1/2-x,1/2+y,z

# ATOMIC COORDINATES AND DISPLACEMENT PARAMETERS
loop_ 
   _atom_site_label
   _atom_site_type_symbol
   _atom_site_fract_x
   _atom_site_fract_y
   _atom_site_fract_z
   _atom_site_occupancy
   _atom_site_adp_type
   _atom_site_U_iso_or_equiv
   _atom_site_symmetry_multiplicity
Fe1    Fe   0.00000     0.00000     0.00000     1.000      Uiso 0.010      4   
S2     S    0.3903(4)   0.3903      0.3903      1.000      Uiso 0.010      8   

loop_  _atom_type_symbol _atom_type_number_in_cell
        _atom_type_scat_Cromer_Mann_a1 _atom_type_scat_Cromer_Mann_a2 _atom_type_scat_Cromer_Mann_a3
        _atom_type_scat_Cromer_Mann_a4 _atom_type_scat_Cromer_Mann_b1 _atom_type_scat_Cromer_Mann_b2
        _atom_type_scat_Cromer_Mann_b3 _atom_type_scat_Cromer_Mann_b4 _atom_type_scat_Cromer_Mann_c
        _atom_type_scat_length_neutron _atom_type_scat_source
  Fe   4      11.7695    7.3573     3.5222     2.3045     4.7611     0.3072     15.3535    76.8805    1.0369     0.945
      https://subversion.xray.aps.anl.gov/pyGSAS/trunk/atmdata.py
  S    8      6.9053     5.2034     1.4379     1.5863     1.4679     22.2151    0.2536     56.172     0.8669     0.2847
      https://subversion.xray.aps.anl.gov/pyGSAS/trunk/atmdata.py

# Note that Z affects _cell_formula_sum and _weight
_cell_formula_units_Z  4
_chemical_formula_sum  "Fe S2"
_chemical_formula_weight  119.97

# MOLECULAR GEOMETRY
loop_
   _geom_bond_atom_site_label_1
   _geom_bond_atom_site_label_2
   _geom_bond_distance
   _geom_bond_site_symmetry_1
   _geom_bond_site_symmetry_2
   _geom_bond_publ_flag
  Fe1    S2     2.2761(6)    1_555    4_455 yes
  Fe1    S2     2.2761(6)    1_555    5_545 yes
  Fe1    S2     2.2761(6)    1_555    6_554 yes
  Fe1    S2     2.2761(6)    1_555    7_545 yes
  Fe1    S2     2.2761(6)    1_555    8_554 yes
  Fe1    S2     2.2761(22)   1_555    9_455 yes
  S2     Fe1    2.2761(6)    1_555    4_555 yes
  S2     Fe1    2.2761(6)    1_555    5_555 yes
  S2     Fe1    2.2761(22)   1_555    6_555 yes
  S2     S2     2.0604(28)   1_555   13_666 yes
_pd_proc_ls_pref_orient_corr
   "March-Dollase correction coef. = 1.000 axis = [0, 0, 1]"
_pd_proc_ls_profile_function
;
  Crystallite size in microns with "isotropic" model:
  parameters: Size, G/L mix
    0.373(14), 1.000, 
  Microstrain, "isotropic" model (10^6^ * delta Q/Q)
    parameters: Mustrain, G/L mix
    0.000, 1.000, 

;

data_QPABAT1ug3_phase_3
# Information for phase 3
_pd_block_id  2021-08-04T17:21|QPABAT1ug3|phase_3|McDougallHamish
# GSAS-II edited template follows Phase_Template
#==============================================================================
# 7. CHEMICAL, STRUCTURAL AND CRYSTAL DATA

_pd_char_particle_morphology      ?

_chemical_name_systematic
; ?
;
_chemical_name_common             ?
_chemical_formula_moiety          ?        
_chemical_formula_structural      ?        
_chemical_formula_analytical      ?
_chemical_melting_point           ?
_chemical_compound_source         ?       # for minerals and 
                                          # natural products
_symmetry_space_group_name_Hall   ?

_exptl_crystal_F_000               ?
_exptl_crystal_density_meas        ?
_exptl_crystal_density_method      ?

_cell_measurement_temperature     300        

_cell_special_details
; ?
;

_geom_special_details             ?

# The following item identifies the program(s) used (if appropriate).
_computing_structure_solution     ?        

#==============================================================================

# 8. Phase information from GSAS-II


# phase info for Pyrrhotite 4M Fe7S8 follows
_pd_phase_name  "Pyrrhotite 4M Fe7S8"
_cell_length_a  11.922(23)
_cell_length_b  6.870(4)
_cell_length_c  12.810(27)
_cell_angle_alpha  90
_cell_angle_beta   117.18(5)
_cell_angle_gamma  90
_cell_volume  933.3(5)
_exptl_crystal_density_diffrn  4.6074
_symmetry_cell_setting  monoclinic
_symmetry_space_group_name_H-M  "C 2/c"
loop_
    _space_group_symop_id
    _space_group_symop_operation_xyz
     1  x,y,z
     2  -x,y,1/2-z
     3  -x,-y,-z
     4  x,-y,1/2+z
     5  1/2+x,1/2+y,z
     6  1/2-x,1/2+y,1/2-z
     7  1/2-x,1/2-y,-z
     8  1/2+x,1/2-y,1/2+z

# ATOMIC COORDINATES AND DISPLACEMENT PARAMETERS
loop_ 
   _atom_site_label
   _atom_site_type_symbol
   _atom_site_fract_x
   _atom_site_fract_y
   _atom_site_fract_z
   _atom_site_occupancy
   _atom_site_adp_type
   _atom_site_U_iso_or_equiv
   _atom_site_symmetry_multiplicity
S1     S    0.01800     0.38330     0.11960     1.000      Uiso 0.010      8   
S2     S    0.02910     0.11420     0.63900     1.000      Uiso 0.010      8   
Fe3    Fe   0.10860     0.10250     0.49980     1.000      Uiso 0.010      8   
S4     S    0.23410     0.13550     0.38260     1.000      Uiso 0.010      8   
Fe5    Fe   0.24180     0.36600     0.24680     1.000      Uiso 0.010      8   
S6     S    0.26790     0.13400     0.12360     1.000      Uiso 0.010      8   
Fe7    Fe   0.38720     0.15000     0.01260     1.000      Uiso 0.010      8   
Fe8    Fe   0.00000     0.14720     0.25000     1.000      Uiso 0.010      4   

loop_  _atom_type_symbol _atom_type_number_in_cell
        _atom_type_scat_Cromer_Mann_a1 _atom_type_scat_Cromer_Mann_a2 _atom_type_scat_Cromer_Mann_a3
        _atom_type_scat_Cromer_Mann_a4 _atom_type_scat_Cromer_Mann_b1 _atom_type_scat_Cromer_Mann_b2
        _atom_type_scat_Cromer_Mann_b3 _atom_type_scat_Cromer_Mann_b4 _atom_type_scat_Cromer_Mann_c
        _atom_type_scat_length_neutron _atom_type_scat_source
  Fe   28     11.7695    7.3573     3.5222     2.3045     4.7611     0.3072     15.3535    76.8805    1.0369     0.945
      https://subversion.xray.aps.anl.gov/pyGSAS/trunk/atmdata.py
  S    32     6.9053     5.2034     1.4379     1.5863     1.4679     22.2151    0.2536     56.172     0.8669     0.2847
      https://subversion.xray.aps.anl.gov/pyGSAS/trunk/atmdata.py

# Note that Z affects _cell_formula_sum and _weight
_cell_formula_units_Z  4
_chemical_formula_sum  "Fe7 S8"
_chemical_formula_weight  647.41

# MOLECULAR GEOMETRY
loop_
   _geom_bond_atom_site_label_1
   _geom_bond_atom_site_label_2
   _geom_bond_distance
   _geom_bond_site_symmetry_1
   _geom_bond_site_symmetry_2
   _geom_bond_publ_flag
  S1     Fe3    2.49599      1_555    2_555 yes
  S1     Fe5    2.41181      1_555    1_555 yes
  S1     Fe7    2.39059      1_555    5_455 yes
  S1     Fe7    2.4384       1_555    7_555 yes
  S1     Fe8    2.40718      1_555    1_555 yes
  S2     Fe3    2.37236      1_555    1_555 yes
  S2     Fe3    2.32514      1_555    3_556 yes
  S2     Fe5    2.44312      1_555    7_556 yes
  S2     Fe7    2.36762      1_555    8_456 yes
  S2     Fe8    2.41196      1_555    3_556 yes
  Fe3    S1     2.49599      1_555    2_555 yes
  Fe3    S2     2.37236      1_555    1_555 yes
  Fe3    S2     2.32514      1_555    3_556 yes
  Fe3    S6     2.4516       1_555    4_556 yes
  S4     Fe5    2.38493      1_555    1_555 yes
  Fe5    S1     2.41181      1_555    1_555 yes
  Fe5    S2     2.44312      1_555    7_556 yes
  Fe5    S4     2.38493      1_555    1_555 yes
  Fe5    S6     2.36141      1_555    1_555 yes
  S6     Fe3    2.4516       1_555    4_555 yes
  S6     Fe5    2.36141      1_555    1_555 yes
  S6     Fe7    2.42983      1_555    1_555 yes
  S6     Fe7    2.39126      1_555    7_555 yes
  Fe7    S1     2.39059      1_555    5_545 yes
  Fe7    S1     2.4384       1_555    7_555 yes
  Fe7    S2     2.36762      1_555    8_555 yes
  Fe7    S6     2.42983      1_555    1_555 yes
  Fe7    S6     2.39126      1_555    7_555 yes
  Fe8    S1     2.40718      1_555    1_555 yes
  Fe8    S1     2.40718      1_555    2_555 yes
  Fe8    S2     2.41196      1_555    3_556 yes
  Fe8    S2     2.41196      1_555    4_555 yes
_pd_proc_ls_pref_orient_corr
   "March-Dollase correction coef. = 1.000 axis = [0, 0, 1]"
_pd_proc_ls_profile_function
;
  Crystallite size in microns with "isotropic" model:
  parameters: Size, G/L mix
    0.15(6), 1.000, 
  Microstrain, "isotropic" model (10^6^ * delta Q/Q)
    parameters: Mustrain, G/L mix
    0.000, 1.000, 

;

data_QPABAT1ug3_phase_1
# Information for phase 1
_pd_block_id  2021-08-04T17:21|QPABAT1ug3|phase_1|McDougallHamish
# GSAS-II edited template follows Phase_Template
#==============================================================================
# 7. CHEMICAL, STRUCTURAL AND CRYSTAL DATA

_pd_char_particle_morphology      ?

_chemical_name_systematic
; ?
;
_chemical_name_common             ?
_chemical_formula_moiety          ?        
_chemical_formula_structural      ?        
_chemical_formula_analytical      ?
_chemical_melting_point           ?
_chemical_compound_source         ?       # for minerals and 
                                          # natural products
_symmetry_space_group_name_Hall   ?

_exptl_crystal_F_000               ?
_exptl_crystal_density_meas        ?
_exptl_crystal_density_method      ?

_cell_measurement_temperature     300        

_cell_special_details
; ?
;

_geom_special_details             ?

# The following item identifies the program(s) used (if appropriate).
_computing_structure_solution     ?        

#==============================================================================

# 8. Phase information from GSAS-II


# phase info for Quartz SiO2 follows
_pd_phase_name  "Quartz SiO2"
_cell_length_a  4.9161(6)
_cell_length_b  4.9161(6)
_cell_length_c  5.4061(5)
_cell_angle_alpha  90
_cell_angle_beta   90
_cell_angle_gamma  120
_cell_volume  113.147(14)
_exptl_crystal_density_diffrn  2.6454
_symmetry_cell_setting  trigonal
_symmetry_space_group_name_H-M  "P 32 2 1"
loop_
    _space_group_symop_id
    _space_group_symop_operation_xyz
     1  x,y,z
     2  -y,x-y,2/3+z
     3  y-x,-x,1/3+z
     4  y,x,-z
     5  -x,y-x,2/3-z
     6  x-y,-y,1/3-z

# ATOMIC COORDINATES AND DISPLACEMENT PARAMETERS
loop_ 
   _atom_site_label
   _atom_site_type_symbol
   _atom_site_fract_x
   _atom_site_fract_y
   _atom_site_fract_z
   _atom_site_occupancy
   _atom_site_adp_type
   _atom_site_U_iso_or_equiv
   _atom_site_symmetry_multiplicity
Si1    Si4+ 0.47000     0.00000     0.66670     1.000      Uani 0.006      3   
O1     O2-  0.41460     0.26780     0.78543     1.000      Uani 0.011      6   

loop_
   _atom_site_aniso_label
   _atom_site_aniso_U_11
   _atom_site_aniso_U_22
   _atom_site_aniso_U_33
   _atom_site_aniso_U_12
   _atom_site_aniso_U_13
   _atom_site_aniso_U_23
Si1    0.0073      0.0059      0.0053      0.0029      0.0003      0.0006      
O1     0.0120      0.0105      0.0118      0.0065      -0.0029     -0.0040     

loop_  _atom_type_symbol _atom_type_number_in_cell
        _atom_type_scat_Cromer_Mann_a1 _atom_type_scat_Cromer_Mann_a2 _atom_type_scat_Cromer_Mann_a3
        _atom_type_scat_Cromer_Mann_a4 _atom_type_scat_Cromer_Mann_b1 _atom_type_scat_Cromer_Mann_b2
        _atom_type_scat_Cromer_Mann_b3 _atom_type_scat_Cromer_Mann_b4 _atom_type_scat_Cromer_Mann_c
        _atom_type_scat_length_neutron _atom_type_scat_source
  O    6      ?          ?          ?          ?          ?          ?          ?          ?          ?          ?
      https://subversion.xray.aps.anl.gov/pyGSAS/trunk/atmdata.py
  Si   3      ?          ?          ?          ?          ?          ?          ?          ?          ?          ?
      https://subversion.xray.aps.anl.gov/pyGSAS/trunk/atmdata.py

# Note that Z affects _cell_formula_sum and _weight
_cell_formula_units_Z  3
_chemical_formula_sum  "O2 Si"
_chemical_formula_weight  60.08

# MOLECULAR GEOMETRY
loop_
   _geom_bond_atom_site_label_1
   _geom_bond_atom_site_label_2
   _geom_bond_distance
   _geom_bond_site_symmetry_1
   _geom_bond_site_symmetry_2
   _geom_bond_publ_flag
  Si1    O1     1.60559      1_555    1_555 yes
  Si1    O1     1.61184      1_555    2_654 yes
  Si1    O1     1.61158      1_555    5_656 yes
  Si1    O1     1.60574      1_555    6_556 yes
  O1     Si1    1.60559      1_555    1_555 yes
  O1     Si1    1.61184      1_555    3_665 yes
  O1     Si1    1.61158      1_555    5_666 yes

loop_
   _geom_angle_atom_site_label_1
   _geom_angle_atom_site_label_2
   _geom_angle_atom_site_label_3
   _geom_angle
   _geom_angle_site_symmetry_1
   _geom_angle_site_symmetry_2
   _geom_angle_site_symmetry_3
   _geom_angle_publ_flag
  O1     Si1    O1     110.252       1_555  1_555    2_654 yes
  O1     Si1    O1     108.753       1_555  1_555    5_656 yes
  O1     Si1    O1     109.678       2_654  1_555    5_656 yes
  O1     Si1    O1     109.158       1_555  1_555    6_556 yes
  O1     Si1    O1     108.733       2_654  1_555    6_556 yes
  O1     Si1    O1     110.258       5_656  1_555    6_556 yes
  Si1    O1     Si1    143.831       1_555  1_555    3_665 yes
  Si1    O1     Si1    143.835       1_555  1_555    5_666 yes
  Si1    O1     Si1    0.009         3_665  1_555    5_666 yes
_pd_proc_ls_pref_orient_corr
   "March-Dollase correction coef. = 1.000 axis = [0, 0, 1]"
_pd_proc_ls_profile_function
;
  Crystallite size in microns with "isotropic" model:
  parameters: Size, G/L mix
    0.37(6), 1.000, 
  Microstrain, "isotropic" model (10^6^ * delta Q/Q)
    parameters: Mustrain, G/L mix
    0.000, 1.000, 

;

data_QPABAT1ug3_phase_4
# Information for phase 4
_pd_block_id  2021-08-04T17:21|QPABAT1ug3|phase_4|McDougallHamish
# GSAS-II edited template follows Phase_Template
#==============================================================================
# 7. CHEMICAL, STRUCTURAL AND CRYSTAL DATA

_pd_char_particle_morphology      ?

_chemical_name_systematic
; ?
;
_chemical_name_common             ?
_chemical_formula_moiety          ?        
_chemical_formula_structural      ?        
_chemical_formula_analytical      ?
_chemical_melting_point           ?
_chemical_compound_source         ?       # for minerals and 
                                          # natural products
_symmetry_space_group_name_Hall   ?

_exptl_crystal_F_000               ?
_exptl_crystal_density_meas        ?
_exptl_crystal_density_method      ?

_cell_measurement_temperature     300        

_cell_special_details
; ?
;

_geom_special_details             ?

# The following item identifies the program(s) used (if appropriate).
_computing_structure_solution     ?        

#==============================================================================

# 8. Phase information from GSAS-II


# phase info for Rutile TiO2 follows
_pd_phase_name  "Rutile TiO2"
_cell_length_a  4.746(8)
_cell_length_b  4.746(8)
_cell_length_c  2.892(7)
_cell_angle_alpha  90
_cell_angle_beta   90
_cell_angle_gamma  90
_cell_volume  65.14(17)
_exptl_crystal_density_diffrn  4.0737
_symmetry_cell_setting  tetragonal
_symmetry_space_group_name_H-M  "P 42/m n m"
loop_
    _space_group_symop_id
    _space_group_symop_operation_xyz
     1  x,y,z
     2  1/2-y,1/2+x,1/2+z
     3  -x,-y,z
     4  1/2+y,1/2-x,1/2+z
     5  1/2-x,1/2+y,1/2+z
     6  -y,-x,z
     7  1/2+x,1/2-y,1/2+z
     8  y,x,z
     9  -x,-y,-z
    10  1/2+y,1/2-x,1/2-z
    11  x,y,-z
    12  1/2-y,1/2+x,1/2-z
    13  1/2+x,1/2-y,1/2-z
    14  y,x,-z
    15  1/2-x,1/2+y,1/2-z
    16  -y,-x,-z

# ATOMIC COORDINATES AND DISPLACEMENT PARAMETERS
loop_ 
   _atom_site_label
   _atom_site_type_symbol
   _atom_site_fract_x
   _atom_site_fract_y
   _atom_site_fract_z
   _atom_site_occupancy
   _atom_site_adp_type
   _atom_site_U_iso_or_equiv
   _atom_site_symmetry_multiplicity
Ti1    Ti4+ 0.00000     0.00000     0.00000     1.000      Uani 0.006      2   
O1     O2-  0.30493     0.30493     0.00000     1.000      Uani 0.006      4   

loop_
   _atom_site_aniso_label
   _atom_site_aniso_U_11
   _atom_site_aniso_U_22
   _atom_site_aniso_U_33
   _atom_site_aniso_U_12
   _atom_site_aniso_U_13
   _atom_site_aniso_U_23
Ti1    0.0070      0.0070      0.0047      -0.0002     0.0000      0.0000      
O1     0.0060      0.0060      0.0045      -0.0019     0.0000      0.0000      

loop_  _atom_type_symbol _atom_type_number_in_cell
        _atom_type_scat_Cromer_Mann_a1 _atom_type_scat_Cromer_Mann_a2 _atom_type_scat_Cromer_Mann_a3
        _atom_type_scat_Cromer_Mann_a4 _atom_type_scat_Cromer_Mann_b1 _atom_type_scat_Cromer_Mann_b2
        _atom_type_scat_Cromer_Mann_b3 _atom_type_scat_Cromer_Mann_b4 _atom_type_scat_Cromer_Mann_c
        _atom_type_scat_length_neutron _atom_type_scat_source
  O    4      ?          ?          ?          ?          ?          ?          ?          ?          ?          ?
      https://subversion.xray.aps.anl.gov/pyGSAS/trunk/atmdata.py
  Ti   2      ?          ?          ?          ?          ?          ?          ?          ?          ?          ?
      https://subversion.xray.aps.anl.gov/pyGSAS/trunk/atmdata.py

# Note that Z affects _cell_formula_sum and _weight
_cell_formula_units_Z  2
_chemical_formula_sum  "O2 Ti"
_chemical_formula_weight  79.9

# MOLECULAR GEOMETRY
loop_
   _geom_bond_atom_site_label_1
   _geom_bond_atom_site_label_2
   _geom_bond_distance
   _geom_bond_site_symmetry_1
   _geom_bond_site_symmetry_2
   _geom_bond_publ_flag
  Ti1    O1     2.0466       1_555    1_555 yes
  Ti1    O1     1.95063      1_555    2_544 yes
  Ti1    O1     1.95063      1_555    2_545 yes
  Ti1    O1     2.0466       1_555    3_555 yes
  Ti1    O1     1.95063      1_555    4_454 yes
  Ti1    O1     1.95063      1_555    4_455 yes
  O1     Ti1    2.0466       1_555    1_555 yes
  O1     Ti1    1.95063      1_555    2_554 yes
  O1     Ti1    1.95063      1_555    2_555 yes

loop_
   _geom_angle_atom_site_label_1
   _geom_angle_atom_site_label_2
   _geom_angle_atom_site_label_3
   _geom_angle
   _geom_angle_site_symmetry_1
   _geom_angle_site_symmetry_2
   _geom_angle_site_symmetry_3
   _geom_angle_publ_flag
  O1     Ti1    O1     95.681        2_544  1_555    2_545 yes
  O1     Ti1    O1     84.319        2_544  1_555    4_454 yes
  O1     Ti1    O1     180           2_545  1_555    4_454 yes
  O1     Ti1    O1     180           2_544  1_555    4_455 yes
  O1     Ti1    O1     84.319        2_545  1_555    4_455 yes
  O1     Ti1    O1     95.681        4_454  1_555    4_455 yes
  Ti1    O1     Ti1    95.681        2_554  1_555    2_555 yes
_pd_proc_ls_pref_orient_corr
   "March-Dollase correction coef. = 1.000 axis = [0, 0, 1]"
_pd_proc_ls_profile_function
;
  Crystallite size in microns with "isotropic" model:
  parameters: Size, G/L mix
    0.100, 1.000, 
  Microstrain, "isotropic" model (10^6^ * delta Q/Q)
    parameters: Mustrain, G/L mix
    0.000, 1.000, 

;

data_QPABAT1ug3_pwd_0
_pd_proc_ls_profile_function
;
Finger-Cox-Jephcoat function parameters U, V, W, X, Y, SH/L:
  peak variance(Gauss) = Utan(Th)^2^+Vtan(Th)+W:
  peak HW(Lorentz) = X/cos(Th)+Ytan(Th); SH/L = S/L+H/L
  U, V, W in (centideg)^2^, X & Y in centideg
    0.000, 0.000, 3.345, 2.239, -0.670, 0.034, 
;
# Information for histogram 0: PWDR BAT1ug3_30mm_MonicaHamish_Ruoming_step size 0_BAT1ug3.xrdml Scan 1
_pd_block_id
;
2021-08-04T17:21|QPABAT1ug3|McDougallHamish|PANalytical,Co-EmpyreanII_hist_0
;
# GSAS-II edited template follows Instrument_Template
#==============================================================================
# 9. INSTRUMENT CHARACTERIZATION

_exptl_special_details
; ?
;

# if regions of the data are excluded, the reason(s) are supplied here:
_pd_proc_info_excluded_regions
; ?
;

# The following item is used to identify the equipment used to record 
# the powder pattern when the diffractogram was measured at a laboratory 
# other than the authors' home institution, e.g. when neutron or synchrotron
# radiation is used.

_pd_instr_location
; ?
;
_pd_calibration_special_details           # description of the method used
                                          # to calibrate the instrument
; ?
;

_diffrn_source                    Co-Ka       
_diffrn_source_target             Co
_diffrn_source_type               Graded_Flat
_diffrn_measurement_device_type   Panalytical_Reflection_Transmission       
_diffrn_detector                  PIXcel1D       
_diffrn_detector_type             Empyrean_II       # make or model of detector

_pd_meas_scan_method              ?       # options are 'step', 'cont',
                                          # 'tof', 'fixed' or
                                          # 'disp' (= dispersive)
_pd_meas_special_details
;  ?
;

# The following two items identify the program(s) used (if appropriate).
_computing_data_collection        ?        
_computing_data_reduction         ?                   

# Describe any processing performed on the data, prior to refinement.
# For example: a manual Lp correction or a precomputed absorption correction
_pd_proc_info_data_reduction      ?

# The following item is used for angular dispersive measurements only.

_diffrn_radiation_monochromator   ?        

# The following items are used to define the size of the instrument.
# Not all distances are appropriate for all instrument types.

_pd_instr_dist_src/mono           ?
_pd_instr_dist_mono/spec          ?
_pd_instr_dist_src/spec           ?
_pd_instr_dist_spec/anal          ?
_pd_instr_dist_anal/detc          ?
_pd_instr_dist_spec/detc          ?

# 10. Specimen size and mounting information

# The next three fields give the specimen dimensions in mm.  The equatorial 
# plane contains the incident and diffracted beam.

_pd_spec_size_axial               ?       # perpendicular to 
                                          # equatorial plane

_pd_spec_size_equat               ?       # parallel to 
                                          # scattering vector 
                                          # in transmission

_pd_spec_size_thick               ?       # parallel to 
                                          # scattering vector 
                                          # in reflection

_pd_spec_mounting                         # This field should be
                                          # used to give details of the 
                                          # container.
; ?
;

_pd_spec_mount_mode               ?       # options are 'reflection' 
                                          # or 'transmission'
    
_pd_spec_shape                    ?       # options are 'cylinder' 
                                          # 'flat_sheet' or 'irregular'


loop_
     _atom_type_symbol
     _atom_type_scat_dispersion_real
     _atom_type_scat_dispersion_imag
     _atom_type_scat_dispersion_source
  Al        0.255   0.328   https://subversion.xray.aps.anl.gov/pyGSAS/trunk/atmdata.py
  Fe       -3.332   0.490   https://subversion.xray.aps.anl.gov/pyGSAS/trunk/atmdata.py
  Na        0.167   0.167   https://subversion.xray.aps.anl.gov/pyGSAS/trunk/atmdata.py
  O         0.063   0.044   https://subversion.xray.aps.anl.gov/pyGSAS/trunk/atmdata.py
  S         0.371   0.733   https://subversion.xray.aps.anl.gov/pyGSAS/trunk/atmdata.py
  Si        0.298   0.438   https://subversion.xray.aps.anl.gov/pyGSAS/trunk/atmdata.py
  Ti       -0.063   2.321   https://subversion.xray.aps.anl.gov/pyGSAS/trunk/atmdata.py

_diffrn_radiation_type  K\a~1,2~
loop_
   _diffrn_radiation_wavelength
   _diffrn_radiation_wavelength_wt
   _diffrn_radiation_wavelength_id
  1.78892         1.0             1     
  1.79278         0.5000          2     

# PHASE TABLE
loop_
   _pd_phase_id
   _pd_phase_block_id
   _pd_phase_mass_%
  2  2021-08-04T17:21|QPABAT1ug3|phase_2|McDougallHamish  0.281(6)
  0  2021-08-04T17:21|QPABAT1ug3|phase_0|McDougallHamish  0.579(7)
  3  2021-08-04T17:21|QPABAT1ug3|phase_3|McDougallHamish  0.0297(28)
  1  2021-08-04T17:21|QPABAT1ug3|phase_1|McDougallHamish  0.104(3)
  4  2021-08-04T17:21|QPABAT1ug3|phase_4|McDougallHamish  0.0058(21)
loop_
   _gsas_proc_phase_R_F_factor
   _gsas_proc_phase_R_Fsqd_factor
   _gsas_proc_phase_id
   _gsas_proc_phase_block_id
    0.24965  0.69266  2  2021-08-04T17:21|QPABAT1ug3|phase_2|McDougallHamish
    0.15002  0.34012  0  2021-08-04T17:21|QPABAT1ug3|phase_0|McDougallHamish
    0.21889  0.48826  3  2021-08-04T17:21|QPABAT1ug3|phase_3|McDougallHamish
    0.15685  0.44265  1  2021-08-04T17:21|QPABAT1ug3|phase_1|McDougallHamish
    0.12670  0.33438  4  2021-08-04T17:21|QPABAT1ug3|phase_4|McDougallHamish
_pd_proc_ls_prof_R_factor     0.23043
_pd_proc_ls_prof_wR_factor    0.32290
_gsas_proc_ls_prof_R_B_factor   0.31042
_gsas_proc_ls_prof_wR_B_factor  0.38227
_pd_proc_ls_prof_wR_expected  0.03887
_diffrn_radiation_probe  x-ray
_diffrn_radiation_polarisn_ratio  0.7000
_pd_proc_ls_background_function
;
Background function: "chebyschev-1" function with 7 terms:
    426(5), -521(8), 398(8), -193(7), 96(6), -25(5), 15(4), 
;
_diffrn_ambient_temperature  300
_diffrn_ambient_pressure  100

# STRUCTURE FACTOR TABLE
loop_
   _pd_refln_phase_id
   _refln_index_h
   _refln_index_k
   _refln_index_l
   _refln_F_squared_meas
   _refln_F_squared_calc
   _refln_phase_calc
   _refln_d_spacing
   _gsas_i100_meas
  0  1    1    1    744.3560   652.8618   0.0     3.12892  13.80  
  0  2    0    0    9722.6125  7206.1825  -0.0    2.70972  100.00 
  0  2    1    0    3593.2893  3000.3630  0.0     2.42365  58.41  
  0  2    1    1    1937.9535  1614.2461  -180.0  2.21248  51.95  
  0  2    2    0    2504.2917  3412.9735  -0.0    1.91606  24.79  
  0  2    2    1    37.4592    77.3355    -0.0    1.80648  0.66   
  0  3    1    1    3539.6161  4748.1959  -0.0    1.63402  50.70  
  0  2    2    2    2527.2539  2280.9669  0.0     1.56446  11.10  
  0  3    0    2    2580.1269  3226.6030  -0.0    1.50308  15.80  
  0  3    1    2    350.4550   367.8942   0.0     1.44841  4.02   
  0  3    2    1    1744.0503  1830.8371  180.0   1.44841  20.02  
  0  4    0    0    521.3699   268.6472   -180.0  1.35486  1.35   
  0  3    2    2    96.9433    98.1154    -0.0    1.31441  0.96   
  0  4    1    0    203.3363   205.7947   -0.0    1.31441  1.01   
  0  4    1    1    148.7905   117.7887   180.0   1.27738  1.43   
  0  3    3    1    674.8097   709.1302   -0.0    1.24331  6.32   
  0  4    0    2    1093.2511  654.5316   0.0     1.21183  5.02   
  0  4    2    0    1093.2511  654.5316   0.0     1.21183  5.02   
  0  4    1    2    8.4222     6.4316     -0.0    1.18262  0.08   
  0  4    2    1    1375.7245  1050.5598  -180.0  1.18262  12.49  
  0  3    3    2    435.0464   513.1452   0.0     1.15543  3.93   
  0  4    2    2    1193.5988  878.2403   0.0     1.10624  10.87  
  0  4    3    0    154.9278   295.2910   -0.0    1.08389  0.72   
  0  4    1    3    126.3332   170.1512   180.0   1.06284  1.20   
  0  4    3    1    25.3858    34.1907    0.0     1.06284  0.24   
  0  3    3    3    2402.5110  1174.1618  -0.0    1.04297  7.81   
  0  5    1    1    6760.4466  3303.9839  -0.0    1.04297  65.93  
  1  1    0    0    447.0354   242.5246   -180.0  4.25742  3.79   
  1  1    0    1    633.2067   634.4931   120.0   3.34474  3.26   
  1  1    0    -1   1506.3712  1509.4317  -120.0  3.34474  7.76   
  1  1    1    0    292.4562   343.8792   -155.6  2.45803  0.79   
  1  1    0    -2   114.8880   86.1851    -60.0   2.28195  0.26   
  1  1    0    2    398.3798   298.8511   -120.0  2.28195  0.92   
  1  1    1    1    165.1318   96.0634    82.9    2.23759  0.73   
  1  2    0    0    1625.6738  308.9208   -0.0    2.12871  3.24   
  1  2    0    -1   50.2840    77.2247    60.0    1.98069  0.09   
  1  2    0    1    120.5019   185.0632   -60.0   1.98069  0.21   
  1  1    1    2    747.9007   602.8751   9.8     1.81855  2.14   
  1  0    0    3    30.3987    94.4562    0.0     1.80202  0.01   
  1  2    0    2    92.1895    82.0908    60.0    1.67237  0.11   
  1  2    0    -2   409.0663   364.2560   120.0   1.67237  0.49   
  1  1    0    -3   305.9057   203.8509   180.0   1.65949  0.36   
  1  1    0    3    3.8788     2.5848     0.0     1.65949  0.00   
  1  2    1    0    27.8855    14.6460    -38.9   1.60916  0.06   
  1  2    1    -1   325.4289   356.3967   95.9    1.54228  0.67   
  1  2    1    1    280.0915   306.7449   -109.6  1.54228  0.58   
  1  1    1    3    156.4796   142.5789   117.5   1.45331  0.29   
  1  3    0    0    73.8849    76.3693    180.0   1.41914  0.07   
  1  2    1    -2   628.9634   413.8371   -123.3  1.38269  1.08   
  1  2    1    2    195.2834   128.4900   143.4   1.38269  0.34   
  1  2    0    -3   296.7266   292.6684   -0.0    1.37538  0.25   
  1  2    0    3    1044.7441  1030.4556  0.0     1.37538  0.89   
  1  3    0    -1   863.7871   815.9639   -120.0  1.37263  0.73   
  1  3    0    1    1.0758     1.0163     -60.0   1.37263  0.00   
  1  1    0    -4   64.4319    120.2819   -120.0  1.28817  0.05   
  1  1    0    4    212.3639   396.4426   120.0   1.28817  0.17   
  1  3    0    -2   324.2459   208.3469   120.0   1.25650  0.25   
  1  3    0    2    739.2011   474.9800   -120.0  1.25650  0.56   
  1  2    2    0    236.0444   371.1166   -16.5   1.22901  0.18   
  1  2    1    -3   71.6271    71.0140    179.1   1.20026  0.11   
  1  2    1    3    304.0404   301.4378   -134.8  1.20026  0.45   
  1  2    2    1    87.8663    105.6075   88.6    1.19843  0.13   
  1  1    1    4    497.8841   334.1775   -14.4   1.18430  0.73   
  1  3    1    0    392.5955   361.6235   121.4   1.18080  0.57   
  1  3    1    -1   151.0170   189.9539   -18.5   1.15360  0.22   
  1  3    1    1    50.4093    63.4064    16.4    1.15360  0.07   
  1  2    0    -4   1.8597     1.4734     -120.0  1.14098  0.00   
  1  2    0    4    89.2160    70.6815    120.0   1.14098  0.06   
  1  2    2    2    3.0100     3.3518     -9.9    1.11880  0.00   
  1  3    0    3    48.9703    62.7345    -180.0  1.11491  0.04   
  1  3    0    -3   5.2209     6.6884     -0.0    1.11491  0.00   
  1  3    1    -2   216.0480   304.4026   -8.9    1.08206  0.32   
  1  3    1    2    88.2711    124.3703   59.1    1.08206  0.13   
  1  4    0    0    191.8086   168.2132   0.0     1.06436  0.15   
  1  1    0    -5   399.7216   346.2728   120.0   1.04795  0.31   
  1  1    0    5    149.9654   129.9128   -120.0  1.04795  0.12   
  1  4    0    -1   62.3606    31.4123    60.0    1.04431  0.05   
  1  4    0    1    575.2382   289.7594   120.0   1.04431  0.45   
  1  2    1    -4   3.6548     10.8628    51.2    1.03492  0.01   
  1  2    1    4    81.0534    240.9044   -129.5  1.03492  0.13   
  2  0    0    1    886.0848   685.7541   180.0   6.38786  3.07   
  2  0    2    0    475.3796   396.3962   180.0   6.37466  0.01   
  2  1    1    0    181.3815   238.2363   -0.0    6.33955  0.01   
  2  1    -1   0    224.0326   287.4879   -0.0    6.29869  0.01   
  2  1    1    -1   871.2945   406.2352   180.0   5.91009  0.03   
  2  1    -1   -1   617.9879   415.6378   -180.0  5.58552  0.03   
  2  0    2    -1   8.1163     16.5792    0.0     4.66174  0.00   
  2  0    2    1    0.5350     1.8371     180.0   4.37623  0.00   
  2  2    0    -1   67164.8635 21037.4763 -0.0    4.02732  0.77   
  2  1    -1   1    10687.1948 3767.3897  -0.0    3.85265  0.38   
  2  1    1    1    16805.0772 10390.3834 0.0     3.77565  1.35   
  2  1    3    0    36297.4955 5886.9121  180.0   3.68167  0.44   
  2  1    3    -1   22102.7079 4505.3267  0.0     3.66562  0.21   
  2  1    -3   0    28045.2336 11675.3013 180.0   3.65766  0.26   
  2  2    0    0    1.1064     2.5781     0.0     3.63776  0.00   
  2  1    1    -2   5676.1315  4328.5159  0.0     3.50520  0.23   
  2  2    2    -1   1361.8993  1650.0035  180.0   3.48122  0.01   
  2  1    -3   -1   20.8676    12.1276    0.0     3.43616  0.00   
  2  1    -1   -2   3319.2354  5251.4578  0.0     3.37264  0.28   
  2  2    -2   -1   242.2970   364.8637   0.0     3.33313  0.00   
  2  2    0    -2   20350.0836 26655.4799 -180.0  3.21484  0.28   
  2  0    0    2    55868.4175 37071.8044 -180.0  3.19393  46.95  
  2  0    4    0    39176.4480 25362.8195 180.0   3.18733  0.29   
  2  2    2    0    16030.9736 13873.6743 180.0   3.16977  0.16   
  2  2    -2   0    21530.3174 14946.6082 -180.0  3.14934  0.16   
  2  1    -3   1    23465.9717 11175.2497 -180.0  2.96418  0.20   
  2  2    2    -2   8310.6402  7187.5067  0.0     2.95504  0.07   
  2  0    2    -2   10688.2088 5310.5610  0.0     2.93060  0.28   
  2  0    4    -1   12308.8220 8585.7945  0.0     2.92677  0.08   
  2  1    3    1    9250.7400  6897.0276  180.0   2.86133  0.18   
  2  1    3    -2   2380.6073  1923.0466  -0.0    2.83885  0.02   
  2  2    -2   -2   37.2063    183.4547   -0.0    2.79276  0.00   
  2  0    2    2    63.8709    191.6414   0.0     2.78600  0.01   
  2  0    4    1    160.1903   387.5360   -0.0    2.78271  0.00   
  2  2    0    1    101.5379   109.5836   -0.0    2.68712  0.00   
  2  3    1    -1   310.7446   431.0071   -180.0  2.66293  0.00   
  2  1    -3   -2   17703.9935 6171.6319  -0.0    2.63839  0.36   
  2  3    -1   -1   66.3248    33.5476    -180.0  2.62530  0.00   
  2  2    4    -1   114995.1296 12550.4891 -180.0  2.55995  0.50   
  2  3    1    -2   1486.3676  1812.0722  180.0   2.53704  0.01   
  2  1    -1   2    394.7395   667.2869   180.0   2.51139  0.01   
  2  2    -2   1    1987.9991  1686.7859  -180.0  2.49495  0.02   
  2  3    -1   -2   411.1991   451.5613   180.0   2.48043  0.00   
  2  1    1    2    107.4173   110.2849   180.0   2.46610  0.01   
  2  2    2    1    1188.0084  1367.0046  -180.0  2.45771  0.02   
  2  2    -4   -1   10903.3408 10453.7459 -180.0  2.44277  0.05   
  2  1    5    -1   5929.4309  4093.1663  -0.0    2.42941  0.02   
  2  1    5    0    50.7579    64.0884    180.0   2.41202  0.00   
  2  2    4    0    3123.4317  3944.1458  -0.0    2.40628  0.02   
  2  1    -5   0    1663.3282  2230.8323  180.0   2.40074  0.01   
  2  2    -4   0    1694.1514  2079.3222  -0.0    2.38844  0.01   
  2  3    1    0    1263.2412  1565.2946  -0.0    2.38575  0.01   
  2  3    -1   0    1393.7250  2090.0863  -0.0    2.37918  0.01   
  2  2    0    -3   6.4410     7.3701     180.0   2.35133  0.00   
  2  2    4    -2   2.7144     2.9331     0.0     2.34729  0.00   
  2  1    1    -3   111.8978   110.8373   -0.0    2.33656  0.00   
  2  0    4    -2   1263.1060  884.3144   -180.0  2.33087  0.01   
  2  3    3    -1   22955.8261 9809.7794  180.0   2.31766  0.08   
  2  1    -5   -1   2590.3326  1044.9800  0.0     2.31526  0.01   
  2  1    -1   -3   1984.3033  2291.2470  -0.0    2.27750  0.24   
  2  2    2    -3   179.2390   155.6865   -0.0    2.26146  0.00   
  2  3    3    -2   22.4759    15.9172    0.0     2.25070  0.00   
  2  3    -3   -1   3747.1469  2703.2457  -180.0  2.24518  0.01   
  2  1    -3   2    941.2983   824.7896   -0.0    2.22556  0.01   
  2  0    4    2    2496.0559  2085.0250  0.0     2.18812  0.04   
  2  2    -4   -2   1716.9830  1431.8638  0.0     2.18799  0.01   
  2  1    -5   1    4910.0766  4194.8986  180.0   2.18493  0.02   
  2  2    -2   -3   2148.5354  1851.4932  0.0     2.15451  0.03   
  2  1    5    -2   395.8943   312.7232   -180.0  2.15169  0.00   
  2  3    1    -3   449.7408   204.6119   0.0     2.13824  0.00   
  2  3    -3   -2   1162.8548  512.1941   180.0   2.13724  0.00   
  2  1    3    2    461.4282   174.4523   -180.0  2.13433  0.01   
  2  0    0    3    2270.9231  454.6548   -0.0    2.12929  0.81   
  2  0    6    0    83086.3137 11042.6256 -0.0    2.12489  0.26   
  2  1    3    -3   4402.7858  674.2906   -180.0  2.11876  0.04   
  2  1    5    1    25479.0221 4734.7647  180.0   2.11595  0.16   
  2  3    3    0    7057.1730  1496.6439  -180.0  2.11318  0.03   
  2  3    -3   0    298.5653   182.7827   -180.0  2.09956  0.00   
  2  3    -1   -3   6385.4416  2416.5634  0.0     2.08973  0.04   
  2  2    -4   1    7190.8064  8370.0925  180.0   2.07604  0.03   
  2  0    2    -3   159.2922   286.8930   -180.0  2.05903  0.00   
  2  0    6    -1   46.0371    83.9001    -0.0    2.05549  0.00   
  2  2    4    1    2277.1828  2723.1302  180.0   2.03350  0.02   
  2  4    0    -2   2416.2681  1673.8545  -0.0    2.01366  0.01   
  2  1    -5   -2   2181.0187  976.2191   -0.0    2.00557  0.01   
  2  4    0    -1   9328.0084  3207.5402  -0.0    2.00025  0.02   
  2  2    0    2    2993.3028  914.6787   0.0     1.99827  0.05   
  2  1    -3   -3   8015.6826  2006.9284  -0.0    1.99351  0.26   
  2  0    2    3    879.0844   1320.4879  0.0     1.98235  0.31   
  2  0    6    1    3706.6391  4760.1395  0.0     1.97919  0.01   
  2  3    -1   1    3318.8844  1778.1424  0.0     1.97162  0.02   
  2  3    3    -3   2056.2310  747.2487   -180.0  1.97003  0.01   
  2  3    1    1    6797.0163  1049.8991  0.0     1.96352  0.04   
  2  2    4    -3   1342.4058  210.6125   -180.0  1.96339  0.01   
  2  4    2    -2   1902.3926  1505.1300  0.0     1.94723  0.00   
  2  2    -2   2    4574.2931  4434.5615  -0.0    1.92633  0.04   
  2  4    2    -1   179.6681   195.3738   0.0     1.92397  0.00   
  2  2    6    -1   18.7342    25.7092    -0.0    1.91781  0.00   
  2  4    -2   -2   16864.1615 14612.2943 -0.0    1.89414  0.04   
  2  4    -2   -1   100.3208   83.9894    180.0   1.89341  0.00   
  2  3    5    -1   4371.0449  3253.1319  -180.0  1.88804  0.01   
  2  2    2    2    14605.4443 11147.4650 -0.0    1.88782  0.27   
  2  3    -3   -3   477.5465   242.1347   -0.0    1.86184  0.00   
  2  3    5    -2   321.3842   151.7748   -180.0  1.86122  0.00   
  2  4    0    -3   41536.6581 17227.6438 -180.0  1.84958  0.12   
  2  2    -6   -1   1327.6295  630.1904   -180.0  1.84310  0.00   
  2  1    -5   2    69.1991    32.7906    -180.0  1.84286  0.00   
  2  2    6    0    14661.5797 5973.8074  -0.0    1.84084  0.04   
  2  2    6    -2   4343.6829  2234.4122  -180.0  1.83281  0.01   
  2  1    -1   3    3155.0238  2403.8627  -180.0  1.82957  0.11   
  2  2    -6   0    14376.3519 11170.3478 0.0     1.82883  0.03   
  2  2    -4   -3   464.1226   351.5785   -0.0    1.82817  0.00   
  2  0    4    -3   9265.4307  6600.1943  180.0   1.82454  0.06   
  2  3    -5   -1   740.7064   547.0575   -180.0  1.82305  0.00   
  2  0    6    -2   12716.4709 9376.7847  -180.0  1.82300  0.03   
  2  4    0    0    20482.8327 16544.7345 -0.0    1.81888  0.06   
  2  3    -3   1    1254.1837  1388.1619  -0.0    1.81269  0.00   
  2  4    2    -3   860.6358   1698.2109  -0.0    1.80678  0.00   
  2  1    1    3    4606.2705  13204.6231 -180.0  1.80269  0.59   
  2  3    3    1    333.8546   659.8672   -0.0    1.79396  0.00   
  2  1    5    -3   19.4227    36.9138    180.0   1.79152  0.00   
  2  1    7    -1   135.2612   370.2527   -180.0  1.78554  0.00   
  2  2    0    -4   10048.7549 29304.7955 0.0     1.78457  0.20   
  2  1    7    0    2704.6523  1186.7943  -0.0    1.76994  0.01   
  2  3    5    0    1040.4855  192.4714   -180.0  1.76391  0.00   
  2  1    -7   0    10382.0986 1861.7091  0.0     1.76369  0.02   
  2  1    5    2    12686.7333 1478.1411  -180.0  1.75728  0.11   
  2  3    -5   -2   1954.8527  292.8600   -180.0  1.75539  0.00   
  2  2    2    -4   18608.3762 5374.4235  180.0   1.75260  0.17   
  2  4    2    0    11131.3069 3240.2714  180.0   1.75255  0.03   
  2  3    -5   0    2.0111     0.6787     -180.0  1.75073  0.00   
  2  4    -2   -3   4053.5028  1498.9920  -180.0  1.74735  0.01   
  2  4    -2   0    4124.0380  1478.3757  -180.0  1.74562  0.01   
  2  4    4    -2   25601.0344 11156.5991 -180.0  1.74061  0.05   
  2  3    1    -4   30.0423    11.6942    0.0     1.73791  0.00   
  2  1    1    -4   1990.4239  931.5858   180.0   1.73044  0.07   
  2  0    4    3    4037.5417  1649.4123  180.0   1.72108  0.11   
  2  1    -7   -1   1317.2209  544.5769   -0.0    1.72100  0.00   
  2  2    -4   2    11831.4531 5111.9528  -180.0  1.72066  0.04   
  2  0    6    2    8612.6369  4043.0244  180.0   1.71979  0.05   
  2  2    -6   -2   9849.3979  5843.5104  180.0   1.71808  0.03   
  2  1    -3   3    6070.6051  3889.7621  0.0     1.71755  0.05   
  2  4    4    -1   4763.2798  3425.3612  -0.0    1.71605  0.01   
  2  3    -1   -4   52.8235    26.3196    -0.0    1.70384  0.00   
  2  3    5    -3   3097.7995  1781.5059  180.0   1.70048  0.01   
  2  1    -1   -4   1550.0218  1087.2281  180.0   1.69839  0.20   
  2  2    -2   -4   10397.2407 6607.2640  -0.0    1.68632  0.21   
  2  2    -6   1    174.6989   111.8094   180.0   1.68403  0.00   
  2  1    -7   1    1685.8827  1037.6002  0.0     1.67991  0.00   
  2  1    7    -2   3799.0671  3014.1863  0.0     1.67337  0.01   
  2  4    -4   -1   3875.9743  3113.5342  -0.0    1.67328  0.01   
  2  1    -5   -3   360.1353   322.6770   -180.0  1.66739  0.00   
  2  2    4    2    7840.6784  6980.1241  -180.0  1.66673  0.08   
  2  4    -4   -2   3395.0296  2996.9232  -180.0  1.66656  0.01   
  2  1    3    3    623.7452   605.4945   0.0     1.65314  0.03   
  2  3    3    -4   467.2265   474.5918   180.0   1.65084  0.00   
  2  2    6    1    14.3397    15.0623    180.0   1.64996  0.00   
  2  4    4    -3   80.9873    81.5092    0.0     1.64497  0.00   
  2  1    3    -4   1195.7745  1267.0308  -180.0  1.64299  0.01   
  2  2    6    -3   345.1546   438.3802   0.0     1.63845  0.00   
  2  1    7    1    787.0384   959.6711   0.0     1.63566  0.00   
  2  5    1    -2   55.5010    62.3555    -180.0  1.62122  0.00   
  2  2    4    -4   12.6508    6.6299     0.0     1.60885  0.00   
  2  3    -1   2    467.8568   237.1891   -180.0  1.60779  0.00   
  2  4    0    -4   50.3698    25.5451    0.0     1.60742  0.00   
  2  5    -1   -2   197.8379   104.4782   -0.0    1.60481  0.00   
  2  3    1    2    8.8358     3.3755     -180.0  1.59704  0.00   
  2  0    0    4    4519.0899  1719.5025  -0.0    1.59697  0.90   
  2  0    8    0    15298.3318 4104.7411  -0.0    1.59366  0.03   
  2  3    -5   -3   13472.9364 7048.0684  -180.0  1.58673  0.04   
  2  4    2    -4   10345.9603 5767.4424  -180.0  1.58523  0.03   
  2  4    4    0    147.3923   80.5872    180.0   1.58489  0.00   
  2  3    -5   1    8264.9479  3541.7994  0.0     1.57987  0.02   
  2  1    -7   -2   229.6622   106.0592   180.0   1.57566  0.00   
  2  4    -4   0    2110.4004  972.7791   180.0   1.57467  0.00   
  2  4    0    1    2854.6751  1313.3627  0.0     1.57405  0.01   
  2  0    2    -4   13776.1004 6835.8768  -180.0  1.57267  0.30   
  2  5    1    -1   3459.9260  1838.8969  0.0     1.57223  0.01   
  2  5    1    -3   7.5209     4.5305     0.0     1.57056  0.00   
  2  0    8    -1   8265.3378  5105.5113  -180.0  1.56971  0.01   
  2  3    -3   -4   280.3546   222.0271   -180.0  1.56739  0.00   
  2  1    -3   -4   1309.7293  1168.3240  -180.0  1.56437  0.06   
  2  5    -1   -1   3822.8457  3532.8589  -0.0    1.56314  0.01   
  2  3    5    1    7482.0723  6630.5027  -0.0    1.55930  0.03   
  2  2    0    3    2009.7424  1763.6711  -180.0  1.55911  0.04   
  2  4    -4   -3   800.8634   668.2938   0.0     1.55805  0.00   
  2  0    6    -3   65.6426    50.4752    180.0   1.55391  0.00   
  2  5    -1   -3   3880.0220  3177.9812  180.0   1.54983  0.01   
  2  5    3    -2   1976.9007  1684.3120  0.0     1.53962  0.00   
  2  3    7    -1   406.1865   255.3064   -0.0    1.53554  0.00   
  2  4    -2   -4   6483.4497  4566.3850  180.0   1.53333  0.02   
  2  4    -2   1    462.5236   360.2122   -0.0    1.53138  0.00   
  2  2    -2   3    3251.8178  3884.5431  0.0     1.52972  0.03   
  2  1    -5   3    60.5199    114.2358   180.0   1.52775  0.00   
  2  0    2    4    874.3195   1999.2534  180.0   1.52655  0.45   
  2  3    7    -2   617.1995   1417.6951  180.0   1.52649  0.00   
  2  4    2    1    27.9603    55.0425    -0.0    1.52494  0.00   
  2  0    8    1    32.0526    53.4117    0.0     1.52385  0.00   
  2  3    -3   2    449.3078   713.5252   0.0     1.52351  0.00   
  2  2    -6   -3   1015.3160  972.3599   180.0   1.52111  0.00   
  2  1    -7   2    3052.1756  2092.8268  180.0   1.51406  0.01   
  2  2    -4   -4   4001.0750  3475.0688  -180.0  1.51008  0.04   
  2  2    8    -1   9021.1839  8932.7653  0.0     1.50687  0.01   
  2  5    3    -3   10164.6236 11216.4371 -0.0    1.50125  0.02   
  2  2    2    3    228.3746   261.4234   0.0     1.49966  0.01   
  2  5    -3   -2   1205.1655  1283.3165  0.0     1.49852  0.00   
  2  4    6    -2   1617.2773  1643.4734  -180.0  1.49804  0.00   
  2  3    3    2    3056.9839  2828.3266  0.0     1.49651  0.02   
  2  5    3    -1   1834.3728  1375.8687  180.0   1.49230  0.00   
  2  1    7    -3   1323.4074  963.7100   -0.0    1.49138  0.00   
  2  3    5    -4   1699.4615  976.7543   0.0     1.48741  0.00   
  2  3    -7   -1   8.5437     4.1505     -180.0  1.48641  0.00   
  2  2    -6   2    7182.7503  2225.9899  -180.0  1.48209  0.01   
  2  1    5    -4   2134.9910  569.2303   -0.0    1.48061  0.01   
  2  4    4    -4   3617.4358  936.8644   -0.0    1.47752  0.01   
  2  4    6    -1   9401.6065  2425.3077  -0.0    1.47727  0.01   
  2  2    8    -2   6293.6091  2036.6290  -0.0    1.46947  0.01   
  2  5    -3   -1   6857.8805  2250.7625  180.0   1.46932  0.01   
  2  0    4    -4   4032.6965  1799.2981  0.0     1.46530  0.03   
  2  2    8    0    32253.0467 17372.8918 180.0   1.46378  0.06   
  2  0    8    -2   4756.4224  2670.5014  0.0     1.46338  0.01   
  2  3    7    0    2349.1809  1344.4772  -0.0    1.46164  0.00   
  2  0    6    3    13285.6565 9727.2084  -180.0  1.45874  0.10   
  2  2    -8   -1   396.0352   277.6153   0.0     1.45806  0.00   
  2  2    -8   0    19546.1969 14971.6548 -180.0  1.45572  0.03   
  2  1    5    3    96.3576    84.4701    0.0     1.45352  0.00   
  2  3    -7   0    1856.3467  1874.7884  -0.0    1.45113  0.00   
  2  5    -3   -3   3918.0951  3973.0050  -0.0    1.44873  0.01   
  2  1    7    2    339.2017   339.6716   180.0   1.44736  0.00   
  2  5    1    0    481.6783   468.7582   0.0     1.44694  0.00   
  2  5    -1   0    341.2179   282.6566   0.0     1.44450  0.00   
  2  3    -7   -2   506.6538   407.5222   -180.0  1.44435  0.00   
  2  5    1    -4   468.3216   376.0669   -0.0    1.44434  0.00   
  2  4    6    -3   10073.3621 4799.2632  180.0   1.44037  0.01   
  2  3    7    -3   4550.6714  2066.9126  0.0     1.43858  0.01   
  2  4    -6   -1   30029.7933 13974.0377 -0.0    1.43651  0.04   
  2  1    -1   4    2744.3435  1747.7612  -0.0    1.43156  0.09   
  2  2    6    2    20735.6703 14127.5120 -180.0  1.43067  0.10   
  2  4    -6   -2   17852.7356 11494.7453 -180.0  1.42772  0.03   
  2  3    1    -5   100.6718   54.5453    0.0     1.42498  0.00   
  2  2    -4   3    17319.0057 9304.7725  -0.0    1.42492  0.07   
  2  5    -1   -4   10354.9634 6191.0063  0.0     1.42367  0.02   
  2  2    0    -5   544.0634   530.6717   -0.0    1.41970  0.01   
  2  2    6    -4   4087.2626  4109.1661  -0.0    1.41942  0.01   
  2  4    -4   1    1331.3375  2328.2327  -180.0  1.41643  0.00   
  2  1    1    4    3264.8518  9765.5200  -0.0    1.41417  0.41   
  2  2    2    -5   107.5772   102.1798   180.0   1.40774  0.00   
  2  4    4    1    6985.9297  4251.1055  -180.0  1.40628  0.02   
  2  1    9    -1   558.9296   313.3806   180.0   1.40427  0.00   
  2  3    -1   -5   1143.7837  559.2035   180.0   1.40173  0.01   
  2  5    5    -2   202.6472   121.8591   180.0   1.39689  0.00   
  2  4    -4   -4   478.3723   333.7965   -180.0  1.39638  0.00   
  2  5    3    -4   14399.4945 10290.7248 -180.0  1.39407  0.02   
  2  0    4    4    841.7208   603.2489   180.0   1.39300  0.04   
  2  1    9    0    8563.1453  6061.3448  -180.0  1.39244  0.01   
  2  0    8    2    1273.6108  841.8614   -0.0    1.39135  0.00   
  2  1    -7   -3   12.8156    8.6161     0.0     1.39082  0.00   
  2  2    -8   -2   586.7817   389.1003   0.0     1.38958  0.00   
  2  1    -9   0    6507.9020  5032.6219  -180.0  1.38852  0.01   
  2  3    -5   -4   888.1430   712.8918   180.0   1.38828  0.00   
  2  1    -5   -4   14.7218    12.2841    -0.0    1.38705  0.00   
  2  4    6    0    8316.6014  6881.9956  0.0     1.38694  0.02   
  2  2    -8   1    3543.8670  2583.5813  -0.0    1.38353  0.00   
  2  3    -5   2    179.1465   107.7060   180.0   1.38139  0.00   
  2  1    -3   4    13209.0008 11498.8556 180.0   1.38001  0.12   
  2  3    3    -5   691.3612   601.2645   -0.0    1.37984  0.00   
  2  5    3    0    2375.3894  2064.1961  180.0   1.37983  0.00   
  2  2    4    3    7344.3976  7682.9819  -0.0    1.37735  0.10   
  2  4    -6   0    2753.1401  2929.6322  0.0     1.37669  0.00   
  2  5    -3   0    2138.1532  1846.9850  -180.0  1.37349  0.00   
  2  4    0    -5   11005.3893 9852.1453  -0.0    1.37263  0.04   
  2  5    5    -3   1269.2102  1000.1841  -0.0    1.37203  0.00   
  2  1    1    -5   101.9939   51.8333    180.0   1.36876  0.00   
  2  2    8    -3   2159.3143  897.0709   0.0     1.36740  0.00   
  2  2    -2   -5   2409.3275  890.9937   -180.0  1.36475  0.06   
  2  1    -9   -1   6538.2740  2521.2414  180.0   1.36346  0.01   
  2  4    2    -5   27023.5890 11335.5971 180.0   1.36264  0.08   
  2  2    8    1    8937.6626  3611.9875  -180.0  1.35827  0.02   
  2  5    5    -1   2100.9248  870.4892   -180.0  1.35737  0.00   
  2  4    -6   -3   7110.1380  4126.3352  180.0   1.35385  0.01   
  2  3    -7   1    888.9117   576.4772   0.0     1.35312  0.00   
  2  1    9    -2   19250.4930 16147.0686 0.0     1.35152  0.02   
  2  6    0    -2   19520.5210 16981.3924 180.0   1.35133  0.02   
  2  1    -9   1    3813.2791  3741.5161  -0.0    1.35032  0.00   
  2  1    -1   -5   7859.1665  10683.9602 -0.0    1.34891  1.04   
  2  3    5    2    134.0565   209.3398   0.0     1.34817  0.00   
  2  5    -5   -2   342.5248   568.7530   180.0   1.34647  0.00   
  2  4    0    2    8957.1921  20266.7951 180.0   1.34356  0.03   
  2  6    0    -3   243.9015   424.9852   0.0     1.34244  0.00   
  2  3    -7   -3   624.9660   987.1236   180.0   1.34218  0.00   
  2  5    -3   -4   19.2656    19.4544    -0.0    1.34037  0.00   
  2  3    7    1    369.8184   545.2034   0.0     1.33504  0.00   
  2  1    3    4    191.3681   303.9072   180.0   1.33473  0.01   
  2  2    4    -5   1566.8619  2138.1647  -0.0    1.33359  0.01   
  2  6    2    -2   4560.1920  7470.5514  0.0     1.33146  0.01   
  2  3    -1   3    386.1438   551.6386   -0.0    1.32984  0.00   
  2  5    -5   -1   2338.8802  3077.6343  -180.0  1.32879  0.00   
  2  1    -7   3    589.3123   845.5145   -180.0  1.32789  0.00   
  2  1    3    -5   9013.3152  12956.3684 180.0   1.32785  0.09   
  2  4    6    -4   838.1174   1219.1637  0.0     1.32754  0.00   
  2  6    2    -3   4.5833     6.0091     -0.0    1.32656  0.00   
  2  4    -2   -5   3320.2425  3146.4347  0.0     1.32203  0.01   
  2  1    9    1    1162.7104  1105.1306  -0.0    1.32057  0.00   
  2  4    -2   2    2264.6988  2255.4357  0.0     1.32028  0.01   
  2  3    1    3    3202.5527  3237.6008  0.0     1.32015  0.03   
  2  2    -6   -4   121.7612   114.0134   0.0     1.31919  0.00   
  2  3    -3   -5   2333.0808  2179.7868  180.0   1.31918  0.02   
  2  0    6    -4   4068.1040  3685.3963  0.0     1.31717  0.01   
  2  0    8    -3   5027.6754  4546.6333  -0.0    1.31636  0.01   
  2  6    -2   -2   468.3156   330.6363   180.0   1.31265  0.00   
  2  4    2    2    1226.5006  505.4413   0.0     1.30914  0.01   
  2  5    -5   -3   14827.5725 6208.9517  0.0     1.30653  0.02   
  2  3    7    -4   28.2252    11.5530    -180.0  1.30602  0.00   
  2  6    0    -1   1701.4873  635.2341   -0.0    1.30261  0.00   
  2  6    -2   -3   10587.5661 4797.6968  0.0     1.30107  0.01   
  2  1    7    -4   1728.7636  816.7390   180.0   1.30069  0.00   
  2  4    4    -5   1563.8869  839.8412   -180.0  1.29576  0.00   
  2  5    -1   1    1054.6428  560.8179   -180.0  1.29287  0.00   
  2  5    5    -4   180.2230   102.0732   -0.0    1.29210  0.00   
  2  5    1    1    317.9211   213.0414   180.0   1.29128  0.00   
  2  5    1    -5   867.4727   1297.0866  -180.0  1.28850  0.00   
  2  1    -9   -2   8461.6171  7594.2794  0.0     1.28440  0.02   
  2  3    -3   3    4531.4042  3821.2749  180.0   1.28422  0.02   
  2  2    -6   3    143.6359   97.9036    -0.0    1.28363  0.00   
  2  3    5    -5   4825.4055  3037.5557  -0.0    1.28334  0.01   
  2  6    2    -1   4626.2717  2446.8719  180.0   1.28151  0.01   
  2  4    8    -2   34669.5465 16043.2073 -0.0    1.27998  0.04   
  2  6    0    -4   8327.4850  4642.8182  0.0     1.27913  0.01   
  2  1    -5   4    0.4844     0.2762     -0.0    1.27885  0.00   
  2  0    0    5    2071.0301  1504.7953  0.0     1.27757  0.29   
  2  2    -8   -3   1645.8558  969.8153   0.0     1.27578  0.00   
  2  1    -3   -5   2752.9071  1649.0848  -180.0  1.27554  0.21   
  2  0    10   0    8682.6584  5612.4673  -0.0    1.27493  0.01   
  2  3    9    -1   875.8684   567.6734   180.0   1.27318  0.00   
  2  3    9    -2   261.5067   209.3409   0.0     1.27118  0.00   
  2  6    -2   -1   737.4605   604.9530   -180.0  1.27102  0.00   
  2  5    -1   -5   3631.5724  3287.3648  -0.0    1.27057  0.01   
  2  4    -6   1    2259.2676  2157.0193  180.0   1.27033  0.00   
  2  2    0    4    3795.6216  5970.9564  -0.0    1.26862  0.08   
  2  6    2    -4   1670.6778  2642.8907  -180.0  1.26852  0.00   
  2  0    2    -5   2689.2899  4140.6925  180.0   1.26818  0.06   
  2  2    -8   2    10602.8570 15669.9235 0.0     1.26800  0.01   
  2  5    5    0    1067.7913  1539.1640  -0.0    1.26791  0.00   
  2  0    10   -1   834.3054   722.1628   -180.0  1.26570  0.00   
  2  4    8    -1   296.9396   116.1733   180.0   1.26381  0.00   
  2  2    -4   -5   103.8324   34.2839    180.0   1.26302  0.00   
  2  1    -9   2    1309.8252  407.6104   0.0     1.26267  0.00   
  2  6    4    -2   18228.3467 4060.9393  -0.0    1.26012  0.02   
  2  1    7    3    6162.4785  1423.0605  -180.0  1.25993  0.03   
  2  5    -5   0    5290.4076  1251.7915  -0.0    1.25974  0.01   
  2  4    6    1    147.7796   35.4122    180.0   1.25938  0.00   
  2  6    4    -3   24339.1283 5742.7030  -180.0  1.25904  0.03   
  2  3    3    3    149.5740   34.1056    0.0     1.25855  0.00   
  2  2    -2   4    4477.1610  2630.4316  180.0   1.25569  0.04   
  2  5    3    -5   13509.2699 7849.9862  180.0   1.25548  0.02   
  2  1    9    -3   530.7785   446.4585   -180.0  1.25310  0.00   
  2  4    -4   2    2517.0294  2913.1494  0.0     1.24747  0.01   
  2  4    8    -3   1310.9806  1591.0184  -180.0  1.24643  0.00   
  2  5    -3   1    151.8859   154.1169   -180.0  1.24419  0.00   
  2  4    -6   -4   4383.5885  4649.8078  0.0     1.24074  0.01   
  2  1    5    -5   19.5272    20.8490    -0.0    1.24058  0.00   
  2  6    -2   -4   108.8832   116.0421   -0.0    1.24022  0.00   
  2  5    3    1    811.9006   865.0651   -180.0  1.23993  0.00   
  2  0    6    4    4125.0202  4402.8269  -0.0    1.23960  0.05   
  2  0    8    3    2354.4110  2523.8232  0.0     1.23892  0.01   
  2  5    7    -2   43.7173    48.4702    -180.0  1.23815  0.00   
  2  0    2    5    5.4730     6.1649     -0.0    1.23770  0.00   
  2  3    -9   -1   1609.1090  1878.7146  -180.0  1.23697  0.00   
  2  0    10   1    61.0672    69.0195    180.0   1.23540  0.00   
  2  2    8    -4   0.5740     0.6712     -0.0    1.23509  0.00   
  2  2    2    4    186.1737   202.3679   180.0   1.23305  0.01   
  2  2    10   -1   558.7469   674.5837   -0.0    1.23266  0.00   
  2  2    6    3    461.1024   591.5126   -0.0    1.23202  0.00   
  2  4    -8   -1   1430.4666  1660.8265  180.0   1.22975  0.00   
  2  4    4    2    5082.5936  7216.8110  -0.0    1.22886  0.02   
  2  6    -4   -2   5346.2695  7429.0559  0.0     1.22874  0.01   
  2  4    -4   -5   4866.1085  5935.8119  180.0   1.22833  0.02   
  2  3    9    0    249.2299   207.1256   180.0   1.22722  0.00   
  2  2    8    2    23487.2488 16367.8700 -0.0    1.22501  0.07   
  2  3    -7   2    6.4079     4.4310     -180.0  1.22493  0.00   
  2  5    7    -3   1501.4051  701.3947   180.0   1.22357  0.00   
  2  5    -5   -4   897.6237   527.2945   -180.0  1.22255  0.00   
  2  2    6    -5   151.8877   93.3157    -0.0    1.22244  0.00   
  2  3    9    -3   5583.1130  3989.5508  -0.0    1.22187  0.01   
  2  4    -8   -2   22107.8465 15576.6760 0.0     1.22139  0.03   
  2  1    5    4    3453.9990  2923.6151  -180.0  1.22003  0.07   
  2  3    -9   0    89.0455    63.1939    -0.0    1.21922  0.00   
  2  6    -4   -3   3.0820     1.6171     -180.0  1.21643  0.00   
  2  6    4    -1   24.9500    10.2523    180.0   1.21473  0.00   
  2  2    10   -2   7735.1649  3195.8904  -180.0  1.21471  0.01   
  2  3    -7   -4   16.6015    9.5153     0.0     1.21279  0.00   
  2  6    0    0    22544.0134 13100.2263 0.0     1.21259  0.03   
  2  1    9    2    3010.6094  1749.7864  0.0     1.21259  0.01   
  2  0    4    -5   88.4277    51.4047    -180.0  1.21258  0.00   
  2  1    -7   -4   1155.8596  673.8718   0.0     1.21254  0.01   
  2  6    4    -4   337.2264   199.9465   0.0     1.21185  0.00   
  2  0    10   -2   4279.2461  2393.1814  180.0   1.21068  0.00   
  2  3    -9   -2   3.9541     2.4088     0.0     1.20966  0.00   
  2  5    7    -1   1457.1030  919.5910   -0.0    1.20764  0.00   
  2  5    -3   -5   2598.2398  1669.4106  -180.0  1.20756  0.01   
  2  2    10   0    17.3316    11.8619    180.0   1.20601  0.00   
  2  3    -5   -5   4998.6272  5223.5291  -0.0    1.20426  0.03   
  2  4    8    0    2436.6367  2036.1638  -180.0  1.20314  0.00   
  2  2    -10  0    1236.1406  1234.3417  180.0   1.20037  0.00   
  2  2    -10  -1   1982.2459  1881.5821  0.0     1.19900  0.00   
  2  2    -4   4    0.0037     0.0043     180.0   1.19841  0.00   
  2  3    -5   3    4455.1898  5149.8089  -180.0  1.19827  0.01   
  2  6    -4   -1   4512.7555  4013.4094  180.0   1.19705  0.01   
  2  4    -8   0    2380.0795  1701.7086  -180.0  1.19422  0.00   
  2  4    6    -5   7947.1313  5356.2972  -0.0    1.19366  0.01   
  2  6    2    0    8536.8166  6359.8747  -180.0  1.19287  0.01   
  2  3    1    -6   228.6804   172.0799   180.0   1.19278  0.00   
  2  3    7    2    278.4225   210.6961   180.0   1.19262  0.00   
  2  6    -2   0    3031.8895  1825.4606  -180.0  1.18959  0.00   
  2  5    -7   -2   392.5494   235.2689   -180.0  1.18926  0.00   
  2  5    5    -5   876.4281   652.0282   -0.0    1.18202  0.00   
  2  6    0    -5   2332.6282  1859.8386  -0.0    1.18139  0.00   
  2  5    -7   -1   1275.9390  1170.6276  -0.0    1.17956  0.00   
  2  3    -1   -6   5251.9458  10651.6340 0.0     1.17652  0.06   
  2  1    -9   -3   1478.9050  3479.3329  -0.0    1.17569  0.00   
  2  4    0    -6   295.4168   694.8770   -180.0  1.17567  0.00   
  2  6    2    -5   292.7567   690.4314   180.0   1.17553  0.00   
  2  4    8    -4   1756.7089  5262.2410  180.0   1.17365  0.00   
  2  1    -1   5    14.3368    44.3347    0.0     1.17349  0.00   
  2  2    0    -6   905.3062   3262.2227  -180.0  1.17258  0.02   
  2  4    2    -6   251.9423   785.7923   0.0     1.17185  0.00   
  2  4    -8   -3   172.4371   512.5086   -0.0    1.17167  0.00   
  2  1    -5   -5   1885.9626  5414.4867  -180.0  1.17131  0.04   
  2  3    3    -6   2312.2246  3178.6335  180.0   1.16840  0.01   
  2  5    7    -4   4366.1065  5932.4007  0.0     1.16833  0.01   
  2  2    2    -6   330.0710   444.4424   0.0     1.16828  0.00   
  2  0    8    -4   8056.5086  6734.2463  -180.0  1.16544  0.01   
  2  3    5    3    10147.1733 9033.3981  -180.0  1.16397  0.07   
  2  6    -4   -4   1448.2890  1331.0105  -180.0  1.16381  0.00   
  2  3    7    -5   1274.2710  1180.8749  180.0   1.16377  0.00   
  2  3    -9   1    14.7567    24.5109    -0.0    1.16177  0.00   
  2  1    1    5    1065.1210  1984.2370  0.0     1.16142  0.14   
  2  2    -10  1    214.8891   408.7012   -180.0  1.16134  0.00   
  2  0    4    5    1822.8511  3674.6390  -180.0  1.16082  0.14   
  2  6    6    -3   311.4835   572.9928   0.0     1.16041  0.00   
  2  5    -5   1    4.8557     8.2052     180.0   1.16017  0.00   
  2  7    1    -3   207.1467   326.8856   180.0   1.15995  0.00   
  2  2    4    4    214.9633   334.7388   180.0   1.15990  0.00   
  2  0    10   2    1328.3273  1953.1670  -180.0  1.15916  0.00   
  2  5    -7   -3   9.4309     13.9221    0.0     1.15905  0.00   
  2  6    6    -2   715.9810   1062.5954  180.0   1.15883  0.00   
  2  2    -10  -2   750.9440   927.1428   -180.0  1.15763  0.00   
  2  2    10   -3   381.5241   456.9863   180.0   1.15752  0.00   
  2  1    -7   4    7151.8631  7894.1741  -0.0    1.15699  0.02   
  2  1    11   -1   157.7538   172.4013   -0.0    1.15488  0.00   
  2  5    5    1    13.7183    14.5872    180.0   1.15443  0.00   
  2  4    0    3    418.3487   372.8509   -0.0    1.15214  0.00   
  2  7    -1   -3   173.6771   190.7937   -0.0    1.15103  0.00   
  2  1    -9   3    362.4378   390.2848   -180.0  1.15086  0.00   
  2  7    1    -2   560.0602   417.6649   180.0   1.14957  0.00   
  2  6    -2   -5   3.5149     3.3422     180.0   1.14818  0.00   
  2  2    -8   -4   1336.6984  1241.1393  -0.0    1.14713  0.00   
  2  3    9    1    920.0149   840.9132   -180.0  1.14703  0.00   
  2  1    -3   5    148.6637   131.0137   -0.0    1.14691  0.00   
  2  4    -6   2    1125.1035  884.2580   -180.0  1.14653  0.00   
  2  1    11   0    714.1948   673.8595   0.0     1.14593  0.00   
  2  3    -9   -3   6855.9120  6842.7549  -0.0    1.14539  0.01   
  2  1    -11  0    49.2809    56.5171    180.0   1.14326  0.00   
  2  7    -1   -2   222.7871   258.5173   180.0   1.14319  0.00   
  2  2    10   1    1643.7386  2221.3310  -180.0  1.14260  0.00   
  2  2    -6   -5   6090.2424  8280.7099  -0.0    1.14253  0.05   
  2  5    -1   2    0.1870     0.2523     -180.0  1.14237  0.00   
  2  4    -2   -6   201.0994   159.9954   -0.0    1.14109  0.00   
  2  5    7    0    2010.8883  1584.2307  0.0     1.14103  0.00   
  2  3    9    -4   5324.2613  3452.1120  -180.0  1.13977  0.01   
  2  4    -2   3    1057.0222  675.3480   180.0   1.13965  0.00   
  2  2    -8   3    1515.7640  940.5804   180.0   1.13923  0.00   
  2  5    1    2    249.6719   151.0052   180.0   1.13897  0.00   
  2  2    -2   -6   778.8128   457.5743   180.0   1.13875  0.03   
  2  5    1    -6   292.3412   92.8501    180.0   1.13644  0.00   
  2  6    4    0    30502.5289 9886.1889  -180.0  1.13618  0.05   
  2  1    9    -4   20436.9787 6387.1239  180.0   1.13575  0.03   
  2  7    1    -4   503.2125   104.3489   0.0     1.13318  0.00   
  2  5    -7   0    3105.3316  561.3250   0.0     1.13270  0.00   
  2  6    4    -5   24479.8309 3560.8356  -0.0    1.13225  0.03   
  2  7    3    -3   14429.5144 1752.7599  180.0   1.13164  0.02   
  2  1    7    -5   13525.9460 1876.4532  -0.0    1.13113  0.03   
  2  4    4    -6   469.3792   74.0198    180.0   1.13073  0.00   
  2  6    -4   0    55007.3659 8996.3605  -180.0  1.13052  0.07   
  2  1    1    -6   77.4517    12.7255    180.0   1.13041  0.00   
  2  4    2    3    165.3110   26.9687    0.0     1.12798  0.00   
  2  1    11   -2   20105.8251 4054.5939  -180.0  1.12721  0.02   
  2  2    4    -6   2895.9314  617.9103   -180.0  1.12706  0.02   
  2  1    -11  -1   364.1645   80.5660    180.0   1.12692  0.00   
  2  0    6    -5   3626.7873  825.3110   -0.0    1.12677  0.01   
  2  0    10   -3   95.2159    25.1309    180.0   1.12560  0.00   
  2  6    6    -4   3896.3322  1116.6065  -0.0    1.12535  0.00   
  2  4    -8   1    4421.1156  1428.0735  -0.0    1.12500  0.01   
  2  4    6    2    1507.5827  491.6513   180.0   1.12497  0.01   
  2  3    -3   -6   6151.5388  2679.1058  0.0     1.12421  0.07   
  2  1    -11  1    1200.1093  520.4388   180.0   1.12385  0.00   
  2  3    -1   4    157.7605   62.3074    180.0   1.12290  0.00   
  2  7    -1   -4   849.9935   340.7362   180.0   1.12266  0.00   
  2  6    -6   -2   14.5432    5.8815     -0.0    1.12259  0.00   
  2  5    -1   -6   7431.9093  3679.1020  -180.0  1.12188  0.02   
  2  6    6    -1   30.8580    18.5196    -180.0  1.12105  0.00   
  2  7    3    -2   633.0419   466.2613   -180.0  1.11981  0.00   
  2  5    -5   -5   1554.9768  3254.1700  180.0   1.11710  0.00   
  2  1    -1   -6   745.5450   1573.1101  -180.0  1.11699  0.11   
  2  4    -6   -5   7.5047     12.1624    -180.0  1.11621  0.00   
  2  5    3    -6   2762.9514  3572.8767  0.0     1.11574  0.01   
  2  3    1    4    456.7216   557.2568   180.0   1.11489  0.01   
  2  4    8    1    2501.0844  3030.2470  -0.0    1.11486  0.01   
  2  1    3    5    200.7886   208.8946   -180.0  1.11404  0.02   
  2  2    -6   4    2201.9378  1626.0861  -0.0    1.11278  0.01   
  2  6    -6   -3   13037.3006 9170.8262  180.0   1.11104  0.02   
  2  5    -3   2    34.9985    23.9804    -180.0  1.11049  0.00   
  2  3    5    -6   112.1976   75.3696    -0.0    1.11017  0.00   
  2  1    3    -6   4734.1599  3749.4968  0.0     1.10915  0.06   
  2  7    3    -4   1065.1670  851.8273   -0.0    1.10885  0.00   
  2  7    -3   -3   11.2177    8.0510     -0.0    1.10731  0.00   
  2  7    1    -1   878.1416   540.2195   -180.0  1.10485  0.00   
  2  6    0    1    4115.5119  2851.2916  180.0   1.10441  0.01   
  2  1    11   1    518.9207   353.4958   0.0     1.10278  0.00   
  2  7    -3   -2   10.5489    7.6618     -0.0    1.10240  0.00   
  2  4    10   -2   354.0121   293.9448   -180.0  1.10139  0.00   
  2  7    -1   -1   677.1784   560.8360   -180.0  1.10125  0.00   
  2  5    3    2    111.9064   92.4856    -180.0  1.10119  0.00   
  2  2    8    -5   4702.2383  3728.5603  180.0   1.10077  0.01   
  2  6    -6   -1   7.9333     6.2337     0.0     1.10033  0.00   
  2  5    -7   -4   133.3612   136.6182   0.0     1.09716  0.00   
  2  3    -3   4    135.3516   143.6453   -0.0    1.09706  0.00   
  2  1    7    4    45.4374    57.0295    -0.0    1.09661  0.00   
  2  0    8    4    3247.0637  2959.2417  180.0   1.09406  0.02   
  2  4    -8   -4   4034.1798  3685.4545  -180.0  1.09399  0.01   
  2  4    -4   3    2409.8361  2186.7268  180.0   1.09385  0.01   
  2  3    -7   3    2000.7352  1814.2931  0.0     1.09384  0.00   
  2  1    9    3    340.3959   308.2223   180.0   1.09383  0.00   
  2  2    -10  2    4.0432     3.3265     -0.0    1.09247  0.00   
  2  2    8    3    538.0740   379.8198   0.0     1.09126  0.00   
  2  5    9    -2   2353.6251  1582.6840  -0.0    1.09021  0.00   
  2  4    10   -1   2.0893     1.7369     -180.0  1.08903  0.00   
  2  6    -2   1    1.8354     1.5406     -180.0  1.08894  0.00   
  2  1    -5   5    6711.4035  5646.2565  0.0     1.08884  0.03   
  2  6    2    1    331.0733   245.3481   -0.0    1.08745  0.00   
  2  2    -10  -3   814.6931   617.4947   180.0   1.08733  0.00   
  2  5    7    -5   110.0790   91.0318    -180.0  1.08704  0.00   
  2  6    -4   -5   282.0900   422.0173   180.0   1.08477  0.00   
  2  3    -7   -5   2407.1157  3180.2930  0.0     1.08232  0.01   
  2  5    9    -3   27.9534    37.0056    -180.0  1.08217  0.00   
  2  4    10   -3   460.2472   496.5346   180.0   1.08176  0.00   
  2  4    8    -5   578.0624   416.8216   0.0     1.08002  0.00   
  2  7    -3   -4   659.3896   475.9937   -180.0  1.08002  0.00   
  2  3    11   -2   1506.6411  1209.7235  180.0   1.07973  0.00   
  2  3    -9   2    1488.8241  1162.0253  -0.0    1.07952  0.00   
  2  1    -11  -2   830.9953   505.5742   -0.0    1.07909  0.00   
  2  3    11   -1   4384.6154  2531.9784  -180.0  1.07901  0.01   
  2  4    -4   -6   110.9356   79.4879    0.0     1.07725  0.00   
  2  7    3    -1   583.2221   517.9063   0.0     1.07642  0.00   
  2  7    1    -5   28.3207    25.2106    -0.0    1.07626  0.00   
  2  5    -3   -6   1465.5158  1371.1187  180.0   1.07586  0.01   
  2  2    10   -4   3024.6624  2842.5457  0.0     1.07584  0.00   
  2  2    -4   -6   184.9744   186.5753   0.0     1.07568  0.00   
  2  3    3    4    518.7193   560.4316   180.0   1.07511  0.01   
  2  1    -11  2    537.5263   558.2780   -180.0  1.07370  0.00   
  2  7    5    -3   820.0386   928.6481   180.0   1.07351  0.00   
  2  4    4    3    715.8969   818.8776   180.0   1.07348  0.00   
  2  1    -3   -6   120.0733   135.6225   180.0   1.07233  0.02   
  2  6    0    -6   4.2807     4.1780     -180.0  1.07161  0.00   
  2  1    11   -3   703.2067   540.3856   180.0   1.07008  0.00   
  2  6    2    -6   117.2773   107.8329   0.0     1.06912  0.00   
  2  6    -6   -4   650.3023   552.9788   0.0     1.06862  0.00   
  2  5    9    -1   1163.7713  1026.4794  0.0     1.06732  0.00   
  2  2    6    4    4544.0946  4143.5979  0.0     1.06716  0.06   
  2  7    -3   -1   199.8706   173.9010   0.0     1.06652  0.00   
  2  2    0    5    2088.1670  1937.9253  0.0     1.06580  0.06   
  2  0    6    5    390.5001   358.8678   0.0     1.06561  0.01   
  2  7    -1   -5   3671.9199  3288.8085  0.0     1.06535  0.01   
  2  5    5    -6   506.1051   447.2840   -180.0  1.06509  0.00   
  2  0    0    6    60.7252    53.4823    180.0   1.06464  0.01   
  2  0    10   3    3719.6548  3276.3246  0.0     1.06463  0.01   
  2  4    6    -6   24.9685    31.3322    -180.0  1.06282  0.00   
  2  6    6    -5   354.3092   434.3157   -0.0    1.06260  0.00   
  2  0    12   0    96.6266    112.6819   180.0   1.06244  0.00   
  2  4    -10  -1   1173.0431  1132.6677  180.0   1.06171  0.00   
  2  7    5    -2   4639.3641  4496.3914  -180.0  1.06153  0.01   
  2  0    2    -6   695.7675   748.1993   0.0     1.06104  0.02   
  2  5    -7   1    853.2768   969.1237   180.0   1.06052  0.00   
  2  1    -9   -4   1638.6355  1706.8793  -180.0  1.06015  0.01   
  2  2    -2   5    3448.0435  3313.4198  -180.0  1.05994  0.05   
  2  3    -9   -4   14.3147    13.6703    -180.0  1.05993  0.00   
  2  2    6    -6   342.2806   288.6216   -180.0  1.05938  0.00   
  2  0    12   -1   1594.1060  1340.4500  -0.0    1.05892  0.00   
  2  1    -7   -5   9.6972     7.5059     -180.0  1.05860  0.00   
  2  1    5    -6   61.4937    47.4061    -180.0  1.05858  0.00   
  2  2    10   2    1662.9276  1237.1699  -0.0    1.05797  0.00   
  2  3    7    3    18.8615    12.9031    -180.0  1.05758  0.00   
  2  7    3    -5   3340.5433  2239.1302  -180.0  1.05718  0.00   
  2  6    6    0    702.7182   461.7745   -0.0    1.05659  0.00   
  2  7    5    -4   3435.5304  2051.4003  0.0     1.05581  0.00   
  2  4    -10  -2   4945.8815  3145.7849  0.0     1.05450  0.01   
  2  5    7    1    58.3788    37.2884    180.0   1.05440  0.00   
  2  6    8    -3   12407.6385 8866.7538  -0.0    1.05196  0.01   
  2  3    -11  -1   363.6283   261.5320   -0.0    1.05193  0.00   
  2  5    -5   2    6587.1216  5387.0808  -180.0  1.05131  0.01   
  2  3    9    2    1040.9189  862.2832   -0.0    1.05108  0.00   
  2  3    11   -3   832.8892   673.7850   180.0   1.05082  0.00   
  2  6    -6   0    721.7067   488.9045   -0.0    1.04978  0.00   
  2  6    8    -2   430.9977   331.3808   0.0     1.04899  0.00   
  2  3    11   0    522.3071   407.0557   -0.0    1.04881  0.00   
  2  3    -5   -6   1573.5568  1235.7557  -180.0  1.04872  0.02   
  2  4    10   0    79.7625    61.4161    -0.0    1.04771  0.00   
  2  5    -9   -2   3246.9340  2208.3085  -0.0    1.04729  0.00   
  2  5    9    -4   370.8471   228.7958   -180.0  1.04516  0.00   
  2  6    -2   -6   2326.1823  1293.5044  -0.0    1.04487  0.01   
  2  6    -4   1    5706.4933  3160.5795  -0.0    1.04485  0.01   
  2  3    -5   4    4486.5211  2301.6767  -0.0    1.04377  0.02   
  2  3    9    -5   3484.2498  1817.7670  180.0   1.04328  0.01   
  2  1    5    5    3435.5975  1623.2967  -0.0    1.04294  0.14   
  2  3    -11  0    3346.0268  1387.3612  0.0     1.04270  0.00   
  2  2    2    5    640.8148   264.3036   0.0     1.04269  0.03   
  2  5    -9   -1   167.7808   62.5557    0.0     1.04240  0.00   
  2  6    4    1    2716.9022  1021.8291  -0.0    1.04223  0.01   
  2  4    -10  0    990.2629   554.7785   -0.0    1.04034  0.00   
  2  2    12   -1   4645.4212  3828.0670  -180.0  1.03971  0.01   
  2  0    2    6    1474.3313  1492.8101  0.0     1.03949  0.98   
  2  7    -5   -3   3298.3667  3517.5593  180.0   1.03943  0.00   
  2  5    5    2    3353.3069  4324.4718  -180.0  1.03825  0.01   
  2  4    -8   2    212.4610   298.1823   -0.0    1.03802  0.00   
  2  6    4    -6   873.4961   1251.2761  -180.0  1.03798  0.00   
  2  0    12   1    161.7080   335.8693   -0.0    1.03750  0.00   
  2  7    -5   -2   588.5834   1492.9651  -180.0  1.03709  0.00   
  2  7    1    0    527.4777   1264.8986  -0.0    1.03656  0.00   
  2  1    -9   4    1.3349     2.8086     180.0   1.03594  0.00   
  2  1    11   2    797.0010   1702.3367  180.0   1.03580  0.00   
  2  7    -1   0    688.0185   1823.6465  -0.0    1.03529  0.00   
  2  4    10   -4   3.2669     9.1218     0.0     1.03486  0.00   
  2  3    -11  -2   547.7124   1522.0493  -180.0  1.03326  0.00   
  3  1    1    0    6463.6742  5231.0099  0.0     5.76594  0.00   
  3  1    1    -1   1809.8283  1404.6004  0.0     5.75232  0.00   
  3  0    0    2    14974.1237 6633.1011  0.0     5.69783  0.00   
  3  2    0    0    1940.6645  777.5446   180.0   5.30293  0.00   
  3  2    0    -2   19490.8279 11502.0778 0.0     5.26091  0.00   
  3  1    1    1    6788.0010  5911.8003  -180.0  4.69648  0.00   
  3  1    1    -2   393.3766   470.7803   -180.0  4.67448  0.00   
  3  1    1    2    871.9095   1807.3929  -180.0  3.62746  0.00   
  3  1    1    -3   3324.8214  6209.3234  180.0   3.61056  0.00   
  3  0    2    0    2704.2782  1738.7564  180.0   3.43494  0.00   
  3  3    1    -1   578.8303   1015.3222  -0.0    3.40549  0.00   
  3  3    1    -2   1605.2691  3187.5991  180.0   3.39708  0.00   
  3  0    2    1    2835.6679  5008.5811  -0.0    3.28878  0.00   
  3  2    0    2    8523.8654  11583.9155 -0.0    3.21754  0.00   
  3  2    0    -4   7560.7353  4992.9978  180.0   3.18941  0.00   
  3  3    1    0    3013.2525  2137.5839  0.0     3.14348  0.00   
  3  3    1    -3   2526.6591  2674.2929  180.0   3.12373  0.00   
  3  4    0    -2   95800.3927 80889.4927 180.0   2.98036  0.01   
  3  2    2    -1   112598.8395 75054.9545 -0.0    2.97614  0.01   
  3  0    2    2    1376.9135  792.9854   0.0     2.94173  0.00   
  3  2    2    0    632.8276   1810.0141  0.0     2.88297  0.00   
  3  2    2    -2   434.7141   529.4444   -0.0    2.87616  0.00   
  3  1    1    3    3329.0766  2483.8012  -0.0    2.86232  0.00   
  3  1    1    -4   7241.3084  5795.0115  -0.0    2.85068  0.00   
  3  0    0    4    13605.9883 10327.4229 -0.0    2.84891  0.00   
  3  3    1    1    2402.3961  3752.9688  -180.0  2.75686  0.00   
  3  3    1    -4   2332.7951  3260.3471  -0.0    2.73472  0.00   
  3  4    0    0    71444.0777 71031.9739 0.0     2.65146  0.00   
  3  2    2    1    267917.1400 133021.8059 0.0     2.64322  0.03   
  3  2    2    -3   163687.1823 66256.8795 -180.0  2.63275  0.02   
  3  4    0    -4   326961.0460 140408.5131 180.0   2.63045  0.02   
  3  0    2    3    24559.3436 14178.9448 180.0   2.54775  0.00   
  3  3    1    2    4721.8141  9770.8933  -180.0  2.37457  0.00   
  3  3    1    -5   5401.8916  5853.7195  -0.0    2.35477  0.00   
  3  2    2    2    128.7011   143.8080   -180.0  2.34824  0.00   
  3  2    2    -4   903.2548   881.0292   180.0   2.33724  0.00   
  3  1    1    4    3580.0291  2962.3958  -0.0    2.33431  0.00   
  3  1    1    -5   502.7893   299.3623   -0.0    2.32619  0.00   
  3  4    2    -2   1987.0608  1407.7759  -0.0    2.25112  0.00   
  3  5    1    -2   3005.5764  2122.6657  180.0   2.24357  0.00   
  3  5    1    -3   857.6279   538.9133   180.0   2.23956  0.00   
  3  1    3    0    85.3474    52.5069    0.0     2.23838  0.00   
  3  1    3    -1   6858.4461  4186.4607  -0.0    2.23758  0.00   
  3  4    2    -1   1059.6264  918.4263   0.0     2.21152  0.00   
  3  4    2    -3   11884.9861 13293.9488 -0.0    2.20537  0.00   
  3  0    2    4    938.2615   966.6191   180.0   2.19284  0.00   
  3  5    1    -1   14550.4745 11518.0733 -0.0    2.16497  0.00   
  3  1    3    1    1282.8308  1032.4559  -0.0    2.15743  0.00   
  3  1    3    -2   13244.5999 10975.2744 0.0     2.15528  0.00   
  3  5    1    -4   863.1385   709.3160   -180.0  2.15419  0.00   
  3  2    0    4    4101.5140  1630.1550  0.0     2.13573  0.00   
  3  2    0    -6   52145.2230 7194.5336  0.0     2.12198  0.00   
  3  4    2    0    1385.6482  728.4665   -180.0  2.09889  0.00   
  3  4    2    -4   1299.7262  548.3517   -180.0  2.08843  0.00   
  3  4    0    2    231472.7801 285697.3593 180.0   2.06942  0.01   
  3  2    2    3    184672.3170 292739.5635 0.0     2.06298  0.01   
  3  2    2    -5   170952.8957 296841.9566 0.0     2.05304  0.01   
  3  4    0    -6   156200.5413 301707.2943 -180.0  2.04950  0.00   
  3  3    1    3    559.0085   1080.9037  -180.0  2.04754  0.00   
  3  3    1    -6   147.5344   154.5139   -0.0    2.03121  0.00   
  3  5    1    0    848.7799   770.8901   180.0   2.02676  0.00   
  3  1    3    2    18879.0076 14027.7008 -0.0    2.01822  0.00   
  3  1    3    -3   1767.1511  1239.1409  -0.0    2.01530  0.00   
  3  5    1    -5   21421.9890 14139.5360 -0.0    2.01208  0.00   
  3  3    3    -1   6740.7990  7028.4172  -0.0    1.97745  0.00   
  3  3    3    -2   214.6696   188.2663   0.0     1.97579  0.00   
  3  6    0    -2   3942.6572  970.2995   180.0   1.96059  0.00   
  3  1    1    5    17010.3617 4609.7618  180.0   1.95972  0.00   
  3  6    0    -4   28297.4289 17245.6519 -180.0  1.95417  0.00   
  3  1    1    -6   2519.7247  1559.2190  -0.0    1.95385  0.00   
  3  4    2    1    25476.2941 20964.5733 -0.0    1.94283  0.00   
  3  4    2    -5   77.7845    70.8548    180.0   1.93040  0.00   
  3  3    3    0    8106.8489  9843.8331  180.0   1.92198  0.00   
  3  3    3    -3   2069.7248  2770.5320  -0.0    1.91744  0.00   
  3  0    0    6    1466.6974  1703.7779  -0.0    1.89928  0.00   
  3  0    2    5    78.2095    90.1067    -180.0  1.89911  0.00   
  3  5    1    1    5110.8483  2500.7434  -180.0  1.86038  0.00   
  3  1    3    3    9045.1275  3425.0588  0.0     1.85196  0.00   
  3  1    3    -4   1182.9744  508.9478   -180.0  1.84880  0.00   
  3  5    1    -6   6280.4526  2893.5082  -180.0  1.84452  0.00   
  3  3    3    1    4583.6321  3298.2389  -0.0    1.82246  0.00   
  3  3    3    -4   17227.3178 15077.7022 -180.0  1.81602  0.00   
  3  2    2    4    1974.2085  2004.2435  180.0   1.81373  0.00   
  3  2    2    -6   52.2665    110.7433   -0.0    1.80528  0.00   
  3  3    1    4    588.7349   1170.5401  -0.0    1.78145  0.00   
  3  4    2    2    1009.7505  569.9378   -0.0    1.77259  0.00   
  3  3    1    -7   1991.9256  719.8279   -180.0  1.76829  0.00   
  3  6    0    0    99317.1895 33110.4566 180.0   1.76764  0.00   
  3  4    2    -6   10021.5968 1197.0761  -0.0    1.76001  0.00   
  3  6    0    -6   9.2571     2.0519     0.0     1.75364  0.00   
  3  6    2    -3   807080.6047 369893.0340 -180.0  1.71990  0.03   
  3  0    4    0    562903.1903 349239.0777 -180.0  1.71747  0.01   
  3  6    2    -2   796.2563   389.5662   -0.0    1.70275  0.00   
  3  6    2    -4   2370.4764  1559.0063  180.0   1.69854  0.00   
  3  0    4    1    5007.7903  3261.4197  -0.0    1.69829  0.00   
  3  3    3    2    5681.4088  3601.7539  -0.0    1.69795  0.00   
  3  5    1    2    7589.9250  2566.7316  -180.0  1.69073  0.00   
  3  3    3    -5   31131.2554 10531.2518 0.0     1.69066  0.00   
  3  1    1    6    1169.2638  741.4035   -0.0    1.68395  0.00   
  3  1    3    4    68.8495    44.9522    -0.0    1.68304  0.00   
  3  1    3    -5   7628.6979  4679.6611  0.0     1.67999  0.00   
  3  1    1    -7   19962.6347 12408.6046 -180.0  1.67955  0.00   
  3  5    1    -7   377.3441   265.5075   -180.0  1.67544  0.00   
  3  0    2    6    1357.7622  1002.9200  0.0     1.66212  0.00   
  3  6    2    -1   849.5687   865.7198   -180.0  1.65035  0.00   
  3  2    4    -1   2791.3636  2846.3024  180.0   1.65033  0.00   
  3  7    1    -3   34.4495    35.4673    180.0   1.64981  0.00   
  3  5    3    -2   333.5304   336.8527   -180.0  1.64806  0.00   
  3  7    1    -4   552.9198   557.1489   -0.0    1.64758  0.00   
  3  5    3    -3   1216.8456  1233.1133  -180.0  1.64647  0.00   
  3  0    4    2    602.9911   612.1428   -180.0  1.64439  0.00   
  3  6    2    -5   475.6523   504.8209   -180.0  1.64272  0.00   
  3  2    4    0    581.3951   754.2136   -0.0    1.63391  0.00   
  3  2    4    -2   3372.5323  4465.8946  180.0   1.63267  0.00   
  3  7    1    -2   3856.2643  3569.9801  180.0   1.61839  0.00   
  3  5    3    -1   1267.9219  967.0564   0.0     1.61614  0.00   
  3  7    1    -5   1558.5974  916.1043   -0.0    1.61209  0.00   
  3  5    3    -4   6625.1112  3834.9981  -180.0  1.61165  0.00   
  3  4    0    4    122560.7306 64347.8084 180.0   1.60877  0.00   
  3  4    2    3    53.3473    27.4467    180.0   1.60748  0.00   
  3  2    2    5    70647.5878 37116.5064 -180.0  1.60456  0.00   
  3  2    2    -7   170715.5509 66460.5555 0.0     1.59754  0.01   
  3  4    2    -7   8048.8978  2577.6650  -0.0    1.59577  0.00   
  3  4    0    -8   133913.4977 36891.4626 0.0     1.59471  0.00   
  3  2    4    1    3705.3885  1926.6405  0.0     1.58631  0.00   
  3  2    4    -3   3798.7714  1877.8866  0.0     1.58404  0.00   
  3  2    0    6    61844.6801 28867.0796 -0.0    1.57431  0.00   
  3  6    2    0    565.0721   317.3964   -0.0    1.57174  0.00   
  3  3    1    5    2252.3404  1737.0799  180.0   1.56732  0.00   
  3  2    0    -8   6357.2275  4964.5142  -180.0  1.56658  0.00   
  3  3    3    3    610.0741   484.9151   0.0     1.56549  0.00   
  3  0    4    3    3527.3409  2916.9964  -0.0    1.56494  0.00   
  3  6    2    -6   1422.3264  1246.0869  -180.0  1.56187  0.00   
  3  7    1    -1   2396.7990  2041.8362  -0.0    1.55870  0.00   
  3  3    3    -6   1790.4775  1491.9744  -180.0  1.55816  0.00   
  3  3    1    -8   2344.0942  1854.6907  0.0     1.55673  0.00   
  3  5    3    0    4822.7355  3764.6000  180.0   1.55615  0.00   
  3  5    3    -5   1731.4141  1406.8546  0.0     1.54947  0.00   
  3  7    1    -6   4648.3599  3779.7017  -180.0  1.54933  0.00   
  3  5    1    3    1004.0515  786.6440   0.0     1.53192  0.00   
  3  1    3    5    3.9318     7.3949     -180.0  1.52518  0.00   
  3  1    3    -6   943.5424   1154.8547  0.0     1.52240  0.00   
  3  5    1    -8   8.3436     5.3938     0.0     1.51801  0.00   
  3  2    4    2    6899.6954  4259.4685  180.0   1.51513  0.00   
  3  2    4    -4   3472.5591  2488.9469  -0.0    1.51216  0.00   
  3  6    0    2    8713.2316  8927.4646  180.0   1.50492  0.00   
  3  6    0    -8   6176.4697  4374.4012  -180.0  1.49055  0.00   
  3  8    0    -4   28572.3014 20075.3665 0.0     1.49018  0.00   
  3  4    4    -2   34040.0671 20515.8401 -0.0    1.48807  0.00   
  3  7    1    0    1950.0207  521.9936   0.0     1.47957  0.00   
  3  6    2    1    1906.5675  505.0908   180.0   1.47788  0.00   
  3  5    3    1    5569.8780  1470.6883  180.0   1.47692  0.00   
  3  4    4    -1   674.3711   180.6211   180.0   1.47646  0.00   
  3  4    4    -3   5333.1907  1669.9832  180.0   1.47463  0.00   
  3  1    1    7    27762.8724 9066.3000  -0.0    1.47392  0.00   
  3  0    2    7    7296.0117  2496.6943  180.0   1.47110  0.00   
  3  0    4    4    1725.4507  584.6755   180.0   1.47086  0.00   
  3  1    1    -8   22217.7080 7382.4328  0.0     1.47051  0.00   
  3  5    3    -6   0.5264     0.1801     -180.0  1.46895  0.00   
  3  7    1    -7   655.2331   231.4520   -180.0  1.46838  0.00   
  3  6    2    -7   2895.3708  1074.5558  180.0   1.46696  0.00   
  3  4    2    4    461.6036   308.9633   -180.0  1.45690  0.00   
  3  4    2    -8   324.1415   302.0532   -180.0  1.44643  0.00   
  3  8    0    -2   59767.4292 52285.4717 0.0     1.44512  0.00   
  3  4    4    0    70723.0441 40432.7863 -180.0  1.44149  0.00   
  3  8    0    -6   83937.0077 39471.3565 -180.0  1.43828  0.00   
  3  4    4    -4   113946.3158 54140.5267 0.0     1.43808  0.00   
  3  3    3    4    9736.1898  4619.7202  -180.0  1.43649  0.00   
  3  2    2    6    1.2319     0.8037     -180.0  1.43116  0.00   
  3  2    4    3    4229.4958  2700.6054  180.0   1.42969  0.00   
  3  3    3    -7   2279.4806  1447.2851  0.0     1.42957  0.00   
  3  2    4    -5   2619.7848  1672.6772  180.0   1.42637  0.00   
  3  2    2    -8   3121.0898  1818.1746  -0.0    1.42534  0.00   
  3  0    0    8    483452.4970 266275.2162 -0.0    1.42446  0.01   
  3  3    1    6    1317.4013  937.0051   180.0   1.39419  0.00   
  3  7    1    1    75.6856    50.2076    -180.0  1.39022  0.00   
  3  5    1    4    1142.6759  766.2784   0.0     1.38968  0.00   
  3  4    4    1    4437.6679  3625.7812  -0.0    1.38783  0.00   
  3  5    3    2    537.6728   442.9270   -180.0  1.38764  0.00   
  3  3    1    -9   987.4124   705.3414   -0.0    1.38558  0.00   
  3  1    3    6    4412.3642  3147.0402  0.0     1.38389  0.00   
  3  4    4    -5   1734.2874  1224.4467  0.0     1.38328  0.00   
  3  1    3    -7   779.5916   485.6081   -180.0  1.38144  0.00   
  3  5    3    -7   1304.8002  1074.4975  180.0   1.37915  0.00   
  3  6    2    2    295.7596   255.5080   -180.0  1.37843  0.00   
  3  7    1    -8   262.6616   231.0290   0.0     1.37830  0.00   
  3  5    1    -9   3177.8271  3153.2469  -0.0    1.37741  0.00   
  3  0    4    5    512.5683   361.2535   -180.0  1.37163  0.00   
  3  6    2    -8   6.8137     2.8764     0.0     1.36736  0.00   
  3  8    2    -4   1787.3445  738.3691   180.0   1.36707  0.00   
  3  7    3    -3   8488.0413  3197.7857  -180.0  1.36475  0.00   
  3  7    3    -4   1189.0635  462.3547   -180.0  1.36348  0.00   
  3  1    5    0    10714.1147 4378.3377  -180.0  1.36259  0.00   
  3  1    5    -1   142.2132   57.4971    -0.0    1.36241  0.00   
  3  8    2    -3   4689.8054  1921.4590  180.0   1.35877  0.00   
  3  8    2    -5   28681.2197 14138.1993 180.0   1.35592  0.00   
  3  7    3    -2   4509.7794  6972.0574  0.0     1.34680  0.00   
  3  1    5    1    3631.8053  7448.7932  0.0     1.34369  0.00   
  3  7    3    -5   1226.9794  2389.4463  180.0   1.34316  0.00   
  3  1    5    -2   1438.7931  2806.0453  180.0   1.34317  0.00   
  3  2    4    4    252.7519   204.8237   -180.0  1.33840  0.00   
  3  2    4    -6   3157.8468  4275.4207  180.0   1.33499  0.00   
  3  8    2    -2   129.7463   192.1770   0.0     1.33203  0.00   
  3  8    2    -6   88.9939    116.5596   0.0     1.32667  0.00   
  3  8    0    0    105732.1280 126627.2507 0.0     1.32573  0.00   
  3  4    2    5    12531.3269 12803.0480 0.0     1.32376  0.00   
  3  4    4    2    125379.4868 113941.2603 0.0     1.32161  0.00   
  3  3    3    5    1381.4776  1245.0587  -0.0    1.31694  0.00   
  3  4    4    -6   134375.3847 120657.4919 0.0     1.31637  0.00   
  3  0    2    8    406.5007   367.8173   180.0   1.31580  0.00   
  3  8    0    -8   149090.7294 138911.0933 -0.0    1.31523  0.00   
  3  4    2    -9   5895.3809  5515.4935  180.0   1.31459  0.00   
  3  7    3    -1   1667.7788  1032.3073  180.0   1.31181  0.00   
  3  3    3    -8   13751.5289 7089.9054  180.0   1.31063  0.00   
  3  1    1    8    368.4748   156.9928   180.0   1.30926  0.00   
  3  1    5    2    4663.6740  1741.3190  180.0   1.30797  0.00   
  3  1    5    -3   18951.5048 7332.4016  -0.0    1.30718  0.00   
  3  1    1    -9   1737.4849  714.2405   180.0   1.30655  0.00   
  3  7    3    -6   18376.6396 7534.6306  -0.0    1.30621  0.00   
  3  6    4    -3   4178.5145  2358.6087  -0.0    1.29933  0.00   
  3  9    1    -4   1438.5559  840.1413   0.0     1.29924  0.00   
  3  7    1    2    5369.6547  3970.4242  -180.0  1.29813  0.00   
  3  9    1    -5   362.6330   256.4854   0.0     1.29783  0.00   
  3  3    5    -1   1241.2766  624.0157   0.0     1.29668  0.00   
  3  3    5    -2   4218.0766  2195.2865  -0.0    1.29621  0.00   
  3  5    3    3    639.5484   335.5224   180.0   1.29573  0.00   
  3  6    4    -2   42.3547    25.6370    0.0     1.29189  0.00   
  3  6    4    -4   7728.2693  7144.7715  -0.0    1.29005  0.00   
  3  4    0    6    20052.2610 18430.0994 180.0   1.29008  0.00   
  3  8    2    -1   9480.1066  8916.0617  180.0   1.28996  0.00   
  3  5    3    -8   2511.8903  3481.2865  180.0   1.28728  0.00   
  3  2    2    7    11587.5757 16103.7102 -0.0    1.28730  0.00   
  3  7    1    -9   115.3345   133.1321   180.0   1.28629  0.00   
  3  9    1    -3   7127.9148  5502.1713  180.0   1.28403  0.00   
  3  8    2    -7   738.7385   428.7763   -180.0  1.28268  0.00   
  3  2    2    -9   34299.1655 19711.1402 0.0     1.28246  0.00   
  3  3    5    0    1574.4121  723.1256   -0.0    1.28066  0.00   
  3  4    0    -10  44837.2322 20573.2507 -180.0  1.28039  0.00   
  3  6    2    3    0.8174     0.3798     180.0   1.28021  0.00   
  3  9    1    -6   388.0478   186.1560   -0.0    1.27997  0.00   
  3  3    5    -3   11192.3982 6056.7903  -0.0    1.27931  0.00   
  3  0    4    6    180.4869   118.7129   180.0   1.27387  0.00   
  3  6    2    -9   401.2190   464.2431   180.0   1.26958  0.00   
  3  6    4    -1   346.7061   482.2612   -180.0  1.26855  0.00   
  3  6    0    4    10236.4934 7253.9356  180.0   1.26527  0.00   
  3  6    4    -5   880.3684   581.7941   -180.0  1.26508  0.00   
  3  5    1    5    7151.6707  4606.9251  180.0   1.26501  0.00   
  3  7    3    0    2151.1570  802.8327   180.0   1.26358  0.00   
  3  1    3    7    36616.7543 8416.8791  -0.0    1.26006  0.00   
  3  1    5    3    145.6294   35.3569    180.0   1.25930  0.00   
  3  1    5    -4   12675.1053 3108.7211  180.0   1.25830  0.00   
  3  1    3    -8   11592.3325 3093.4250  180.0   1.25793  0.00   
  3  7    3    -7   4701.3472  2419.4252  180.0   1.25659  0.00   
  3  5    1    -10  10392.9902 7028.2195  -180.0  1.25432  0.00   
  3  9    1    -2   483.1919   361.5721   0.0     1.25388  0.00   
  3  6    0    -10  146.4529   117.8452   -180.0  1.25331  0.00   
  3  3    1    7    2010.6620  1611.2755  -0.0    1.25270  0.00   
  3  3    5    1    9774.4179  8365.6876  0.0     1.24990  0.00   
  3  4    4    3    18.0187    16.4616    0.0     1.24877  0.00   
  3  3    5    -4   1032.8028  1094.7115  -0.0    1.24782  0.00   
  3  9    1    -7   7956.0153  8715.4401  -180.0  1.24760  0.00   
  3  2    4    5    1026.2744  1152.2483  0.0     1.24740  0.00   
  3  3    1    -10  2673.6264  2982.8745  180.0   1.24561  0.00   
  3  2    4    -7   780.2464   791.0948   0.0     1.24409  0.00   
  3  4    4    -7   6440.3862  6542.7513  -0.0    1.24325  0.00   
  3  2    0    8    26.9640    27.5719    -0.0    1.24099  0.00   
  3  8    2    0    659.6597   732.3491   180.0   1.23681  0.00   
  3  2    0    -10  1921.9021  2002.5013  180.0   1.23612  0.00   
  3  6    4    0    11850.4527 14163.9232 -0.0    1.23179  0.00   
  3  8    2    -8   555.4441   626.3480   180.0   1.22827  0.00   
  3  6    4    -6   158.3338   129.6800   -180.0  1.22702  0.00   
  3  9    1    -1   4666.0080  2736.0544  -0.0    1.21182  0.00   
  3  3    3    6    1408.6059  848.8094   0.0     1.20915  0.00   
  3  7    1    3    123.5619   73.3088    180.0   1.20840  0.00   
  3  4    2    6    654.1537   411.4914   -0.0    1.20771  0.00   
  3  3    5    2    5732.8478  3752.4577  0.0     1.20747  0.00   
  3  7    3    1    3898.5609  2737.7149  180.0   1.20655  0.00   
  3  5    3    4    10826.2851 7533.1217  -180.0  1.20620  0.00   
  3  3    5    -5   58.3952    48.9010    180.0   1.20485  0.00   
  3  9    1    -8   2396.1236  2317.0795  0.0     1.20390  0.00   
  3  3    3    -9   1048.3222  943.1430   -0.0    1.20352  0.00   
  3  1    5    4    4078.0104  3946.3181  180.0   1.20208  0.00   
  3  1    5    -5   630.0092   657.9301   0.0     1.20097  0.00   
  3  4    2    -10  189.7085   165.1119   -0.0    1.19975  0.00   
  3  7    3    -8   5.3573     5.4244     0.0     1.19874  0.00   
  3  5    3    -9   276.9309   300.8008   180.0   1.19815  0.00   
  3  7    1    -10  9064.2556  8276.9170  -180.0  1.19711  0.00   
  3  5    5    -2   5048.1602  3032.9471  -0.0    1.18914  0.00   
  3  5    5    -3   0.1701     0.1012     -0.0    1.18854  0.00   
  3  0    2    9    467.6257   269.3572   -0.0    1.18804  0.00   
  3  6    2    4    413.5128   267.8685   180.0   1.18728  0.00   
  3  10   0    -4   9718.9792  6786.3001  0.0     1.18686  0.00   
  3  6    4    1    1846.4090  1321.4870  0.0     1.18502  0.00   
  3  10   0    -6   15954.2468 11069.8912 0.0     1.18449  0.00   
  3  0    4    7    362.1930   286.2966   180.0   1.18151  0.00   
  3  6    4    -7   1853.0363  1786.0275  0.0     1.17937  0.00   
  3  8    0    2    24018.5024 31203.7473 180.0   1.17794  0.00   
  3  6    2    -10  1.6412     2.2500     -0.0    1.17739  0.00   
  3  5    5    -1   4687.7807  7333.3701  -180.0  1.17698  0.00   
  3  1    1    9    79.2651    122.6202   -0.0    1.17700  0.00   
  3  8    2    1    3715.1821  5828.2210  -180.0  1.17697  0.00   
  3  5    5    -4   2418.6272  5569.9415  -0.0    1.17524  0.00   
  3  1    1    -10  318.1432   762.3801   180.0   1.17480  0.00   
  3  4    4    4    13127.7546 33797.9536 0.0     1.17412  0.00   
  3  4    4    -8   20296.9176 28595.8783 -180.0  1.16862  0.00   
  3  8    2    -9   7136.8924  8397.1111  180.0   1.16778  0.00   
  3  2    2    8    98.8753    100.3672   0.0     1.16716  0.00   
  3  8    0    -10  39822.8500 38189.7985 0.0     1.16691  0.00   
  3  2    2    -10  519.5371   558.5305   -0.0    1.16310  0.00   
  3  9    1    0    102.4800   175.9707   180.0   1.16146  0.00   
  3  2    4    6    7753.3486  13788.4423 180.0   1.16052  0.00   
  3  2    4    -8   2056.7544  2415.9757  0.0     1.15742  0.00   
  3  3    5    3    2817.4035  3138.9340  0.0     1.15698  0.00   
  3  5    1    6    45.8664    50.4532    0.0     1.15671  0.00   
  3  3    5    -6   46.2596    51.9103    -0.0    1.15401  0.00   
  3  5    5    0    5986.6090  6678.1581  -0.0    1.15319  0.00   
  3  9    1    -9   581.4914   564.6421   180.0   1.15252  0.00   
  3  1    3    8    2864.4817  2759.9706  0.0     1.15249  0.00   
  3  1    3    -9   1.3632     1.3234     -0.0    1.15063  0.00   
  3  5    5    -5   9188.8826  8520.9404  -180.0  1.15046  0.00   
  3  5    1    -11  1644.3172  1510.3893  0.0     1.14744  0.00   
  3  9    3    -4   442.5488   426.5956   0.0     1.14563  0.00   
  3  0    6    0    2781.7836  2617.6245  -0.0    1.14498  0.00   
  3  7    3    2    5202.8059  4899.1825  -0.0    1.14488  0.00   
  3  9    3    -5   68.0895    64.8278    -0.0    1.14467  0.00   
  3  10   0    -2   22185.4605 15968.0855 0.0     1.14060  0.00   
  3  1    5    5    7204.0992  5051.5907  -0.0    1.14041  0.00   
  3  0    0    10   681.1207   423.2012   -0.0    1.13957  0.00   
  3  1    5    -6   8837.4255  5314.9524  180.0   1.13925  0.00   
  3  0    6    1    2751.5321  1653.0194  180.0   1.13924  0.00   
  3  7    3    -9   14596.0482 4655.8618  180.0   1.13673  0.00   
  3  3    1    8    237.6740   68.5169    180.0   1.13561  0.00   
  3  9    3    -3   5898.0527  1425.0085  -180.0  1.13516  0.00   
  3  10   0    -8   7736.2282  1444.5643  0.0     1.13431  0.00   
  3  9    3    -6   11868.6586 1853.0409  -0.0    1.13236  0.00   
  3  6    4    2    21241.6061 2828.5025  0.0     1.13187  0.00   
  3  3    1    -11  215.1134   30.9235    0.0     1.12971  0.00   
  3  10   2    -5   25906.7896 6250.7551  0.0     1.12624  0.00   
  3  6    4    -8   8045.8555  2095.8324  -0.0    1.12572  0.00   
  3  8    4    -4   15363.5446 4159.5086  -180.0  1.12556  0.00   
  3  2    6    -1   9057.2389  3577.3431  180.0   1.12442  0.00   
  3  7    1    4    11770.1015 4922.1591  -0.0    1.12392  0.00   
  3  0    6    2    3322.2317  1380.3426  -180.0  1.12254  0.00   
  3  5    3    5    4113.3249  1969.2775  -180.0  1.12196  0.00   
  3  10   2    -4   17.9845    9.0514     180.0   1.12179  0.00   
  3  8    4    -3   5649.5270  3321.2004  -180.0  1.12091  0.00   
  3  5    5    1    987.1608   712.3818   0.0     1.11981  0.00   
  3  10   2    -6   236.8093   172.3994   180.0   1.11978  0.00   
  3  8    4    -5   1241.9722  1031.1584  180.0   1.11931  0.00   
  3  2    6    0    6139.3598  5324.5816  180.0   1.11919  0.00   
  3  2    6    -2   991.8490   994.7961   180.0   1.11879  0.00   
  3  5    5    -6   1589.9520  2506.0954  0.0     1.11633  0.00   
  3  5    3    -10  1483.6392  1592.9982  -0.0    1.11448  0.00   
  3  8    2    2    116.6558   120.6121   0.0     1.11424  0.00   
  3  9    3    -2   1972.5147  2018.2403  0.0     1.11417  0.00   
  3  7    1    -11  2415.2407  2076.1894  180.0   1.11344  0.00   
  3  3    3    7    8551.7751  7158.7424  0.0     1.11335  0.00   
  3  9    3    -7   2516.0777  1747.8303  -180.0  1.10976  0.00   
  3  3    3    -10  348.3663   264.2542   -0.0    1.10836  0.00   
  3  4    2    7    12737.8916 9257.1392  0.0     1.10705  0.00   
  3  10   2    -3   47895.1369 35122.0418 -180.0  1.10679  0.00   
  3  9    1    1    5326.0427  3803.3771  -180.0  1.10633  0.00   
  3  8    4    -2   47168.1546 29363.1790 -180.0  1.10576  0.00   
  3  8    2    -10  58.5858    36.3896    0.0     1.10489  0.00   
  3  2    6    1    39264.9496 27660.2202 -180.0  1.10353  0.00   
  3  10   2    -7   51106.2482 34918.8172 0.0     1.10295  0.00   
  3  2    6    -3   43149.2585 29933.5896 0.0     1.10277  0.00   
  3  8    4    -6   43036.8719 30130.4862 0.0     1.10269  0.00   
  3  3    5    4    89.7405    70.5207    0.0     1.10188  0.00   
  3  6    2    5    163368.3648 132075.9030 -180.0  1.10160  0.00   
  3  4    4    5    3331.7610  2697.8124  180.0   1.10101  0.00   
  3  4    2    -11  2668.0692  2168.2631  -0.0    1.10016  0.00   
  3  3    5    -7   3086.9569  2938.6164  0.0     1.09874  0.00   
  3  9    1    -10  254.2978   278.9248   0.0     1.09690  0.00   
  3  0    4    8    111427.1720 133852.3770 -180.0  1.09642  0.00   
  3  0    6    3    2845.4128  3406.0054  -0.0    1.09626  0.00   
  3  4    4    -9   121.5670   133.8105   0.0     1.09572  0.00   
  3  6    2    -11  181062.8071 149427.3819 -180.0  1.09256  0.00   
  3  9    3    -1   687.5529   1114.0707  0.0     1.08435  0.00   
  3  10   2    -2   725.3740   878.7302   -0.0    1.08248  0.00   
  3  7    3    3    5466.8278  5993.9369  180.0   1.08190  0.00   
  3  0    2    10   145.5261   133.4720   0.0     1.08160  0.00   
  3  8    4    -1   8.4316     6.5251     0.0     1.08134  0.00   
  3  2    4    7    191.2630   143.5155   180.0   1.07976  0.00   
  3  5    5    2    7629.0201  5313.8332  0.0     1.07936  0.00   
  3  2    6    2    923.3011   479.5892   0.0     1.07871  0.00   
  3  9    3    -8   33.2506    16.9995    180.0   1.07867  0.00   
  3  2    6    -4   5302.6358  3161.4599  -0.0    1.07764  0.00   
  3  1    5    6    12293.8891 7500.0737  180.0   1.07759  0.00   
  3  10   2    -8   409.9839   301.0108   0.0     1.07710  0.00   
  3  8    4    -7   1186.5162  885.4324   -0.0    1.07703  0.00   
  3  2    4    -9   1686.5851  1302.0632  -180.0  1.07690  0.00   
  3  1    5    -7   13001.5960 11193.5196 0.0     1.07644  0.00   
  3  6    4    3    1498.6082  1519.4304  -180.0  1.07557  0.00   
  3  5    5    -7   15.6329    16.4899    0.0     1.07535  0.00   
  3  7    3    -10  12242.6780 12239.7749 0.0     1.07377  0.00   
  3  6    0    6    785.0599   878.1551   180.0   1.07251  0.00   
  3  11   1    -5   187.5234   156.7234   180.0   1.06983  0.00   
  3  6    4    -9   895.3551   816.5987   -180.0  1.06924  0.00   
  3  11   1    -6   6.4336     5.6606     -180.0  1.06887  0.00   
  3  4    6    -2   2851.3269  2494.4283  -180.0  1.06882  0.00   
  3  1    1    10   3030.9673  2596.6805  -180.0  1.06861  0.00   
  3  7    5    -3   1564.2687  1331.7364  -180.0  1.06848  0.00   
  3  7    5    -4   206.0271   168.6670   180.0   1.06788  0.00   
  3  4    0    8    28733.1763 23517.9783 -0.0    1.06787  0.00   
  3  1    1    -11  47.2896    42.3756    0.0     1.06679  0.00   
  3  2    2    9    26888.4422 24364.2928 -0.0    1.06594  0.00   
  3  4    6    -1   2.3271     2.0449     -0.0    1.06449  0.00   
  3  4    6    -3   3256.6672  2831.4348  180.0   1.06381  0.00   
  3  6    0    -12  2682.5846  2923.4798  -180.0  1.06314  0.00   
  3  5    1    7    2788.3445  3261.6628  0.0     1.06281  0.00   
  3  2    2    -11  18441.5597 20983.9567 -180.0  1.06250  0.00   
  3  0    6    4    1510.0901  1675.3120  0.0     1.06239  0.00   
  3  11   1    -4   5167.0767  5105.4905  0.0     1.06146  0.00   
  3  4    0    -12  26683.1011 28218.7960 -180.0  1.06099  0.00   
  3  10   0    0    754.1449   818.1245   0.0     1.06059  0.00   
  3  7    5    -2   1.7944     1.6435     -0.0    1.05981  0.00   
  3  1    3    9    1907.5654  1609.5467  0.0     1.05919  0.00   
  3  11   1    -7   83.4918    65.8892    -180.0  1.05866  0.00   
  3  7    5    -5   5234.9597  3885.4940  -180.0  1.05803  0.00   
  3  1    3    -10  3394.8634  2354.8872  0.0     1.05759  0.00   
  3  5    1    -12  3440.2175  2089.2343  -180.0  1.05477  0.00   
  3  10   0    -10  6964.1588  4636.8736  0.0     1.05218  0.00   
  3  8    2    3    29088.3918 22544.6331 180.0   1.05151  0.00   
  3  4    6    0    1995.5551  1594.4768  0.0     1.05116  0.00   
  3  10   2    -1   76510.6000 57904.1973 0.0     1.05066  0.00   
  3  4    6    -4   1714.5691  1172.4235  0.0     1.04984  0.00   
  3  8    4    0    86312.1223 62151.2478 -180.0  1.04945  0.00   
  3  9    1    2    181.6740   132.4263   -0.0    1.04936  0.00   
  3  9    3    0    3010.1873  2356.0217  0.0     1.04783  0.00   
  3  2    6    3    78757.7609 55957.0122 -180.0  1.04656  0.00   
  3  7    1    5    1447.4255  1023.2699  0.0     1.04608  0.00   
  3  2    6    -5   89266.8226 56250.7200 -180.0  1.04525  0.00   
  3  3    5    5    6110.3104  3648.7025  -0.0    1.04507  0.00   
  3  11   1    -3   52.2561    27.3279    180.0   1.04440  0.00   
  3  5    3    6    2687.4524  1399.6862  -180.0  1.04433  0.00   
  3  8    4    -8   130148.3082 67472.6956 -180.0  1.04421  0.00   
  3  10   2    -9   129772.9934 67104.2744 0.0     1.04411  0.00   
  3  7    5    -1   11499.6058 4657.8874  -180.0  1.04250  0.00   
  3  8    2    -11  12.1538    4.8409     0.0     1.04235  0.00   
  3  3    5    -8   873.4685   382.1113   -0.0    1.04191  0.00   
  3  9    3    -9   884.7453   492.4025   -180.0  1.04124  0.00   
  3  11   1    -8   7931.2411  5319.7562  0.0     1.03996  0.00   
  3  9    1    -11  6827.4401  4922.1695  180.0   1.03985  0.00   
  3  7    5    -6   25.0514    20.5769    180.0   1.03968  0.00   
  3  3    1    9    517.6176   982.6857   -180.0  1.03750  0.00   
  3  5    3    -11  87.1969    166.6629   -0.0    1.03749  0.00   
  3  7    1    -12  251.6838   562.7466   -180.0  1.03650  0.00   
  3  8    0    4    1092.1747  2816.3580  -0.0    1.03471  0.00   
  3  5    5    3    549.7797   1394.6166  -180.0  1.03437  0.00   
  4  1    1    0    1350.3621  1291.4299  -0.0    3.35586  0.03   
  4  1    0    1    438.7463   491.2958   -0.0    2.46956  0.01   
  4  2    0    0    67.5773    146.2787   -0.0    2.37295  0.00   
  4  1    1    1    409.1202   375.6372   180.0   2.19071  0.01   
  4  2    1    0    1104.1884  162.4468   0.0     2.12243  0.02   
  4  2    1    1    1056.6429  896.5147   -0.0    1.71106  0.02   
  4  2    2    0    1869.4315  1202.3175  -0.0    1.67793  0.01   
  4  3    1    0    349.4557   370.6401   -0.0    1.50078  0.00   
  4  2    2    1    31.7328    29.7263    180.0   1.45133  0.00   
  4  0    0    2    1542.2002  1358.6905  -0.0    1.44596  0.00   
  4  3    0    1    1400.4855  1096.5893  -0.0    1.38788  0.01   
  4  3    1    1    24.5078    34.6309    0.0     1.33209  0.00   
  4  1    1    2    397.3015   529.7813   -0.0    1.32794  0.00   
  4  3    2    0    18.4506    16.3092    180.0   1.31628  0.00   
  4  2    0    2    126.8966   144.5590   -0.0    1.23478  0.00   
  4  3    2    1    156.9231   159.1322   -0.0    1.19802  0.00   
  4  2    1    2    47.0243    41.5883    0.0     1.19499  0.00   
  4  4    0    0    629.0228   448.4383   -0.0    1.18647  0.00   
  4  4    1    0    87.5925    85.8115    180.0   1.15105  0.00   
  4  3    3    0    647.0837   633.8388   -0.0    1.11862  0.00   
  4  2    2    2    569.0101   564.8012   -0.0    1.09536  0.00   
  4  4    1    1    323.9428   285.0225   -0.0    1.06945  0.00   
  4  4    2    0    260.8393   262.4087   -0.0    1.06122  0.00   
  4  3    3    1    8.3627     4.2490     180.0   1.04329  0.00   
  4  3    1    2    407.7514   222.7816   -0.0    1.04129  0.01   
_reflns_number_total  1188
_reflns_d_resolution_low    6.388
_reflns_d_resolution_high   1.033

# POWDER DATA TABLE
_pd_meas_2theta_range_min  10.01313
_pd_meas_2theta_range_max  119.99238
_pd_meas_2theta_range_inc  0.02626
_pd_proc_2theta_range_min  9.99428
_pd_proc_2theta_range_max  119.97353
_pd_proc_2theta_range_inc  0.02626
_pd_proc_number_of_points  4189

loop_
   _pd_meas_intensity_total
   _pd_calc_intensity_total
   _pd_proc_intensity_bkg_calc
   _pd_proc_ls_weight
  2898         0            0           0         
  2829         0            0           0         
  2767         0            0           0         
  2788         0            0           0         
  2720         0            0           0         
  2904         0            0           0         
  2958         0            0           0         
  3043         0            0           0         
  3060         0            0           0         
  3096         0            0           0         
  3035         0            0           0         
  3056         0            0           0         
  2904         0            0           0         
  2865         0            0           0         
  2822         0            0           0         
  2770         0            0           0         
  2755         0            0           0         
  2695         0            0           0         
  2639         0            0           0         
  2706         0            0           0         
  2690         0            0           0         
  2651         0            0           0         
  2684         0            0           0         
  2673         0            0           0         
  2504         0            0           0         
  2619         0            0           0         
  2607         0            0           0         
  2670         0            0           0         
  2650         0            0           0         
  2609         0            0           0         
  2591         0            0           0         
  2637         0            0           0         
  2558         0            0           0         
  2638         0            0           0         
  2497         0            0           0         
  2513         0            0           0         
  2606         0            0           0         
  2553         0            0           0         
  2553         0            0           0         
  2642         0            0           0         
  2530         0            0           0         
  2562         0            0           0         
  2590         0            0           0         
  2586         0            0           0         
  2484         0            0           0         
  2526         0            0           0         
  2518         0            0           0         
  2417         0            0           0         
  2547         0            0           0         
  2400         0            0           0         
  2429         0            0           0         
  2388         0            0           0         
  2473         0            0           0         
  2407         0            0           0         
  2461         0            0           0         
  2457         0            0           0         
  2372         0            0           0         
  2404         0            0           0         
  2386         0            0           0         
  2351         0            0           0         
  2339         0            0           0         
  2400         0            0           0         
  2330         0            0           0         
  2414         0            0           0         
  2457         0            0           0         
  2377         0            0           0         
  2396         0            0           0         
  2377         0            0           0         
  2272         0            0           0         
  2401         0            0           0         
  2393         0            0           0         
  2361         0            0           0         
  2351         0            0           0         
  2303         0            0           0         
  2310         0            0           0         
  2290         0            0           0         
  2376         0            0           0         
  2266         0            0           0         
  2367         0            0           0         
  2265         0            0           0         
  2272         0            0           0         
  2245         0            0           0         
  2256         0            0           0         
  2242         0            0           0         
  2295         0            0           0         
  2279         0            0           0         
  2215         0            0           0         
  2252         0            0           0         
  2301         0            0           0         
  2274         0            0           0         
  2244         0            0           0         
  2272         0            0           0         
  2145         0            0           0         
  2244         0            0           0         
  2205         0            0           0         
  2205         0            0           0         
  2269         0            0           0         
  2213         0            0           0         
  2124         0            0           0         
  2222         0            0           0         
  2292         0            0           0         
  2171         0            0           0         
  2249         0            0           0         
  2216         0            0           0         
  2217         0            0           0         
  2195         0            0           0         
  2110         0            0           0         
  2119         0            0           0         
  2128         0            0           0         
  2223         0            0           0         
  2086         0            0           0         
  2165         0            0           0         
  2184         0            0           0         
  1992         0            0           0         
  2076         0            0           0         
  2146         0            0           0         
  2146         0            0           0         
  2123         0            0           0         
  2132         0            0           0         
  2131         0            0           0         
  2106         0            0           0         
  2101         0            0           0         
  2104         0            0           0         
  2052         0            0           0         
  2061         0            0           0         
  1990         0            0           0         
  2021         0            0           0         
  2023         0            0           0         
  2075         0            0           0         
  2124         0            0           0         
  2039         0            0           0         
  1972         0            0           0         
  1967         0            0           0         
  2056         0            0           0         
  1985         0            0           0         
  1984         0            0           0         
  1986         0            0           0         
  1971         0            0           0         
  1968         0            0           0         
  2022         0            0           0         
  1971         0            0           0         
  2017         0            0           0         
  2005         0            0           0         
  1925         0            0           0         
  1960         0            0           0         
  1937         0            0           0         
  2062         0            0           0         
  1995         0            0           0         
  1917         0            0           0         
  1902         0            0           0         
  1955         0            0           0         
  1921         0            0           0         
  1939         0            0           0         
  1902         0            0           0         
  1837         0            0           0         
  1861         0            0           0         
  1882         0            0           0         
  1882         0            0           0         
  1936         0            0           0         
  1891         0            0           0         
  1874         0            0           0         
  1882         0            0           0         
  1891         0            0           0         
  1853         0            0           0         
  1854         0            0           0         
  1895         0            0           0         
  1810         0            0           0         
  1909         0            0           0         
  1848         0            0           0         
  1923         0            0           0         
  1888         0            0           0         
  1897         0            0           0         
  1987         0            0           0         
  1844         0            0           0         
  1929         0            0           0         
  1907         0            0           0         
  1831         0            0           0         
  1839         0            0           0         
  1810         0            0           0         
  1824         0            0           0         
  1785         0            0           0         
  1772         0            0           0         
  1722         0            0           0         
  1748         0            0           0         
  1797         0            0           0         
  1714         0            0           0         
  1738         0            0           0         
  1715         1677.6184    1674.10714  0.00058309 
  1834         1674.4979    1670.83553  0.00054526 
  1771         1671.39371   1667.57018  0.00056465 
  1718         1668.30674   1664.3111   0.00058207 
  1728         1665.23798   1661.05826  0.0005787 
  1729         1662.18855   1657.81167  0.00057837 
  1779         1659.15975   1654.5713   0.00056211 
  1715         1656.15298   1651.33715  0.00058309 
  1748         1653.16985   1648.10921  0.00057208 
  1704         1650.21221   1644.88747  0.00058685 
  1732         1647.28212   1641.67191  0.00057737 
  1720         1644.38192   1638.46253  0.0005814 
  1633         1641.51433   1635.25932  0.00061237 
  1674         1638.68244   1632.06227  0.00059737 
  1677         1635.88983   1628.87136  0.0005963 
  1654         1633.14064   1625.68659  0.00060459 
  1634         1630.43965   1622.50794  0.000612  
  1699         1627.79247   1619.33541  0.00058858 
  1728         1625.20569   1616.16898  0.0005787 
  1707         1622.68703   1613.00865  0.00058582 
  1683         1620.24568   1609.8544   0.00059418 
  1686         1617.89264   1606.70623  0.00059312 
  1632         1615.64104   1603.56412  0.00061275 
  1683         1613.50677   1600.42806  0.00059418 
  1609         1611.50927   1597.29805  0.0006215 
  1655         1609.6723    1594.17407  0.00060423 
  1602         1608.02533   1591.05612  0.00062422 
  1586         1606.60535   1587.94418  0.00063052 
  1639         1605.45888   1584.83824  0.00061013 
  1590         1604.64579   1581.7383   0.00062893 
  1630         1604.24335   1578.64434  0.0006135 
  1601         1604.35312   1575.55635  0.00062461 
  1641         1605.11127   1572.47433  0.00060938 
  1569         1606.70258   1569.39826  0.00063735 
  1614         1609.38355   1566.32813  0.00061958 
  1605         1613.51997   1563.26394  0.00062305 
  1609         1619.64553   1560.20567  0.0006215 
  1584         1628.56562   1557.15331  0.00063131 
  1533         1641.54646   1554.10686  0.00065232 
  1697         1660.68297   1551.06629  0.00058928 
  1719         1689.80486   1548.03162  0.00058173 
  1702         1737.14666   1545.00281  0.00058754 
  1765         1822.14502   1541.97987  0.00056657 
  2144         1986.86506   1538.96278  0.00046642 
  2248         2300.34818   1535.95154  0.00044484 
  2782         2814.09411   1532.94613  0.00035945 
  3753         3575.67231   1529.94654  0.00026645 
  5611         4320.62986   1526.95277  0.00017822 
  6413         4440.37867   1523.9648   0.00015593 
  4696         3751.47746   1520.98262  0.00021295 
  2679         2864.99898   1518.00623  0.00037327 
  1790         2246.97555   1515.03562  0.00055866 
  1686         1935.29028   1512.07077  0.00059312 
  1675         1785.77199   1509.11167  0.00059701 
  1545         1704.78171   1506.15832  0.00064725 
  1567         1654.98304   1503.21071  0.00063816 
  1559         1621.54632   1500.26882  0.00064144 
  1585         1595.57398   1497.33265  0.00063091 
  1514         1573.53406   1494.40218  0.0006605 
  1591         1555.43829   1491.47742  0.00062854 
  1527         1541.34446   1488.55833  0.00065488 
  1559         1530.2597    1485.64493  0.00064144 
  1504         1521.13451   1482.73719  0.00066489 
  1533         1513.31284   1479.83512  0.00065232 
  1451         1506.42119   1476.93869  0.00068918 
  1483         1500.23068   1474.0479   0.00067431 
  1455         1494.58526   1471.16274  0.00068729 
  1487         1489.37186   1468.28319  0.00067249 
  1442         1484.50662   1465.40926  0.00069348 
  1508         1479.92573   1462.54093  0.00066313 
  1509         1475.57969   1459.67819  0.00066269 
  1462         1471.42988   1456.82103  0.00068399 
  1447         1467.44565   1453.96945  0.00069109 
  1467         1463.60227   1451.12342  0.00068166 
  1504         1459.8799    1448.28295  0.00066489 
  1470         1456.26231   1445.44802  0.00068027 
  1490         1452.73616   1442.61863  0.00067114 
  1484         1449.29053   1439.79476  0.00067385 
  1467         1445.91636   1436.97641  0.00068166 
  1451         1442.60617   1434.16356  0.00068918 
  1466         1439.35386   1431.35621  0.00068213 
  1426         1436.15446   1428.55434  0.00070126 
  1435         1433.00406   1425.75795  0.00069686 
  1458         1429.8998    1422.96703  0.00068587 
  1351         1426.83981   1420.18157  0.00074019 
  1448         1423.82341   1417.40156  0.00069061 
  1453         1420.85143   1414.62699  0.00068823 
  1414         1417.92671   1411.85785  0.00070721 
  1442         1415.05521   1409.09412  0.00069348 
  1386         1412.24816   1406.33582  0.0007215 
  1466         1409.52695   1403.58291  0.00068213 
  1442         1406.93806   1400.8354   0.00069348 
  1451         1404.59857   1398.09327  0.00068918 
  1411         1402.78659   1395.35652  0.00070872 
  1392         1402.00177   1392.62513  0.00071839 
  1424         1402.58211   1389.8991   0.00070225 
  1404         1404.02737   1387.17841  0.00071225 
  1422         1405.66672   1384.46306  0.00070323 
  1401         1402.85188   1381.75305  0.00071378 
  1446         1396.09958   1379.04835  0.00069156 
  1383         1388.43926   1376.34896  0.00072307 
  1364         1382.54927   1373.65487  0.00073314 
  1422         1378.44425   1370.96608  0.00070323 
  1415         1375.31569   1368.28257  0.00070671 
  1389         1372.68957   1365.60433  0.00071994 
  1412         1370.41217   1362.93135  0.00070822 
  1292         1368.49604   1360.26364  0.00077399 
  1345         1367.07154   1357.60117  0.00074349 
  1374         1366.45236   1354.94393  0.0007278 
  1358         1367.30579   1352.29193  0.00073638 
  1392         1370.87468   1349.64514  0.00071839 
  1383         1378.83935   1347.00356  0.00072307 
  1394         1391.51384   1344.36719  0.00071736 
  1378         1406.99574   1341.73601  0.00072569 
  1348         1418.87697   1339.11001  0.00074184 
  1410         1416.17733   1336.48918  0.00070922 
  1464         1401.37533   1333.87352  0.00068306 
  1394         1381.9189    1331.26302  0.00071736 
  1351         1366.8383    1328.65766  0.00074019 
  1311         1359.23621   1326.05745  0.00076278 
  1309         1358.54061   1323.46236  0.00076394 
  1384         1361.75052   1320.87239  0.00072254 
  1432         1364.7503    1318.28754  0.00069832 
  1421         1359.95061   1315.70778  0.00070373 
  1447         1348.34547   1313.13312  0.00069109 
  1420         1335.02642   1310.56355  0.00070423 
  1348         1324.39248   1307.99905  0.00074184 
  1314         1317.07779   1305.43962  0.00076104 
  1363         1311.92302   1302.88525  0.00073368 
  1313         1307.97633   1300.33593  0.00076161 
  1274         1304.75835   1297.79165  0.00078493 
  1325         1302.17261   1295.2524   0.00075472 
  1309         1300.48414   1292.71818  0.00076394 
  1367         1300.34215   1290.18897  0.00073153 
  1375         1302.22872   1287.66476  0.00072727 
  1289         1305.39479   1285.14555  0.0007758 
  1265         1308.27195   1282.63133  0.00079051 
  1266         1304.45275   1280.1221   0.00078989 
  1267         1296.11787   1277.61783  0.00078927 
  1181         1286.83197   1275.11852  0.00084674 
  1237         1279.87436   1272.62417  0.00080841 
  1217         1275.14183   1270.13476  0.00082169 
  1213         1271.55142   1267.65029  0.0008244 
  1201         1268.45087   1265.17075  0.00083264 
  1216         1265.57355   1262.69612  0.00082237 
  1237         1262.81957   1260.22641  0.00080841 
  1219         1260.15151   1257.7616   0.00082034 
  1288         1257.5304    1255.30168  0.0007764 
  1232         1254.95272   1252.84664  0.00081169 
  1310         1252.40206   1250.39648  0.00076336 
  1286         1249.87615   1247.95119  0.0007776 
  1231         1247.37103   1245.51076  0.00081235 
  1295         1244.88401   1243.07518  0.0007722 
  1271         1242.41329   1240.64444  0.00078678 
  1231         1239.95767   1238.21853  0.00081235 
  1256         1237.51646   1235.79745  0.00079618 
  1209         1235.08934   1233.38119  0.00082713 
  1227         1232.67635   1230.96973  0.000815  
  1197         1230.27789   1228.56307  0.00083542 
  1226         1227.89474   1226.16121  0.00081566 
  1244         1225.52811   1223.76412  0.00080386 
  1235         1223.17975   1221.37181  0.00080972 
  1147         1220.85217   1218.98427  0.00087184 
  1164         1218.54887   1216.60148  0.00085911 
  1207         1216.27478   1214.22344  0.0008285 
  1219         1214.03706   1211.85014  0.00082034 
  1188         1211.8464    1209.48158  0.00084175 
  1236         1209.72002   1207.11774  0.00080906 
  1169         1207.68801   1204.75861  0.00085543 
  1242         1205.80584   1202.40419  0.00080515 
  1179         1204.17157   1200.05447  0.00084818 
  1187         1202.92567   1197.70944  0.00084246 
  1252         1202.15563   1195.36909  0.00079872 
  1230         1201.82746   1193.03342  0.00081301 
  1201         1201.76553   1190.70241  0.00083264 
  1165         1201.92975   1188.37606  0.00085837 
  1224         1203.7589    1186.05436  0.00081699 
  1176         1209.15476   1183.7373   0.00085034 
  1168         1218.71516   1181.42487  0.00085616 
  1220         1229.97956   1179.11706  0.00081967 
  1235         1236.10894   1176.81388  0.00080972 
  1333         1228.59727   1174.5153   0.00075019 
  1219         1213.29275   1172.22132  0.00082034 
  1183         1196.70163   1169.93193  0.00084531 
  1198         1184.27099   1167.64712  0.00083472 
  1176         1176.14357   1165.36689  0.00085034 
  1145         1170.63907   1163.09123  0.00087336 
  1223         1166.49792   1160.82013  0.00081766 
  1151         1163.0489    1158.55357  0.00086881 
  1123         1159.97933   1156.29156  0.00089047 
  1142         1157.14119   1154.03409  0.00087566 
  1129         1154.45983   1151.78114  0.00088574 
  1084         1151.88036   1149.53271  0.00092251 
  1062         1149.37927   1147.28879  0.00094162 
  1099         1146.93291   1145.04938  0.00090992 
  1109         1144.53002   1142.81445  0.00090171 
  1104         1142.16125   1140.58402  0.0009058 
  1154         1139.81992   1138.35806  0.00086655 
  1105         1137.50113   1136.13657  0.00090498 
  1108         1135.20124   1133.91955  0.00090253 
  1080         1132.91748   1131.70698  0.00092593 
  1079         1130.64772   1129.49886  0.00092678 
  1116         1128.3903    1127.29517  0.00089606 
  1173         1126.14392   1125.09592  0.00085251 
  1127         1123.90753   1122.90109  0.00088731 
  1084         1121.68028   1120.71067  0.00092251 
  1143         1119.46149   1118.52466  0.00087489 
  1094         1117.25061   1116.34305  0.00091408 
  1070         1115.04717   1114.16583  0.00093458 
  1095         1112.85078   1111.99299  0.00091324 
  1100         1110.66112   1109.82453  0.00090909 
  1091         1108.47792   1107.66044  0.00091659 
  1084         1106.30119   1105.5007   0.00092251 
  1103         1104.15599   1103.34532  0.00090662 
  1118         1101.99123   1101.19428  0.00089445 
  1060         1099.84491   1099.04758  0.0009434 
  1033         1097.69144   1096.90521  0.00096805 
  1063         1095.54429   1094.76715  0.00094073 
  1098         1093.40173   1092.63341  0.00091075 
  1159         1091.26448   1090.50398  0.00086281 
  1046         1089.13291   1088.37884  0.00095602 
  1137         1087.00612   1086.25799  0.00087951 
  1110         1084.88449   1084.14143  0.0009009 
  1110         1082.76796   1082.02913  0.0009009 
  1146         1080.65652   1079.92111  0.0008726 
  1104         1078.55013   1077.81734  0.0009058 
  1111         1076.44878   1075.71782  0.00090009 
  1057         1074.35245   1073.62255  0.00094607 
  1155         1072.26114   1071.53151  0.0008658 
  1001         1070.17484   1069.4447   0.000999  
  1017         1068.09358   1067.36212  0.00098328 
  1067         1066.01735   1065.28374  0.00093721 
  1060         1063.95248   1063.20957  0.0009434 
  1034         1061.88645   1061.1396   0.00096712 
  1037         1059.82869   1059.07381  0.00096432 
  1084         1057.77299   1057.01221  0.00092251 
  1044         1055.72254   1054.95479  0.00095785 
  1027         1053.67741   1052.90153  0.00097371 
  1064         1051.6377    1050.85243  0.00093985 
  952          1049.60351   1048.80748  0.00105042 
  1040         1047.5772    1046.76668  0.00096154 
  999          1045.5545    1044.73002  0.001001  
  929          1043.53891   1042.69748  0.00107643 
  1044         1041.52844   1040.66907  0.00095785 
  987          1039.52449   1038.64477  0.00101317 
  946          1037.52868   1036.62458  0.00105708 
  1033         1035.5388    1034.60849  0.00096805 
  947          1033.56059   1032.59649  0.00105597 
  1003         1031.58679   1030.58857  0.00099701 
  1052         1029.62207   1028.58473  0.00095057 
  1013         1027.66902   1026.58497  0.00098717 
  969          1025.72553   1024.58926  0.00103199 
  1026         1023.79474   1022.59761  0.00097466 
  982          1021.87863   1020.61001  0.00101833 
  991          1019.97972   1018.62645  0.00100908 
  969          1018.10141   1016.64692  0.00103199 
  980          1016.24828   1014.67142  0.00102041 
  1037         1014.42662   1012.69993  0.00096432 
  991          1012.64529   1010.73246  0.00100908 
  1008         1010.91702   1008.76899  0.00099206 
  1022         1009.26062   1006.80951  0.00097847 
  989          1007.70489   1004.85403  0.00101112 
  984          1006.29566   1002.90253  0.00101626 
  942          1005.11068   1000.955    0.00106157 
  1041         1004.29868   999.01144   0.00096061 
  971          1004.18491   997.07183   0.00102987 
  1033         1005.49225   995.13619   0.00096805 
  1001         1009.57557   993.20448   0.000999  
  997          1018.15143   991.27672   0.00100301 
  1004         1030.70445   989.35288   0.00099602 
  1089         1037.82527   987.43297   0.00091827 
  1041         1032.7533    985.51698   0.00096061 
  966          1021.62961   983.60489   0.0010352 
  966          1008.66534   981.69671   0.0010352 
  940          998.50621    979.79243   0.00106383 
  1014         991.19756    977.89203   0.00098619 
  969          985.78494    975.99551   0.00103199 
  946          981.39958    974.10286   0.00105708 
  902          977.72954    972.21408   0.00110865 
  847          974.63338    970.32917   0.00118064 
  919          971.90616    968.4481    0.00108814 
  910          969.45245    966.57088   0.0010989 
  963          967.18633    964.69749   0.00103842 
  902          965.03738    962.82794   0.00110865 
  922          962.96374    960.96221   0.0010846 
  944          960.94237    959.1003    0.00105932 
  897          958.95948    957.2422    0.00111483 
  922          957.00646    955.3879    0.0010846 
  881          955.07771    953.5374    0.00113507 
  887          953.16806    951.69069   0.0011274 
  950          951.27482    949.84776   0.00105263 
  892          949.39584    948.0086    0.00112108 
  917          947.52897    946.17321   0.00109051 
  859          945.67304    944.34158   0.00116414 
  893          943.82699    942.51371   0.00111982 
  936          941.99001    940.68958   0.00106838 
  912          940.16685    938.8692    0.00109649 
  849          938.34622    937.05254   0.00117786 
  918          936.53578    935.23962   0.00108932 
  896          934.72984    933.43041   0.00111607 
  930          932.93085    931.62491   0.00107527 
  951          931.13859    929.82313   0.00105152 
  854          929.35294    928.02503   0.00117096 
  855          927.5738     926.23064   0.00116959 
  873          925.80153    924.43992   0.00114548 
  895          924.03525    922.65289   0.00111732 
  895          922.27561    920.86952   0.00111732 
  920          920.52222    919.08982   0.00108696 
  883          918.77533    917.31378   0.0011325 
  962          917.03504    915.54139   0.0010395 
  914          915.30146    913.77264   0.00109409 
  934          913.57473    912.00753   0.00107066 
  884          911.85502    910.24606   0.00113122 
  846          910.14253    908.4882    0.00118203 
  862          908.43749    906.73396   0.00116009 
  890          906.74019    904.98334   0.0011236 
  881          905.05093    903.23631   0.00113507 
  890          903.37007    901.49289   0.0011236 
  865          901.69805    899.75305   0.00115607 
  895          900.03532    898.0168    0.00111732 
  893          898.38245    896.28412   0.00111982 
  868          896.74007    894.55501   0.00115207 
  874          895.10891    892.82947   0.00114416 
  858          893.48984    891.10748   0.0011655 
  827          891.88387    889.38905   0.00120919 
  835          890.2922     887.67416   0.0011976 
  813          888.71633    885.9628    0.00123001 
  868          887.15825    884.25498   0.00115207 
  823          885.62154    882.55068   0.00121507 
  837          884.11042    880.84989   0.00119474 
  851          882.6345     879.15262   0.00117509 
  802          881.20042    877.45885   0.00124688 
  837          879.8013     875.76858   0.00119474 
  841          878.40929    874.0818    0.00118906 
  874          877.00886    872.3985    0.00114416 
  846          875.64077    870.71868   0.00118203 
  863          874.31888    869.04233   0.00115875 
  849          873.07064    867.36945   0.00117786 
  804          871.90664    865.70002   0.00124378 
  918          870.83472    864.03405   0.00108932 
  782          869.86899    862.37152   0.00127877 
  800          869.04514    860.71243   0.00125   
  817          868.3659     859.05677   0.00122399 
  877          867.88585    857.40454   0.00114025 
  840          867.66779    855.75573   0.00119048 
  872          867.77567    854.11033   0.00114679 
  854          868.32648    852.46834   0.00117096 
  843          869.48113    850.82974   0.00118624 
  878          871.48221    849.19454   0.00113895 
  902          874.70775    847.56273   0.00110865 
  960          879.77585    845.9343    0.00104167 
  907          887.75455    844.30924   0.00110254 
  1014         900.65488    842.68755   0.00098619 
  1084         923.16628    841.06923   0.00092251 
  1121         969.84799    839.45426   0.00089206 
  1530         1083.53133   837.84263   0.00065359 
  2262         1343.61901   836.23435   0.00044209 
  3073         1752.23812   834.62941   0.00032541 
  3715         2126.74278   833.0278    0.00026918 
  2750         2020.1866    831.42951   0.00036364 
  2258         1737.61315   829.83454   0.00044287 
  1394         1395.01558   828.24288   0.00071736 
  977          1107.27817   826.65452   0.00102354 
  873          967.99121    825.06946   0.00114548 
  817          910.35348    823.4877    0.00122399 
  893          882.41241    821.90922   0.00111982 
  873          865.40637    820.33402   0.00114548 
  831          853.75652    818.7621    0.00120337 
  865          845.22298    817.19344   0.00115607 
  838          838.64361    815.62804   0.00119332 
  805          833.35344    814.0659    0.00124224 
  854          828.94999    812.50701   0.00117096 
  854          825.17654    810.95136   0.00117096 
  881          821.86376    809.39895   0.00113507 
  820          818.89661    807.84977   0.00121951 
  822          816.19409    806.30381   0.00121655 
  867          813.69812    804.76107   0.0011534 
  825          811.36644    803.22155   0.00121212 
  796          809.16738    801.68522   0.00125628 
  756          807.07701    800.1521    0.00132275 
  784          805.07719    798.62217   0.00127551 
  802          803.1538     797.09543   0.00124688 
  799          801.29589    795.57188   0.00125156 
  749          799.65344    794.05149   0.00133511 
  785          797.90429    792.53428   0.00127389 
  765          796.20067    791.02023   0.00130719 
  772          794.6179     789.50933   0.00129534 
  769          792.99514    788.00159   0.00130039 
  779          791.40959    786.497     0.0012837 
  775          789.86023    784.99554   0.00129032 
  764          788.34729    783.49721   0.0013089 
  714          786.87183    782.00202   0.00140056 
  801          785.43601    780.50994   0.00124844 
  723          784.04356    779.02098   0.00138313 
  764          782.699      777.53513   0.0013089 
  748          781.40973    776.05238   0.0013369 
  761          780.1857     774.57273   0.00131406 
  749          779.04035    773.09617   0.00133511 
  788          777.99287    771.6227    0.00126904 
  750          777.07009    770.1523    0.00133333 
  756          776.31073    768.68498   0.00132275 
  757          775.78337    767.22073   0.001321  
  771          775.55138    765.75954   0.00129702 
  803          775.76233    764.30141   0.00124533 
  795          776.64599    762.84632   0.00125786 
  899          778.58523    761.39428   0.00111235 
  1054         782.38623    759.94528   0.00094877 
  1221         790.03021    758.49931   0.000819  
  1624         806.69285    757.05637   0.00061576 
  2027         844.2779     755.61645   0.00049334 
  1841         912.29615    754.17954   0.00054318 
  1546         996.6973     752.74564   0.00064683 
  1281         1042.1314    751.31475   0.00078064 
  1011         1003.25231   749.88686   0.00098912 
  810          946.04069    748.46195   0.00123457 
  707          874.30121    747.04003   0.00141443 
  690          817.93708    745.6211    0.00144928 
  669          787.23039    744.20513   0.00149477 
  662          771.70827    742.79214   0.00151057 
  704          763.00554    741.38211   0.00142045 
  659          757.2386     739.97504   0.00151745 
  751          752.95568    738.57091   0.00133156 
  752          749.55131    737.16974   0.00132979 
  675          746.70695    735.7715    0.00148148 
  733          744.24173    734.3762    0.00136426 
  716          742.04274    732.98383   0.00139665 
  704          740.03723    731.59438   0.00142045 
  687          738.17664    730.20785   0.0014556 
  709          736.43127    728.82423   0.00141044 
  677          734.77089    727.44352   0.0014771 
  681          733.18415    726.0657    0.00146843 
  676          731.65567    724.69079   0.00147929 
  642          730.17864    723.31876   0.00155763 
  704          728.74696    721.94961   0.00142045 
  698          727.35643    720.58335   0.00143266 
  706          726.00443    719.21995   0.00141643 
  753          724.68962    717.85943   0.00132802 
  715          723.4119     716.50176   0.0013986 
  646          722.17236    715.14695   0.00154799 
  721          720.97343    713.79499   0.00138696 
  676          719.81903    712.44588   0.00147929 
  651          718.71502    711.0996    0.0015361 
  671          717.66976    709.75616   0.00149031 
  716          716.69502    708.41555   0.00139665 
  669          715.80755    707.07776   0.00149477 
  688          715.03147    705.74279   0.00145349 
  713          714.40212    704.41062   0.00140252 
  790          713.97308    703.08127   0.00126582 
  691          713.82847    701.75471   0.00144718 
  732          714.10547    700.43095   0.00136612 
  724          715.04494    699.10998   0.00138122 
  683          717.11881    697.7918    0.00146413 
  753          721.50556    696.47639   0.00132802 
  854          731.59923    695.16376   0.00117096 
  1043         755.16728    693.85389   0.00095877 
  1288         801.22221    692.54679   0.0007764 
  1372         854.61896    691.24244   0.00072886 
  1214         854.82676    689.94085   0.00082372 
  1055         828.82344    688.642     0.00094787 
  891          796.19479    687.34589   0.00112233 
  696          755.6269     686.05252   0.00143678 
  641          729.35775    684.76188   0.00156006 
  623          716.28955    683.47397   0.00160514 
  679          710.16229    682.18877   0.00147275 
  643          707.18099    680.90629   0.00155521 
  658          705.86733    679.62651   0.00151976 
  642          705.76605    678.34944   0.00155763 
  660          706.80336    677.07507   0.00151515 
  693          709.12294    675.8034    0.001443  
  697          713.17344    674.5344    0.00143472 
  672          719.4666     673.2681    0.0014881 
  704          729.30815    672.00447   0.00142045 
  747          745.09476    670.74351   0.00133869 
  802          772.27135    669.48521   0.00124688 
  943          826.74323    668.22958   0.00106045 
  1183         948.72245    666.97661   0.00084531 
  1646         1198.80979   665.72628   0.00060753 
  2540         1554.27564   664.4786    0.0003937 
  2771         1667.29153   663.23357   0.00036088 
  2231         1512.92517   661.99116   0.00044823 
  1776         1347.66793   660.75139   0.00056306 
  1189         1096.8599    659.51424   0.00084104 
  781          902.26154    658.27971   0.00128041 
  722          798.94835    657.0478    0.00138504 
  652          748.96611    655.81849   0.00153374 
  661          722.51966    654.59179   0.00151286 
  610          706.15838    653.36769   0.00163934 
  612          694.92248    652.14618   0.00163399 
  658          686.72767    650.92727   0.00151976 
  683          680.48993    649.71093   0.00146413 
  632          675.58007    648.49717   0.00158228 
  628          671.61129    647.28599   0.00159236 
  640          668.3379     646.07737   0.0015625 
  629          665.60641    644.87132   0.00158983 
  565          663.31663    643.66783   0.00176991 
  588          661.41558    642.46689   0.00170068 
  673          659.88562    641.26849   0.00148588 
  661          658.74921    640.07264   0.00151286 
  692          658.08332    638.87933   0.00144509 
  713          658.05976    637.68855   0.00140252 
  693          659.07925    636.5003    0.001443  
  762          662.26266    635.31457   0.00131234 
  880          670.60041    634.13136   0.00113636 
  1030         689.29882    632.95066   0.00097087 
  1127         719.68196    631.77247   0.00088731 
  1209         737.73188    630.59678   0.00082713 
  1336         729.33993    629.42359   0.0007485 
  1508         724.77019    628.2529    0.00066313 
  1649         722.07263    627.08469   0.00060643 
  1512         731.87204    625.91896   0.00066138 
  1455         750.55475    624.75571   0.00068729 
  1226         778.8956     623.59494   0.00081566 
  940          800.28605    622.43663   0.00106383 
  822          772.11518    621.28078   0.00121655 
  683          741.52359    620.1274    0.00146413 
  655          708.12724    618.97646   0.00152672 
  629          674.88804    617.82798   0.00158983 
  578          654.92564    616.68194   0.0017301 
  603          645.11035    615.53834   0.00165837 
  586          640.83412    614.39717   0.00170648 
  562          639.5764     613.25843   0.00177936 
  600          639.30618    612.12211   0.00166667 
  584          638.08519    610.98822   0.00171233 
  638          637.43955    609.85673   0.0015674 
  574          638.70118    608.72766   0.00174216 
  608          642.54084    607.60099   0.00164474 
  609          647.20792    606.47672   0.00164204 
  626          645.9974     605.35485   0.00159744 
  630          640.78368    604.23537   0.0015873 
  623          634.67635    603.11827   0.00160514 
  568          627.1169     602.00356   0.00176056 
  620          620.83437    600.89121   0.0016129 
  581          616.58099    599.78124   0.00172117 
  596          613.71516    598.67364   0.00167785 
  574          611.62592    597.5684    0.00174216 
  593          609.95005    596.46552   0.00168634 
  593          608.50914    595.36498   0.00168634 
  590          607.2193     594.2668    0.00169492 
  554          606.03752    593.17095   0.00180505 
  548          604.93948    592.07745   0.00182482 
  574          603.91096    590.98628   0.00174216 
  628          602.94396    589.89744   0.00159236 
  602          602.03486    588.81092   0.00166113 
  618          601.18357    587.72672   0.00161812 
  588          600.39309    586.64483   0.00170068 
  618          599.66981    585.56526   0.00161812 
  633          599.02404    584.48799   0.00157978 
  645          598.47141    583.41302   0.00155039 
  695          598.03489    582.34034   0.00143885 
  661          597.74839    581.26996   0.00151286 
  662          597.66301    580.20186   0.00151057 
  669          597.85768    579.13605   0.00149477 
  711          598.45864    578.07251   0.00140647 
  759          599.67799    577.01125   0.00131752 
  817          601.89926    575.95225   0.00122399 
  789          605.93754    574.89552   0.00126743 
  764          614.01129    573.84105   0.0013089 
  739          632.26494    572.78883   0.00135318 
  857          672.40089    571.73886   0.00116686 
  777          740.92794    570.69114   0.001287  
  744          791.13843    569.64566   0.00134409 
  672          766.46114    568.60241   0.0014881 
  620          737.45277    567.5614    0.0016129 
  660          698.97525    566.52261   0.00151515 
  551          651.38432    565.48604   0.00181488 
  595          622.11703    564.4517    0.00168067 
  584          609.81561    563.41956   0.00171233 
  604          607.41222    562.38964   0.00165563 
  621          606.43259    561.36192   0.00161031 
  597          601.24478    560.3364    0.00167504 
  562          596.83076    559.31308   0.00177936 
  574          592.08858    558.29195   0.00174216 
  563          587.0693     557.273     0.0017762 
  559          583.69522    556.25624   0.00178891 
  586          581.68237    555.24166   0.00170648 
  555          580.4186     554.22924   0.0018018 
  541          579.54776    553.219     0.00184843 
  574          578.92878    552.21092   0.00174216 
  604          578.51684    551.20501   0.00165563 
  605          578.31621    550.20125   0.00165289 
  622          578.38236    549.19964   0.00160772 
  656          578.82785    548.20017   0.00152439 
  645          579.76389    547.20285   0.00155039 
  631          580.97757    546.20767   0.00158479 
  622          581.58177    545.21462   0.00160772 
  572          581.64549    544.2237    0.00174825 
  577          581.81767    543.23491   0.0017331 
  589          581.96769    542.24824   0.00169779 
  565          582.42165    541.26368   0.00176991 
  543          583.47582    540.28124   0.00184162 
  537          585.20614    539.3009    0.0018622 
  552          587.74077    538.32267   0.00181159 
  554          591.32156    537.34653   0.00180505 
  539          596.11522    536.3725    0.00185529 
  618          601.73179    535.40055   0.00161812 
  576          608.40495    534.43069   0.00173611 
  575          616.75629    533.46291   0.00173913 
  543          624.24059    532.49721   0.00184162 
  587          630.8555     531.53358   0.00170358 
  518          640.35232    530.57202   0.0019305 
  576          654.0658     529.61253   0.00173611 
  645          676.6456     528.6551    0.00155039 
  613          720.51222    527.69972   0.00163132 
  635          811.3577     526.7464    0.0015748 
  752          978.45427    525.79512   0.00132979 
  825          1172.18125   524.84589   0.00121212 
  857          1193.97423   523.8987    0.00116686 
  826          1147.91257   522.95354   0.00121065 
  906          1139.29148   522.01042   0.00110375 
  1021         1104.18729   521.06932   0.00097943 
  1286         1125.69608   520.13025   0.0007776 
  1549         1241.04159   519.19319   0.00064558 
  1873         1494.33388   518.25815   0.0005339 
  2564         2140.94483   517.32512   0.00039002 
  4289         3700.54841   516.3941    0.00023315 
  7269         6092.91786   515.46508   0.00013757 
  8389         7312.92917   514.53805   0.0001192 
  5759         6020.22726   513.61302   0.00017364 
  4763         5056.50353   512.68998   0.00020995 
  3574         3926.54702   511.76893   0.0002798 
  1587         2361.14009   510.84986   0.00063012 
  848          1452.69058   509.93277   0.00117925 
  704          1072.28725   509.01765   0.00142045 
  640          905.8589     508.10449   0.0015625 
  672          813.62433    507.19331   0.0014881 
  661          754.79577    506.28408   0.00151286 
  646          714.8844     505.37682   0.00154799 
  665          686.69765    504.4715    0.00150376 
  591          666.25928    503.56814   0.00169205 
  551          651.19708    502.66672   0.00181488 
  593          640.06365    501.76724   0.00168634 
  559          631.99932    500.8697    0.00178891 
  568          626.5946     499.97409   0.00176056 
  562          623.8668     499.08041   0.00177936 
  568          624.12061    498.18866   0.00176056 
  593          627.09171    497.29882   0.00168634 
  560          629.49088    496.41091   0.00178571 
  528          628.0723     495.52491   0.00189394 
  566          626.39034    494.64081   0.00176678 
  568          624.99091    493.75862   0.00176056 
  583          623.3747     492.87834   0.00171527 
  545          623.36604    491.99995   0.00183486 
  582          625.35583    491.12345   0.00171821 
  563          628.99118    490.24884   0.0017762 
  604          633.98504    489.37612   0.00165563 
  613          640.21067    488.50528   0.00163132 
  617          647.67209    487.63632   0.00162075 
  627          656.46287    486.76923   0.0015949 
  605          666.72981    485.90401   0.00165289 
  610          678.674      485.04066   0.00163934 
  631          692.55579    484.17917   0.00158479 
  616          708.7068     483.31953   0.00162338 
  669          727.54857    482.46175   0.00149477 
  628          749.626      481.60583   0.00159236 
  686          775.63914    480.75175   0.00145773 
  689          806.51426    479.89951   0.00145138 
  684          843.49898    479.04911   0.00146199 
  707          888.30739    478.20054   0.00141443 
  758          943.40974    477.35381   0.00131926 
  824          1012.61419   476.5089    0.00121359 
  838          1102.60771   475.66582   0.00119332 
  927          1227.24525   474.82456   0.00107875 
  1007         1413.60017   473.98511   0.00099305 
  1176         1694.01573   473.14747   0.00085034 
  1377         2045.73213   472.31165   0.00072622 
  1557         2330.88922   471.47763   0.00064226 
  2090         2660.15692   470.6454    0.00047847 
  2893         3223.93291   469.81498   0.00034566 
  4074         4137.80677   468.98635   0.00024546 
  6116         5981.26469   468.15951   0.00016351 
  10498        10170.40174  467.33445   0.00009526 
  20357        18852.46069  466.51118   0.00004912 
  44300        31590.30517  465.68968   0.00002257 
  68184        36228.90377  464.86996   0.00001467 
  52647        29933.06639  464.05201   0.00001899 
  47193        26115.17958  463.23583   0.00002119 
  39383        20246.59493  462.42141   0.00002539 
  20615        12244.76794  461.60875   0.00004851 
  11195        7089.87013   460.79785   0.00008933 
  5113         4484.39913   459.9887    0.00019558 
  2625         3212.27108   459.18129   0.00038095 
  2172         2539.00519   458.37564   0.00046041 
  2545         2140.9533    457.57172   0.00039293 
  1966         1833.47108   456.76954   0.00050865 
  1685         1585.70929   455.9691    0.00059347 
  1686         1410.03597   455.17038   0.00059312 
  1363         1259.39957   454.37339   0.00073368 
  1163         1138.84822   453.57813   0.00085985 
  1280         1061.53464   452.78458   0.00078125 
  1564         1026.73081   451.99275   0.00063939 
  1421         1026.02638   451.20264   0.00070373 
  1254         1013.97837   450.41423   0.00079745 
  1225         975.03445    449.62753   0.00081633 
  1127         959.64465    448.84252   0.00088731 
  1080         958.58605    448.05922   0.00092593 
  1331         983.49964    447.27761   0.00075131 
  1648         1107.78929   446.49769   0.0006068 
  2119         1500.86939   445.71946   0.00047192 
  3639         2442.59582   444.94291   0.0002748 
  5361         3716.79524   444.16804   0.00018653 
  4400         3969.77065   443.39485   0.00022727 
  2929         3165.50823   442.62333   0.00034141 
  2862         2809.27222   441.85348   0.00034941 
  1873         2270.23823   441.08529   0.0005339 
  913          1464.98035   440.31877   0.00109529 
  736          997.30476    439.5539    0.0013587 
  579          799.24844    438.7907    0.00172712 
  559          709.37924    438.02914   0.00178891 
  583          657.10565    437.26923   0.00171527 
  536          621.87441    436.51097   0.00186567 
  568          596.35644    435.75435   0.00176056 
  560          576.93462    434.99936   0.00178571 
  623          561.57706    434.24601   0.00160514 
  619          549.0596     433.49429   0.00161551 
  560          538.60357    432.7442    0.00178571 
  567          529.69357    431.99573   0.00176367 
  608          521.97452    431.24888   0.00164474 
  532          515.19353    430.50365   0.0018797 
  535          509.16693    429.76004   0.00186916 
  509          503.75748    429.01803   0.00196464 
  521          498.86       428.27763   0.00191939 
  537          494.39348    427.53883   0.0018622 
  503          490.29392    426.80164   0.00198807 
  478          486.50973    426.06604   0.00209205 
  447          482.99957    425.33203   0.00223714 
  440          479.72948    424.59961   0.00227273 
  480          476.66584    423.86878   0.00208333 
  458          473.79584    423.13953   0.00218341 
  448          471.09187    422.41187   0.00223214 
  403          468.54231    421.68577   0.00248139 
  404          466.13047    420.96126   0.00247525 
  406          463.84418    420.23831   0.00246305 
  428          461.67479    419.51692   0.00233645 
  430          459.60997    418.7971    0.00232558 
  432          457.6439     418.07884   0.00231481 
  453          455.77098    417.36214   0.00220751 
  441          453.98414    416.64699   0.00226757 
  462          452.27978    415.93339   0.0021645 
  505          450.65429    415.22133   0.0019802 
  472          449.10505    414.51082   0.00211864 
  402          447.63022    413.80185   0.00248756 
  407          446.22881    413.09441   0.002457  
  417          444.9013     412.38851   0.00239808 
  408          443.64801    411.68413   0.00245098 
  410          442.47166    410.98129   0.00243902 
  406          441.37615    410.27996   0.00246305 
  398          440.36732    409.58016   0.00251256 
  423          439.45301    408.88187   0.00236407 
  398          438.64389    408.1851    0.00251256 
  394          437.95513    407.48984   0.00253807 
  405          437.40715    406.79608   0.00246914 
  382          437.02757    406.10383   0.0026178 
  417          436.85489    405.41308   0.00239808 
  387          436.94307    404.72383   0.00258398 
  410          437.36954    404.03607   0.00243902 
  420          438.24804    403.3498    0.00238095 
  389          439.75052    402.66502   0.00257069 
  427          442.14983    401.98172   0.00234192 
  442          445.91231    401.29991   0.00226244 
  443          451.93004    400.61957   0.00225734 
  496          462.07096    399.94071   0.00201613 
  450          480.10507    399.26332   0.00222222 
  484          512.42127    398.5874    0.00206612 
  507          565.84704    397.91295   0.00197239 
  614          633.62405    397.23996   0.00162866 
  745          691.19175    396.56842   0.00134228 
  726          727.33397    395.89835   0.00137741 
  696          711.17549    395.22972   0.00143678 
  879          668.45611    394.56255   0.00113766 
  973          636.70286    393.89682   0.00102775 
  1040         610.02664    393.23254   0.00096154 
  1139         600.08728    392.5697    0.00087796 
  860          585.83425    391.90829   0.00116279 
  787          551.60208    391.24832   0.00127065 
  746          541.04056    390.58978   0.00134048 
  627          545.34947    389.93267   0.0015949 
  497          533.88523    389.27699   0.00201207 
  471          502.80514    388.62272   0.00212314 
  449          480.81328    387.96988   0.00222717 
  433          470.08298    387.31845   0.00230947 
  438          454.14716    386.66843   0.00228311 
  434          440.76597    386.01983   0.00230415 
  422          434.68457    385.37263   0.00236967 
  447          434.31798    384.72683   0.00223714 
  545          440.56473    384.08244   0.00183486 
  638          459.55649    383.43944   0.0015674 
  838          501.0833     382.79784   0.00119332 
  965          562.54943    382.15763   0.00103627 
  865          589.81263    381.51881   0.00115607 
  802          577.63994    380.88137   0.00124688 
  722          562.23844    380.24532   0.00138504 
  574          531.55183    379.61065   0.00174216 
  457          492.32895    378.97735   0.00218818 
  370          458.57615    378.34543   0.0027027 
  366          431.92578    377.71488   0.00273224 
  377          416.21335    377.08569   0.00265252 
  353          407.67439    376.45787   0.00283286 
  382          402.67026    375.83141   0.0026178 
  327          399.3178     375.20632   0.0030581 
  379          396.83339    374.58257   0.00263852 
  359          394.88338    373.96018   0.00278552 
  357          393.29572    373.33915   0.00280112 
  369          391.97328    372.71945   0.00271003 
  386          390.85899    372.10111   0.00259067 
  346          389.92307    371.4841    0.00289017 
  360          389.15817    370.86843   0.00277778 
  345          388.58898    370.2541    0.00289855 
  342          388.29163    369.6411    0.00292398 
  384          388.40987    369.02943   0.00260417 
  357          389.1081     368.41909   0.00280112 
  346          390.25733    367.81007   0.00289017 
  348          390.8297     367.20237   0.00287356 
  352          390.58869    366.59599   0.00284091 
  333          390.81548    365.99093   0.003003  
  343          391.37578    365.38718   0.00291545 
  371          391.84318    364.78474   0.00269542 
  409          393.41962    364.1836    0.00244499 
  465          397.52954    363.58377   0.00215054 
  415          406.91478    362.98524   0.00240964 
  454          428.50703    362.38801   0.00220264 
  582          471.26578    361.79208   0.00171821 
  639          525.60483    361.19743   0.00156495 
  629          530.81205    360.60408   0.00158983 
  585          499.31341    360.01202   0.0017094 
  466          488.92014    359.42124   0.00214592 
  489          476.30689    358.83174   0.00204499 
  406          449.44777    358.24351   0.00246305 
  425          430.79323    357.65657   0.00235294 
  432          418.12659    357.0709    0.00231481 
  485          408.97681    356.4865    0.00206186 
  436          404.21185    355.90336   0.00229358 
  416          401.92181    355.32149   0.00240385 
  455          401.87067    354.74089   0.0021978 
  427          400.45348    354.16154   0.00234192 
  406          393.20313    353.58345   0.00246305 
  375          388.04711    353.00661   0.00266667 
  405          385.27228    352.43102   0.00246914 
  362          380.24604    351.85669   0.00276243 
  373          375.46848    351.2836    0.00268097 
  345          372.48817    350.71175   0.00289855 
  357          370.7518     350.14114   0.00280112 
  339          369.63544    349.57177   0.00294985 
  319          368.81987    349.00363   0.0031348 
  328          368.18242    348.43673   0.00304878 
  368          367.67119    347.87105   0.00271739 
  322          367.26009    347.3066    0.00310559 
  316          366.93424    346.74338   0.00316456 
  387          366.68708    346.18138   0.00258398 
  363          366.51715    345.62059   0.00275482 
  321          366.42794    345.06102   0.00311526 
  342          366.42841    344.50267   0.00292398 
  365          366.53576    343.94553   0.00273973 
  339          366.78061    343.38959   0.00294985 
  348          367.22714    342.83486   0.00287356 
  326          368.01188    342.28133   0.00306748 
  297          369.38159    341.72901   0.003367  
  306          371.63822    341.17788   0.00326797 
  322          374.91306    340.62794   0.00310559 
  357          380.96213    340.0792    0.00280112 
  346          392.29556    339.53165   0.00289017 
  346          406.39516    338.98528   0.00289017 
  332          407.55964    338.4401    0.00301205 
  371          401.17501    337.8961    0.00269542 
  380          398.52939    337.35328   0.00263158 
  365          394.62143    336.81164   0.00273973 
  370          387.17856    336.27117   0.0027027 
  355          381.59174    335.73187   0.0028169 
  306          378.70107    335.19374   0.00326797 
  328          377.93561    334.65678   0.00304878 
  342          378.38698    334.12098   0.00292398 
  362          379.55766    333.58634   0.00276243 
  357          381.28824    333.05287   0.00280112 
  355          383.62411    332.52054   0.0028169 
  362          386.77128    331.98937   0.00276243 
  355          391.03602    331.45936   0.0028169 
  352          396.45877    330.93049   0.00284091 
  386          401.62649    330.40277   0.00259067 
  403          404.81847    329.87619   0.00248139 
  380          408.01405    329.35075   0.00263158 
  386          412.37893    328.82645   0.00259067 
  388          416.92034    328.30329   0.00257732 
  383          422.04067    327.78126   0.00261097 
  371          428.74177    327.26036   0.00269542 
  379          437.19132    326.74059   0.00263852 
  430          447.82207    326.22194   0.00232558 
  439          460.90326    325.70442   0.0022779 
  403          477.01347    325.18802   0.00248139 
  398          496.93865    324.67274   0.00251256 
  438          520.40007    324.15858   0.00228311 
  471          546.79758    323.64553   0.00212314 
  493          579.07086    323.13359   0.0020284 
  486          620.78604    322.62275   0.00205761 
  620          674.53291    322.11303   0.0016129 
  675          745.57518    321.60441   0.00148148 
  876          843.16556    321.09689   0.00114155 
  1047         981.6715     320.59047   0.00095511 
  1470         1186.38115   320.08515   0.00068027 
  1905         1506.97806   319.58092   0.00052493 
  2974         2069.44368   319.07778   0.00033625 
  4604         3334.63412   318.57573   0.0002172 
  8861         6764.09419   318.07477   0.00011285 
  17339        14304.54196  317.5749    0.00005767 
  31571        21789.02016  317.0761    0.00003167 
  31561        17566.66158  316.57839   0.00003168 
  16176        12621.40207  316.08175   0.00006182 
  14974        12967.14411  315.58619   0.00006678 
  16489        10754.5315   315.0917    0.00006065 
  7982         5856.75481   314.59828   0.00012528 
  2540         2997.37496   314.10593   0.0003937 
  1442         1837.23373   313.61465   0.00069348 
  1163         1343.10193   313.12443   0.00085985 
  953          1071.23735   312.63527   0.00104932 
  820          897.40381    312.14717   0.00121951 
  697          778.56403    311.66012   0.00143472 
  640          693.72684    311.17413   0.0015625 
  658          630.70862    310.68919   0.00151976 
  573          581.95847    310.2053    0.0017452 
  503          543.81247    309.72245   0.00198807 
  488          513.63768    309.24065   0.00204918 
  450          489.03768    308.7599    0.00222222 
  450          468.73312    308.28018   0.00222222 
  460          452.00418    307.8015    0.00217391 
  414          438.16477    307.32386   0.00241546 
  416          426.63499    306.84724   0.00240385 
  386          417.02572    306.37166   0.00259067 
  387          409.07798    305.89711   0.00258398 
  369          402.67432    305.42359   0.00271003 
  368          397.83887    304.95109   0.00271739 
  329          394.61986    304.47961   0.00303951 
  384          392.57155    304.00915   0.00260417 
  345          391.27708    303.5397    0.00289855 
  349          392.34537    303.07128   0.00286533 
  354          397.57419    302.60386   0.00282486 
  417          408.93431    302.13746   0.00239808 
  378          429.39067    301.67206   0.0026455 
  376          457.65203    301.20767   0.00265957 
  431          478.52064    300.74428   0.00232019 
  447          492.05544    300.2819    0.00223714 
  472          527.7329     299.82051   0.00211864 
  533          596.33146    299.36012   0.00187617 
  694          675.15169    298.90073   0.00144092 
  798          705.67889    298.44233   0.00125313 
  978          699.08089    297.98492   0.00102249 
  2149         723.90464    297.5285    0.00046533 
  2582         726.06111    297.07306   0.0003873 
  1395         690.16185    296.61861   0.00071685 
  1243         694.70342    296.16514   0.00080451 
  1684         715.12351    295.71265   0.00059382 
  1311         685.80609    295.26113   0.00076278 
  1145         625.11173    294.8106    0.00087336 
  1079         571.55327    294.36103   0.00092678 
  719          527.96695    293.91244   0.00139082 
  602          479.10428    293.46481   0.00166113 
  650          427.70213    293.01815   0.00153846 
  485          389.3068     292.57246   0.00206186 
  393          365.12566    292.12773   0.00254453 
  379          350.20121    291.68396   0.00263852 
  375          340.49885    291.24114   0.00266667 
  345          333.66502    290.79928   0.00289855 
  352          328.50786    290.35838   0.00284091 
  324          324.42736    289.91843   0.00308642 
  310          321.08954    289.47942   0.00322581 
  292          318.28837    289.04137   0.00342466 
  295          315.8882     288.60426   0.00338983 
  321          313.79572    288.16809   0.00311526 
  280          311.94526    287.73287   0.00357143 
  288          310.22515    287.29858   0.00347222 
  284          308.74096    286.86523   0.00352113 
  305          307.37432    286.43282   0.00327869 
  305          306.08717    286.00133   0.00327869 
  310          304.92658    285.57078   0.00322581 
  294          303.85564    285.14116   0.00340136 
  295          302.85072    284.71247   0.00338983 
  322          301.91134    284.2847    0.00310559 
  289          301.03195    283.85785   0.00346021 
  315          300.20855    283.43192   0.0031746 
  274          299.43865    283.00691   0.00364964 
  279          298.7216     282.58282   0.00358423 
  295          298.05818    282.15964   0.00338983 
  303          297.45121    281.73737   0.00330033 
  317          296.8991     281.31601   0.00315457 
  300          296.42761    280.89557   0.00333333 
  282          296.04488    280.47602   0.0035461 
  298          295.77255    280.05739   0.0033557 
  328          295.66133    279.63965   0.00304878 
  334          295.7801     279.22281   0.00299401 
  325          296.2641     278.80688   0.00307692 
  350          297.41694    278.39184   0.00285714 
  436          300.08685    277.97769   0.00229358 
  517          305.78559    277.56444   0.00193424 
  947          319.42337    277.15207   0.00105597 
  1433         339.92139    276.74059   0.00069784 
  1057         348.59125    276.33      0.00094607 
  795          335.28256    275.9203    0.00125786 
  845          327.1005     275.51148   0.00118343 
  831          327.63159    275.10353   0.00120337 
  513          321.70076    274.69647   0.00194932 
  409          313.53219    274.29028   0.00244499 
  327          312.29901    273.88497   0.0030581 
  292          315.86907    273.48053   0.00342466 
  298          315.3912     273.07696   0.0033557 
  299          309.79256    272.67425   0.00334448 
  267          306.10873    272.27242   0.00374532 
  313          304.22491    271.87145   0.00319489 
  293          300.67492    271.47134   0.00341297 
  289          297.78865    271.0721    0.00346021 
  279          297.10928    270.67371   0.00358423 
  279          294.73056    270.27618   0.00358423 
  257          290.86531    269.8795    0.00389105 
  302          288.9474     269.48368   0.00331126 
  284          288.04197    269.08871   0.00352113 
  276          285.81301    268.69459   0.00362319 
  277          283.53643    268.30132   0.00361011 
  268          282.09264    267.90889   0.00373134 
  275          281.27152    267.51731   0.00363636 
  311          280.79779    267.12657   0.00321543 
  273          280.53953    266.73667   0.003663  
  306          280.48071    266.3476    0.00326797 
  257          280.68208    265.95938   0.00389105 
  257          281.34663    265.57199   0.00389105 
  293          283.07899    265.18543   0.00341297 
  269          287.20265    264.7997    0.00371747 
  285          295.05961    264.4148    0.00350877 
  265          303.35866    264.03073   0.00377358 
  273          301.25391    263.64748   0.003663  
  311          295.05095    263.26506   0.00321543 
  267          293.58297    262.88345   0.00374532 
  241          293.38994    262.50267   0.00414938 
  270          288.67031    262.12271   0.0037037 
  294          284.32304    261.74356   0.00340136 
  270          282.29376    261.36522   0.0037037 
  280          282.23009    260.9877    0.00357143 
  313          284.29253    260.61099   0.00319489 
  289          288.49739    260.23509   0.00346021 
  297          292.96159    259.86      0.003367  
  285          291.8581     259.48571   0.00350877 
  309          288.87918    259.11222   0.00323625 
  324          288.59473    258.73954   0.00308642 
  266          288.89282    258.36765   0.0037594 
  290          287.04329    257.99656   0.00344828 
  288          285.54757    257.62627   0.00347222 
  320          285.49261    257.25678   0.003125  
  292          286.70036    256.88808   0.00342466 
  289          288.95851    256.52016   0.00346021 
  271          291.7223     256.15304   0.00369004 
  287          294.3081     255.78671   0.00348432 
  313          298.02572    255.42116   0.00319489 
  305          304.10576    255.05639   0.00327869 
  294          313.02758    254.69241   0.00340136 
  277          325.57877    254.32921   0.00361011 
  317          342.38183    253.96679   0.00315457 
  306          359.72594    253.60514   0.00326797 
  312          370.415      253.24427   0.00320513 
  388          375.9848     252.88417   0.00257732 
  425          381.65423    252.52485   0.00235294 
  402          387.40287    252.16629   0.00248756 
  393          403.94846    251.8085    0.00254453 
  460          462.70689    251.45148   0.00217391 
  553          617.44353    251.09523   0.00180832 
  723          845.58867    250.73974   0.00138313 
  672          832.65034    250.38501   0.0014881 
  539          647.53627    250.03104   0.00185529 
  590          603.86018    249.67782   0.00169492 
  560          647.33627    249.32537   0.00178571 
  459          564.18192    248.97367   0.00217865 
  463          453.07101    248.62272   0.00215983 
  438          401.03596    248.27253   0.00228311 
  428          389.16386    247.92308   0.00233645 
  442          397.31395    247.57438   0.00226244 
  437          419.238      247.22643   0.00228833 
  444          443.90486    246.87922   0.00225225 
  408          453.00727    246.53276   0.00245098 
  465          464.35894    246.18704   0.00215054 
  438          492.24221    245.84206   0.00228311 
  534          530.57736    245.49782   0.00187266 
  605          575.06804    245.15431   0.00165289 
  730          641.69097    244.81154   0.00136986 
  1020         746.061      244.4695    0.00098039 
  1411         909.93598    244.12819   0.00070872 
  2263         1178.58531   243.78761   0.00044189 
  2771         1689.57827   243.44777   0.00036088 
  3922         2980.49868   243.10865   0.00025497 
  7279         6326.25848   242.77025   0.00013738 
  13854        12072.7241   242.43258   0.00007218 
  19767        13649.22901  242.09563   0.00005059 
  11424        8965.0948    241.7594    0.00008754 
  6671         6910.91023   241.42389   0.0001499 
  8296         8018.19627   241.08909   0.00012054 
  8936         6881.10908   240.75501   0.00011191 
  3941         3786.10235   240.42165   0.00025374 
  1514         1955.2636    240.089     0.0006605 
  984          1212.08842   239.75706   0.00101626 
  658          898.33111    239.42582   0.00151976 
  542          727.83787    239.0953    0.00184502 
  507          621.62728    238.76548   0.00197239 
  495          553.32016    238.43637   0.0020202 
  451          506.01427    238.10796   0.00221729 
  415          463.46944    237.78025   0.00240964 
  425          428.66577    237.45324   0.00235294 
  363          406.09459    237.12693   0.00275482 
  327          389.46709    236.80132   0.0030581 
  319          368.87051    236.4764    0.0031348 
  328          349.60342    236.15217   0.00304878 
  322          335.95802    235.82864   0.00310559 
  305          325.89566    235.5058    0.00327869 
  262          316.37984    235.18365   0.00381679 
  297          308.43746    234.86218   0.003367  
  309          303.14096    234.5414    0.00323625 
  276          300.74692    234.22131   0.00362319 
  293          300.16874    233.90189   0.00341297 
  279          298.1494     233.58316   0.00358423 
  285          295.50057    233.26511   0.00350877 
  264          291.42875    232.94774   0.00378788 
  270          287.66486    232.63105   0.0037037 
  323          285.70173    232.31503   0.00309598 
  279          286.25774    231.99968   0.00358423 
  269          286.44027    231.68501   0.00371747 
  262          283.97175    231.37101   0.00381679 
  276          283.69403    231.05767   0.00362319 
  276          287.14075    230.74501   0.00362319 
  237          287.88167    230.43301   0.00421941 
  234          282.45637    230.12168   0.0042735 
  214          276.61476    229.81101   0.0046729 
  247          272.72835    229.501     0.00404858 
  247          268.55387    229.19166   0.00404858 
  247          263.39068    228.88297   0.00404858 
  226          258.63741    228.57494   0.00442478 
  215          254.96581    228.26757   0.00465116 
  223          252.34529    227.96085   0.0044843 
  227          250.51977    227.65478   0.00440529 
  243          249.32883    227.34937   0.00411523 
  221          248.80203    227.04461   0.00452489 
  216          249.13941    226.74049   0.00462963 
  267          250.50788    226.43703   0.00374532 
  265          252.14477    226.13421   0.00377358 
  256          251.59783    225.83203   0.00390625 
  215          249.22273    225.5305    0.00465116 
  243          247.54978    225.22961   0.00411523 
  270          246.64525    224.92937   0.0037037 
  222          245.04019    224.62976   0.0045045 
  260          242.83326    224.33078   0.00384615 
  232          241.01157    224.03245   0.00431034 
  227          239.75726    223.73475   0.00440529 
  206          238.96635    223.43768   0.00485437 
  220          238.52842    223.14124   0.00454545 
  282          238.50988    222.84544   0.0035461 
  240          239.21213    222.55026   0.00416667 
  215          240.98749    222.25572   0.00465116 
  225          243.39205    221.9618    0.00444444 
  245          244.34845    221.6685    0.00408163 
  244          244.16064    221.37583   0.00409836 
  252          244.21818    221.08378   0.00396825 
  252          245.18804    220.79235   0.00396825 
  258          245.05469    220.50154   0.00387597 
  244          242.36045    220.21135   0.00409836 
  260          239.8458     219.92178   0.00384615 
  234          238.78907    219.63282   0.0042735 
  264          238.20253    219.34448   0.00378788 
  253          237.18028    219.05675   0.00395257 
  229          237.13995    218.76963   0.00436681 
  251          239.32271    218.48312   0.00398406 
  301          245.47702    218.19722   0.00332226 
  318          257.34601    217.91192   0.00314465 
  332          269.51511    217.62724   0.00301205 
  315          266.60142    217.34316   0.0031746 
  311          258.15913    217.05968   0.00321543 
  362          254.7343     216.7768    0.00276243 
  299          254.56539    216.49453   0.00334448 
  322          249.09119    216.21285   0.00310559 
  296          241.79037    215.93177   0.00337838 
  275          236.36952    215.65129   0.00363636 
  275          232.73505    215.37141   0.00363636 
  240          231.07201    215.09212   0.00416667 
  232          230.24855    214.81342   0.00431034 
  224          229.67081    214.53532   0.00446429 
  212          229.5549     214.2578    0.00471698 
  256          229.64558    213.98088   0.00390625 
  213          229.92609    213.70454   0.00469484 
  221          230.40323    213.42879   0.00452489 
  237          231.10532    213.15362   0.00421941 
  242          232.07922    212.87904   0.00413223 
  247          233.3991     212.60504   0.00404858 
  264          235.18013    212.33162   0.00378788 
  252          237.59976    212.05878   0.00396825 
  230          240.94308    211.78652   0.00434783 
  260          245.68723    211.51484   0.00384615 
  245          252.68406    211.24373   0.00408163 
  283          263.65415    210.9732    0.00353357 
  327          283.35043    210.70325   0.0030581 
  467          328.89977    210.43386   0.00214133 
  674          444.42732    210.16505   0.00148368 
  952          660.66329    209.89681   0.00105042 
  1177         788.46391    209.62914   0.00084962 
  935          661.56669    209.36203   0.00106952 
  665          625.60654    209.09549   0.00150376 
  654          751.26101    208.82952   0.00152905 
  649          777.96703    208.56411   0.00154083 
  573          595.1643     208.29926   0.0017452 
  311          467.87299    208.03497   0.00321543 
  298          436.96619    207.77125   0.0033557 
  282          401.8089     207.50808   0.0035461 
  288          336.95012    207.24547   0.00347222 
  226          290.11197    206.98342   0.00442478 
  207          265.10629    206.72192   0.00483092 
  262          252.43588    206.46098   0.00381679 
  258          245.34785    206.20059   0.00387597 
  238          240.96044    205.94075   0.00420168 
  241          238.22856    205.68146   0.00414938 
  241          236.61167    205.42272   0.00414938 
  208          235.31089    205.16453   0.00480769 
  235          233.97743    204.90689   0.00425532 
  247          233.17239    204.64979   0.00404858 
  283          232.98944    204.39324   0.00353357 
  233          233.09392    204.13723   0.00429185 
  246          233.30427    203.88176   0.00406504 
  243          233.96943    203.62684   0.00411523 
  262          235.22705    203.37245   0.00381679 
  235          236.87051    203.1186    0.00425532 
  260          238.43719    202.86529   0.00384615 
  267          240.40833    202.61252   0.00374532 
  267          243.91303    202.36028   0.00374532 
  275          249.66182    202.10858   0.00363636 
  272          256.64181    201.85741   0.00367647 
  272          261.17458    201.60677   0.00367647 
  253          265.37658    201.35666   0.00395257 
  293          275.14218    201.10708   0.00341297 
  363          299.89515    200.85803   0.00275482 
  431          358.82805    200.6095    0.00232019 
  682          462.00363    200.36151   0.00146628 
  858          507.05608    200.11403   0.0011655 
  679          424.90839    199.86708   0.00147275 
  528          375.18504    199.62066   0.00189394 
  509          394.46947    199.37475   0.00196464 
  551          416.33055    199.12937   0.00181488 
  471          375.02092    198.8845    0.00212314 
  391          339.2518     198.64016   0.00255754 
  345          330.31814    198.39633   0.00289855 
  322          337.69555    198.15301   0.00310559 
  382          354.09453    197.91022   0.0026178 
  363          376.36761    197.66793   0.00275482 
  408          402.71038    197.42616   0.00245098 
  506          438.27307    197.1849    0.00197628 
  561          489.15601    196.94415   0.00178253 
  578          561.54182    196.70391   0.0017301 
  677          665.77976    196.46417   0.0014771 
  946          826.19599    196.22495   0.00105708 
  1413         1098.5023    195.98623   0.00070771 
  2223         1668.25212   195.74801   0.00044984 
  4219         3176.41687   195.5103    0.00023702 
  8313         6786.88915   195.27309   0.00012029 
  14596        11712.96236  195.03639   0.00006851 
  15115        10864.03349  194.80018   0.00006616 
  7874         6559.36543   194.56448   0.000127  
  5514         5224.80667   194.32927   0.00018136 
  7094         6583.24308   194.09456   0.00014096 
  7686         6316.77673   193.86035   0.00013011 
  3959         3649.13217   193.62663   0.00025259 
  1492         1864.92444   193.3934    0.00067024 
  797          1112.08823   193.16067   0.00125471 
  586          803.51887    192.92843   0.00170648 
  466          642.99873    192.69669   0.00214592 
  395          542.10573    192.46543   0.00253165 
  372          471.72676    192.23466   0.00268817 
  365          421.34317    192.00438   0.00273973 
  318          385.30571    191.77459   0.00314465 
  299          359.77514    191.54528   0.00334448 
  294          342.50725    191.31646   0.00340136 
  242          332.29899    191.08812   0.00413223 
  292          328.14008    190.86026   0.00342466 
  330          328.28568    190.63289   0.0030303 
  335          330.4694     190.406     0.00298507 
  395          335.28877    190.17958   0.00253165 
  382          335.55109    189.95365   0.0026178 
  370          320.59929    189.72819   0.0027027 
  351          307.44191    189.50321   0.002849  
  317          298.78229    189.27871   0.00315457 
  287          287.79436    189.05468   0.00348432 
  287          271.26283    188.83112   0.00348432 
  263          256.76923    188.60804   0.00380228 
  245          247.18377    188.38543   0.00408163 
  245          238.32723    188.16329   0.00408163 
  240          231.11765    187.94162   0.00416667 
  234          226.08683    187.72041   0.0042735 
  214          222.52454    187.49968   0.0046729 
  247          219.81936    187.27941   0.00404858 
  219          217.65542    187.05961   0.00456621 
  186          215.90793    186.84027   0.00537634 
  238          214.55332    186.6214    0.00420168 
  196          213.65724    186.40299   0.00510204 
  209          213.43387    186.18504   0.00478469 
  204          214.28085    185.96755   0.00490196 
  241          216.63994    185.75052   0.00414938 
  212          220.10047    185.53395   0.00471698 
  251          221.35491    185.31784   0.00398406 
  211          218.50738    185.10219   0.00473934 
  231          215.70567    184.88699   0.004329  
  242          215.13783    184.67225   0.00413223 
  200          215.6785     184.45796   0.005     
  227          215.60762    184.24412   0.00440529 
  225          216.94442    184.03074   0.00444444 
  245          222.46795    183.81781   0.00408163 
  224          233.12233    183.60532   0.00446429 
  238          243.38979    183.39329   0.00420168 
  255          239.91749    183.18171   0.00392157 
  231          229.07027    182.97057   0.004329  
  213          224.1698     182.75988   0.00469484 
  232          224.40102    182.54964   0.00431034 
  208          221.70985    182.33984   0.00480769 
  205          213.65057    182.13048   0.00487805 
  216          207.03426    181.92157   0.00462963 
  226          203.20822    181.7131    0.00442478 
  200          201.20736    181.50507   0.005     
  241          200.31025    181.29748   0.00414938 
  224          200.09985    181.09033   0.00446429 
  228          200.43628    180.88361   0.00438596 
  221          201.37817    180.67734   0.00452489 
  227          203.15176    180.4715    0.00440529 
  238          206.02161    180.2661    0.00420168 
  232          209.83668    180.06113   0.00431034 
  265          214.38535    179.85659   0.00377358 
  255          220.91708    179.65249   0.00392157 
  255          230.7871     179.44882   0.00392157 
  280          244.89849    179.24558   0.00357143 
  371          273.20424    179.04278   0.00269542 
  523          341.9371     178.8404    0.00191205 
  953          489.60224    178.63845   0.00104932 
  1479         681.10583    178.43692   0.00067613 
  1987         676.27782    178.23583   0.00050327 
  2749         508.84512    178.03516   0.00036377 
  3495         443.26881    177.83491   0.00028612 
  2807         493.17948    177.63509   0.00035625 
  1809         514.27528    177.43569   0.00055279 
  1665         412.80775    177.23671   0.0006006 
  1787         320.98239    177.03816   0.0005596 
  1546         278.59984    176.84002   0.00064683 
  909          260.42955    176.64231   0.00110011 
  641          248.3539     176.44501   0.00156006 
  652          242.29975    176.24813   0.00153374 
  564          242.69737    176.05167   0.00177305 
  505          240.83512    175.85563   0.0019802 
  461          230.24643    175.66      0.0021692 
  436          221.82209    175.46478   0.00229358 
  470          217.42386    175.26998   0.00212766 
  378          214.5439     175.07559   0.0026455 
  318          207.99193    174.88162   0.00314465 
  288          200.95984    174.68805   0.00347222 
  228          196.25592    174.49489   0.00438596 
  221          192.3558     174.30215   0.00452489 
  218          189.53615    174.10981   0.00458716 
  205          187.74533    173.91788   0.00487805 
  202          186.59605    173.72636   0.0049505 
  190          185.82738    173.53524   0.00526316 
  220          185.34092    173.34453   0.00454545 
  184          184.88312    173.15423   0.00543478 
  174          184.93762    172.96432   0.00574713 
  175          184.93178    172.77482   0.00571429 
  185          184.54934    172.58573   0.00540541 
  209          184.02359    172.39703   0.00478469 
  200          183.93671    172.20873   0.005     
  175          184.1515     172.02084   0.00571429 
  189          184.51142    171.83334   0.00529101 
  233          185.33569    171.64624   0.00429185 
  238          187.51715    171.45953   0.00420168 
  283          191.89466    171.27323   0.00353357 
  257          197.0111     171.08732   0.00389105 
  211          196.59714    170.9018    0.00473934 
  212          192.62108    170.71668   0.00471698 
  244          190.88638    170.53195   0.00409836 
  229          191.98929    170.34761   0.00436681 
  203          192.94149    170.16367   0.00492611 
  213          191.25634    169.98011   0.00469484 
  203          189.73575    169.79695   0.00492611 
  222          189.61503    169.61417   0.0045045 
  203          190.78887    169.43179   0.00492611 
  207          193.29471    169.24979   0.00483092 
  218          197.98247    169.06818   0.00458716 
  200          206.67796    168.88695   0.005     
  226          220.49777    168.70611   0.00442478 
  201          232.52279    168.52565   0.00497512 
  211          232.37853    168.34558   0.00473934 
  189          233.77718    168.16589   0.00529101 
  211          248.00494    167.98659   0.00473934 
  237          278.26637    167.80766   0.00421941 
  273          321.15825    167.62912   0.003663  
  267          368.24461    167.45095   0.00374532 
  313          385.92817    167.27317   0.00319489 
  389          365.95716    167.09576   0.00257069 
  399          358.90814    166.91873   0.00250627 
  349          390.72907    166.74208   0.00286533 
  345          457.4811     166.5658    0.00289855 
  385          535.71049    166.3899    0.0025974 
  390          587.50937    166.21438   0.0025641 
  365          546.97802    166.03923   0.00273973 
  280          469.69572    165.86445   0.00357143 
  301          434.63425    165.69004   0.00332226 
  288          442.5018     165.51601   0.00347222 
  297          440.55369    165.34234   0.003367  
  270          406.01272    165.16905   0.0037037 
  265          387.77475    164.99613   0.00377358 
  290          415.19179    164.82357   0.00344828 
  322          490.56756    164.65139   0.00310559 
  429          575.32814    164.47957   0.002331  
  456          582.25825    164.30812   0.00219298 
  333          541.55544    164.13703   0.003003  
  296          542.27995    163.96631   0.00337838 
  321          569.54831    163.79595   0.00311526 
  369          544.8467     163.62596   0.00271003 
  315          463.43688    163.45633   0.0031746 
  223          392.47658    163.28706   0.0044843 
  212          354.75266    163.11816   0.00471698 
  204          322.35511    162.94961   0.00490196 
  242          280.94619    162.78143   0.00413223 
  174          246.55162    162.61361   0.00574713 
  181          223.81565    162.44614   0.00552486 
  188          209.67612    162.27903   0.00531915 
  193          200.76783    162.11228   0.00518135 
  227          194.88794    161.94589   0.00440529 
  175          190.9326     161.77985   0.00571429 
  175          188.59217    161.61417   0.00571429 
  164          188.29294    161.44884   0.00609756 
  188          190.97679    161.28387   0.00531915 
  182          196.22332    161.11925   0.00549451 
  195          197.01035    160.95498   0.00512821 
  167          190.30671    160.79107   0.00598802 
  184          185.03476    160.6275    0.00543478 
  177          183.91704    160.46429   0.00564972 
  184          184.87878    160.30143   0.00543478 
  190          182.758      160.13891   0.00526316 
  176          178.64002    159.97675   0.00568182 
  188          175.67042    159.81493   0.00531915 
  172          173.84085    159.65346   0.00581395 
  184          172.83007    159.49233   0.00543478 
  167          172.42929    159.33156   0.00598802 
  168          172.54582    159.17112   0.00595238 
  165          173.21824    159.01104   0.00606061 
  171          174.83208    158.85129   0.00584795 
  186          177.96033    158.69189   0.00537634 
  200          182.36469    158.53283   0.005     
  189          184.95489    158.37411   0.00529101 
  194          183.40093    158.21574   0.00515464 
  177          181.90859    158.0577    0.00564972 
  213          183.41944    157.90001   0.00469484 
  194          187.57254    157.74265   0.00515464 
  203          191.05002    157.58564   0.00492611 
  190          191.36976    157.42896   0.00526316 
  204          188.39961    157.27262   0.00490196 
  182          183.70801    157.11661   0.00549451 
  197          180.98756    156.96094   0.00507614 
  202          180.31211    156.80561   0.0049505 
  172          180.23367    156.65061   0.00581395 
  206          179.60418    156.49595   0.00485437 
  194          179.05327    156.34162   0.00515464 
  218          177.47058    156.18762   0.00458716 
  200          175.04586    156.03395   0.005     
  207          174.40266    155.88062   0.00483092 
  207          176.42691    155.72762   0.00483092 
  235          180.94946    155.57495   0.00425532 
  204          186.04079    155.4226    0.00490196 
  226          189.58624    155.27059   0.00442478 
  235          193.22177    155.11891   0.00425532 
  231          193.87124    154.96755   0.004329  
  298          193.56864    154.81652   0.0033557 
  391          200.06558    154.66582   0.00255754 
  506          216.35093    154.51544   0.00197628 
  607          240.41804    154.36539   0.00164745 
  628          245.92049    154.21566   0.00159236 
  523          225.65332    154.06626   0.00191205 
  403          211.46484    153.91718   0.00248139 
  407          212.33678    153.76843   0.002457  
  448          222.10371    153.62      0.00223214 
  342          224.02415    153.47189   0.00292398 
  322          220.06348    153.3241    0.00310559 
  237          224.53563    153.17663   0.00421941 
  218          244.18571    153.02948   0.00458716 
  222          291.86427    152.88265   0.0045045 
  231          394.07974    152.73614   0.004329  
  214          571.99967    152.58995   0.0046729 
  300          740.99013    152.44407   0.00333333 
  328          749.77472    152.29852   0.00304878 
  407          686.51064    152.15327   0.002457  
  359          570.65857    152.00835   0.00278552 
  295          534.36404    151.86374   0.00338983 
  267          533.63609    151.71945   0.00374532 
  255          486.87845    151.57547   0.00392157 
  322          412.26596    151.4318    0.00310559 
  273          314.55113    151.28845   0.003663  
  240          251.66739    151.1454    0.00416667 
  213          221.27154    151.00267   0.00469484 
  201          207.6476     150.86026   0.00497512 
  214          200.01242    150.71815   0.0046729 
  203          192.18748    150.57635   0.00492611 
  192          185.34236    150.43487   0.00520833 
  190          180.52434    150.29369   0.00526316 
  184          178.2303     150.15282   0.00543478 
  196          176.8636     150.01226   0.00510204 
  221          174.79577    149.872     0.00452489 
  241          173.47658    149.73205   0.00414938 
  480          173.70892    149.59241   0.00208333 
  513          174.7389     149.45308   0.00194932 
  321          173.3566     149.31405   0.00311526 
  235          171.30338    149.17532   0.00425532 
  269          171.18035    149.0369    0.00371747 
  305          172.63176    148.89878   0.00327869 
  302          173.21041    148.76096   0.00331126 
  227          171.37807    148.62345   0.00440529 
  193          169.7954     148.48624   0.00518135 
  173          170.05056    148.34933   0.00578035 
  190          171.93609    148.21272   0.00526316 
  167          174.31694    148.07641   0.00598802 
  186          175.19769    147.9404    0.00537634 
  208          173.26423    147.80469   0.00480769 
  168          170.99319    147.66928   0.00595238 
  198          170.24333    147.53417   0.00505051 
  169          170.89501    147.39935   0.00591716 
  160          171.58123    147.26483   0.00625   
  157          171.57909    147.13061   0.00636943 
  190          172.13002    146.99668   0.00526316 
  180          173.03387    146.86305   0.00555556 
  174          173.4457     146.72971   0.00574713 
  192          175.25388    146.59667   0.00520833 
  197          179.76915    146.46392   0.00507614 
  165          186.64673    146.33147   0.00606061 
  215          191.12879    146.19931   0.00465116 
  174          188.84849    146.06744   0.00574713 
  217          184.84372    145.93586   0.00460829 
  170          183.6428     145.80457   0.00588235 
  218          185.09469    145.67358   0.00458716 
  187          186.59061    145.54287   0.00534759 
  179          185.60386    145.41246   0.00558659 
  191          184.28206    145.28233   0.0052356 
  193          184.23842    145.15249   0.00518135 
  177          185.48571    145.02294   0.00564972 
  186          187.74272    144.89368   0.00537634 
  183          190.82873    144.7647    0.00546448 
  211          194.71396    144.63601   0.00473934 
  183          199.49375    144.50761   0.00546448 
  196          205.37896    144.3795    0.00510204 
  214          212.79004    144.25166   0.0046729 
  243          222.71124    144.12412   0.00411523 
  284          237.14652    143.99685   0.00352113 
  324          258.49642    143.86988   0.00308642 
  296          284.54137    143.74318   0.00337838 
  295          300.96917    143.61677   0.00338983 
  318          311.75342    143.49064   0.00314465 
  358          334.14373    143.36479   0.0027933 
  362          373.55903    143.23922   0.00276243 
  361          430.44573    143.11393   0.00277008 
  355          501.30635    142.98892   0.0028169 
  477          601.79815    142.8642    0.00209644 
  613          772.88735    142.73975   0.00163132 
  877          1111.72904   142.61558   0.00114025 
  1299         1961.85101   142.49169   0.00076982 
  2539         4123.68671   142.36807   0.00039386 
  5363         7880.21203   142.24474   0.00018646 
  7624         9143.57878   142.12168   0.00013116 
  4397         5748.60924   141.9989    0.00022743 
  2111         3333.11994   141.87639   0.00047371 
  2057         3192.02605   141.75416   0.00048614 
  3153         4594.90025   141.6322    0.00031716 
  3701         4917.69244   141.51052   0.0002702 
  2122         3001.94986   141.38911   0.00047125 
  975          1524.39434   141.26798   0.00102564 
  527          872.54337    141.14712   0.00189753 
  393          611.72872    141.02653   0.00254453 
  335          481.48928    140.90621   0.00298507 
  263          401.64481    140.78617   0.00380228 
  256          347.99292    140.66639   0.00390625 
  233          310.01864    140.54689   0.00429185 
  209          282.09643    140.42766   0.00478469 
  210          260.96062    140.3087    0.0047619 
  207          244.60724    140.19      0.00483092 
  209          231.76705    140.07158   0.00478469 
  174          221.6168     139.95342   0.00574713 
  196          213.59336    139.83554   0.00510204 
  194          207.18743    139.71792   0.00515464 
  191          202.01582    139.60056   0.0052356 
  201          198.31044    139.48348   0.00497512 
  203          196.88497    139.36666   0.00492611 
  183          199.31815    139.2501    0.00546448 
  189          207.32864    139.13381   0.00529101 
  193          217.70312    139.01779   0.00518135 
  190          215.82091    138.90203   0.00526316 
  194          205.50988    138.78653   0.00515464 
  202          201.79162    138.6713    0.0049505 
  255          208.9219     138.55633   0.00392157 
  333          229.03963    138.44163   0.003003  
  451          264.18798    138.32718   0.00221729 
  473          323.79039    138.213     0.00211416 
  433          382.73597    138.09908   0.00230947 
  389          352.81662    137.98542   0.00257069 
  303          284.3748     137.87202   0.00330033 
  321          250.66895    137.75888   0.00311526 
  322          256.95768    137.646     0.00310559 
  276          277.79095    137.53338   0.00362319 
  225          259.73644    137.42102   0.00444444 
  188          218.01791    137.30892   0.00531915 
  190          188.87378    137.19707   0.00526316 
  172          173.51655    137.08549   0.00581395 
  164          165.66036    136.97416   0.00609756 
  186          161.07237    136.86308   0.00537634 
  153          157.96631    136.75226   0.00653595 
  143          155.68398    136.6417    0.00699301 
  148          153.91504    136.5314    0.00675676 
  156          152.49351    136.42135   0.00641026 
  175          151.32048    136.31155   0.00571429 
  147          150.32711    136.20201   0.00680272 
  157          149.47255    136.09272   0.00636943 
  145          148.72702    135.98368   0.00689655 
  157          148.06959    135.8749    0.00636943 
  178          147.48524    135.76637   0.00561798 
  175          146.96568    135.65809   0.00571429 
  150          146.4976     135.55006   0.00666667 
  142          146.07825    135.44229   0.00704225 
  130          145.70426    135.33477   0.00769231 
  166          145.37456    135.22749   0.0060241 
  152          145.0912     135.12047   0.00657895 
  171          144.86125    135.01369   0.00584795 
  162          144.70498    134.90717   0.00617284 
  137          144.67453    134.80089   0.00729927 
  131          144.87393    134.69487   0.00763359 
  168          145.41538    134.58909   0.00595238 
  137          146.14041    134.48356   0.00729927 
  190          146.50314    134.37827   0.00526316 
  171          146.35724    134.27323   0.00584795 
  140          145.74822    134.16844   0.00714286 
  141          145.286      134.0639    0.0070922 
  160          145.25068    133.9596    0.00625   
  170          145.35316    133.85555   0.00588235 
  137          145.41695    133.75174   0.00729927 
  171          145.41657    133.64817   0.00584795 
  158          145.65543    133.54485   0.00632911 
  149          146.50858    133.44178   0.00671141 
  183          148.28609    133.33894   0.00546448 
  171          151.48342    133.23635   0.00584795 
  250          157.01032    133.134     0.004     
  244          167.14134    133.0319    0.00409836 
  283          183.5016     132.93003   0.00353357 
  265          193.70044    132.82841   0.00377358 
  233          182.49975    132.72703   0.00429185 
  223          169.00437    132.62589   0.0044843 
  215          164.11623    132.52499   0.00465116 
  227          167.59767    132.42433   0.00440529 
  215          172.84413    132.32391   0.00465116 
  190          168.56274    132.22373   0.00526316 
  204          160.61225    132.12378   0.00490196 
  181          156.00754    132.02408   0.00552486 
  162          155.28126    131.92461   0.00617284 
  185          158.25431    131.82538   0.00540541 
  212          163.05616    131.72639   0.00471698 
  220          162.06581    131.62764   0.00454545 
  175          156.61893    131.52912   0.00571429 
  171          153.26505    131.43084   0.00584795 
  174          153.06144    131.33279   0.00574713 
  222          155.14893    131.23498   0.0045045 
  205          155.81718    131.1374    0.00487805 
  218          153.91711    131.04006   0.00458716 
  212          153.07794    130.94296   0.00471698 
  190          154.47852    130.84608   0.00526316 
  198          158.13119    130.74945   0.00505051 
  225          163.31404    130.65304   0.00444444 
  223          170.18551    130.55687   0.0044843 
  225          184.87156    130.46093   0.00444444 
  199          213.79595    130.36522   0.00502513 
  218          249.57843    130.26974   0.00458716 
  219          255.24908    130.1745    0.00456621 
  218          231.21205    130.07948   0.00458716 
  248          211.86446    129.9847    0.00403226 
  276          213.10954    129.89015   0.00362319 
  289          233.76169    129.79583   0.00346021 
  332          256.11119    129.70173   0.00301205 
  295          262.93773    129.60787   0.00338983 
  293          255.33992    129.51424   0.00341297 
  270          251.41006    129.42083   0.0037037 
  301          253.90881    129.32765   0.00332226 
  418          273.89727    129.2347    0.00239234 
  451          336.84919    129.14198   0.00221729 
  596          497.62381    129.04949   0.00167785 
  776          836.92393    128.95722   0.00128866 
  1278         1184.76452   128.86518   0.00078247 
  1491         979.08264    128.77336   0.00067069 
  953          611.46782    128.68178   0.00104932 
  608          461.99129    128.59041   0.00164474 
  497          519.50584    128.49927   0.00201207 
  652          686.20205    128.40836   0.00153374 
  760          665.52459    128.31767   0.00131579 
  598          455.67624    128.22721   0.00167224 
  343          318.20573    128.13697   0.00291545 
  249          261.37338    128.04695   0.00401606 
  212          240.27962    127.95716   0.00471698 
  197          234.66212    127.86758   0.00507614 
  195          240.06953    127.77824   0.00512821 
  185          258.53175    127.68911   0.00540541 
  223          303.70786    127.60021   0.0044843 
  271          409.08015    127.51152   0.00369004 
  388          585.36084    127.42306   0.00257732 
  455          669.88328    127.33482   0.0021978 
  349          616.31349    127.2468    0.00286533 
  337          698.98962    127.159     0.00296736 
  357          1053.2635    127.07142   0.00280112 
  438          1682.95839   126.98406   0.00228311 
  595          2068.66287   126.89692   0.00168067 
  465          1610.88957   126.80999   0.00215054 
  391          1060.37917   126.72329   0.00255754 
  361          840.81378    126.6368    0.00277008 
  342          924.84795    126.55054   0.00292398 
  334          1105.89822   126.46449   0.00299401 
  303          978.04042    126.37865   0.00330033 
  259          660.64797    126.29304   0.003861  
  205          436.53306    126.20764   0.00487805 
  185          320.33567    126.12245   0.00540541 
  183          263.97319    126.03749   0.00546448 
  171          234.06853    125.95274   0.00584795 
  155          215.66002    125.8682    0.00645161 
  158          202.22664    125.78388   0.00632911 
  156          192.67802    125.69977   0.00641026 
  164          186.76552    125.61588   0.00609756 
  148          183.8856     125.5322    0.00675676 
  164          183.57111    125.44874   0.00609756 
  168          185.28666    125.36549   0.00595238 
  166          189.83563    125.28245   0.0060241 
  155          199.76049    125.19963   0.00645161 
  146          220.21368    125.11702   0.00684932 
  197          264.84787    125.03462   0.00507614 
  199          361.06964    124.95243   0.00502513 
  190          533.08984    124.87045   0.00526316 
  199          704.58947    124.78869   0.00502513 
  205          643.62031    124.70714   0.00487805 
  185          465.43655    124.62579   0.00540541 
  184          365.97402    124.54466   0.00543478 
  188          366.41356    124.46374   0.00531915 
  199          431.31       124.38303   0.00502513 
  164          444.55272    124.30252   0.00609756 
  148          348.35302    124.22223   0.00675676 
  147          257.22469    124.14214   0.00680272 
  164          205.51474    124.06227   0.00609756 
  142          179.9196     123.9826    0.00704225 
  153          166.41348    123.90314   0.00653595 
  137          158.12612    123.82389   0.00729927 
  139          152.51809    123.74484   0.00719424 
  124          148.54231    123.66601   0.00806452 
  162          145.66523    123.58737   0.00617284 
  152          143.58517    123.50895   0.00657895 
  150          142.09613    123.43073   0.00666667 
  154          141.05659    123.35272   0.00649351 
  150          140.61842    123.27491   0.00666667 
  149          141.0903     123.19731   0.00671141 
  170          142.28575    123.11992   0.00588235 
  147          143.46236    123.04272   0.00680272 
  163          145.46919    122.96574   0.00613497 
  180          147.91693    122.88895   0.00555556 
  158          148.1833     122.81237   0.00632911 
  179          145.20052    122.736     0.00558659 
  188          142.71608    122.65983   0.00531915 
  189          141.91661    122.58386   0.00529101 
  194          143.13796    122.50809   0.00515464 
  197          144.27408    122.43253   0.00507614 
  198          142.32411    122.35717   0.00505051 
  195          138.8317     122.28201   0.00512821 
  214          136.6689     122.20705   0.0046729 
  245          136.0738     122.13229   0.00408163 
  240          136.61438    122.05773   0.00416667 
  265          137.28045    121.98338   0.00377358 
  291          138.00286    121.90922   0.00343643 
  377          140.5453     121.83527   0.00265252 
  409          144.88264    121.76151   0.00244499 
  434          146.2747     121.68796   0.00230415 
  422          143.55127    121.6146    0.00236967 
  321          142.36747    121.54145   0.00311526 
  320          145.13964    121.46849   0.003125  
  338          154.1406     121.39573   0.00295858 
  335          171.10604    121.32317   0.00298507 
  315          189.77997    121.2508    0.0031746 
  286          188.60077    121.17864   0.0034965 
  261          168.85725    121.10667   0.00383142 
  215          154.67132    121.0349    0.00465116 
  222          151.29725    120.96333   0.0045045 
  191          156.67553    120.89195   0.0052356 
  181          162.94309    120.82077   0.00552486 
  205          157.80332    120.74978   0.00487805 
  184          148.80687    120.67899   0.00543478 
  166          142.35713    120.6084    0.0060241 
  161          138.8495     120.538     0.00621118 
  192          137.14628    120.46779   0.00520833 
  166          135.52704    120.39778   0.0060241 
  143          134.83058    120.32797   0.00699301 
  181          135.07801    120.25835   0.00552486 
  182          135.9799     120.18892   0.00549451 
  174          138.90889    120.11969   0.00574713 
  158          144.43998    120.05065   0.00632911 
  155          150.37553    119.9818    0.00645161 
  166          148.63047    119.91314   0.0060241 
  170          141.69933    119.84468   0.00588235 
  169          137.40175    119.77641   0.00591716 
  162          136.88056    119.70833   0.00617284 
  164          139.20751    119.64045   0.00609756 
  190          141.20218    119.57275   0.00526316 
  166          138.8681     119.50525   0.0060241 
  152          135.6549     119.43794   0.00657895 
  172          134.01738    119.37082   0.00581395 
  159          133.799      119.30389   0.00628931 
  160          134.61326    119.23714   0.00625   
  163          136.67149    119.17059   0.00613497 
  162          141.09258    119.10423   0.00617284 
  183          149.66734    119.03806   0.00546448 
  158          162.0225     118.97208   0.00632911 
  186          167.22883    118.90628   0.00537634 
  177          158.84965    118.84068   0.00564972 
  143          151.10986    118.77526   0.00699301 
  195          149.43518    118.71003   0.00512821 
  216          153.34997    118.64499   0.00462963 
  193          160.03216    118.58013   0.00518135 
  212          162.01235    118.51547   0.00471698 
  250          160.06035    118.45099   0.004     
  343          161.00451    118.38669   0.00291545 
  530          166.46743    118.32259   0.00188679 
  680          177.28076    118.25867   0.00147059 
  580          196.63198    118.19493   0.00172414 
  469          231.88335    118.13138   0.0021322 
  622          293.31284    118.06802   0.00160772 
  697          381.28241    118.00484   0.00143472 
  942          469.02993    117.94185   0.00106157 
  1106         511.82088    117.87904   0.00090416 
  943          482.53376    117.81642   0.00106045 
  755          458.74163    117.75398   0.0013245 
  629          478.93701    117.69173   0.00158983 
  592          492.63398    117.62966   0.00168919 
  611          469.38028    117.56777   0.00163666 
  604          423.17604    117.50606   0.00165563 
  532          363.02243    117.44454   0.0018797 
  402          326.34294    117.3832    0.00248756 
  310          313.20739    117.32205   0.00322581 
  288          294.3386     117.26108   0.00347222 
  242          271.5087     117.20028   0.00413223 
  236          261.01325    117.13967   0.00423729 
  192          258.80092    117.07925   0.00520833 
  183          251.38196    117.019     0.00546448 
  180          233.7629     116.95893   0.00555556 
  184          215.52493    116.89905   0.00543478 
  200          204.10137    116.83934   0.005     
  181          199.83333    116.77982   0.00552486 
  196          197.78967    116.72048   0.00510204 
  208          190.96269    116.66131   0.00480769 
  199          178.96265    116.60233   0.00502513 
  189          166.99776    116.54352   0.00529101 
  195          157.89819    116.48489   0.00512821 
  177          151.80316    116.42645   0.00564972 
  201          148.08326    116.36818   0.00497512 
  171          146.15996    116.31009   0.00584795 
  230          145.84725    116.25218   0.00434783 
  222          147.41829    116.19444   0.0045045 
  206          151.85597    116.13689   0.00485437 
  209          161.12776    116.07951   0.00478469 
  208          179.16771    116.0223    0.00480769 
  212          213.94229    115.96528   0.00471698 
  230          262.40516    115.90843   0.00434783 
  225          274.06906    115.85176   0.00444444 
  239          232.00039    115.79526   0.0041841 
  223          195.3105     115.73895   0.0044843 
  209          181.88762    115.6828    0.00478469 
  229          189.50973    115.62683   0.00436681 
  220          207.43987    115.57104   0.00454545 
  222          204.29659    115.51542   0.0045045 
  247          179.03541    115.45998   0.00404858 
  221          159.12655    115.40471   0.00452489 
  232          149.29678    115.34962   0.00431034 
  245          146.22253    115.2947    0.00408163 
  213          146.74802    115.23995   0.00469484 
  231          147.82872    115.18538   0.004329  
  255          147.41553    115.13098   0.00392157 
  304          147.78561    115.07676   0.00328947 
  332          152.12056    115.0227    0.00301205 
  277          164.39681    114.96882   0.00361011 
  276          190.75919    114.91512   0.00362319 
  253          233.01152    114.86158   0.00395257 
  237          262.21298    114.80822   0.00421941 
  230          235.39746    114.75503   0.00434783 
  233          196.22023    114.70201   0.00429185 
  233          176.92827    114.64916   0.00429185 
  175          178.13856    114.59648   0.00571429 
  212          194.00967    114.54398   0.00471698 
  196          204.25201    114.49164   0.00510204 
  210          188.61507    114.43948   0.0047619 
  216          170.59877    114.38748   0.00462963 
  234          163.22812    114.33566   0.0042735 
  207          164.17415    114.284     0.00483092 
  179          167.41001    114.23252   0.00558659 
  208          169.83335    114.1812    0.00480769 
  204          172.21742    114.13005   0.00490196 
  231          172.92048    114.07908   0.004329  
  207          171.25741    114.02827   0.00483092 
  174          170.24326    113.97763   0.00574713 
  199          171.31013    113.92715   0.00502513 
  213          175.38529    113.87685   0.00469484 
  245          186.05723    113.82671   0.00408163 
  301          212.23754    113.77674   0.00332226 
  275          275.16703    113.72694   0.00363636 
  366          385.76751    113.6773    0.00273224 
  441          440.96356    113.62783   0.00226757 
  361          336.89619    113.57853   0.00277008 
  270          242.20957    113.5294    0.0037037 
  249          209.93062    113.48043   0.00401606 
  252          226.83046    113.43163   0.00396825 
  254          278.79108    113.38299   0.00393701 
  306          306.64088    113.33452   0.00326797 
  265          263.80166    113.28621   0.00377358 
  221          235.85247    113.23807   0.00452489 
  219          231.93984    113.19009   0.00456621 
  211          212.28816    113.14228   0.00473934 
  210          185.05434    113.09463   0.0047619 
  183          169.67485    113.04715   0.00546448 
  193          167.25357    112.99983   0.00518135 
  196          174.68771    112.95267   0.00510204 
  168          183.24122    112.90568   0.00595238 
  190          178.34886    112.85885   0.00526316 
  173          168.69526    112.81218   0.00578035 
  187          167.25309    112.76568   0.00534759 
  222          181.80669    112.71934   0.0045045 
  288          222.01663    112.67316   0.00347222 
  357          272.78637    112.62715   0.00280112 
  346          256.64       112.58129   0.00289017 
  283          205.08821    112.5356    0.00353357 
  211          177.47272    112.49007   0.00473934 
  199          174.53979    112.4447    0.00502513 
  233          191.03514    112.39949   0.00429185 
  266          215.9199     112.35445   0.0037594 
  253          209.83268    112.30956   0.00395257 
  225          186.09535    112.26484   0.00444444 
  201          176.45025    112.22027   0.00497512 
  190          180.54403    112.17587   0.00526316 
  174          186.45989    112.13162   0.00574713 
  167          181.45004    112.08753   0.00598802 
  174          174.35743    112.04361   0.00574713 
  186          172.50356    111.99984   0.00537634 
  166          175.52582    111.95623   0.0060241 
  167          181.27       111.91278   0.00598802 
  181          186.36255    111.86949   0.00552486 
  163          186.02699    111.82636   0.00613497 
  202          184.75553    111.78338   0.0049505 
  163          186.37216    111.74057   0.00613497 
  206          190.37549    111.69791   0.00485437 
  186          195.46937    111.65541   0.00537634 
  184          201.29767    111.61306   0.00543478 
  202          208.45887    111.57088   0.0049505 
  231          217.67504    111.52885   0.004329  
  231          229.54737    111.48697   0.004329  
  244          244.76263    111.44526   0.00409836 
  271          262.69116    111.40369   0.00369004 
  270          279.22943    111.36229   0.0037037 
  312          296.16842    111.32104   0.00320513 
  329          319.02824    111.27995   0.00303951 
  325          350.0694     111.23901   0.00307692 
  374          391.21314    111.19823   0.0026738 
  371          445.05806    111.1576    0.00269542 
  390          514.37741    111.11712   0.0025641 
  415          607.23775    111.07681   0.00240964 
  523          739.6411     111.03664   0.00191205 
  756          937.78711    110.99663   0.00132275 
  1036         1254.1861    110.95677   0.00096525 
  1715         1833.66148   110.91707   0.00058309 
  2906         3184.66121   110.87752   0.00034412 
  5424         6623.67649   110.83813   0.00018437 
  9806         13299.25725  110.79888   0.00010198 
  12859        18155.77002  110.75979   0.00007777 
  9073         12843.61636  110.72086   0.00011022 
  4936         6720.07319   110.68207   0.00020259 
  3237         4139.50088   110.64344   0.00030893 
  3540         4387.99935   110.60496   0.00028249 
  4840         6929.19641   110.56663   0.00020661 
  6214         9624.3789    110.52845   0.00016093 
  5000         7410.69638   110.49043   0.0002    
  2528         3884.31904   110.45255   0.00039557 
  1304         1981.59393   110.41483   0.00076687 
  751          1206.96518   110.37726   0.00133156 
  597          865.67574    110.33983   0.00167504 
  489          674.31947    110.30256   0.00204499 
  368          550.6773     110.26544   0.00271739 
  295          465.18191    110.22847   0.00338983 
  296          403.33131    110.19165   0.00337838 
  255          356.97677    110.15497   0.00392157 
  204          321.24523    110.11845   0.00490196 
  230          293.06169    110.08208   0.00434783 
  209          270.40883    110.04585   0.00478469 
  215          251.91644    110.00977   0.00465116 
  199          236.63134    109.97385   0.00502513 
  196          223.86163    109.93807   0.00510204 
  204          213.08363    109.90243   0.00490196 
  175          203.95324    109.86695   0.00571429 
  180          196.28133    109.83162   0.00555556 
  184          189.89724    109.79643   0.00543478 
  168          184.4717     109.76139   0.00595238 
  177          179.31617    109.72649   0.00564972 
  153          174.25194    109.69174   0.00653595 
  194          169.78132    109.65714   0.00515464 
  169          166.06679    109.62269   0.00591716 
  185          162.91259    109.58838   0.00540541 
  150          160.15374    109.55422   0.00666667 
  168          157.64059    109.5202    0.00595238 
  169          155.27101    109.48633   0.00591716 
  176          153.34514    109.45261   0.00568182 
  184          152.08983    109.41903   0.00543478 
  187          151.51406    109.38559   0.00534759 
  167          151.40058    109.3523    0.00598802 
  161          151.39921    109.31916   0.00621118 
  177          152.14619    109.28616   0.00564972 
  219          155.94683    109.2533    0.00456621 
  236          165.12472    109.22059   0.00423729 
  245          176.67563    109.18802   0.00408163 
  228          176.73539    109.15559   0.00438596 
  230          167.07208    109.12331   0.00434783 
  228          158.6723     109.09117   0.00438596 
  207          155.12967    109.05918   0.00483092 
  189          157.45112    109.02733   0.00529101 
  203          165.12156    108.99562   0.00492611 
  205          171.90925    108.96405   0.00487805 
  239          173.23236    108.93262   0.0041841 
  227          168.79343    108.90134   0.00440529 
  213          160.33224    108.8702    0.00469484 
  219          153.74506    108.8392    0.00456621 
  162          151.15034    108.80834   0.00617284 
  186          152.28424    108.77762   0.00537634 
  210          156.18441    108.74704   0.0047619 
  212          160.31969    108.71661   0.00471698 
  204          163.20036    108.68631   0.00490196 
  202          168.63292    108.65616   0.0049505 
  219          181.68399    108.62614   0.00456621 
  269          209.92993    108.59627   0.00371747 
  374          267.10142    108.56653   0.0026738 
  647          365.112      108.53694   0.0015456 
  840          474.23569    108.50748   0.00119048 
  827          472.1668     108.47816   0.00120919 
  675          364.52923    108.44898   0.00148148 
  609          283.43525    108.41994   0.00164204 
  772          257.02712    108.39104   0.00129534 
  909          274.56162    108.36228   0.00110011 
  881          317.43649    108.33366   0.00113507 
  732          333.15293    108.30517   0.00136612 
  608          278.56555    108.27682   0.00164474 
  413          217.89606    108.24861   0.00242131 
  427          181.88496    108.22054   0.00234192 
  464          164.0073     108.1926    0.00215517 
  393          154.2461     108.1648    0.00254453 
  332          147.69597    108.13714   0.00301205 
  251          142.23868    108.10961   0.00398406 
  256          138.38425    108.08222   0.00390625 
  196          136.79203    108.05497   0.00510204 
  168          137.90892    108.02785   0.00595238 
  178          142.48233    108.00086   0.00561798 
  172          149.64537    107.97402   0.00581395 
  172          152.40806    107.94731   0.00581395 
  165          149.89557    107.92073   0.00606061 
  141          148.9342     107.89429   0.0070922 
  151          146.03377    107.86798   0.00662252 
  141          141.81948    107.84181   0.0070922 
  167          140.85851    107.81577   0.00598802 
  183          141.33071    107.78987   0.00546448 
  171          139.48632    107.7641    0.00584795 
  176          138.03476    107.73846   0.00568182 
  175          137.20676    107.71296   0.00571429 
  183          135.15321    107.68759   0.00546448 
  189          134.29844    107.66235   0.00529101 
  183          135.08097    107.63725   0.00546448 
  167          134.66897    107.61228   0.00598802 
  172          132.64163    107.58744   0.00581395 
  185          131.51049    107.56274   0.00540541 
  152          131.82209    107.53816   0.00657895 
  156          133.4855     107.51372   0.00641026 
  147          136.44466    107.48941   0.00680272 
  172          140.13685    107.46523   0.00581395 
  187          143.97979    107.44119   0.00534759 
  214          149.98737    107.41727   0.0046729 
  245          160.33501    107.39349   0.00408163 
  275          176.50951    107.36983   0.00363636 
  326          201.92905    107.34631   0.00306748 
  520          243.72127    107.32291   0.00192308 
  578          286.35418    107.29965   0.0017301 
  418          274.26164    107.27652   0.00239234 
  329          232.23367    107.25351   0.00303951 
  251          207.32274    107.23064   0.00398406 
  300          204.13888    107.2079    0.00333333 
  321          218.81696    107.18528   0.00311526 
  393          245.74149    107.16279   0.00254453 
  361          260.19262    107.14043   0.00277008 
  292          249.73391    107.11821   0.00342466 
  270          244.96497    107.0961    0.0037037 
  292          260.13965    107.07413   0.00342466 
  328          298.88038    107.05229   0.00304878 
  447          375.50671    107.03057   0.00223714 
  772          550.28952    107.00898   0.00129534 
  1440         995.92808    106.98752   0.00069444 
  2286         1912.05043   106.96618   0.00043745 
  2962         2790.21666   106.94497   0.00033761 
  2014         2204.55386   106.92389   0.00049652 
  994          1229.54237   106.90293   0.00100604 
  743          739.44539    106.88211   0.0013459 
  793          650.82448    106.8614    0.00126103 
  1109         874.88248    106.84083   0.00090171 
  1398         1352.33072   106.82037   0.00071531 
  1382         1486.46893   106.80005   0.00072359 
  779          978.52848    106.77985   0.0012837 
  539          571.03102    106.75977   0.00185529 
  385          391.65658    106.73982   0.0025974 
  351          309.46242    106.72      0.002849  
  257          253.26901    106.7003    0.00389105 
  229          216.57581    106.68072   0.00436681 
  224          195.48239    106.66127   0.00446429 
  197          186.19869    106.64194   0.00507614 
  210          185.00023    106.62273   0.0047619 
  186          183.37667    106.60365   0.00537634 
  186          171.96551    106.58469   0.00537634 
  176          158.56994    106.56586   0.00568182 
  164          149.12679    106.54714   0.00609756 
  147          143.31346    106.52855   0.00680272 
  153          139.72645    106.51009   0.00653595 
  164          137.17143    106.49174   0.00609756 
  143          135.10898    106.47352   0.00699301 
  144          133.67814    106.45542   0.00694444 
  156          133.17168    106.43744   0.00641026 
  129          133.85465    106.41958   0.00775194 
  145          135.71536    106.40185   0.00689655 
  136          137.20888    106.38423   0.00735294 
  149          136.30815    106.36674   0.00671141 
  134          134.59977    106.34936   0.00746269 
  147          133.82426    106.33211   0.00680272 
  177          134.46869    106.31498   0.00564972 
  144          136.58176    106.29796   0.00694444 
  148          140.02362    106.28107   0.00675676 
  139          143.92084    106.2643    0.00719424 
  141          148.32949    106.24764   0.0070922 
  160          155.31427    106.23111   0.00625   
  161          167.61154    106.21469   0.00621118 
  196          191.22046    106.1984    0.00510204 
  256          246.77286    106.18222   0.00390625 
  320          385.46025    106.16616   0.003125  
  452          653.81602    106.15022   0.00221239 
  583          861.94948    106.1344    0.00171527 
  596          658.4919     106.11869   0.00167785 
  483          400.68901    106.1031    0.00207039 
  386          279.36058    106.08763   0.00259067 
  287          261.87897    106.07228   0.00348432 
  298          326.27364    106.05705   0.0033557 
  346          458.41336    106.04193   0.00289017 
  366          498.20377    106.02693   0.00273224 
  349          356.72191    106.01204   0.00286533 
  272          238.40816    105.99727   0.00367647 
  216          183.49387    105.98262   0.00462963 
  192          161.81451    105.96808   0.00520833 
  166          152.0338     105.95366   0.0060241 
  175          146.48187    105.93935   0.00571429 
  189          143.31722    105.92516   0.00529101 
  171          142.30849    105.91108   0.00584795 
  158          143.8339     105.89712   0.00632911 
  180          148.09137    105.88328   0.00555556 
  181          152.62445    105.86954   0.00552486 
  188          152.37466    105.85593   0.00531915 
  152          150.92157    105.84242   0.00657895 
  185          152.46834    105.82903   0.00540541 
  232          157.89616    105.81576   0.00431034 
  226          168.35903    105.80259   0.00442478 
  238          185.91057    105.78954   0.00420168 
  200          208.22181    105.77661   0.005     
  203          223.60536    105.76378   0.00492611 
  183          237.46015    105.75107   0.00546448 
  201          274.61974    105.73847   0.00497512 
  223          364.73002    105.72598   0.0044843 
  288          552.43978    105.71361   0.00347222 
  381          860.90085    105.70135   0.00262467 
  307          1104.33642   105.68919   0.00325733 
  270          937.96505    105.67715   0.0037037 
  238          631.70571    105.66522   0.00420168 
  226          445.79923    105.65341   0.00442478 
  193          390.94836    105.6417    0.00518135 
  234          442.85662    105.6301    0.0042735 
  229          572.91556    105.61862   0.00436681 
  198          643.59844    105.60724   0.00505051 
  192          515.79949    105.59597   0.00520833 
  182          357.06539    105.58482   0.00549451 
  181          259.24632    105.57377   0.00552486 
  172          209.83294    105.56283   0.00581395 
  170          184.22969    105.552     0.00588235 
  164          168.7728     105.54128   0.00609756 
  169          158.46278    105.53067   0.00591716 
  159          151.38836    105.52017   0.00628931 
  188          146.66468    105.50978   0.00531915 
  149          143.65119    105.49949   0.00671141 
  179          141.65127    105.48931   0.00558659 
  168          139.78693    105.47924   0.00595238 
  146          138.25135    105.46928   0.00684932 
  149          137.52178    105.45942   0.00671141 
  172          137.64509    105.44967   0.00581395 
  168          138.52489    105.44003   0.00595238 
  189          139.81116    105.4305    0.00529101 
  181          141.22244    105.42107   0.00552486 
  145          142.66963    105.41175   0.00689655 
  160          143.28875    105.40253   0.00625   
  158          144.08617    105.39342   0.00632911 
  176          146.1939     105.38441   0.00568182 
  179          149.67566    105.37551   0.00558659 
  194          154.54575    105.36672   0.00515464 
  178          162.11176    105.35803   0.00561798 
  185          174.19484    105.34945   0.00540541 
  193          189.05654    105.34097   0.00518135 
  184          195.69052    105.33259   0.00543478 
  227          192.17549    105.32432   0.00440529 
  206          191.80212    105.31615   0.00485437 
  246          198.63847    105.30809   0.00406504 
  241          213.3158     105.30013   0.00414938 
  262          236.99563    105.29227   0.00381679 
  266          268.77135    105.28452   0.0037594 
  275          300.4828     105.27687   0.00363636 
  337          337.46188    105.26932   0.00296736 
  377          400.5402     105.26187   0.00265252 
  556          514.31728    105.25453   0.00179856 
  806          748.95848    105.24729   0.00124069 
  1282         1332.04647   105.24015   0.00078003 
  2423         2683.35871   105.23311   0.00041271 
  3449         4703.53432   105.22618   0.00028994 
  3046         4887.07058   105.21934   0.0003283 
  1823         2943.14848   105.21261   0.00054855 
  1217         1572.55602   105.20597   0.00082169 
  1051         1065.57746   105.19944   0.00095147 
  1105         1110.18213   105.19301   0.00090498 
  1484         1664.73319   105.18668   0.00067385 
  1799         2592.50226   105.18045   0.00055586 
  1624         2598.20239   105.17432   0.00061576 
  1077         1572.69026   105.16828   0.00092851 
  634          843.17645    105.16235   0.00157729 
  456          519.61944    105.15652   0.00219298 
  381          385.78276    105.15078   0.00262467 
  307          317.61598    105.14515   0.00325733 
  271          278.03915    105.13961   0.00369004 
  225          249.43344    105.13417   0.00444444 
  215          222.01024    105.12883   0.00465116 
  211          200.28477    105.12359   0.00473934 
  179          185.15527    105.11844   0.00558659 
  197          174.68576    105.11339   0.00507614 
  155          167.94519    105.10844   0.00645161 
  183          164.30919    105.10359   0.00546448 
  184          160.72053    105.09883   0.00543478 
  159          154.97248    105.09417   0.00628931 
  167          149.80132    105.08961   0.00598802 
  174          145.95663    105.08514   0.00574713 
  142          143.51937    105.08077   0.00704225 
  163          141.99454    105.0765    0.00613497 
  150          141.10901    105.07232   0.00666667 
  161          139.48886    105.06823   0.00621118 
  125          138.00293    105.06424   0.008     
  157          137.70896    105.06035   0.00636943 
  136          138.86095    105.05655   0.00735294 
  157          140.23608    105.05284   0.00636943 
  161          139.17518    105.04923   0.00621118 
  130          135.82827    105.04571   0.00769231 
  145          132.02494    105.04229   0.00689655 
  123          128.83707    105.03896   0.00813008 
  159          127.06788    105.03573   0.00628931 
  144          126.70366    105.03258   0.00694444 
  149          126.8613     105.02954   0.00671141 
  133          126.04816    105.02658   0.0075188 
  143          124.23075    105.02371   0.00699301 
  169          122.42741    105.02094   0.00591716 
  163          121.47776    105.01826   0.00613497 
  163          121.61625    105.01568   0.00613497 
  163          122.40007    105.01318   0.00613497 
  144          122.16876    105.01078   0.00694444 
  152          120.94611    105.00846   0.00657895 
  151          120.27609    105.00624   0.00662252 
  185          119.90828    105.00411   0.00540541 
  155          119.33044    105.00207   0.00645161 
  161          119.20177    105.00012   0.00621118 
  142          119.67863    104.99826   0.00704225 
  163          120.16942    104.99649   0.00613497 
  180          120.70701    104.99482   0.00555556 
  177          122.13013    104.99323   0.00564972 
  189          123.35105    104.99172   0.00529101 
  175          122.3055     104.99031   0.00571429 
  210          120.35181    104.98899   0.0047619 
  161          119.16098    104.98776   0.00621118 
  169          119.05042    104.98661   0.00591716 
  159          120.01667    104.98556   0.00628931 
  161          121.90203    104.98459   0.00621118 
  161          123.83874    104.98371   0.00621118 
  177          124.01293    104.98292   0.00564972 
  149          122.31923    104.98221   0.00671141 
  141          120.68392    104.98159   0.0070922 
  137          120.04286    104.98106   0.00729927 
  139          120.48363    104.98062   0.00719424 
  160          121.91587    104.98026   0.00625   
  153          123.96972    104.97999   0.00653595 
  160          125.70809    104.9798    0.00625   
  176          126.25929    104.9797    0.00568182 
  185          126.40811    104.97969   0.00540541 
  186          126.53366    104.97976   0.00537634 
  158          125.22395    104.97992   0.00632911 
  179          123.7971     104.98016   0.00558659 
  159          123.5472     104.98049   0.00628931 
  150          124.23626    104.9809    0.00666667 
  181          125.35272    104.9814    0.00552486 
  209          126.89094    104.98198   0.00478469 
  184          129.40203    104.98264   0.00543478 
  154          132.76613    104.98339   0.00649351 
  187          136.92492    104.98422   0.00534759 
  185          139.78071    104.98514   0.00540541 
  190          143.1118     104.98614   0.00526316 
  184          151.00375    104.98722   0.00543478 
  206          157.42077    104.98838   0.00485437 
  177          152.83064    104.98963   0.00564972 
  168          145.47005    104.99096   0.00595238 
  188          142.54945    104.99237   0.00531915 
  175          142.97124    104.99386   0.00571429 
  205          144.60816    104.99544   0.00487805 
  192          148.55734    104.99709   0.00520833 
  167          154.45935    104.99883   0.00598802 
  199          158.14831    105.00065   0.00502513 
  173          163.83244    105.00254   0.00578035 
  184          179.09394    105.00452   0.00543478 
  216          201.38336    105.00658   0.00462963 
  205          206.27915    105.00872   0.00487805 
  199          188.1096     105.01094   0.00502513 
  201          172.67454    105.01324   0.00497512 
  274          167.53488    105.01562   0.00364964 
  223          171.96413    105.01808   0.0044843 
  222          185.68062    105.02061   0.0045045 
  248          206.79785    105.02323   0.00403226 
  256          220.24593    105.02592   0.00390625 
  245          215.7001     105.02869   0.00408163 
  246          214.84147    105.03154   0.00406504 
  303          234.62855    105.03447   0.00330033 
  359          285.0378     105.03747   0.00278552 
  357          348.00856    105.04056   0.00280112 
  337          347.25043    105.04372   0.00296736 
  278          315.75002    105.04695   0.00359712 
  305          309.78192    105.05027   0.00327869 
  330          334.1846     105.05366   0.0030303 
  376          388.505      105.05712   0.00265957 
  405          482.49298    105.06067   0.00246914 
  595          637.20016    105.06429   0.00168067 
  909          888.78865    105.06798   0.00110011 
  1518         1446.84525   105.07175   0.00065876 
  2627         2831.43612   105.07559   0.00038066 
  4971         5276.63786   105.07951   0.00020117 
  5749         6498.83041   105.08351   0.00017394 
  3609         4356.61537   105.08758   0.00027709 
  1950         2294.36211   105.09172   0.00051282 
  1205         1358.59929   105.09594   0.00082988 
  1157         1149.59937   105.10023   0.0008643 
  1409         1466.70633   105.10459   0.00070972 
  2248         2404.1389    105.10903   0.00044484 
  2914         3457.17022   105.11354   0.00034317 
  2309         2872.38429   105.11813   0.00043309 
  1308         1608.65925   105.12278   0.00076453 
  914          866.56801    105.12751   0.00109409 
  633          550.13897    105.13232   0.00157978 
  450          414.1335     105.13719   0.00222222 
  340          342.79298    105.14214   0.00294118 
  290          300.19344    105.14715   0.00344828 
  284          273.32708    105.15224   0.00352113 
  277          253.5193     105.1574    0.00361011 
  324          234.5107     105.16263   0.00308642 
  308          217.20529    105.16793   0.00324675 
  311          203.99808    105.17331   0.00321543 
  346          193.9709     105.17875   0.00289017 
  423          189.14189    105.18426   0.00236407 
  367          190.97654    105.18984   0.0027248 
  308          198.07602    105.1955    0.00324675 
  299          202.91646    105.20122   0.00334448 
  253          197.50862    105.20701   0.00395257 
  273          187.23686    105.21287   0.003663  
  277          180.56867    105.2188    0.00361011 
  282          177.51689    105.22479   0.0035461 
  265          171.86537    105.23086   0.00377358 
  245          165.99626    105.23699   0.00408163 
  232          163.66668    105.24319   0.00431034 
  194          161.31719    105.24946   0.00515464 
  252          156.63869    105.25579   0.00396825 
  212          153.06459    105.2622    0.00471698 
  218          152.74055    105.26867   0.00458716 
  212          153.55392    105.2752    0.00471698 
  200          154.64097    105.28181   0.005     
  205          161.68321    105.28848   0.00487805 
  247          178.80892    105.29521   0.00404858 
  257          201.44474    105.30201   0.00389105 
  228          212.80509    105.30888   0.00438596 
  255          215.83681    105.31581   0.00392157 
  239          203.81312    105.32281   0.0041841 
  232          180.04986    105.32987   0.00431034 
  207          165.07426    105.33699   0.00483092 
  223          162.52084    105.34418   0.0044843 
  221          170.48886    105.35144   0.00452489 
  202          181.54617    105.35876   0.0049505 
  189          188.82184    105.36614   0.00529101 
  204          189.36061    105.37358   0.00490196 
  183          175.7173     105.38109   0.00546448 
  175          162.56447    105.38867   0.00571429 
  177          158.56418    105.3963    0.00564972 
  203          164.64015    105.404     0.00492611 
  218          182.13175    105.41176   0.00458716 
  283          209.3486     105.41958   0.00353357 
  467          229.67101    105.42746   0.00214133 
  407          225.37342    105.43541   0.002457  
  313          204.90438    105.44342   0.00319489 
  201          184.29583    105.45149   0.00497512 
  221          169.69824    105.45961   0.00452489 
  194          164.86784    105.4678    0.00515464 
  210          169.81354    105.47605   0.0047619 
  241          179.8759     105.48437   0.00414938 
  294          184.31039    105.49274   0.00340136 
  264          179.70949    105.50117   0.00378788 
  220          172.9696     105.50966   0.00454545 
  162          170.94313    105.51821   0.00617284 
  184          177.68436    105.52682   0.00543478 
  159          190.52248    105.53548   0.00628931 
  220          194.80712    105.54421   0.00454545 
  198          180.74305    105.553     0.00505051 
  199          169.22468    105.56184   0.00502513 
  192          168.0655     105.57074   0.00520833 
  177          175.53668    105.5797    0.00564972 
  171          191.2145     105.58872   0.00584795 
  169          216.39566    105.59779   0.00591716 
  189          250.36684    105.60692   0.00529101 
  199          294.49495    105.61611   0.00502513 
  227          376.7732     105.62535   0.00440529 
  251          554.1116     105.63465   0.00398406 
  254          869.13508    105.64401   0.00393701 
  268          1208.33448   105.65342   0.00373134 
  238          1157.36725   105.66289   0.00420168 
  216          806.22956    105.67242   0.00462963 
  174          535.65654    105.682     0.00574713 
  190          405.41906    105.69163   0.00526316 
  173          383.14239    105.70132   0.00578035 
  179          452.25974    105.71106   0.00558659 
  205          602.36772    105.72086   0.00487805 
  201          717.78734    105.73071   0.00497512 
  193          608.48953    105.74062   0.00518135 
  143          420.27914    105.75058   0.00699301 
  159          292.55268    105.76059   0.00628931 
  145          224.20801    105.77066   0.00689655 
  130          189.2196     105.78078   0.00769231 
  140          169.72514    105.79095   0.00714286 
  119          157.60613    105.80117   0.00840336 
  131          149.63938    105.81145   0.00763359 
  120          144.28207    105.82178   0.00833333 
  158          141.06819    105.83216   0.00632911 
  132          140.28385    105.84259   0.00757576 
  153          140.66967    105.85307   0.00653595 
  176          137.8787     105.86361   0.00568182 
  163          132.50608    105.87419   0.00613497 
  148          128.33626    105.88483   0.00675676 
  118          125.91237    105.89552   0.00847458 
  136          124.65905    105.90625   0.00735294 
  131          124.26039    105.91704   0.00763359 
  160          124.78265    105.92788   0.00625   
  151          125.42588    105.93876   0.00662252 
  144          124.28261    105.9497    0.00694444 
  151          122.69036    105.96068   0.00662252 
  127          122.27663    105.97171   0.00787402 
  138          122.25923    105.98279   0.00724638 
  135          120.86255    105.99392   0.00740741 
  123          118.95929    106.0051    0.00813008 
  147          117.61682    106.01633   0.00680272 
  114          116.89553    106.0276    0.00877193 
  154          116.65316    106.03892   0.00649351 
  123          116.83291    106.05029   0.00813008 
  138          117.36178    106.0617    0.00724638 
  133          117.66103    106.07316   0.0075188 
  132          117.14073    106.08467   0.00757576 
  136          116.54774    106.09623   0.00735294 
  129          116.34819    106.10783   0.00775194 
  139          116.54866    106.11947   0.00719424 
  117          117.03746    106.13116   0.00854701 
  131          117.60471    106.1429    0.00763359 
  112          118.15085    106.15468   0.00892857 
  106          119.17583    106.16651   0.00943396 
  128          121.36753    106.17838   0.0078125 
  136          125.55775    106.19029   0.00735294 
  139          132.28253    106.20225   0.00719424 
  152          139.16334    106.21426   0.00657895 
  137          142.95215    106.2263    0.00729927 
  155          148.01662    106.23839   0.00645161 
  155          151.25568    106.25053   0.00645161 
  146          146.81145    106.2627    0.00684932 
  136          140.00595    106.27492   0.00735294 
  166          135.96123    106.28719   0.0060241 
  177          136.22777    106.29949   0.00564972 
  149          137.86067    106.31184   0.00671141 
  156          139.20155    106.32422   0.00641026 
  177          142.78152    106.33665   0.00564972 
  202          146.50765    106.34913   0.0049505 
  176          148.04413    106.36164   0.00568182 
  187          150.61248    106.37419   0.00534759 
  162          156.74068    106.38678   0.00617284 
  167          164.09411    106.39942   0.00598802 
  172          167.94883    106.41209   0.00581395 
  151          167.65365    106.42481   0.00662252 
  173          165.42068    106.43756   0.00578035 
  177          161.8816     106.45035   0.00564972 
  154          156.72157    106.46319   0.00649351 
  161          154.53819    106.47606   0.00621118 
  185          157.06523    106.48897   0.00540541 
  181          162.39185    106.50192   0.00552486 
  185          168.59574    106.51491   0.00540541 
  159          176.58531    106.52793   0.00628931 
  193          190.98028    106.54099   0.00518135 
  253          223.45291    106.5541    0.00395257 
  350          302.34414    106.56723   0.00285714 
  565          460.62647    106.58041   0.00176991 
  792          612.80204    106.59362   0.00126263 
  928          515.62447    106.60687   0.00107759 
  761          341.20439    106.62016   0.00131406 
  508          247.65735    106.63348   0.0019685 
  357          221.37212    106.64684   0.00280112 
  296          237.83944    106.66023   0.00337838 
  303          298.92015    106.67366   0.00330033 
  391          404.27599    106.68712   0.00255754 
  466          473.6388     106.70062   0.00214592 
  533          394.28462    106.71416   0.00187617 
  425          285.00649    106.72773   0.00235294 
  315          230.8732     106.74133   0.0031746 
  240          223.97575    106.75497   0.00416667 
  222          249.89435    106.76864   0.0045045 
  205          294.94821    106.78234   0.00487805 
  219          319.5745     106.79608   0.00456621 
  212          309.94947    106.80985   0.00471698 
  302          321.97674    106.82366   0.00331126 
  366          421.4091     106.8375    0.00273224 
  581          628.29907    106.85137   0.00172117 
  630          744.71155    106.86527   0.0015873 
  615          571.26428    106.8792    0.00162602 
  470          400.93579    106.89317   0.00212766 
  369          320.91393    106.90716   0.00271003 
  328          301.3497     106.92119   0.00304878 
  335          352.74861    106.93525   0.00298507 
  446          511.94707    106.94934   0.00224215 
  547          745.82944    106.96347   0.00182815 
  714          766.51076    106.97762   0.00140056 
  561          528.77863    106.9918    0.00178253 
  450          333.17587    107.00601   0.00222222 
  312          241.30155    107.02025   0.00320513 
  270          211.03418    107.03453   0.0037037 
  281          217.65601    107.04883   0.00355872 
  264          261.71501    107.06316   0.00378788 
  264          325.84433    107.07751   0.00378788 
  254          311.76398    107.0919    0.00393701 
  246          234.44765    107.10632   0.00406504 
  220          180.80274    107.12076   0.00454545 
  176          154.92008    107.13523   0.00568182 
  188          143.11908    107.14973   0.00531915 
  174          137.09782    107.16426   0.00574713 
  174          133.41572    107.17881   0.00574713 
  182          130.81232    107.19339   0.00549451 
  163          129.32268    107.208     0.00613497 
  176          129.19662    107.22263   0.00568182 
  179          130.7779     107.23729   0.00558659 
  202          134.65959    107.25198   0.0049505 
  217          141.25003    107.26669   0.00460829 
  214          146.28231    107.28143   0.0046729 
  208          143.40101    107.29619   0.00480769 
  178          139.07731    107.31098   0.00561798 
  192          139.29451    107.32579   0.00520833 
  174          144.46845    107.34063   0.00574713 
  169          153.48907    107.35549   0.00591716 
  184          159.24512    107.37037   0.00543478 
  225          154.2305     107.38528   0.00444444 
  203          146.99237    107.40022   0.00492611 
  210          139.70135    107.41518   0.0047619 
  221          134.07065    107.43016   0.00452489 
  219          132.19396    107.44516   0.00456621 
  223          133.61692    107.46019   0.0044843 
  199          137.41747    107.47523   0.00502513 
  193          140.74733    107.4903    0.00518135 
  177          138.66361    107.5054    0.00564972 
  175          135.25062    107.52051   0.00571429 
  163          134.42967    107.53565   0.00613497 
  199          135.0395     107.55081   0.00502513 
  187          134.35685    107.56599   0.00534759 
  181          133.71398    107.58119   0.00552486 
  187          134.60124    107.59641   0.00534759 
  171          137.33995    107.61165   0.00584795 
  195          142.86851    107.62691   0.00512821 
  205          153.02206    107.64219   0.00487805 
  242          173.05882    107.6575    0.00413223 
  335          214.68963    107.67282   0.00298507 
  442          280.52953    107.68816   0.00226244 
  549          305.08238    107.70352   0.00182149 
  476          248.21149    107.7189    0.00210084 
  311          199.46259    107.73429   0.00321543 
  240          178.59231    107.74971   0.00416667 
  220          173.93548    107.76514   0.00454545 
  201          180.16382    107.78059   0.00497512 
  307          200.31537    107.79606   0.00325733 
  329          240.29911    107.81155   0.00303951 
  377          281.46283    107.82706   0.00265252 
  367          282.60461    107.84258   0.0027248 
  329          271.47197    107.85812   0.00303951 
  271          273.6927     107.87367   0.00369004 
  332          304.8915     107.88924   0.00301205 
  435          384.59674    107.90483   0.00229885 
  673          553.61232    107.92044   0.00148588 
  804          863.94028    107.93606   0.00124378 
  904          1267.46839   107.95169   0.00110619 
  732          1372.12419   107.96734   0.00136612 
  527          1028.44983   107.98301   0.00189753 
  400          678.03979    107.99869   0.0025    
  324          477.09445    108.01438   0.00308642 
  295          398.33599    108.03009   0.00338983 
  372          408.23481    108.04581   0.00268817 
  454          503.50238    108.06155   0.00220264 
  495          676.92083    108.0773    0.0020202 
  444          793.08671    108.09307   0.00225225 
  350          663.80097    108.10884   0.00285714 
  255          461.55662    108.12464   0.00392157 
  196          327.46546    108.14044   0.00510204 
  166          260.49173    108.15626   0.0060241 
  173          236.30811    108.17208   0.00578035 
  122          236.69499    108.18792   0.00819672 
  151          239.17493    108.20378   0.00662252 
  129          218.01467    108.21964   0.00775194 
  130          188.93656    108.23552   0.00769231 
  116          168.73573    108.2514    0.00862069 
  144          157.38766    108.2673    0.00694444 
  127          151.85005    108.28321   0.00787402 
  140          151.57778    108.29913   0.00714286 
  118          157.04042    108.31506   0.00847458 
  103          164.99247    108.331     0.00970874 
  139          163.0275     108.34695   0.00719424 
  136          150.65155    108.36291   0.00735294 
  116          139.77043    108.37888   0.00862069 
  123          133.09009    108.39486   0.00813008 
  136          129.03835    108.41084   0.00735294 
  118          126.31997    108.42684   0.00847458 
  120          124.47978    108.44284   0.00833333 
  153          123.09514    108.45886   0.00653595 
  139          122.27551    108.47488   0.00719424 
  148          121.73797    108.49091   0.00675676 
  132          121.48522    108.50694   0.00757576 
  114          121.55941    108.52299   0.00877193 
  150          122.10537    108.53904   0.00666667 
  131          123.48431    108.5551    0.00763359 
  135          126.34577    108.57116   0.00740741 
  114          131.68708    108.58723   0.00877193 
  113          138.97576    108.60331   0.00884956 
  122          142.90863    108.6194    0.00819672 
  113          139.38002    108.63549   0.00884956 
  141          135.5153     108.65158   0.0070922 
  134          134.19662    108.66768   0.00746269 
  119          132.21055    108.68379   0.00840336 
  145          130.1988     108.6999    0.00689655 
  111          130.76967    108.71602   0.00900901 
  130          134.40384    108.73214   0.00769231 
  112          139.53858    108.74827   0.00892857 
  122          141.92777    108.7644    0.00819672 
  119          140.07063    108.78053   0.00840336 
  131          137.15637    108.79667   0.00763359 
  116          135.64742    108.81281   0.00862069 
  110          135.34261    108.82895   0.00909091 
  137          137.13733    108.8451    0.00729927 
  132          140.8551     108.86125   0.00757576 
  161          147.78335    108.87741   0.00621118 
  156          161.26523    108.89356   0.00641026 
  161          184.17817    108.90972   0.00621118 
  177          218.12434    108.92588   0.00564972 
  194          251.26129    108.94204   0.00515464 
  191          244.04424    108.9582    0.0052356 
  143          207.89965    108.97437   0.00699301 
  140          180.40065    108.99054   0.00714286 
  148          168.19308    109.0067    0.00675676 
  151          168.5221     109.02287   0.00662252 
  154          177.57656    109.03904   0.00649351 
  158          189.80834    109.05521   0.00632911 
  177          202.17045    109.07138   0.00564972 
  175          205.91684    109.08755   0.00571429 
  174          188.8832     109.10371   0.00574713 
  157          168.87939    109.11988   0.00636943 
  143          157.47224    109.13605   0.00699301 
  154          153.30666    109.15222   0.00649351 
  175          153.74981    109.16838   0.00571429 
  143          157.49896    109.18455   0.00699301 
  180          163.00577    109.20071   0.00555556 
  169          171.56342    109.21687   0.00591716 
  179          182.42404    109.23303   0.00558659 
  201          187.77295    109.24918   0.00497512 
  212          182.90006    109.26534   0.00471698 
  202          175.31916    109.28149   0.0049505 
  167          174.05017    109.29764   0.00598802 
  148          178.56238    109.31378   0.00675676 
  156          179.17871    109.32993   0.00641026 
  147          175.8182     109.34607   0.00680272 
  177          177.76542    109.3622    0.00564972 
  182          179.69594    109.37833   0.00549451 
  187          175.44337    109.39446   0.00534759 
  207          168.98492    109.41058   0.00483092 
  170          167.11954    109.4267    0.00588235 
  208          173.56392    109.44282   0.00480769 
  210          186.30666    109.45893   0.0047619 
  199          198.45733    109.47503   0.00502513 
  202          211.10924    109.49113   0.0049505 
  244          224.02823    109.50722   0.00409836 
  278          227.03563    109.52331   0.00359712 
  245          230.73298    109.53939   0.00408163 
  246          257.03997    109.55547   0.00406504 
  266          331.00064    109.57154   0.0037594 
  453          481.06629    109.5876    0.00220751 
  554          637.81398    109.60366   0.00180505 
  475          557.13581    109.61971   0.00210526 
  362          379.15478    109.63575   0.00276243 
  265          272.85039    109.65178   0.00377358 
  215          224.91464    109.66781   0.00465116 
  210          208.03097    109.68383   0.0047619 
  233          214.43324    109.69984   0.00429185 
  254          251.69975    109.71585   0.00393701 
  311          328.40537    109.73184   0.00321543 
  323          380.98621    109.74783   0.00309598 
  255          308.54296    109.76381   0.00392157 
  222          220.62908    109.77978   0.0045045 
  217          172.57766    109.79574   0.00460829 
  184          150.99921    109.81169   0.00543478 
  164          140.63468    109.82763   0.00609756 
  171          134.92268    109.84356   0.00584795 
  161          131.54864    109.85948   0.00621118 
  158          129.06647    109.87539   0.00632911 
  174          127.01423    109.8913    0.00574713 
  169          125.87278    109.90719   0.00591716 
  156          125.62984    109.92307   0.00641026 
  150          125.92527    109.93894   0.00666667 
  177          126.74283    109.9548    0.00564972 
  146          128.22686    109.97064   0.00684932 
  140          130.12989    109.98648   0.00714286 
  159          130.44565    110.0023    0.00628931 
  147          127.56354    110.01812   0.00680272 
  147          123.95429    110.03392   0.00680272 
  134          121.4222     110.0497    0.00746269 
  151          120.11279    110.06548   0.00662252 
  125          119.70408    110.08124   0.008     
  153          119.98577    110.09699   0.00653595 
  152          120.71758    110.11273   0.00657895 
  131          121.58292    110.12846   0.00763359 
  134          121.48972    110.14417   0.00746269 
  125          120.11911    110.15986   0.008     
  137          118.73659    110.17555   0.00729927 
  122          117.85031    110.19122   0.00819672 
  146          117.31639    110.20687   0.00684932 
  145          117.31499    110.22251   0.00689655 
  127          118.13494    110.23814   0.00787402 
  150          119.76316    110.25375   0.00666667 
  136          121.00026    110.26935   0.00735294 
  136          120.29804    110.28493   0.00735294 
  144          118.74328    110.3005    0.00694444 
  124          117.6213     110.31605   0.00806452 
  132          117.2367     110.33159   0.00757576 
  130          117.26085    110.34711   0.00769231 
  111          117.46399    110.36261   0.00900901 
  120          117.94935    110.3781    0.00833333 
  113          118.9118     110.39357   0.00884956 
  113          119.62432    110.40903   0.00884956 
  111          119.06961    110.42447   0.00900901 
  112          117.91428    110.43989   0.00892857 
  106          117.11078    110.45529   0.00943396 
  127          116.94156    110.47068   0.00787402 
  133          117.22338    110.48605   0.0075188 
  124          117.67852    110.50141   0.00806452 
  108          118.09183    110.51674   0.00925926 
  128          118.18124    110.53206   0.0078125 
  120          117.67659    110.54736   0.00833333 
  119          116.99712    110.56264   0.00840336 
  125          116.49576    110.5779    0.008     
  129          116.2956     110.59314   0.00775194 
  132          116.38885    110.60837   0.00757576 
  147          116.74348    110.62357   0.00680272 
  114          117.33572    110.63876   0.00877193 
  125          118.09426    110.65393   0.008     
  134          118.69169    110.66907   0.00746269 
  113          118.72629    110.6842    0.00884956 
  153          118.69821    110.69931   0.00653595 
  125          119.05193    110.7144    0.008     
  113          119.8745     110.72947   0.00884956 
  144          121.23553    110.74451   0.00694444 
  145          123.1957     110.75954   0.00689655 
  131          126.04651    110.77455   0.00763359 
  127          130.11098    110.78953   0.00787402 
  147          134.61012    110.8045    0.00680272 
  139          137.97579    110.81944   0.00719424 
  130          141.73064    110.83436   0.00769231 
  165          151.49858    110.84926   0.00606061 
  155          177.55431    110.86414   0.00645161 
  144          233.75788    110.879     0.00694444 
  158          309.60484    110.89383   0.00632911 
  140          311.50474    110.90864   0.00714286 
  144          239.95773    110.92343   0.00694444 
  141          188.00012    110.9382    0.0070922 
  141          163.13191    110.95294   0.0070922 
  133          152.15292    110.96767   0.0075188 
  153          149.71224    110.98236   0.00653595 
  154          157.69035    110.99704   0.00649351 
  155          182.00075    111.01169   0.00645161 
  146          219.72645    111.02632   0.00684932 
  156          227.49399    111.04092   0.00641026 
  156          196.30821    111.05551   0.00641026 
  155          175.38383    111.07006   0.00645161 
  122          167.85085    111.0846    0.00819672 
  155          159.87019    111.0991    0.00645161 
  139          151.0567     111.11359   0.00719424 
  130          145.74723    111.12805   0.00769231 
  134          142.3824     111.14248   0.00746269 
  154          140.53411    111.15689   0.00649351 
  163          140.7155     111.17128   0.00613497 
  157          141.90781    111.18563   0.00636943 
  159          144.64513    111.19997   0.00628931 
  167          148.3925     111.21428   0.00598802 
  181          149.04885    111.22856   0.00552486 
  227          148.097      111.24282   0.00440529 
  252          150.21299    111.25705   0.00396825 
  275          155.46017    111.27125   0.00363636 
  292          161.81357    111.28543   0.00342466 
  292          165.34894    111.29958   0.00342466 
  205          166.43683    111.3137    0.00487805 
  215          170.39792    111.3278    0.00465116 
  209          179.43401    111.34187   0.00478469 
  269          199.49187    111.35592   0.00371747 
  363          244.7973     111.36994   0.00275482 
  484          337.56124    111.38393   0.00206612 
  544          481.91157    111.39789   0.00183824 
  482          577.6782     111.41182   0.00207469 
  388          485.52748    111.42573   0.00257732 
  397          343.18861    111.43961   0.00251889 
  307          265.1659     111.45346   0.00325733 
  369          245.93245    111.46728   0.00271003 
  474          265.45873    111.48107   0.0021097 
  485          303.73806    111.49484   0.00206186 
  465          330.21164    111.50858   0.00215054 
  462          360.18345    111.52228   0.0021645 
  419          390.57263    111.53596   0.00238663 
  333          345.95999    111.54961   0.003003  
  296          260.28688    111.56323   0.00337838 
  239          205.58323    111.57683   0.0041841 
  249          184.32757    111.59039   0.00401606 
  259          184.28664    111.60392   0.003861  
  243          193.47752    111.61742   0.00411523 
  252          191.86558    111.6309    0.00396825 
  218          174.41445    111.64434   0.00458716 
  222          157.8217     111.65775   0.0045045 
  177          147.22327    111.67113   0.00564972 
  153          142.12329    111.68449   0.00653595 
  169          141.07656    111.69781   0.00591716 
  174          142.80712    111.7111    0.00574713 
  139          145.76251    111.72436   0.00719424 
  169          147.63235    111.73759   0.00591716 
  152          149.87057    111.75078   0.00657895 
  142          157.09414    111.76395   0.00704225 
  131          174.40448    111.77709   0.00763359 
  168          208.06582    111.79019   0.00595238 
  156          259.42946    111.80326   0.00641026 
  169          302.14309    111.8163    0.00591716 
  168          304.16406    111.82931   0.00595238 
  182          270.75728    111.84229   0.00549451 
  164          222.51701    111.85524   0.00609756 
  173          186.24727    111.86815   0.00578035 
  139          167.32559    111.88103   0.00719424 
  155          162.353      111.89388   0.00645161 
  141          169.47133    111.90669   0.0070922 
  165          188.57659    111.91947   0.00606061 
  137          211.8634     111.93222   0.00729927 
  145          218.98341    111.94494   0.00689655 
  145          206.64146    111.95763   0.00689655 
  139          181.55894    111.97028   0.00719424 
  139          158.41323    111.9829    0.00719424 
  145          143.56929    111.99548   0.00689655 
  137          135.26469    112.00803   0.00729927 
  129          130.74578    112.02055   0.00775194 
  143          128.21572    112.03303   0.00699301 
  127          126.80425    112.04548   0.00787402 
  146          126.0813     112.0579    0.00684932 
  134          125.60675    112.07028   0.00746269 
  146          125.0469     112.08263   0.00684932 
  150          124.38411    112.09494   0.00666667 
  135          123.8301     112.10722   0.00740741 
  156          123.68751    112.11947   0.00641026 
  159          124.14441    112.13168   0.00628931 
  208          125.42784    112.14385   0.00480769 
  221          127.93325    112.15599   0.00452489 
  229          132.03354    112.1681    0.00436681 
  221          136.80843    112.18017   0.00452489 
  246          138.8032     112.1922    0.00406504 
  246          137.33537    112.20421   0.00406504 
  258          136.18984    112.21617   0.00387597 
  260          136.22589    112.2281    0.00384615 
  255          136.17694    112.24      0.00392157 
  317          137.27396    112.25185   0.00315457 
  324          140.63643    112.26368   0.00308642 
  317          147.23952    112.27547   0.00315457 
  347          159.88793    112.28722   0.00288184 
  350          186.09044    112.29893   0.00285714 
  308          241.0487     112.31061   0.00324675 
  312          333.68338    112.32226   0.00320513 
  324          390.86161    112.33386   0.00308642 
  349          323.70637    112.34544   0.00286533 
  363          247.95231    112.35697   0.00275482 
  294          207.59412    112.36847   0.00340136 
  254          183.30446    112.37993   0.00393701 
  252          168.05329    112.39135   0.00396825 
  227          164.02483    112.40274   0.00440529 
  233          175.32566    112.41409   0.00429185 
  219          207.99098    112.42541   0.00456621 
  216          252.59469    112.43669   0.00462963 
  210          249.58337    112.44793   0.0047619 
  218          205.37859    112.45913   0.00458716 
  179          174.98727    112.4703    0.00558659 
  191          158.24458    112.48142   0.0052356 
  130          146.25888    112.49252   0.00769231 
  142          138.03835    112.50357   0.00704225 
  122          133.2065     112.51459   0.00819672 
  130          130.50421    112.52556   0.00769231 
  141          128.81677    112.5365    0.0070922 
  136          127.76009    112.54741   0.00735294 
  125          127.34216    112.55827   0.008     
  121          127.54104    112.5691    0.00826446 
  119          128.16234    112.57989   0.00840336 
  134          128.74521    112.59064   0.00746269 
  144          128.75204    112.60135   0.00694444 
  155          128.4464     112.61203   0.00645161 
  137          128.45702    112.62266   0.00729927 
  129          129.04987    112.63326   0.00775194 
  133          130.35055    112.64382   0.0075188 
  131          132.55752    112.65434   0.00763359 
  142          135.87901    112.66482   0.00704225 
  130          140.02448    112.67527   0.00769231 
  132          143.24811    112.68567   0.00757576 
  128          144.05215    112.69604   0.0078125 
  136          144.44069    112.70637   0.00735294 
  141          146.22813    112.71666   0.0070922 
  137          149.52418    112.72691   0.00729927 
  125          154.27243    112.73712   0.008     
  141          161.25721    112.74729   0.0070922 
  165          171.3178     112.75742   0.00606061 
  176          185.7795     112.76752   0.00568182 
  198          206.99206    112.77757   0.00505051 
  229          239.37845    112.78759   0.00436681 
  260          297.40145    112.79756   0.00384615 
  412          425.83068    112.8075    0.00242718 
  697          718.80594    112.8174    0.00143472 
  1130         1250.06478   112.82725   0.00088496 
  1421         1684.49301   112.83707   0.00070373 
  1240         1335.86623   112.84685   0.00080645 
  831          788.14577    112.85659   0.00120337 
  527          473.64138    112.86629   0.00189753 
  379          341.56102    112.87595   0.00263852 
  364          296.39953    112.88557   0.00274725 
  332          298.21049    112.89515   0.00301205 
  403          357.6995     112.90469   0.00248139 
  507          520.36342    112.91419   0.00197239 
  728          798.37248    112.92365   0.00137363 
  803          934.65659    112.93307   0.00124533 
  640          693.27346    112.94245   0.0015625 
  433          445.03458    112.95179   0.00230947 
  310          319.46703    112.96109   0.00322581 
  249          260.89782    112.97035   0.00401606 
  220          222.06639    112.97957   0.00454545 
  180          195.68445    112.98875   0.00555556 
  170          177.58657    112.9979    0.00588235 
  166          166.0506     113.007     0.0060241 
  140          159.79064    113.01606   0.00714286 
  148          156.3257     113.02507   0.00675676 
  158          155.06021    113.03405   0.00632911 
  152          156.85749    113.04299   0.00657895 
  145          160.04068    113.05189   0.00689655 
  163          157.3545     113.06075   0.00613497 
  137          149.65529    113.06957   0.00729927 
  145          142.99336    113.07835   0.00689655 
  141          137.81106    113.08708   0.0070922 
  142          134.40113    113.09578   0.00704225 
  122          132.77412    113.10444   0.00819672 
  139          132.20376    113.11305   0.00719424 
  132          131.66697    113.12163   0.00757576 
  99           130.78418    113.13016   0.01010101 
  118          129.8238     113.13866   0.00847458 
  106          128.93461    113.14711   0.00943396 
  149          128.63199    113.15553   0.00671141 
  137          129.32775    113.1639    0.00729927 
  128          130.95968    113.17223   0.0078125 
  121          132.22404    113.18052   0.00826446 
  119          132.24927    113.18878   0.00840336 
  132          132.59502    113.19699   0.00757576 
  132          133.9236     113.20516   0.00757576 
  122          134.8345     113.21329   0.00819672 
  126          133.95581    113.22138   0.00793651 
  128          132.43589    113.22943   0.0078125 
  147          131.83449    113.23743   0.00680272 
  149          132.81677    113.2454    0.00671141 
  141          135.54652    113.25333   0.0070922 
  149          139.85196    113.26121   0.00671141 
  139          147.04887    113.26906   0.00719424 
  146          162.51044    113.27687   0.00684932 
  164          195.45827    113.28463   0.00609756 
  170          251.18487    113.29236   0.00588235 
  146          292.95335    113.30004   0.00684932 
  177          262.78062    113.30768   0.00564972 
  165          214.06019    113.31529   0.00606061 
  147          180.53224    113.32285   0.00680272 
  150          159.87424    113.33037   0.00666667 
  165          149.24265    113.33785   0.00606061 
  172          146.00917    113.34529   0.00581395 
  148          149.88439    113.3527    0.00675676 
  144          163.89948    113.36006   0.00694444 
  150          190.5328     113.36738   0.00666667 
  165          211.84648    113.37466   0.00606061 
  157          198.74163    113.3819    0.00636943 
  176          178.31074    113.38909   0.00568182 
  162          168.85694    113.39625   0.00617284 
  150          169.38499    113.40337   0.00666667 
  160          171.40205    113.41045   0.00625   
  180          162.04298    113.41749   0.00555556 
  169          148.20448    113.42449   0.00591716 
  153          138.49487    113.43145   0.00653595 
  171          133.28252    113.43836   0.00584795 
  173          131.06588    113.44524   0.00578035 
  161          130.68971    113.45208   0.00621118 
  182          132.01243    113.45888   0.00549451 
  189          135.77973    113.46564   0.00529101 
  182          142.32444    113.47236   0.00549451 
  178          148.61822    113.47903   0.00561798 
  153          149.16075    113.48567   0.00653595 
  149          147.56119    113.49227   0.00671141 
  159          147.91014    113.49883   0.00628931 
  147          148.42467    113.50535   0.00680272 
  172          146.15756    113.51183   0.00581395 
  185          145.73852    113.51827   0.00540541 
  163          151.57012    113.52467   0.00613497 
  152          164.23206    113.53103   0.00657895 
  167          175.59296    113.53736   0.00598802 
  137          170.22004    113.54364   0.00729927 
  148          156.23759    113.54988   0.00675676 
  150          146.61949    113.55609   0.00666667 
  148          142.30942    113.56225   0.00675676 
  163          140.55822    113.56838   0.00613497 
  142          138.40536    113.57447   0.00704225 
  153          137.22247    113.58051   0.00653595 
  146          139.25916    113.58652   0.00684932 
  145          144.98198    113.59249   0.00689655 
  140          151.25313    113.59842   0.00714286 
  153          149.94764    113.60432   0.00653595 
  161          142.82813    113.61017   0.00621118 
  165          137.13024    113.61599   0.00606061 
  150          134.20247    113.62176   0.00666667 
  138          133.26256    113.6275    0.00724638 
  170          133.54991    113.6332    0.00588235 
  150          134.68546    113.63887   0.00666667 
  180          136.60796    113.64449   0.00555556 
  232          139.42621    113.65007   0.00431034 
  223          143.18278    113.65562   0.0044843 
  242          147.37765    113.66113   0.00413223 
  212          151.79185    113.6666    0.00471698 
  209          157.75682    113.67204   0.00478469 
  205          166.61569    113.67743   0.00487805 
  218          179.88054    113.68279   0.00458716 
  277          200.26119    113.68811   0.00361011 
  304          233.12634    113.6934    0.00328947 
  413          290.97464    113.69864   0.00242131 
  619          406.16901    113.70385   0.00161551 
  989          649.82238    113.70903   0.00101112 
  1601         1095.15446   113.71416   0.00062461 
  2264         1507.31288   113.71926   0.0004417 
  1963         1258.3705    113.72432   0.00050942 
  1322         764.5618     113.72934   0.00075643 
  800          462.80219    113.73433   0.00125   
  537          330.14829    113.73928   0.0018622 
  410          280.60805    113.7442    0.00243902 
  412          270.38389    113.74908   0.00242718 
  432          294.79484    113.75392   0.00231481 
  567          376.73304    113.75873   0.00176367 
  774          557.07947    113.7635    0.00129199 
  1123         795.02493    113.76823   0.00089047 
  1200         778.04038    113.77293   0.00083333 
  851          523.34439    113.77759   0.00117509 
  569          333.26834    113.78222   0.00175747 
  359          240.00503    113.78681   0.00278552 
  275          199.12644    113.79137   0.00363636 
  235          179.18054    113.79589   0.00425532 
  207          167.14076    113.80037   0.00483092 
  182          157.89973    113.80483   0.00549451 
  161          150.81478    113.80924   0.00621118 
  157          146.01604    113.81362   0.00636943 
  173          142.91382    113.81797   0.00578035 
  164          140.66284    113.82228   0.00609756 
  145          138.63678    113.82656   0.00689655 
  153          136.9228     113.83081   0.00653595 
  150          136.09574    113.83502   0.00666667 
  165          136.6138     113.83919   0.00606061 
  150          138.72159    113.84334   0.00666667 
  144          142.45194    113.84745   0.00694444 
  143          148.2263     113.85152   0.00699301 
  150          153.52937    113.85556   0.00666667 
  128          151.48167    113.85957   0.0078125 
  135          144.98947    113.86355   0.00740741 
  145          140.01939    113.86749   0.00689655 
  152          137.38234    113.8714    0.00657895 
  149          136.04588    113.87528   0.00671141 
  155          135.33115    113.87913   0.00645161 
  135          135.91027    113.88294   0.00740741 
  139          138.36476    113.88672   0.00719424 
  128          142.9425     113.89047   0.0078125 
  137          149.19855    113.89419   0.00729927 
  122          154.74046    113.89787   0.00819672 
  144          160.16689    113.90153   0.00694444 
  172          174.29466    113.90515   0.00581395 
  228          211.08168    113.90874   0.00438596 
  261          285.59982    113.91231   0.00383142 
  324          376.1342     113.91584   0.00308642 
  356          365.07957    113.91934   0.00280899 
  331          273.06494    113.92281   0.00302115 
  287          208.16549    113.92624   0.00348432 
  225          180.57477    113.92965   0.00444444 
  196          177.01108    113.93303   0.00510204 
  170          191.35856    113.93638   0.00588235 
  204          222.17272    113.9397    0.00490196 
  187          249.31467    113.94299   0.00534759 
  212          254.2468     113.94625   0.00471698 
  232          271.97084    113.94948   0.00431034 
  253          284.71186    113.95269   0.00395257 
  233          243.2456     113.95586   0.00429185 
  219          196.31022    113.95901   0.00456621 
  200          169.27029    113.96213   0.005     
  163          157.16075    113.96522   0.00613497 
  158          155.3541     113.96828   0.00632911 
  153          162.4577     113.97131   0.00653595 
  141          174.27435    113.97432   0.0070922 
  153          172.74265    113.9773    0.00653595 
  142          158.18803    113.98025   0.00704225 
  123          146.51651    113.98318   0.00813008 
  155          140.36504    113.98608   0.00645161 
  130          137.7551     113.98895   0.00769231 
  138          136.77699    113.9918    0.00724638 
  153          136.19132    113.99462   0.00653595 
  142          136.11979    113.99741   0.00704225 
  153          136.80952    114.00018   0.00653595 
  147          136.70356    114.00292   0.00680272 
  133          136.09935    114.00564   0.0075188 
  144          136.65949    114.00834   0.00694444 
  127          136.47312    114.01101   0.00787402 
  124          133.81914    114.01365   0.00806452 
  137          130.9066     114.01627   0.00729927 
  127          129.11736    114.01887   0.00787402 
  125          128.49434    114.02144   0.008     
  151          128.70673    114.02399   0.00662252 
  162          129.46357    114.02651   0.00617284 
  140          130.34836    114.02902   0.00714286 
  149          130.57559    114.0315    0.00671141 
  141          130.90818    114.03395   0.0070922 
  163          131.80214    114.03639   0.00613497 
  142          132.02217    114.0388    0.00704225 
  135          131.522      114.04119   0.00740741 
  150          131.26373    114.04356   0.00666667 
  139          131.14073    114.04591   0.00719424 
  156          130.90465    114.04823   0.00641026 
  148          130.7754     114.05054   0.00675676 
  137          130.91038    114.05283   0.00729927 
  152          131.43206    114.05509   0.00657895 
  143          132.35494    114.05733   0.00699301 
  174          133.6718     114.05956   0.00574713 
  187          135.42948    114.06176   0.00534759 
  152          137.74429    114.06395   0.00657895 
  141          140.67463    114.06612   0.0070922 
  149          144.13588    114.06827   0.00671141 
  158          147.59682    114.07039   0.00632911 
  146          150.8552     114.07251   0.00684932 
  166          154.06529    114.0746    0.0060241 
  168          157.76494    114.07667   0.00595238 
  173          162.83398    114.07873   0.00578035 
  161          170.29803    114.08077   0.00621118 
  215          181.75205    114.0828    0.00465116 
  220          201.0843     114.0848    0.00454545 
  312          237.7555     114.0868    0.00320513 
  423          306.41429    114.08877   0.00236407 
  594          405.15624    114.09073   0.0016835 
  659          451.67238    114.09267   0.00151745 
  584          411.15366    114.0946    0.00171233 
  549          397.29851    114.09652   0.00182149 
  679          465.6206     114.09842   0.00147275 
  887          679.82972    114.1003    0.0011274 
  1519         1159.70783   114.10217   0.00065833 
  2556         1927.95388   114.10403   0.00039124 
  2839         2312.24114   114.10587   0.00035224 
  2279         1697.12142   114.1077    0.00043879 
  1449         1039.91157   114.10952   0.00069013 
  1025         709.18798    114.11133   0.00097561 
  793          562.6916     114.11312   0.00126103 
  692          488.99338    114.1149    0.00144509 
  581          501.84353    114.11667   0.00172117 
  612          599.55535    114.11843   0.00163399 
  750          713.44915    114.12018   0.00133333 
  1035         871.24803    114.12192   0.00096618 
  1374         1175.01882   114.12365   0.0007278 
  1591         1265.76707   114.12536   0.00062854 
  1087         899.88267    114.12707   0.00091996 
  759          555.31548    114.12877   0.00131752 
  497          371.47014    114.13046   0.00201207 
  399          292.38136    114.13214   0.00250627 
  271          266.53662    114.13382   0.00369004 
  265          275.06232    114.13548   0.00377358 
  250          304.23414    114.13714   0.004     
  264          300.21021    114.13879   0.00378788 
  208          252.50131    114.14043   0.00480769 
  206          214.63923    114.14207   0.00485437 
  230          197.90384    114.1437    0.00434783 
  196          198.0243     114.14533   0.00510204 
  183          211.80658    114.14695   0.00546448 
  171          235.93087    114.14856   0.00584795 
  162          252.4497     114.15017   0.00617284 
  140          236.27397    114.15178   0.00714286 
  146          207.50802    114.15338   0.00684932 
  136          187.85918    114.15498   0.00735294 
  151          176.4767     114.15657   0.00662252 
  131          168.41831    114.15816   0.00763359 
  146          163.52017    114.15975   0.00684932 
  128          162.77523    114.16134   0.0078125 
  143          167.42304    114.16292   0.00699301 
  141          178.59254    114.16451   0.0070922 
  146          195.17249    114.16609   0.00684932 
  147          207.31649    114.16767   0.00680272 
  146          202.06767    114.16925   0.00684932 
  129          189.88607    114.17083   0.00775194 
  126          184.11936    114.17242   0.00793651 
  141          188.65658    114.174     0.0070922 
  137          202.77845    114.17558   0.00729927 
  121          217.52083    114.17717   0.00826446 
  130          213.63405    114.17876   0.00769231 
  118          200.14727    114.18035   0.00847458 
  138          197.18478    114.18194   0.00724638 
  133          209.50763    114.18354   0.0075188 
  153          231.80721    114.18514   0.00653595 
  148          240.95564    114.18674   0.00675676 
  129          219.73097    114.18835   0.00775194 
  129          193.13721    114.18996   0.00775194 
  143          178.3628     114.19158   0.00699301 
  123          176.10108    114.19321   0.00813008 
  140          179.71524    114.19484   0.00714286 
  115          177.01198    114.19647   0.00869565 
  118          169.22871    114.19812   0.00847458 
  132          166.80209    114.19977   0.00757576 
  148          173.35532    114.20143   0.00675676 
  145          187.99392    114.2031    0.00689655 
  139          200.97156    114.20477   0.00719424 
  142          198.8728     114.20646   0.00704225 
  146          186.39698    114.20815   0.00684932 
  127          170.19733    114.20986   0.00787402 
  147          156.86232    114.21157   0.00680272 
  134          148.58543    114.2133    0.00746269 
  143          144.18107    114.21504   0.00699301 
  113          142.51262    114.21679   0.00884956 
  145          142.31674    114.21855   0.00689655 
  114          142.35704    114.22032   0.00877193 
  164          142.9501     114.22211   0.00609756 
  174          145.29947    114.22391   0.00574713 
  145          149.37571    114.22573   0.00689655 
  174          153.10469    114.22756   0.00574713 
  161          154.12065    114.2294    0.00621118 
  166          152.90589    114.23126   0.0060241 
  134          150.0229     114.23314   0.00746269 
  186          148.47525    114.23503   0.00537634 
  182          150.91775    114.23694   0.00549451 
  196          158.58815    114.23886   0.00510204 
  211          171.77063    114.24081   0.00473934 
  227          186.32369    114.24277   0.00440529 
  227          188.48225    114.24475   0.00440529 
  205          177.02465    114.24675   0.00487805 
  188          166.49773    114.24877   0.00531915 
  184          162.36998    114.25081   0.00543478 
  167          163.49655    114.25287   0.00598802 
  186          167.70851    114.25495   0.00537634 
  165          176.27624    114.25706   0.00606061 
  154          193.57074    114.25918   0.00649351 
  201          226.32921    114.26133   0.00497512 
  186          283.62942    114.26351   0.00537634 
  246          368.21148    114.2657    0.00406504 
  238          444.94236    114.26792   0.00420168 
  240          465.15249    114.27017   0.00416667 
  222          466.14864    114.27244   0.0045045 
  199          441.30432    114.27473   0.00502513 
  179          363.68719    114.27705   0.00558659 
  172          287.96477    114.2794    0.00581395 
  179          241.08995    114.28178   0.00558659 
  161          218.49982    114.28418   0.00621118 
  187          212.76153    114.28662   0.00534759 
  167          223.03717    114.28908   0.00598802 
  205          250.51768    114.29157   0.00487805 
  186          286.55872    114.29409   0.00537634 
  189          304.80639    114.29664   0.00529101 
  162          307.31613    114.29922   0.00617284 
  201          305.48505    114.30184   0.00497512 
  190          277.25997    114.30448   0.00526316 
  188          238.26106    114.30716   0.00531915 
  183          212.17352    114.30987   0.00546448 
  198          200.65959    114.31262   0.00505051 
  199          199.20567    114.3154    0.00502513 
  188          203.60081    114.31822   0.00531915 
  204          210.03717    114.32107   0.00490196 
  210          221.84533    114.32395   0.0047619 
  252          248.9776     114.32688   0.00396825 
  329          311.95561    114.32984   0.00303951 
  507          456.01244    114.33284   0.00197239 
  750          737.72612    114.33587   0.00133333 
  814          1090.41514   114.33895   0.0012285 
  795          1083.6434    114.34206   0.00125786 
  593          733.24849    114.34522   0.00168634 
  457          462.60219    114.34842   0.00218818 
  352          329.69918    114.35165   0.00284091 
  291          277.89028    114.35493   0.00343643 
  278          267.97214    114.35826   0.00359712 
  244          294.2154     114.36162   0.00409836 
  293          360.29476    114.36503   0.00341297 
  339          436.06064    114.36848   0.00294985 
  400          490.84771    114.37198   0.0025    
  527          602.33516    114.37552   0.00189753 
  509          688.29229    114.37911   0.00196464 
  415          553.07273    114.38275   0.00240964 
  322          372.06143    114.38643   0.00310559 
  255          263.95763    114.39016   0.00392157 
  218          213.42411    114.39394   0.00458716 
  193          192.70334    114.39777   0.00518135 
  190          189.76978    114.40165   0.00526316 
  182          203.37246    114.40558   0.00549451 
  167          226.67382    114.40955   0.00598802 
  164          224.20226    114.41359   0.00609756 
  158          192.68566    114.41767   0.00632911 
  169          166.74591    114.42181   0.00591716 
  153          151.93351    114.426     0.00653595 
  151          143.79142    114.43024   0.00662252 
  156          138.87686    114.43454   0.00641026 
  168          135.58761    114.4389    0.00595238 
  153          133.04216    114.44331   0.00653595 
  133          130.95587    114.44777   0.0075188 
  136          129.43391    114.4523    0.00735294 
  133          128.43933    114.45688   0.0075188 
  128          127.83315    114.46153   0.0078125 
  120          127.45664    114.46623   0.00833333 
  124          127.18434    114.47099   0.00806452 
  135          126.98982    114.47581   0.00740741 
  121          126.88669    114.4807    0.00826446 
  123          127.13536    114.48564   0.00813008 
  128          127.97365    114.49065   0.0078125 
  125          129.00552    114.49572   0.008     
  101          128.97743    114.50086   0.00990099 
  138          127.82776    114.50606   0.00724638 
  136          126.69822    114.51133   0.00735294 
  140          126.00819    114.51666   0.00714286 
  136          126.05437    114.52206   0.00735294 
  125          127.08209    114.52753   0.008     
  118          129.10239    114.53307   0.00847458 
  135          131.60608    114.53868   0.00740741 
  130          132.39302    114.54435   0.00769231 
  144          131.09456    114.5501    0.00694444 
  145          129.82382    114.55591   0.00689655 
  133          128.94281    114.5618    0.0075188 
  114          127.98401    114.56777   0.00877193 
  143          127.19621    114.5738    0.00699301 
  137          127.05097    114.57991   0.00729927 
  113          127.73907    114.58609   0.00884956 
  124          129.68309    114.59235   0.00806452 
  115          133.60791    114.59869   0.00869565 
  147          140.67938    114.6051    0.00680272 
  128          152.066      114.61159   0.0078125 
  127          166.97465    114.61816   0.00787402 
  132          178.1224     114.62481   0.00757576 
  133          172.42517    114.63154   0.0075188 
  128          156.95209    114.63835   0.0078125 
  123          144.86129    114.64524   0.00813008 
  113          138.80438    114.65221   0.00884956 
  159          138.31304    114.65927   0.00628931 
  151          143.31596    114.66641   0.00662252 
  171          152.4684     114.67363   0.00584795 
  164          156.87505    114.68094   0.00609756 
  160          152.67133    114.68834   0.00625   
  152          150.83617    114.69582   0.00657895 
  161          154.38201    114.70339   0.00621118 
  122          158.16273    114.71105   0.00819672 
  148          154.90199    114.7188    0.00675676 
  141          148.00758    114.72664   0.0070922 
  140          142.70207    114.73457   0.00714286 
  136          140.84529    114.74259   0.00735294 
  148          142.52148    114.7507    0.00675676 
  153          146.85155    114.75891   0.00653595 
  150          149.73039    114.76721   0.00666667 
  132          146.15877    114.7756    0.00757576 
  148          138.32169    114.78409   0.00675676 
  173          132.346      114.79268   0.00578035 
  125          129.12238    114.80136   0.008     
  150          127.93439    114.81015   0.00666667 
  167          128.09532    114.81903   0.00598802 
  152          128.82215    114.82801   0.00657895 
  162          129.96902    114.83709   0.00617284 
  145          132.21585    114.84627   0.00689655 
  170          135.91861    114.85555   0.00588235 
  165          140.67719    114.86494   0.00606061 
  161          143.15903    114.87443   0.00621118 
  170          140.90725    114.88403   0.00588235 
  171          136.8379     114.89373   0.00584795 
  160          132.06438    114.90354   0.00625   
  130          127.76991    114.91346   0.00769231 
  165          124.97259    114.92348   0.00606061 
  149          123.39836    114.93361   0.00671141 
  155          122.68074    114.94385   0.00645161 
  141          122.63969    114.95421   0.0070922 
  156          123.19574    114.96467   0.00641026 
  169          124.24791    114.97525   0.00591716 
  190          126.00319    114.98594   0.00526316 
  159          127.56113    114.99674   0.00628931 
  158          127.63058    115.00766   0.00632911 
  150          126.79591    115.0187    0.00666667 
  139          125.4197     115.02985   0.00719424 
  151          124.22109    115.04112   0.00662252 
  168          123.91158    115.05251   0.00595238 
  181          124.39545    115.06401   0.00552486 
  160          125.19474    115.07564   0.00625   
  206          125.31518    115.08739   0.00485437 
  201          124.81222    115.09926   0.00497512 
  221          124.60759    115.11126   0.00452489 
  221          124.74483    115.12338   0.00452489 
  216          125.38965    115.13562   0.00462963 
  178          126.43801    115.14799   0.00561798 
  194          127.40834    115.16048   0.00515464 
  181          128.82819    115.17311   0.00552486 
  172          129.76593    115.18586   0.00581395 
  161          128.34577    115.19874   0.00621118 
  152          126.1011     115.21176   0.00657895 
  181          124.6211     115.2249    0.00552486 
  192          123.63018    115.23818   0.00520833 
  186          122.79666    115.25159   0.00537634 
  208          122.3457     115.26513   0.00480769 
  201          122.23263    115.27881   0.00497512 
  173          122.44177    115.29262   0.00578035 
  178          122.96006    115.30658   0.00561798 
  189          123.49955    115.32067   0.00529101 
  171          124.28627    115.3349    0.00584795 
  188          125.12639    115.34927   0.00531915 
  189          125.00231    115.36378   0.00529101 
  196          124.51344    115.37843   0.00510204 
  176          124.89929    115.39322   0.00568182 
  205          126.28886    115.40816   0.00487805 
  172          127.56328    115.42325   0.00581395 
  166          127.56591    115.43848   0.0060241 
  191          126.7107     115.45385   0.0052356 
  167          125.68998    115.46938   0.00598802 
  155          125.08118    115.48505   0.00645161 
  177          124.89605    115.50088   0.00564972 
  160          125.0305     115.51685   0.00625   
  163          125.59926    115.53298   0.00613497 
  177          126.57452    115.54925   0.00564972 
  144          127.88458    115.56569   0.00694444 
  170          129.765      115.58228   0.00588235 
  188          132.50163    115.59902   0.00531915 
  151          136.14284    115.61592   0.00662252 
  146          141.20444    115.63298   0.00684932 
  170          147.34154    115.6502    0.00588235 
  176          149.79597    115.66758   0.00568182 
  166          144.85733    115.68511   0.0060241 
  161          137.88294    115.70282   0.00621118 
  159          132.66474    115.72068   0.00628931 
  160          129.67137    115.73871   0.00625   
  164          128.39582    115.7569    0.00609756 
  141          128.21177    115.77526   0.0070922 
  152          128.72227    115.79379   0.00657895 
  171          129.87632    115.81249   0.00584795 
  154          131.9329     115.83135   0.00649351 
  172          135.66171    115.85039   0.00581395 
  181          141.05511    115.8696    0.00552486 
  149          144.46699    115.88898   0.00671141 
  168          141.64541    115.90853   0.00595238 
  166          135.99254    115.92826   0.0060241 
  119          131.56226    115.94817   0.00840336 
  145          128.97175    115.96825   0.00689655 
  138          127.65973    115.98851   0.00724638 
  151          127.0793     116.00895   0.00662252 
  135          127.03693    116.02957   0.00740741 
  133          127.49448    116.05038   0.0075188 
  158          128.51197    116.07136   0.00632911 
  124          130.21046    116.09253   0.00806452 
  151          132.57175    116.11388   0.00662252 
  155          135.06212    116.13542   0.00645161 
  155          136.68358    116.15715   0.00645161 
  136          137.88346    116.17906   0.00735294 
  150          139.58974    116.20117   0.00666667 
  131          141.27905    116.22346   0.00763359 
  137          142.32051    116.24595   0.00729927 
  132          143.69287    116.26863   0.00757576 
  161          146.57005    116.2915    0.00621118 
  143          152.46644    116.31457   0.00699301 
  126          163.89869    116.33783   0.00793651 
  127          184.99178    116.36129   0.00787402 
  114          220.64366    116.38495   0.00877193 
  148          269.79116    116.40881   0.00675676 
  189          304.4351     116.43288   0.00529101 
  147          284.55128    116.45714   0.00680272 
  112          237.33989    116.4816    0.00892857 
  148          200.10011    116.50628   0.00675676 
  147          177.91353    116.53115   0.00680272 
  133          166.61278    116.55623   0.0075188 
  150          162.23919    116.58152   0.00666667 
  149          161.57562    116.60702   0.00671141 
  152          164.39274    116.63274   0.00657895 
  145          174.59565    116.65866   0.00689655 
  162          195.52096    116.68479   0.00617284 
  132          222.75646    116.71114   0.00757576 
  153          241.9709     116.7377    0.00653595 
  132          241.43388    116.76448   0.00757576 
  148          219.74263    116.79148   0.00675676 
  138          197.47668    116.8187    0.00724638 
  121          180.20689    116.84614   0.00826446 
  149          165.75956    116.87379   0.00671141 
  154          156.18923    116.90167   0.00649351 
  157          150.98815    116.92978   0.00636943 
  153          148.01871    116.95811   0.00653595 
  150          147.10808    116.98666   0.00666667 
  135          148.97678    117.01545   0.00740741 
  175          152.34623    117.04446   0.00571429 
  141          152.5442     117.0737    0.0070922 
  189          147.92325    117.10317   0.00529101 
  181          144.42409    117.13288   0.00552486 
  193          144.1602     117.16282   0.00518135 
  152          145.5534     117.19299   0.00657895 
  174          145.70738    117.22341   0.00574713 
  159          145.18181    117.25405   0.00628931 
  143          145.42132    117.28494   0.00699301 
  156          144.75164    117.31607   0.00641026 
  168          142.84783    117.34744   0.00595238 
  160          141.61358    117.37905   0.00625   
  149          141.4936     117.41091   0.00671141 
  166          142.11681    117.44301   0.0060241 
  170          143.85636    117.47536   0.00588235 
  183          147.48682    117.50796   0.00546448 
  172          153.88331    117.5408    0.00581395 
  191          163.75076    117.5739    0.0052356 
  153          175.04361    117.60725   0.00653595 
  190          179.74132    117.64085   0.00526316 
  180          175.77175    117.67471   0.00555556 
  177          171.22985    117.70882   0.00564972 
  188          169.18609    117.74319   0.00531915 
  183          170.12488    117.77782   0.00546448 
  173          174.53975    117.81271   0.00578035 
  161          182.66665    117.84786   0.00621118 
  208          195.19782    117.88327   0.00480769 
  219          213.79147    117.91895   0.00456621 
  263          241.70227    117.95489   0.00380228 
  336          285.33207    117.9911    0.00297619 
  407          359.61074    118.02758   0.002457  
  586          501.24386    118.06433   0.00170648 
  838          781.35839    118.10135   0.00119332 
  1434         1270.6307    118.13864   0.00069735 
  1980         1779.19249   118.1762    0.00050505 
  1954         1634.55235   118.21404   0.00051177 
  1549         1068.00838   118.25216   0.00064558 
  1160         654.34902    118.29055   0.00086207 
  860          439.69815    118.32923   0.00116279 
  623          340.29519    118.36818   0.00160514 
  516          294.3924     118.40742   0.00193798 
  452          275.33808    118.44694   0.00221239 
  368          275.4642     118.48674   0.00271739 
  399          297.72764    118.52683   0.00250627 
  489          359.17091    118.56721   0.00204499 
  603          496.07009    118.60788   0.00165837 
  900          741.6589     118.64884   0.00111111 
  1047         987.58816    118.69009   0.00095511 
  1092         898.00299    118.73164   0.00091575 
  867          614.84319    118.77348   0.0011534 
  673          413.05388    118.81562   0.00148588 
  482          309.52514    118.85805   0.00207469 
  393          261.47232    118.90079   0.00254453 
  282          236.10563    118.94382   0.0035461 
  283          218.28496    118.98716   0.00353357 
  253          204.25783    119.0308    0.00395257 
  237          195.38961    119.07475   0.00421941 
  218          192.2622     119.119     0.00458716 
  193          193.69292    119.16357   0.00518135 
  219          196.64255    119.20844   0.00456621 
  177          195.73031    119.25362   0.00564972 
  196          189.12865    119.29912   0.00510204 
  197          181.07422    119.34493   0.00507614 
  177          174.88551    119.39106   0.00564972 
  184          171.00707    119.4375    0.00543478 
  193          167.89568    119.48426   0.00518135 
  203          164.43959    119.53135   0.00492611 
  171          160.3263     119.57875   0.00584795 
  144          156.13511    119.62648   0.00694444 
  160          153.27056    119.67453   0.00625   
  167          152.68786    119.72291   0.00598802 
  157          154.18078    119.77162   0.00636943 
  161          156.51841    119.82066   0.00621118 
  180          156.87744    119.87003   0.00555556 
  154          153.91497    119.91973   0.00649351 
  160          149.7031     119.96976   0.00625   
  150          146.17005    120.02014   0.00666667 
  136          143.61511    120.07085   0.00735294 
  148          141.44481    120.12189   0.00675676 
  156          139.64316    120.17328   0.00641026 
  142          138.66578    120.22501   0.00704225 
  139          138.58501    120.27709   0.00719424 
  162          139.40729    120.32951   0.00617284 
  145          141.32408    120.38228   0.00689655 
  130          144.66847    120.43539   0.00769231 
  142          149.79855    120.48886   0.00704225 
  134          157.08508    120.54267   0.00746269 
  133          166.17348    120.59684   0.0075188 
  147          173.7639     120.65137   0.00680272 
  142          174.52227    120.70625   0.00704225 
  148          168.59825    120.76149   0.00675676 
  157          161.44386    120.81709   0.00636943 
  149          156.36097    120.87306   0.00671141 
  139          153.60811    120.92938   0.00719424 
  147          152.2268     120.98607   0.00680272 
  144          151.25315    121.04313   0.00694444 
  161          150.52959    121.10055   0.00621118 
  150          150.74084    121.15835   0.00666667 
  180          152.82838    121.21651   0.00555556 
  177          157.71697    121.27505   0.00564972 
  172          166.04201    121.33396   0.00581395 
  160          176.29073    121.39325   0.00625   
  167          182.15565    121.45292   0.00598802 
  163          178.59419    121.51297   0.00613497 
  153          170.23347    121.5734    0.00653595 
  154          163.77402    121.63421   0.00649351 
  179          161.75369    121.69541   0.00558659 
  148          164.05099    121.75699   0.00675676 
  159          169.87711    121.81896   0.00628931 
  196          177.53218    121.88133   0.00510204 
  162          182.56429    121.94408   0.00617284 
  170          179.87495    122.00723   0.00588235 
  201          171.48088    122.07077   0.00497512 
  179          163.53303    122.13471   0.00558659 
  169          158.9373     122.19905   0.00591716 
  169          156.78339    122.26379   0.00591716 
  160          154.12117    122.32893   0.00625   
  168          150.20611    122.39447   0.00595238 
  182          146.5986     122.46042   0.00549451 
  156          144.53899    122.52678   0.00641026 
  152          144.55471    122.59354   0.00657895 
  187          146.68937    122.66072   0.00534759 
  148          150.60032    122.72831   0.00675676 
  163          154.67566    122.79632   0.00613497 
  171          155.62404    122.86474   0.00584795 
  169          152.28585    122.93358   0.00591716 
  154          147.62001    123.00283   0.00649351 
  156          144.22892    123.07252   0.00641026 
  148          143.01857    123.14262   0.00675676 
  137          144.30631    123.21315   0.00729927 
  153          148.11334    123.2841    0.00653595 
  136          152.69696    123.35549   0.00735294 
  142          152.90557    123.4273    0.00704225 
  151          147.64391    123.49955   0.00662252 
  152          141.97753    123.57224   0.00657895 
  163          138.18897    123.64535   0.00613497 
  163          136.12915    123.71891   0.00613497 
  130          135.18227    123.79291   0.00769231 
  144          134.80395    123.86735   0.00694444 
  146          134.81248    123.94223   0.00684932 
  147          135.12153    124.01755   0.00680272 
  140          135.61391    124.09333   0.00714286 
  151          136.58219    124.16955   0.00662252 
  129          138.48496    124.24623   0.00775194 
  172          141.34267    124.32335   0.00581395 
  144          143.68214    124.40094   0.00694444 
  153          143.15813    124.47898   0.00653595 
  122          140.98536    124.55747   0.00819672 
  130          139.40754    124.63643   0.00769231 
  125          138.92711    124.71585   0.008     
  172          139.40514    124.79574   0.00581395 
  138          140.71008    124.87609   0.00724638 
  124          142.85931    124.9569    0.00806452 
  135          146.01615    125.03819   0.00740741 
  165          150.50304    125.11995   0.00606061 
  142          157.1275     125.20219   0.00704225 
  144          168.19311    125.2849    0.00694444 
  138          189.66026    125.36809   0.00724638 
  157          233.05192    125.45175   0.00636943 
  190          310.1978     125.5359    0.00526316 
  165          399.33283    125.62054   0.00606061 
  167          396.53866    125.70566   0.00598802 
  166          308.85785    125.79126   0.0060241 
  178          237.68112    125.87736   0.00561798 
  177          200.76092    125.96394   0.00564972 
  145          186.4836     126.05102   0.00689655 
  182          185.17607    126.1386    0.00549451 
  172          194.45857    126.22667   0.00581395 
  207          219.19204    126.31525   0.00483092 
  177          270.20652    126.40432   0.00564972 
  198          355.30782    126.4939    0.00505051 
  258          441.67352    126.58398   0.00387597 
  278          436.67283    126.67457   0.00359712 
  275          387.64214    126.76567   0.00363636 
  280          359.55555    126.85728   0.00357143 
  234          307.19779    126.94941   0.0042735 
  232          243.68938    127.04205   0.00431034 
  230          202.0704     127.13521   0.00434783 
  205          180.43935    127.22888   0.00487805 
  195          170.68324    127.32308   0.00512821 
  187          167.83925    127.41781   0.00534759 
  182          170.96954    127.51305   0.00549451 
  194          182.75947    127.60883   0.00515464 
  188          208.38186    127.70514   0.00531915 
  179          249.44281    127.80198   0.00558659 
  176          281.44367    127.89935   0.00568182 
  195          258.08354    127.99726   0.00512821 
  203          212.738      128.09571   0.00492611 
  194          181.39083    128.19469   0.00515464 
  208          164.49778    128.29422   0.00480769 
  213          155.37405    128.3943    0.00469484 
  185          149.74788    128.49492   0.00540541 
  183          146.12337    128.59609   0.00546448 
  198          143.85648    128.69781   0.00505051 
  178          142.57676    128.80009   0.00561798 
  177          142.07713    128.90292   0.00564972 
  161          142.21386    129.0063    0.00621118 
  172          142.72322    129.11025   0.00581395 
  158          143.12129    129.21476   0.00632911 
  144          143.17163    129.31983   0.00694444 
  139          143.07567    129.42547   0.00719424 
  153          143.03822    129.53167   0.00653595 
  144          143.2281     129.63845   0.00694444 
  128          143.71522    129.7458    0.0078125 
  148          144.28406    129.85372   0.00675676 
  134          144.75492    129.96222   0.00746269 
  157          145.28436    130.0713    0.00636943 
  141          146.45989    130.18096   0.0070922 
  166          148.26004    130.29121   0.0060241 
  150          149.21245    130.40203   0.00666667 
  151          148.5952     130.51345   0.00662252 
  136          147.70967    130.62546   0.00735294 
  139          147.51069    130.73806   0.00719424 
  149          147.16435    130.85125   0.00671141 
  152          145.64254    130.96504   0.00657895 
  142          143.89168    131.07943   0.00704225 
  158          142.89956    131.19442   0.00632911 
  168          142.82314    131.31002   0.00595238 
  148          143.57121    131.42622   0.00675676 
  129          144.95164    131.54303   0.00775194 
  154          146.77708    131.66044   0.00649351 
  146          148.92333    131.77848   0.00684932 
  164          150.85596    131.89712   0.00609756 
  129          151.3296     132.01638   0.00775194 
  152          149.84794    132.13627   0.00657895 
  130          148.1434     132.25677   0.00769231 
  103          147.7123     132.3779    0.00970874 
  130          148.59315    132.49965   0.00769231 
  134          150.24804    132.62203   0.00746269 
  145          152.48539    132.74505   0.00689655 
  142          153.49135    132.86869   0.00704225 
  142          151.31463    132.99298   0.00704225 
  146          148.13381    133.1179    0.00684932 
  155          146.01136    133.24346   0.00645161 
  143          145.15569    133.36966   0.00699301 
  154          145.13511    133.49651   0.00649351 
  132          145.39256    133.624     0.00757576 
  142          145.46932    133.75215   0.00704225 
  130          145.16131    133.88094   0.00769231 
  143          144.91618    134.01039   0.00699301 
  171          145.23907    134.1405    0.00584795 
  168          146.34468    134.27127   0.00595238 
  157          148.36132    134.40269   0.00636943 
  155          151.2171     134.53479   0.00645161 
  152          153.97743    134.66754   0.00657895 
  162          155.22143    134.80097   0.00617284 
  173          155.49961    134.93507   0.00578035 
  143          155.75105    135.06984   0.00699301 
  146          155.75819    135.20529   0.00684932 
  160          155.21847    135.34141   0.00625   
  160          154.34387    135.47822   0.00625   
  153          153.57672    135.61571   0.00653595 
  148          153.17031    135.75388   0.00675676 
  164          153.07998    135.89275   0.00609756 
  165          153.26151    136.0323    0.00606061 
  156          153.98132    136.17255   0.00641026 
  147          155.55903    136.31349   0.00680272 
  180          158.11742    136.45513   0.00555556 
  195          161.7093     136.59747   0.00512821 
  157          166.90149    136.74051   0.00636943 
  192          174.78719    136.88426   0.00520833 
  183          184.93616    137.02872   0.00546448 
  159          191.70998    137.17388   0.00628931 
  175          188.49042    137.31976   0.00571429 
  176          180.38473    137.46636   0.00568182 
  177          174.50458    137.61367   0.00564972 
  176          172.7565     137.76171   0.00568182 
  205          175.26954    137.91046   0.00487805 
  179          182.23852    138.05994   0.00558659 
  168          193.60824    138.21015   0.00595238 
  198          206.21967    138.3611    0.00505051 
  185          211.03282    138.51277   0.00540541 
  222          204.81924    138.66518   0.0045045 
  209          196.27853    138.81833   0.00478469 
  222          191.57197    138.97221   0.0045045 
  223          192.4276     139.12685   0.0044843 
  212          198.3093     139.28222   0.00471698 
  241          206.30937    139.43835   0.00414938 
  239          215.92469    139.59523   0.0041841 
  239          228.25691    139.75286   0.0041841 
  227          232.8771     139.91125   0.00440529 
  249          220.32273    140.07039   0.00401606 
  232          208.99622    140.2303    0.00431034 
  280          208.32273    140.39097   0.00357143 
  262          217.74321    140.55241   0.00381679 
  235          235.05695    140.71462   0.00425532 
  273          262.27858    140.8776    0.003663  
  304          315.13966    141.04135   0.00328947 
  286          412.56045    141.20589   0.0034965 
  358          529.20592    141.3712    0.0027933 
  331          532.41801    141.53729   0.00302115 
  302          418.14816    141.70417   0.00331126 
  289          320.45722    141.87184   0.00346021 
  260          268.31408    142.0403    0.00384615 
  237          245.42163    142.20955   0.00421941 
  241          229.81936    142.3796    0.00414938 
  208          215.08132    142.55045   0.00480769 
  236          206.94888    142.7221    0.00423729 
  191          205.35914    142.89455   0.0052356 
  242          208.98772    143.06781   0.00413223 
  202          218.83422    143.24188   0.0049505 
  205          237.26998    143.41677   0.00487805 
  244          269.49065    143.59246   0.00409836 
  248          322.48647    143.76898   0.00403226 
  225          370.35252    143.94631   0.00444444 
  252          347.6782     144.12447   0.00396825 
  229          291.23535    144.30346   0.00436681 
  225          253.34283    144.48327   0.00444444 
  210          232.31457    144.66392   0.0047619 
  219          215.08999    144.8454    0.00456621 
  198          199.85332    145.02771   0.00505051 
  205          189.48261    145.21087   0.00487805 
  189          183.5792     145.39487   0.00529101 
  193          180.46559    145.57972   0.00518135 
  160          179.10882    145.76541   0.00625   
  195          178.79307    145.95195   0.00512821 
  174          177.85895    146.13935   0.00574713 
  162          175.40707    146.32761   0.00617284 
  190          173.1016     146.51672   0.00526316 
  180          172.44515    146.7067    0.00555556 
  167          173.74469    146.89755   0.00598802 
  167          176.52434    147.08926   0.00598802 
  197          179.43611    147.28184   0.00507614 
  195          180.01061    147.4753    0.00512821 
  187          176.59388    147.66963   0.00534759 
  176          171.97346    147.86484   0.00568182 
  197          168.43462    148.06094   0.00507614 
  165          165.83169    148.25792   0.00606061 
  164          163.9592     148.45579   0.00609756 
  177          162.82568    148.65455   0.00564972 
  153          162.13805    148.8542    0.00653595 
  157          161.64771    149.05475   0.00636943 
  192          161.44963    149.25621   0.00520833 
  185          161.65956    149.45856   0.00540541 
  174          162.26175    149.66182   0.00574713 
  144          162.9273     149.86599   0.00694444 
  171          163.08368    150.07107   0.00584795 
  185          162.769      150.27706   0.00540541 
  176          162.52389    150.48398   0.00568182 
  168          162.61284    150.69181   0.00595238 
  166          163.06146    150.90057   0.0060241 
  180          163.74076    151.11025   0.00555556 
  171          164.42549    151.32086   0.00584795 
  173          165.05422    151.53241   0.00578035 
  157          165.32333    151.74489   0.00636943 
  197          164.97695    151.95831   0.00507614 
  165          164.48292    152.17267   0.00606061 
  176          164.25743    152.38798   0.00568182 
  153          164.38048    152.60423   0.00653595 
  182          164.78319    152.82143   0.00549451 
  186          165.29496    153.03959   0.00537634 
  169          165.72697    153.2587    0.00591716 
  178          166.15442    153.47878   0.00561798 
  165          166.74683    153.69981   0.00606061 
  185          167.58313    153.92181   0.00540541 
  187          168.72587    154.14478   0.00534759 
  187          170.27333    154.36873   0.00534759 
  214          172.36243    154.59364   0.0046729 
  184          175.11466    154.81954   0.00543478 
  164          178.44692    155.04642   0.00609756 
  179          181.91945    155.27428   0.00558659 
  212          184.63658    155.50313   0.00471698 
  204          186.43553    155.73296   0.00490196 
  181          188.59828    155.9638    0.00552486 
  191          191.29593    156.19563   0.0052356 
  206          193.44716    156.42845   0.00485437 
  189          194.37325    156.66229   0.00529101 
  192          195.18665    156.89712   0.00520833 
  192          196.81031    157.13297   0.00520833 
  191          198.43716    157.36983   0.0052356 
  204          198.39114    157.60771   0.00490196 
  237          196.78637    157.8466    0.00421941 
  238          195.45924    158.08652   0.00420168 
  264          195.75617    158.32746   0.00378788 
  225          198.12722    158.56943   0.00444444 
  228          202.43922    158.81243   0.00438596 
  226          207.75172    159.05646   0.00442478 
  217          212.48495    159.30154   0.00460829 
  224          215.39429    159.54765   0.00446429 
  222          216.53804    159.79481   0.0045045 
  228          217.49256    160.04302   0.00438596 
  230          219.48444    160.29228   0.00434783 
  239          223.0261     160.54259   0.0041841 
  257          227.99712    160.79396   0.00389105 
  254          236.28552    161.04639   0.00393701 
  231          253.16353    161.29988   0.004329  
  309          284.92457    161.55444   0.00323625 
  307          330.4088     161.81007   0.00325733 
  311          352.89928    162.06677   0.00321543 
  299          320.28994    162.32456   0.00334448 
  337          278.73138    162.58342   0.00296736 
  327          253.97354    162.84336   0.0030581 
  328          243.44102    163.1044    0.00304878 
  299          240.14916    163.36652   0.00334448 
  285          239.84155    163.62973   0.00350877 
  299          241.81112    163.89405   0.00334448 
  242          246.11613    164.15946   0.00413223 
  298          251.47223    164.42598   0.0033557 
  264          255.83294    164.6936    0.00378788 
  308          259.69318    164.96233   0.00324675 
  280          267.16615    165.23218   0.00357143 
  289          282.8938     165.50314   0.00346021 
  308          309.3533     165.77523   0.00324675 
  349          337.66751    166.04844   0.00286533 
  362          342.93538    166.32277   0.00276243 
  351          333.62696    166.59824   0.002849  
  375          331.12749    166.87484   0.00266667 
  409          337.67038    167.15257   0.00244499 
  429          351.84108    167.43145   0.002331  
  432          374.57819    167.71147   0.00231481 
  489          409.51758    167.99264   0.00204499 
  558          462.9603     168.27496   0.00179211 
  632          535.86302    168.55844   0.00158228 
  736          604.05803    168.84307   0.0013587 
  854          646.7592     169.12887   0.00117096 
  1053         702.01928    169.41583   0.00094967 
  1281         806.74698    169.70395   0.00078064 
  1693         997.9423     169.99325   0.00059067 
  2324         1357.70718   170.28373   0.00043029 
  3402         2065.25908   170.57538   0.00029394 
  5433         3394.16639   170.86822   0.00018406 
  8527         5458.76254   171.16224   0.00011727 
  11779        7125.94593   171.45745   0.0000849 
  12522        6199.26077   171.75386   0.00007986 
  10422        4047.03439   172.05146   0.00009595 
  7934         2473.97119   172.35026   0.00012604 
  5815         1607.41544   172.65026   0.00017197 
  4232         1178.63333   172.95148   0.00023629 
  3089         967.14045    173.2539    0.00032373 
  2454         845.72147    173.55753   0.0004075 
  1981         767.6221     173.86239   0.0005048 
  1745         733.42384    174.16846   0.00057307 
  1649         747.7046     174.47576   0.00060643 
  1736         825.79595    174.78429   0.00057604 
  1962         1015.79636   175.09405   0.00050968 
  2513         1421.07255   175.40505   0.00039793 
  3510         2178.02858   175.71729   0.0002849 
  4910         3249.69732   176.03077   0.00020367 
  6085         3785.46096   176.34549   0.00016434 
  6192         3006.29488   176.66147   0.0001615 
  5056         1969.94128   176.9787    0.00019778 
  3799         1301.93765   177.29718   0.00026323 
  2834         967.3465     177.61693   0.00035286 
  2124         838.78978    177.93795   0.00047081 
  1548         835.7626     178.26023   0.00064599 
  1126         918.48759    178.58378   0.0008881 
  894          1022.52517   178.90861   0.00111857 
  795          1012.6       179.23472   0.00125786 
  646          855.95824    179.56212   0.00154799 
  547          676.46662    179.8908    0.00182815 
  460          542.32088    180.22077   0.00217391 
  434          454.88111    180.55204   0.00230415 
  397          400.58386    180.8846    0.00251889 
  327          367.63856    181.21846   0.0030581 
  364          348.39207    181.55364   0.00274725 
  330          337.94217    181.89012   0.0030303 
  307          332.87091    182.22791   0.00325733 
  319          333.64349    182.56702   0.0031348 
  295          344.48063    182.90746   0.00338983 
  279          371.23392    183.24921   0.00358423 
  262          420.44834    183.5923    0.00381679 
  263          493.19753    183.93671   0.00380228 
  251          562.78359    184.28247   0.00398406 
  288          564.19835    184.62956   0.00347222 
  260          491.03602    184.978     0.00384615 
  240          408.10832    185.32778   0.00416667 
  199          347.27969    185.67892   0.00502513 
  249          308.52947    186.03141   0.00401606 
  211          284.91863    186.38525   0.00473934 
  230          270.67394    186.74047   0.00434783 
  242          262.38911    187.09705   0.00413223 
  218          257.78745    187.45499   0.00458716 
  238          254.90256    187.81432   0.00420168 
  230          253.06365    188.17502   0.00434783 
  238          253.05869    188.5371    0.00420168 
  236          257.05879    188.90058   0.00423729 
  223          268.86573    189.26544   0.0044843 
  211          293.84812    189.63169   0.00473934 
  236          336.18777    189.99934   0.00423729 
  234          380.59579    190.3684    0.0042735 
  228          374.95499    190.73886   0.00438596 
  232          326.37557    191.11073   0.00431034 
  221          284.8121     191.48401   0.00452489 
  224          260.64602    191.85871   0.00446429 
  208          248.52629    192.23483   0.00480769 
  199          242.98835    192.61238   0.00502513 
  191          241.223      192.99136   0.0052356 
  213          242.25197    193.37177   0.00469484 
  215          245.98057    193.75362   0.00465116 
  200          252.83072    194.13691   0.005     
  198          264.17231    194.52164   0.00505051 
  176          283.92261    194.90783   0.00568182 
  201          320.90533    195.29547   0.00497512 
#--eof--eof--eof--eof--eof--eof--eof--eof--eof--eof--eof--eof--eof--eof--eof--#


# start Validation Reply Form
_vrf_PLAT741_QPABAT1ug3_phase_1 # for all atoms in 1_quartz
;
PROBLEM: Bond Calculation Missing s.u.
RESPONSE: atomic positions not refined
;
_vrf_PLAT741_QPABAT1ug3_phase_3 # for all atoms in 3_pyrrhotite
;
PROBLEM: Bond Calculation Missing s.u.
RESPONSE: atomic positions not refined
;
_vrf_PLAT741_QPABAT1ug3_phase_4 # for all atoms in 4_rutile
;
PROBLEM: Bond Calculation Missing s.u.
RESPONSE: atomic positions not refined
;
_vrf_PLAT741_QPABAT1ug3_phase_2 # for all atoms in 2_albite
;
PROBLEM: Bond Calculation Missing s.u.
RESPONSE: atomic positions not refined
;
_vrf_PLAT155_QPABAT1ug3_phase_2 # for 2_albite
;
PROBLEM: s.u. Small or Missing, The Triclinic Unitcell is NOT reduced.
RESPONSE: unit cell not refined
;
_vrf_PLAT141_QPABAT1ug3_phase_2 # for 2_albite
;
PROBLEM: s.u. Small or Missing, The Triclinic Unitcell is NOT reduced.
RESPONSE: unit cell not refined
;
_vrf_PLAT142_QPABAT1ug3_phase_2 # for 2_albite
;
PROBLEM: s.u. Small or Missing, The Triclinic Unitcell is NOT reduced.
RESPONSE: unit cell not refined
;
_vrf_PLAT143_QPABAT1ug3_phase_2 # for 2_albite
;
PROBLEM: s.u. Small or Missing, The Triclinic Unitcell is NOT reduced.
RESPONSE: unit cell not refined
;
_vrf_PLAT144_QPABAT1ug3_phase_2 # for 2_albite
;
PROBLEM: s.u. Small or Missing, The Triclinic Unitcell is NOT reduced.
RESPONSE: unit cell not refined
;
_vrf_PLAT145_QPABAT1ug3_phase_2 # for 2_albite
;
PROBLEM: s.u. Small or Missing, The Triclinic Unitcell is NOT reduced.
RESPONSE: unit cell not refined
;
_vrf_PLAT146_QPABAT1ug3_phase_2 # for 2_albite
;
PROBLEM: s.u. Small or Missing, The Triclinic Unitcell is NOT reduced.
RESPONSE: unit cell not refined
;
_vrf_PLAT148_QPABAT1ug3_phase_3 # 3_pyrrhotite
;
PROBLEM: s.u. on the a-Axis and b-Axis is (Too) Large 
RESPONSE: untreated sample, s.u. expected to be high
;
_vrf_PLAT151_QPABAT1ug3_phase_2
;
PROBLEM: No s.u. (esd) Given on Volume ..................     Please Do !  
RESPONSE: unit cell not refined
;
# end Validation Reply Form
