# Supplementary material for: Preparation of pyrite concentrate powder from the Thackaringa mine for quantitative phase analysis using X-ray diffraction
Source: J Appl Crystallogr. 2022 Nov 29;55(Pt 6):1572–82. doi: 10.1107/S1600576722009888 (PMC9721321; doi:10.1107/S1600576722009888)
Supplement: Supplementary file 5 [file j-55-01572-sup5.cif]

data_NEW1minmill_publ
_audit_creation_method  "created in GSAS-II"
_audit_creation_date  2021-08-04T18:19
_audit_author_name  "McDougall, Hamish"
_audit_update_record
   "2021-08-04T18:19  Initial software-generated CIF"
_pd_block_id  2021-08-04T18:19|NEW1minmill|McDougallHamish|Overall
# GSAS-II edited template follows Publication_Template
#=============================================================================
# this information describes the project, paper etc. for the CIF             #
# Acta Cryst. Section C papers and editorial correspondence is generated     #
# from the information in this section                                       #
#                                                                            #
#   (from)   CIF submission form for Rietveld refinements (Acta Cryst. C)    #
#                                                 Version 14 December 1998   #
#=============================================================================
# 1. SUBMISSION DETAILS

_publ_contact_author_name            "Suzanne Neville, Vanessa Peterson, Christophe Didier"   # Name of author for correspondence
_publ_contact_author_address             # Address of author for correspondence
; ?
;
_publ_contact_author_email           "s.neville@unsw.edu.au; vanessa.peterson@ansto.gov.au; drchristophedidier@gmail.com"
_publ_contact_author_fax             ?
_publ_contact_author_phone           ?

_publ_contact_letter
; ?
;
   
_publ_requested_journal              ?
_publ_requested_coeditor_name        ?
_publ_requested_category             ?   # Acta C: one of CI/CM/CO/FI/FM/FO

#==============================================================================

# 2. PROCESSING SUMMARY (IUCr Office Use Only)

_journal_data_validation_number      ?

_journal_date_recd_electronic        ?
_journal_date_to_coeditor            ?
_journal_date_from_coeditor          ?
_journal_date_accepted               ?
_journal_date_printers_first         ?
_journal_date_printers_final         ?
_journal_date_proofs_out             ?
_journal_date_proofs_in              ?
_journal_coeditor_name               ?
_journal_coeditor_code               ?
_journal_coeditor_notes
; ?
;
_journal_techeditor_code             ?
_journal_techeditor_notes
; ?
;
_journal_coden_ASTM                  ?
_journal_name_full                   ?
_journal_year                        ?
_journal_volume                      ?
_journal_issue                       ?
_journal_page_first                  ?
_journal_page_last                   ?
_journal_paper_category              ?
_journal_suppl_publ_number           ?
_journal_suppl_publ_pages            ?

#==============================================================================

# 3. TITLE AND AUTHOR LIST

_publ_section_title
; ?
;
_publ_section_title_footnote
; ?
;         
 
# The loop structure below should contain the names and addresses of all 
# authors, in the required order of publication. Repeat as necessary.

loop_
	_publ_author_name
        _publ_author_footnote
	_publ_author_address
 ?                                   #<--'Last name, first name' 
; ?
;
; ?
;

#==============================================================================

# 4. TEXT

_publ_section_synopsis
;  ?
;
_publ_section_abstract                         
; ?
;          
_publ_section_comment                          
; ?
;
_publ_section_exptl_prep      # Details of the preparation of the sample(s)
                              # should be given here. 
; ?
;
_publ_section_exptl_refinement                  
; ?
;
_publ_section_references
; ?
;
_publ_section_figure_captions
; ?
;
_publ_section_acknowledgements
; ?
;

#=============================================================================
# 5. OVERALL REFINEMENT & COMPUTING DETAILS

_refine_special_details
; ?
;
_pd_proc_ls_special_details
; ?
;

# The following items are used to identify the programs used.
_computing_molecular_graphics     ?
_computing_publication_material   ?

_refine_ls_weighting_scheme       ?        
_refine_ls_weighting_details      ?
_refine_ls_hydrogen_treatment     ?        
_refine_ls_extinction_method      ?        
_refine_ls_extinction_coef        ?         
_refine_ls_number_constraints     ?        

_refine_ls_restrained_S_all       ?        
_refine_ls_restrained_S_obs       ?

#==============================================================================
# 6. SAMPLE PREPARATION DATA

# (In the unusual case where multiple samples are used in a single
#  Rietveld study, this information should be moved into the phase
#  blocks)

# The following three fields describe the preparation of the material.
# The cooling rate is in K/min.  The pressure at which the sample was  
# prepared is in kPa.  The temperature of preparation is in K.
               
_pd_prep_cool_rate                N/A        
_pd_prep_pressure                 101.3        
_pd_prep_temperature              298          

_pd_char_colour                   ?       # use ICDD colour descriptions

data_NEW1minmill_overall
_pd_proc_info_datetime  2021-08-04T18:19
_pd_calc_method  "Rietveld Refinement"
_computing_structure_refinement
   "GSAS-II (Toby & Von Dreele, J. Appl. Cryst. 46, 544-549, 2013)"
_refine_ls_number_parameters  27
_refine_ls_goodness_of_fit_all  3.078
_refine_ls_shift/su_max  4.0766

# OVERALL WEIGHTED R-FACTOR
_refine_ls_wR_factor_obs  0.13200
_refine_ls_matrix_type  full
# POINTERS TO PHASE AND HISTOGRAM BLOCKS
loop_   _pd_phase_block_id
  2021-08-04T18:19|NEW1minmill|phase_0|McDougallHamish
  2021-08-04T18:19|NEW1minmill|phase_2|McDougallHamish
  2021-08-04T18:19|NEW1minmill|phase_4|McDougallHamish
  2021-08-04T18:19|NEW1minmill|phase_1|McDougallHamish
  2021-08-04T18:19|NEW1minmill|phase_3|McDougallHamish
_pd_block_diffractogram_id
;
2021-08-04T18:19|NEW1minmill|McDougallHamish|PANalytical,Co-EmpyreanII_hist_0
;

data_NEW1minmill_phase_0
# Information for phase 0
_pd_block_id  2021-08-04T18:19|NEW1minmill|phase_0|McDougallHamish
# GSAS-II edited template follows Phase_Template
#==============================================================================
# 7. CHEMICAL, STRUCTURAL AND CRYSTAL DATA

_pd_char_particle_morphology      ?

_chemical_name_systematic
; ?
;
_chemical_name_common             ?
_chemical_formula_moiety          ?        
_chemical_formula_structural      ?        
_chemical_formula_analytical      ?
_chemical_melting_point           ?
_chemical_compound_source         ?       # for minerals and 
                                          # natural products
_symmetry_space_group_name_Hall   ?

_exptl_crystal_F_000               ?
_exptl_crystal_density_meas        ?
_exptl_crystal_density_method      ?

_cell_measurement_temperature     300        

_cell_special_details
; ?
;

_geom_special_details             ?

# The following item identifies the program(s) used (if appropriate).
_computing_structure_solution     ?        

#==============================================================================

# 8. Phase information from GSAS-II


# phase info for FeS2 follows
_pd_phase_name  FeS2
_cell_length_a  5.41977(4)
_cell_length_b  5.41977(4)
_cell_length_c  5.41977(4)
_cell_angle_alpha  90
_cell_angle_beta   90
_cell_angle_gamma  90
_cell_volume  159.200(4)
_exptl_crystal_density_diffrn  5.0053
_symmetry_cell_setting  cubic
_symmetry_space_group_name_H-M  "P a -3"
loop_
    _space_group_symop_id
    _space_group_symop_operation_xyz
     1  x,y,z
     2  z,x,y
     3  y,z,x
     4  1/2+x,y,1/2-z
     5  1/2-z,1/2+x,y
     6  y,1/2-z,1/2+x
     7  -z,1/2+x,1/2-y
     8  1/2-y,-z,1/2+x
     9  1/2+y,1/2-z,-x
    10  -x,1/2+y,1/2-z
    11  1/2-z,-x,1/2+y
    12  1/2+x,1/2-y,-z
    13  -x,-y,-z
    14  -z,-x,-y
    15  -y,-z,-x
    16  1/2-x,-y,1/2+z
    17  1/2+z,1/2-x,-y
    18  -y,1/2+z,1/2-x
    19  z,1/2-x,1/2+y
    20  1/2+y,z,1/2-x
    21  1/2-y,1/2+z,x
    22  x,1/2-y,1/2+z
    23  1/2+z,x,1/2-y
    24  1/2-x,1/2+y,z

# ATOMIC COORDINATES AND DISPLACEMENT PARAMETERS
loop_ 
   _atom_site_label
   _atom_site_type_symbol
   _atom_site_fract_x
   _atom_site_fract_y
   _atom_site_fract_z
   _atom_site_occupancy
   _atom_site_adp_type
   _atom_site_U_iso_or_equiv
   _atom_site_symmetry_multiplicity
Fe1    Fe   0.00000     0.00000     0.00000     1.000      Uiso 0.010      4   
S2     S    0.38589     0.38589     0.38589     1.000      Uiso 0.010      8   

loop_  _atom_type_symbol _atom_type_number_in_cell
        _atom_type_scat_Cromer_Mann_a1 _atom_type_scat_Cromer_Mann_a2 _atom_type_scat_Cromer_Mann_a3
        _atom_type_scat_Cromer_Mann_a4 _atom_type_scat_Cromer_Mann_b1 _atom_type_scat_Cromer_Mann_b2
        _atom_type_scat_Cromer_Mann_b3 _atom_type_scat_Cromer_Mann_b4 _atom_type_scat_Cromer_Mann_c
        _atom_type_scat_length_neutron _atom_type_scat_source
  Fe   4      11.7695    7.3573     3.5222     2.3045     4.7611     0.3072     15.3535    76.8805    1.0369     0.945
      https://subversion.xray.aps.anl.gov/pyGSAS/trunk/atmdata.py
  S    8      6.9053     5.2034     1.4379     1.5863     1.4679     22.2151    0.2536     56.172     0.8669     0.2847
      https://subversion.xray.aps.anl.gov/pyGSAS/trunk/atmdata.py

# Note that Z affects _cell_formula_sum and _weight
_cell_formula_units_Z  4
_chemical_formula_sum  "Fe S2"
_chemical_formula_weight  119.97

# MOLECULAR GEOMETRY
loop_
   _geom_bond_atom_site_label_1
   _geom_bond_atom_site_label_2
   _geom_bond_distance
   _geom_bond_site_symmetry_1
   _geom_bond_site_symmetry_2
   _geom_bond_publ_flag
  Fe1    S2     2.26694      1_555    4_455 yes
  Fe1    S2     2.26694      1_555    5_545 yes
  Fe1    S2     2.26694      1_555    6_554 yes
  Fe1    S2     2.26694      1_555    7_545 yes
  Fe1    S2     2.26694      1_555    8_554 yes
  Fe1    S2     2.26694      1_555    9_455 yes
  S2     Fe1    2.26694      1_555    4_555 yes
  S2     Fe1    2.26694      1_555    5_555 yes
  S2     Fe1    2.26694      1_555    6_555 yes
  S2     S2     2.14245      1_555   13_666 yes
_pd_proc_ls_pref_orient_corr
   "March-Dollase correction coef. = 1.000 axis = [0, 0, 1]"
_pd_proc_ls_profile_function
;
  Crystallite size in microns with "isotropic" model:
  parameters: Size, G/L mix
    0.2413(26), 1.000, 
  Microstrain, "isotropic" model (10^6^ * delta Q/Q)
    parameters: Mustrain, G/L mix
    0.000, 1.000, 

;

data_NEW1minmill_phase_2
# Information for phase 2
_pd_block_id  2021-08-04T18:19|NEW1minmill|phase_2|McDougallHamish
# GSAS-II edited template follows Phase_Template
#==============================================================================
# 7. CHEMICAL, STRUCTURAL AND CRYSTAL DATA

_pd_char_particle_morphology      ?

_chemical_name_systematic
; ?
;
_chemical_name_common             ?
_chemical_formula_moiety          ?        
_chemical_formula_structural      ?        
_chemical_formula_analytical      ?
_chemical_melting_point           ?
_chemical_compound_source         ?       # for minerals and 
                                          # natural products
_symmetry_space_group_name_Hall   ?

_exptl_crystal_F_000               ?
_exptl_crystal_density_meas        ?
_exptl_crystal_density_method      ?

_cell_measurement_temperature     300        

_cell_special_details
; ?
;

_geom_special_details             ?

# The following item identifies the program(s) used (if appropriate).
_computing_structure_solution     ?        

#==============================================================================

# 8. Phase information from GSAS-II


# phase info for NaAlSi3O8 follows
_pd_phase_name  NaAlSi3O8
_cell_length_a  8.137
_cell_length_b  12.785
_cell_length_c  7.1583
_cell_angle_alpha  94.26
_cell_angle_beta   116.6
_cell_angle_gamma  87.71
_cell_volume  664.008
_exptl_crystal_density_diffrn  2.6230
_symmetry_cell_setting  triclinic
_symmetry_space_group_name_H-M  "C -1"
loop_
    _space_group_symop_id
    _space_group_symop_operation_xyz
     1  x,y,z
     2  -x,-y,-z
     3  1/2+x,1/2+y,z
     4  1/2-x,1/2-y,-z

# ATOMIC COORDINATES AND DISPLACEMENT PARAMETERS
loop_ 
   _atom_site_label
   _atom_site_type_symbol
   _atom_site_fract_x
   _atom_site_fract_y
   _atom_site_fract_z
   _atom_site_occupancy
   _atom_site_adp_type
   _atom_site_U_iso_or_equiv
   _atom_site_symmetry_multiplicity
Al1    Al3+ 0.00887     0.16846     0.20805     1.000      Uani 0.007      4   
Si1    Si4+ 0.00375     0.82051     0.23737     1.000      Uani 0.006      4   
Si2    Si4+ 0.69162     0.11021     0.31466     1.000      Uani 0.006      4   
Si3    Si4+ 0.68129     0.88190     0.36076     1.000      Uani 0.006      4   
Na1    Na1+ 0.26799     0.98865     0.14650     1.000      Uani 0.031      4   
O1     O2-  0.00490     0.13103     0.96660     1.000      Uani 0.012      4   
O2     O2-  0.59176     0.99756     0.28040     1.000      Uani 0.008      4   
O3     O2-  0.81230     0.10966     0.19010     1.000      Uani 0.014      4   
O4     O2-  0.82000     0.85101     0.25870     1.000      Uani 0.018      4   
O5     O2-  0.01288     0.30238     0.27060     1.000      Uani 0.011      4   
O6     O2-  0.02329     0.69368     0.22910     1.000      Uani 0.011      4   
O7     O2-  0.20780     0.10896     0.38900     1.000      Uani 0.011      4   
O8     O2-  0.18400     0.86817     0.43620     1.000      Uani 0.012      4   

loop_
   _atom_site_aniso_label
   _atom_site_aniso_U_11
   _atom_site_aniso_U_22
   _atom_site_aniso_U_33
   _atom_site_aniso_U_12
   _atom_site_aniso_U_13
   _atom_site_aniso_U_23
Al1    0.0074      0.0068      0.0061      -0.0009     0.0031      0.0004      
Si1    0.0068      0.0065      0.0055      0.0011      0.0030      0.0008      
Si2    0.0061      0.0055      0.0073      -0.0002     0.0025      0.0004      
Si3    0.0060      0.0055      0.0074      0.0006      0.0028      0.0009      
Na1    0.0136      0.0471      0.0315      -0.0050     0.0084      -0.0219     
O1     0.0164      0.0122      0.0074      -0.0002     0.0067      0.0014      
O2     0.0074      0.0056      0.0119      0.0003      0.0033      0.0020      
O3     0.0117      0.0130      0.0162      -0.0040     0.0093      -0.0017     
O4     0.0134      0.0179      0.0216      0.0046      0.0129      0.0020      
O5     0.0103      0.0076      0.0150      -0.0020     0.0052      -0.0009     
O6     0.0101      0.0071      0.0145      0.0022      0.0034      0.0012      
O7     0.0120      0.0129      0.0080      0.0024      0.0013      0.0015      
O8     0.0140      0.0140      0.0084      -0.0026     -0.0002     -0.0006     

loop_  _atom_type_symbol _atom_type_number_in_cell
        _atom_type_scat_Cromer_Mann_a1 _atom_type_scat_Cromer_Mann_a2 _atom_type_scat_Cromer_Mann_a3
        _atom_type_scat_Cromer_Mann_a4 _atom_type_scat_Cromer_Mann_b1 _atom_type_scat_Cromer_Mann_b2
        _atom_type_scat_Cromer_Mann_b3 _atom_type_scat_Cromer_Mann_b4 _atom_type_scat_Cromer_Mann_c
        _atom_type_scat_length_neutron _atom_type_scat_source
  Al   4      ?          ?          ?          ?          ?          ?          ?          ?          ?          ?
      https://subversion.xray.aps.anl.gov/pyGSAS/trunk/atmdata.py
  Na   4      ?          ?          ?          ?          ?          ?          ?          ?          ?          ?
      https://subversion.xray.aps.anl.gov/pyGSAS/trunk/atmdata.py
  O    32     ?          ?          ?          ?          ?          ?          ?          ?          ?          ?
      https://subversion.xray.aps.anl.gov/pyGSAS/trunk/atmdata.py
  Si   12     ?          ?          ?          ?          ?          ?          ?          ?          ?          ?
      https://subversion.xray.aps.anl.gov/pyGSAS/trunk/atmdata.py

# Note that Z affects _cell_formula_sum and _weight
_cell_formula_units_Z  4
_chemical_formula_sum  "Al Na O8 Si3"
_chemical_formula_weight  262.22

# MOLECULAR GEOMETRY
loop_
   _geom_bond_atom_site_label_1
   _geom_bond_atom_site_label_2
   _geom_bond_distance
   _geom_bond_site_symmetry_1
   _geom_bond_site_symmetry_2
   _geom_bond_publ_flag
  Al1    O1     1.74519      1_555    1_554 yes
  Al1    O3     1.7429       1_555    1_455 yes
  Al1    O5     1.73509      1_555    1_555 yes
  Al1    O7     1.74556      1_555    1_555 yes
  Si1    O1     1.59985      1_555    2_566 yes
  Si1    O4     1.59997      1_555    1_455 yes
  Si1    O6     1.62225      1_555    1_555 yes
  Si1    O8     1.61907      1_555    1_555 yes
  Si2    O2     1.63011      1_555    1_545 yes
  Si2    O3     1.59435      1_555    1_555 yes
  Si2    O6     1.61836      1_555    3_545 yes
  Si2    O8     1.6168       1_555    2_666 yes
  Si3    O2     1.64718      1_555    1_555 yes
  Si3    O4     1.61975      1_555    1_555 yes
  Si3    O5     1.59682      1_555    3_555 yes
  Si3    O7     1.60203      1_555    2_666 yes
  Na1    O1     2.66887      1_555    1_564 yes
  Na1    O1     2.53079      1_555    2_566 yes
  Na1    O2     2.3704       1_555    1_555 yes
  Na1    O3     2.45321      1_555    2_665 yes
  Na1    O7     2.43384      1_555    1_565 yes
  O1     Al1    1.74519      1_555    1_556 yes
  O1     Si1    1.59985      1_555    2_566 yes
  O1     Na1    2.66887      1_555    1_546 yes
  O1     Na1    2.53079      1_555    2_566 yes
  O2     Si2    1.63011      1_555    1_565 yes
  O2     Si3    1.64718      1_555    1_555 yes
  O2     Na1    2.3704       1_555    1_555 yes
  O3     Al1    1.7429       1_555    1_655 yes
  O3     Si2    1.59435      1_555    1_555 yes
  O3     Na1    2.45321      1_555    2_665 yes
  O4     Si1    1.59997      1_555    1_655 yes
  O4     Si3    1.61975      1_555    1_555 yes
  O5     Al1    1.73509      1_555    1_555 yes
  O5     Si3    1.59682      1_555    3_445 yes
  O6     Si1    1.62225      1_555    1_555 yes
  O6     Si2    1.61836      1_555    3_455 yes
  O7     Al1    1.74556      1_555    1_555 yes
  O7     Si3    1.60203      1_555    2_666 yes
  O7     Na1    2.43384      1_555    1_545 yes
  O8     Si1    1.61907      1_555    1_555 yes
  O8     Si2    1.6168       1_555    2_666 yes

loop_
   _geom_angle_atom_site_label_1
   _geom_angle_atom_site_label_2
   _geom_angle_atom_site_label_3
   _geom_angle
   _geom_angle_site_symmetry_1
   _geom_angle_site_symmetry_2
   _geom_angle_site_symmetry_3
   _geom_angle_publ_flag
  O1     Al1    O3     102.836       1_554  1_555    1_455 yes
  O1     Al1    O5     116.047       1_554  1_555    1_555 yes
  O3     Al1    O5     112.215       1_455  1_555    1_555 yes
  O1     Al1    O7     104.004       1_554  1_555    1_555 yes
  O3     Al1    O7     111.151       1_455  1_555    1_555 yes
  O5     Al1    O7     110.14        1_555  1_555    1_555 yes
  O1     Si1    O4     109.433       2_566  1_555    1_455 yes
  O1     Si1    O6     112.47        2_566  1_555    1_555 yes
  O4     Si1    O6     108.187       1_455  1_555    1_555 yes
  O1     Si1    O8     107.176       2_566  1_555    1_555 yes
  O4     Si1    O8     111.446       1_455  1_555    1_555 yes
  O6     Si1    O8     108.16        1_555  1_555    1_555 yes
  O2     Si2    O3     111.144       1_545  1_555    1_555 yes
  O2     Si2    O6     104.24        1_545  1_555    3_545 yes
  O3     Si2    O6     112.114       1_555  1_555    3_545 yes
  O2     Si2    O8     106.97        1_545  1_555    2_666 yes
  O3     Si2    O8     111.591       1_555  1_555    2_666 yes
  O6     Si2    O8     110.422       3_545  1_555    2_666 yes
  O2     Si3    O4     107.269       1_555  1_555    1_555 yes
  O2     Si3    O5     105.914       1_555  1_555    3_555 yes
  O4     Si3    O5     110.224       1_555  1_555    3_555 yes
  O2     Si3    O7     108.565       1_555  1_555    2_666 yes
  O4     Si3    O7     110.208       1_555  1_555    2_666 yes
  O5     Si3    O7     114.328       3_555  1_555    2_666 yes
  Al1    O1     Si1    141.397       1_556  1_555    2_566 yes
  Si2    O2     Si3    130.019       1_565  1_555    1_555 yes
  Si2    O2     Na1    120.351       1_565  1_555    1_555 yes
  Si3    O2     Na1    108.811       1_555  1_555    1_555 yes
  Al1    O3     Si2    139.461       1_655  1_555    1_555 yes
  Si1    O4     Si3    161.151       1_655  1_555    1_555 yes
  Al1    O5     Si3    129.689       1_555  1_555    3_445 yes
  Si1    O6     Si2    135.676       1_555  1_555    3_455 yes
  Al1    O7     Si3    133.943       1_555  1_555    2_666 yes
  Si1    O8     Si2    151.747       1_555  1_555    2_666 yes
_pd_proc_ls_pref_orient_corr  none
_pd_proc_ls_profile_function
;
  Crystallite size in microns with "isotropic" model:
  parameters: Size, G/L mix
    0.177(14), 1.000, 
  Microstrain, "isotropic" model (10^6^ * delta Q/Q)
    parameters: Mustrain, G/L mix
    0.000, 1.000, 

;

data_NEW1minmill_phase_4
# Information for phase 4
_pd_block_id  2021-08-04T18:19|NEW1minmill|phase_4|McDougallHamish
# GSAS-II edited template follows Phase_Template
#==============================================================================
# 7. CHEMICAL, STRUCTURAL AND CRYSTAL DATA

_pd_char_particle_morphology      ?

_chemical_name_systematic
; ?
;
_chemical_name_common             ?
_chemical_formula_moiety          ?        
_chemical_formula_structural      ?        
_chemical_formula_analytical      ?
_chemical_melting_point           ?
_chemical_compound_source         ?       # for minerals and 
                                          # natural products
_symmetry_space_group_name_Hall   ?

_exptl_crystal_F_000               ?
_exptl_crystal_density_meas        ?
_exptl_crystal_density_method      ?

_cell_measurement_temperature     300        

_cell_special_details
; ?
;

_geom_special_details             ?

# The following item identifies the program(s) used (if appropriate).
_computing_structure_solution     ?        

#==============================================================================

# 8. Phase information from GSAS-II


# phase info for Pyrrhotite 4M follows
_pd_phase_name  "Pyrrhotite 4M"
_cell_length_a  11.904(12)
_cell_length_b  6.8784(21)
_cell_length_c  12.814(15)
_cell_angle_alpha  90
_cell_angle_beta   117.119(25)
_cell_angle_gamma  90
_cell_volume  933.92(25)
_exptl_crystal_density_diffrn  4.6045
_symmetry_cell_setting  monoclinic
_symmetry_space_group_name_H-M  "C 2/c"
loop_
    _space_group_symop_id
    _space_group_symop_operation_xyz
     1  x,y,z
     2  -x,y,1/2-z
     3  -x,-y,-z
     4  x,-y,1/2+z
     5  1/2+x,1/2+y,z
     6  1/2-x,1/2+y,1/2-z
     7  1/2-x,1/2-y,-z
     8  1/2+x,1/2-y,1/2+z

# ATOMIC COORDINATES AND DISPLACEMENT PARAMETERS
loop_ 
   _atom_site_label
   _atom_site_type_symbol
   _atom_site_fract_x
   _atom_site_fract_y
   _atom_site_fract_z
   _atom_site_occupancy
   _atom_site_adp_type
   _atom_site_U_iso_or_equiv
   _atom_site_symmetry_multiplicity
S1     S    0.01800     0.38330     0.11960     1.000      Uiso 0.010      8   
S2     S    0.02910     0.11420     0.63900     1.000      Uiso 0.010      8   
Fe3    Fe   0.10860     0.10250     0.49980     1.000      Uiso 0.010      8   
S4     S    0.23410     0.13550     0.38260     1.000      Uiso 0.010      8   
Fe5    Fe   0.24180     0.36600     0.24680     1.000      Uiso 0.010      8   
S6     S    0.26790     0.13400     0.12360     1.000      Uiso 0.010      8   
Fe7    Fe   0.38720     0.15000     0.01260     1.000      Uiso 0.010      8   
Fe8    Fe   0.00000     0.14720     0.25000     1.000      Uiso 0.010      4   

loop_  _atom_type_symbol _atom_type_number_in_cell
        _atom_type_scat_Cromer_Mann_a1 _atom_type_scat_Cromer_Mann_a2 _atom_type_scat_Cromer_Mann_a3
        _atom_type_scat_Cromer_Mann_a4 _atom_type_scat_Cromer_Mann_b1 _atom_type_scat_Cromer_Mann_b2
        _atom_type_scat_Cromer_Mann_b3 _atom_type_scat_Cromer_Mann_b4 _atom_type_scat_Cromer_Mann_c
        _atom_type_scat_length_neutron _atom_type_scat_source
  Fe   28     11.7695    7.3573     3.5222     2.3045     4.7611     0.3072     15.3535    76.8805    1.0369     0.945
      https://subversion.xray.aps.anl.gov/pyGSAS/trunk/atmdata.py
  S    32     6.9053     5.2034     1.4379     1.5863     1.4679     22.2151    0.2536     56.172     0.8669     0.2847
      https://subversion.xray.aps.anl.gov/pyGSAS/trunk/atmdata.py

# Note that Z affects _cell_formula_sum and _weight
_cell_formula_units_Z  4
_chemical_formula_sum  "Fe7 S8"
_chemical_formula_weight  647.41

# MOLECULAR GEOMETRY
loop_
   _geom_bond_atom_site_label_1
   _geom_bond_atom_site_label_2
   _geom_bond_distance
   _geom_bond_site_symmetry_1
   _geom_bond_site_symmetry_2
   _geom_bond_publ_flag
  S1     Fe3    2.49812      1_555    2_555 yes
  S1     Fe5    2.41036      1_555    1_555 yes
  S1     Fe7    2.39236      1_555    5_455 yes
  S1     Fe7    2.43697      1_555    7_555 yes
  S1     Fe8    2.40872      1_555    1_555 yes
  S2     Fe3    2.37128      1_555    1_555 yes
  S2     Fe3    2.32686      1_555    3_556 yes
  S2     Fe5    2.44121      1_555    7_556 yes
  S2     Fe7    2.36923      1_555    8_456 yes
  S2     Fe8    2.41356      1_555    3_556 yes
  Fe3    S1     2.49812      1_555    2_555 yes
  Fe3    S2     2.37128      1_555    1_555 yes
  Fe3    S2     2.32686      1_555    3_556 yes
  Fe3    S6     2.45285      1_555    4_556 yes
  S4     Fe5    2.38659      1_555    1_555 yes
  Fe5    S1     2.41036      1_555    1_555 yes
  Fe5    S2     2.44121      1_555    7_556 yes
  Fe5    S4     2.38659      1_555    1_555 yes
  Fe5    S6     2.36277      1_555    1_555 yes
  S6     Fe3    2.45285      1_555    4_555 yes
  S6     Fe5    2.36277      1_555    1_555 yes
  S6     Fe7    2.42773      1_555    1_555 yes
  S6     Fe7    2.39264      1_555    7_555 yes
  Fe7    S1     2.39236      1_555    5_545 yes
  Fe7    S1     2.43697      1_555    7_555 yes
  Fe7    S2     2.36923      1_555    8_555 yes
  Fe7    S6     2.42773      1_555    1_555 yes
  Fe7    S6     2.39264      1_555    7_555 yes
  Fe8    S1     2.40872      1_555    1_555 yes
  Fe8    S1     2.40872      1_555    2_555 yes
  Fe8    S2     2.41356      1_555    3_556 yes
  Fe8    S2     2.41356      1_555    4_555 yes
_pd_proc_ls_pref_orient_corr
   "March-Dollase correction coef. = 1.000 axis = [0, 0, 1]"
_pd_proc_ls_profile_function
;
  Crystallite size in microns with "isotropic" model:
  parameters: Size, G/L mix
    0.071(6), 1.000, 
  Microstrain, "isotropic" model (10^6^ * delta Q/Q)
    parameters: Mustrain, G/L mix
    0.000, 1.000, 

;

data_NEW1minmill_phase_1
# Information for phase 1
_pd_block_id  2021-08-04T18:19|NEW1minmill|phase_1|McDougallHamish
# GSAS-II edited template follows Phase_Template
#==============================================================================
# 7. CHEMICAL, STRUCTURAL AND CRYSTAL DATA

_pd_char_particle_morphology      ?

_chemical_name_systematic
; ?
;
_chemical_name_common             ?
_chemical_formula_moiety          ?        
_chemical_formula_structural      ?        
_chemical_formula_analytical      ?
_chemical_melting_point           ?
_chemical_compound_source         ?       # for minerals and 
                                          # natural products
_symmetry_space_group_name_Hall   ?

_exptl_crystal_F_000               ?
_exptl_crystal_density_meas        ?
_exptl_crystal_density_method      ?

_cell_measurement_temperature     300        

_cell_special_details
; ?
;

_geom_special_details             ?

# The following item identifies the program(s) used (if appropriate).
_computing_structure_solution     ?        

#==============================================================================

# 8. Phase information from GSAS-II


# phase info for SiO2 follows
_pd_phase_name  SiO2
_cell_length_a  4.9162(4)
_cell_length_b  4.9162(4)
_cell_length_c  5.4061(4)
_cell_angle_alpha  90
_cell_angle_beta   90
_cell_angle_gamma  120
_cell_volume  113.154(10)
_exptl_crystal_density_diffrn  2.6452
_symmetry_cell_setting  trigonal
_symmetry_space_group_name_H-M  "P 32 2 1"
loop_
    _space_group_symop_id
    _space_group_symop_operation_xyz
     1  x,y,z
     2  -y,x-y,2/3+z
     3  y-x,-x,1/3+z
     4  y,x,-z
     5  -x,y-x,2/3-z
     6  x-y,-y,1/3-z

# ATOMIC COORDINATES AND DISPLACEMENT PARAMETERS
loop_ 
   _atom_site_label
   _atom_site_type_symbol
   _atom_site_fract_x
   _atom_site_fract_y
   _atom_site_fract_z
   _atom_site_occupancy
   _atom_site_adp_type
   _atom_site_U_iso_or_equiv
   _atom_site_symmetry_multiplicity
Si1    Si4+ 0.47000     0.00000     0.66670     1.000      Uani 0.006      3   
O1     O2-  0.41460     0.26780     0.78543     1.000      Uani 0.011      6   

loop_
   _atom_site_aniso_label
   _atom_site_aniso_U_11
   _atom_site_aniso_U_22
   _atom_site_aniso_U_33
   _atom_site_aniso_U_12
   _atom_site_aniso_U_13
   _atom_site_aniso_U_23
Si1    0.0073      0.0059      0.0053      0.0029      0.0003      0.0006      
O1     0.0120      0.0105      0.0118      0.0065      -0.0029     -0.0040     

loop_  _atom_type_symbol _atom_type_number_in_cell
        _atom_type_scat_Cromer_Mann_a1 _atom_type_scat_Cromer_Mann_a2 _atom_type_scat_Cromer_Mann_a3
        _atom_type_scat_Cromer_Mann_a4 _atom_type_scat_Cromer_Mann_b1 _atom_type_scat_Cromer_Mann_b2
        _atom_type_scat_Cromer_Mann_b3 _atom_type_scat_Cromer_Mann_b4 _atom_type_scat_Cromer_Mann_c
        _atom_type_scat_length_neutron _atom_type_scat_source
  O    6      ?          ?          ?          ?          ?          ?          ?          ?          ?          ?
      https://subversion.xray.aps.anl.gov/pyGSAS/trunk/atmdata.py
  Si   3      ?          ?          ?          ?          ?          ?          ?          ?          ?          ?
      https://subversion.xray.aps.anl.gov/pyGSAS/trunk/atmdata.py

# Note that Z affects _cell_formula_sum and _weight
_cell_formula_units_Z  3
_chemical_formula_sum  "O2 Si"
_chemical_formula_weight  60.08

# MOLECULAR GEOMETRY
loop_
   _geom_bond_atom_site_label_1
   _geom_bond_atom_site_label_2
   _geom_bond_distance
   _geom_bond_site_symmetry_1
   _geom_bond_site_symmetry_2
   _geom_bond_publ_flag
  Si1    O1     1.60563      1_555    1_555 yes
  Si1    O1     1.61187      1_555    2_654 yes
  Si1    O1     1.61161      1_555    5_656 yes
  Si1    O1     1.60577      1_555    6_556 yes
  O1     Si1    1.60563      1_555    1_555 yes
  O1     Si1    1.61187      1_555    3_665 yes
  O1     Si1    1.61161      1_555    5_666 yes

loop_
   _geom_angle_atom_site_label_1
   _geom_angle_atom_site_label_2
   _geom_angle_atom_site_label_3
   _geom_angle
   _geom_angle_site_symmetry_1
   _geom_angle_site_symmetry_2
   _geom_angle_site_symmetry_3
   _geom_angle_publ_flag
  O1     Si1    O1     110.252       1_555  1_555    2_654 yes
  O1     Si1    O1     108.754       1_555  1_555    5_656 yes
  O1     Si1    O1     109.677       2_654  1_555    5_656 yes
  O1     Si1    O1     109.158       1_555  1_555    6_556 yes
  O1     Si1    O1     108.734       2_654  1_555    6_556 yes
  O1     Si1    O1     110.258       5_656  1_555    6_556 yes
  Si1    O1     Si1    143.831       1_555  1_555    3_665 yes
  Si1    O1     Si1    143.835       1_555  1_555    5_666 yes
  Si1    O1     Si1    0.009         3_665  1_555    5_666 yes
_pd_proc_ls_pref_orient_corr
   "March-Dollase correction coef. = 1.000 axis = [0, 0, 1]"
_pd_proc_ls_profile_function
;
  Crystallite size in microns with "isotropic" model:
  parameters: Size, G/L mix
    0.220(14), 1.000, 
  Microstrain, "isotropic" model (10^6^ * delta Q/Q)
    parameters: Mustrain, G/L mix
    0.000, 1.000, 

;

data_NEW1minmill_phase_3
# Information for phase 3
_pd_block_id  2021-08-04T18:19|NEW1minmill|phase_3|McDougallHamish
# GSAS-II edited template follows Phase_Template
#==============================================================================
# 7. CHEMICAL, STRUCTURAL AND CRYSTAL DATA

_pd_char_particle_morphology      ?

_chemical_name_systematic
; ?
;
_chemical_name_common             ?
_chemical_formula_moiety          ?        
_chemical_formula_structural      ?        
_chemical_formula_analytical      ?
_chemical_melting_point           ?
_chemical_compound_source         ?       # for minerals and 
                                          # natural products
_symmetry_space_group_name_Hall   ?

_exptl_crystal_F_000               ?
_exptl_crystal_density_meas        ?
_exptl_crystal_density_method      ?

_cell_measurement_temperature     300        

_cell_special_details
; ?
;

_geom_special_details             ?

# The following item identifies the program(s) used (if appropriate).
_computing_structure_solution     ?        

#==============================================================================

# 8. Phase information from GSAS-II


# phase info for TiO2 follows
_pd_phase_name  TiO2
_cell_length_a  4.5994(25)
_cell_length_b  4.5994(25)
_cell_length_c  2.9601(22)
_cell_angle_alpha  90
_cell_angle_beta   90
_cell_angle_gamma  90
_cell_volume  62.62(5)
_exptl_crystal_density_diffrn  4.2373
_symmetry_cell_setting  tetragonal
_symmetry_space_group_name_H-M  "P 42/m n m"
loop_
    _space_group_symop_id
    _space_group_symop_operation_xyz
     1  x,y,z
     2  1/2-y,1/2+x,1/2+z
     3  -x,-y,z
     4  1/2+y,1/2-x,1/2+z
     5  1/2-x,1/2+y,1/2+z
     6  -y,-x,z
     7  1/2+x,1/2-y,1/2+z
     8  y,x,z
     9  -x,-y,-z
    10  1/2+y,1/2-x,1/2-z
    11  x,y,-z
    12  1/2-y,1/2+x,1/2-z
    13  1/2+x,1/2-y,1/2-z
    14  y,x,-z
    15  1/2-x,1/2+y,1/2-z
    16  -y,-x,-z

# ATOMIC COORDINATES AND DISPLACEMENT PARAMETERS
loop_ 
   _atom_site_label
   _atom_site_type_symbol
   _atom_site_fract_x
   _atom_site_fract_y
   _atom_site_fract_z
   _atom_site_occupancy
   _atom_site_adp_type
   _atom_site_U_iso_or_equiv
   _atom_site_symmetry_multiplicity
Ti1    Ti4+ 0.00000     0.00000     0.00000     1.000      Uani 0.006      2   
O1     O2-  0.30493     0.30493     0.00000     1.000      Uani 0.006      4   

loop_
   _atom_site_aniso_label
   _atom_site_aniso_U_11
   _atom_site_aniso_U_22
   _atom_site_aniso_U_33
   _atom_site_aniso_U_12
   _atom_site_aniso_U_13
   _atom_site_aniso_U_23
Ti1    0.0070      0.0070      0.0047      -0.0002     0.0000      0.0000      
O1     0.0060      0.0060      0.0045      -0.0019     0.0000      0.0000      

loop_  _atom_type_symbol _atom_type_number_in_cell
        _atom_type_scat_Cromer_Mann_a1 _atom_type_scat_Cromer_Mann_a2 _atom_type_scat_Cromer_Mann_a3
        _atom_type_scat_Cromer_Mann_a4 _atom_type_scat_Cromer_Mann_b1 _atom_type_scat_Cromer_Mann_b2
        _atom_type_scat_Cromer_Mann_b3 _atom_type_scat_Cromer_Mann_b4 _atom_type_scat_Cromer_Mann_c
        _atom_type_scat_length_neutron _atom_type_scat_source
  O    4      ?          ?          ?          ?          ?          ?          ?          ?          ?          ?
      https://subversion.xray.aps.anl.gov/pyGSAS/trunk/atmdata.py
  Ti   2      ?          ?          ?          ?          ?          ?          ?          ?          ?          ?
      https://subversion.xray.aps.anl.gov/pyGSAS/trunk/atmdata.py

# Note that Z affects _cell_formula_sum and _weight
_cell_formula_units_Z  2
_chemical_formula_sum  "O2 Ti"
_chemical_formula_weight  79.9

# MOLECULAR GEOMETRY
loop_
   _geom_bond_atom_site_label_1
   _geom_bond_atom_site_label_2
   _geom_bond_distance
   _geom_bond_site_symmetry_1
   _geom_bond_site_symmetry_2
   _geom_bond_publ_flag
  Ti1    O1     1.98345      1_555    1_555 yes
  Ti1    O1     1.94951      1_555    2_544 yes
  Ti1    O1     1.94951      1_555    2_545 yes
  Ti1    O1     1.98345      1_555    3_555 yes
  Ti1    O1     1.94951      1_555    4_454 yes
  Ti1    O1     1.94951      1_555    4_455 yes
  O1     Ti1    1.98345      1_555    1_555 yes
  O1     Ti1    1.94951      1_555    2_554 yes
  O1     Ti1    1.94951      1_555    2_555 yes

loop_
   _geom_angle_atom_site_label_1
   _geom_angle_atom_site_label_2
   _geom_angle_atom_site_label_3
   _geom_angle
   _geom_angle_site_symmetry_1
   _geom_angle_site_symmetry_2
   _geom_angle_site_symmetry_3
   _geom_angle_publ_flag
  O1     Ti1    O1     90            1_555  1_555    2_544 yes
  O1     Ti1    O1     90            1_555  1_555    2_545 yes
  O1     Ti1    O1     98.787        2_544  1_555    2_545 yes
  O1     Ti1    O1     180           1_555  1_555    3_555 yes
  O1     Ti1    O1     90            2_544  1_555    3_555 yes
  O1     Ti1    O1     90            2_545  1_555    3_555 yes
  O1     Ti1    O1     90            1_555  1_555    4_454 yes
  O1     Ti1    O1     81.213        2_544  1_555    4_454 yes
  O1     Ti1    O1     180           2_545  1_555    4_454 yes
  O1     Ti1    O1     90            3_555  1_555    4_454 yes
  O1     Ti1    O1     90            1_555  1_555    4_455 yes
  O1     Ti1    O1     180           2_544  1_555    4_455 yes
  O1     Ti1    O1     81.213        2_545  1_555    4_455 yes
  O1     Ti1    O1     90            3_555  1_555    4_455 yes
  O1     Ti1    O1     98.787        4_454  1_555    4_455 yes
  Ti1    O1     Ti1    130.606       1_555  1_555    2_554 yes
  Ti1    O1     Ti1    130.606       1_555  1_555    2_555 yes
  Ti1    O1     Ti1    98.787        2_554  1_555    2_555 yes
_pd_proc_ls_pref_orient_corr
   "March-Dollase correction coef. = 1.000 axis = [0, 0, 1]"
_pd_proc_ls_profile_function
;
  Crystallite size in microns with "isotropic" model:
  parameters: Size, G/L mix
    0.100, 1.000, 
  Microstrain, "isotropic" model (10^6^ * delta Q/Q)
    parameters: Mustrain, G/L mix
    0.000, 1.000, 

;

data_NEW1minmill_pwd_0
_pd_proc_ls_profile_function
;
Finger-Cox-Jephcoat function parameters U, V, W, X, Y, SH/L:
  peak variance(Gauss) = Utan(Th)^2^+Vtan(Th)+W:
  peak HW(Lorentz) = X/cos(Th)+Ytan(Th); SH/L = S/L+H/L
  U, V, W in (centideg)^2^, X & Y in centideg
    0.000, 0.000, 1.089, 0.882, 1.689, 0.058, 
;
# Information for histogram 0: PWDR BAT3_1min_milla_30mm_MonicaHamish_Ruoming_step size 0_1_min_mill_a.xrdml Scan 1
_pd_block_id
;
2021-08-04T18:19|NEW1minmill|McDougallHamish|PANalytical,Co-EmpyreanII_hist_0
;
# GSAS-II edited template follows Instrument_Template
#==============================================================================
# 9. INSTRUMENT CHARACTERIZATION

_exptl_special_details
; ?
;

# if regions of the data are excluded, the reason(s) are supplied here:
_pd_proc_info_excluded_regions
; ?
;

# The following item is used to identify the equipment used to record 
# the powder pattern when the diffractogram was measured at a laboratory 
# other than the authors' home institution, e.g. when neutron or synchrotron
# radiation is used.

_pd_instr_location
; ?
;
_pd_calibration_special_details           # description of the method used
                                          # to calibrate the instrument
; ?
;

_diffrn_source                    Co-Ka       
_diffrn_source_target             Co
_diffrn_source_type               Graded_Flat
_diffrn_measurement_device_type   Panalytical_Reflection_Transmission       
_diffrn_detector                  PIXcel1D       
_diffrn_detector_type             Empyrean_II       # make or model of detector

_pd_meas_scan_method              ?       # options are 'step', 'cont',
                                          # 'tof', 'fixed' or
                                          # 'disp' (= dispersive)
_pd_meas_special_details
;  ?
;

# The following two items identify the program(s) used (if appropriate).
_computing_data_collection        ?        
_computing_data_reduction         ?                   

# Describe any processing performed on the data, prior to refinement.
# For example: a manual Lp correction or a precomputed absorption correction
_pd_proc_info_data_reduction      ?

# The following item is used for angular dispersive measurements only.

_diffrn_radiation_monochromator   ?        

# The following items are used to define the size of the instrument.
# Not all distances are appropriate for all instrument types.

_pd_instr_dist_src/mono           ?
_pd_instr_dist_mono/spec          ?
_pd_instr_dist_src/spec           ?
_pd_instr_dist_spec/anal          ?
_pd_instr_dist_anal/detc          ?
_pd_instr_dist_spec/detc          ?

# 10. Specimen size and mounting information

# The next three fields give the specimen dimensions in mm.  The equatorial 
# plane contains the incident and diffracted beam.

_pd_spec_size_axial               ?       # perpendicular to 
                                          # equatorial plane

_pd_spec_size_equat               ?       # parallel to 
                                          # scattering vector 
                                          # in transmission

_pd_spec_size_thick               ?       # parallel to 
                                          # scattering vector 
                                          # in reflection

_pd_spec_mounting                         # This field should be
                                          # used to give details of the 
                                          # container.
; ?
;

_pd_spec_mount_mode               ?       # options are 'reflection' 
                                          # or 'transmission'
    
_pd_spec_shape                    ?       # options are 'cylinder' 
                                          # 'flat_sheet' or 'irregular'


loop_
     _atom_type_symbol
     _atom_type_scat_dispersion_real
     _atom_type_scat_dispersion_imag
     _atom_type_scat_dispersion_source
  Al        0.255   0.328   https://subversion.xray.aps.anl.gov/pyGSAS/trunk/atmdata.py
  Fe       -3.332   0.490   https://subversion.xray.aps.anl.gov/pyGSAS/trunk/atmdata.py
  Na        0.167   0.167   https://subversion.xray.aps.anl.gov/pyGSAS/trunk/atmdata.py
  O         0.063   0.044   https://subversion.xray.aps.anl.gov/pyGSAS/trunk/atmdata.py
  S         0.371   0.733   https://subversion.xray.aps.anl.gov/pyGSAS/trunk/atmdata.py
  Si        0.298   0.438   https://subversion.xray.aps.anl.gov/pyGSAS/trunk/atmdata.py
  Ti       -0.063   2.321   https://subversion.xray.aps.anl.gov/pyGSAS/trunk/atmdata.py

_diffrn_radiation_type  K\a~1,2~
loop_
   _diffrn_radiation_wavelength
   _diffrn_radiation_wavelength_wt
   _diffrn_radiation_wavelength_id
  1.78892         1.0             1     
  1.79278         0.5000          2     

# PHASE TABLE
loop_
   _pd_phase_id
   _pd_phase_block_id
   _pd_phase_mass_%
  0  2021-08-04T18:19|NEW1minmill|phase_0|McDougallHamish  0.731(4)
  2  2021-08-04T18:19|NEW1minmill|phase_2|McDougallHamish  0.133(3)
  4  2021-08-04T18:19|NEW1minmill|phase_4|McDougallHamish  0.0539(16)
  1  2021-08-04T18:19|NEW1minmill|phase_1|McDougallHamish  0.0754(13)
  3  2021-08-04T18:19|NEW1minmill|phase_3|McDougallHamish  0.0072(8)
loop_
   _gsas_proc_phase_R_F_factor
   _gsas_proc_phase_R_Fsqd_factor
   _gsas_proc_phase_id
   _gsas_proc_phase_block_id
    0.06473  0.11770  0  2021-08-04T18:19|NEW1minmill|phase_0|McDougallHamish
    0.13114  0.28099  2  2021-08-04T18:19|NEW1minmill|phase_2|McDougallHamish
    0.11500  0.24264  4  2021-08-04T18:19|NEW1minmill|phase_4|McDougallHamish
    0.08345  0.16213  1  2021-08-04T18:19|NEW1minmill|phase_1|McDougallHamish
    0.11629  0.33088  3  2021-08-04T18:19|NEW1minmill|phase_3|McDougallHamish
_pd_proc_ls_prof_R_factor     0.09508
_pd_proc_ls_prof_wR_factor    0.13200
_gsas_proc_ls_prof_R_B_factor   0.12376
_gsas_proc_ls_prof_wR_B_factor  0.16147
_pd_proc_ls_prof_wR_expected  0.04302
_diffrn_radiation_probe  x-ray
_diffrn_radiation_polarisn_ratio  0.7000
_pd_proc_ls_background_function
;
Background function: "chebyschev-1" function with 7 terms:
    416.1(17), -490.8(28), 375.8(27), -195.5(24), 98.2(22), -36.4(17), 
    8.9(15), 
;
_diffrn_ambient_temperature  300
_diffrn_ambient_pressure  100

# STRUCTURE FACTOR TABLE
loop_
   _pd_refln_phase_id
   _refln_index_h
   _refln_index_k
   _refln_index_l
   _refln_F_squared_meas
   _refln_F_squared_calc
   _refln_phase_calc
   _refln_d_spacing
   _gsas_i100_meas
  0  1    1    1    837.5122   818.8476   0.0     3.12911  20.97  
  0  2    0    0    6987.0490  6378.4820  -0.0    2.70989  97.00  
  0  2    1    0    2890.4973  3259.8770  0.0     2.42380  63.39  
  0  2    1    1    1787.6568  1674.1551  -180.0  2.21261  64.62  
  0  2    2    0    2676.8059  3256.8520  -0.0    1.91618  35.71  
  0  2    2    1    39.3829    43.0663    -0.0    1.80659  0.93   
  0  3    1    1    5184.8362  5012.3659  -0.0    1.63412  100.00 
  0  2    2    2    2016.4784  2253.0940  0.0     1.56455  11.92  
  0  3    0    2    2996.0845  2977.7832  -0.0    1.50317  24.69  
  0  3    1    2    493.5363   526.6229   0.0     1.44850  7.62   
  0  3    2    1    1511.5200  1612.8522  180.0   1.44850  23.35  
  0  4    0    0    480.1350   344.3256   -180.0  1.35494  1.67   
  0  3    2    2    38.0741    46.4103    -0.0    1.31449  0.51   
  0  4    1    0    94.0183    114.6032   -0.0    1.31449  0.63   
  0  4    1    1    69.3979    62.6129    180.0   1.27745  0.90   
  0  3    3    1    500.5286   561.9376   -0.0    1.24338  6.30   
  0  4    0    2    894.5422   793.3344   0.0     1.21190  5.53   
  0  4    2    0    894.5422   793.3344   0.0     1.21190  5.53   
  0  4    1    2    2.1639     1.8357     -0.0    1.18269  0.03   
  0  4    2    1    1450.0778  1230.1866  -180.0  1.18269  17.69  
  0  3    3    2    716.5935   623.9322   0.0     1.15550  8.69   
  0  4    2    2    1374.1670  928.6766   0.0     1.10631  16.82  
  0  4    3    0    106.5321   139.6802   -0.0    1.08395  0.66   
  0  4    1    3    60.0496    76.8277    -180.0  1.06291  0.76   
  0  4    3    1    19.6072    25.0855    0.0     1.06291  0.25   
  0  3    3    3    1699.4442  1375.9176  -0.0    1.04304  7.42   
  0  5    1    1    3700.3894  2995.9389  -0.0    1.04304  48.48  
  1  1    0    0    307.0577   242.5267   180.0   4.25752  1.16   
  1  1    0    -1   1497.8281  1509.4485  -120.0  3.34480  3.44   
  1  1    0    1    629.6147   634.4994   120.0   3.34480  1.44   
  1  1    1    0    496.0535   343.8890   -155.6  2.45808  0.60   
  1  1    0    2    417.8839   298.8520   -120.0  2.28199  0.43   
  1  1    0    -2   120.5196   86.1903    -60.0   2.28199  0.12   
  1  1    1    1    92.7349    96.0660    82.9    2.23764  0.18   
  1  2    0    0    399.2701   308.9201   -0.0    2.12876  0.35   
  1  2    0    -1   90.1319    77.2268    60.0    1.98073  0.07   
  1  2    0    1    216.0015   185.0743   -60.0   1.98073  0.16   
  1  1    1    2    613.3117   602.8883   9.8     1.81858  0.78   
  1  0    0    3    70.9394    94.4539    0.0     1.80204  0.01   
  1  2    0    -2   395.4825   364.2694   120.0   1.67240  0.21   
  1  2    0    2    89.1277    82.0934    60.0    1.67240  0.05   
  1  1    0    -3   260.0211   203.8550   180.0   1.65951  0.14   
  1  1    0    3    3.2974     2.5852     0.0     1.65951  0.00   
  1  2    1    0    23.2728    14.6471    -38.9   1.60919  0.02   
  1  2    1    -1   499.6835   356.4103   95.9    1.54231  0.46   
  1  2    1    1    430.0605   306.7502   -109.6  1.54231  0.39   
  1  1    1    3    136.9561   142.5823   117.5   1.45333  0.11   
  1  3    0    0    71.2590    76.3725    180.0   1.41917  0.03   
  1  2    1    -2   385.2836   413.8478   -123.3  1.38272  0.29   
  1  2    1    2    119.6259   128.4947   143.4   1.38272  0.09   
  1  2    0    -3   273.8589   292.6715   -0.0    1.37540  0.10   
  1  2    0    3    964.2463   1030.4844  0.0     1.37540  0.36   
  1  3    0    -1   671.0310   815.9932   -120.0  1.37266  0.25   
  1  3    0    1    0.8360     1.0166     -60.0   1.37266  0.00   
  1  1    0    -4   120.7667   120.2826   -120.0  1.28818  0.04   
  1  1    0    4    398.0481   396.4524   120.0   1.28818  0.14   
  1  3    0    -2   136.8918   208.3560   120.0   1.25652  0.05   
  1  3    0    2    312.0759   474.9945   -120.0  1.25652  0.11   
  1  2    2    0    387.8696   371.1299   -16.5   1.22904  0.13   
  1  2    1    -3   63.9821    71.0165    179.1   1.20028  0.04   
  1  2    1    3    271.5908   301.4501   -134.8  1.20028  0.18   
  1  2    2    1    107.9721   105.6120   88.6    1.19846  0.07   
  1  1    1    4    471.9220   334.1867   -14.4   1.18432  0.31   
  1  3    1    0    415.4680   361.6404   121.4   1.18082  0.27   
  1  3    1    -1   209.9201   189.9632   -18.5   1.15362  0.14   
  1  3    1    1    70.0690    63.4076    16.4    1.15362  0.05   
  1  2    0    4    72.7203    70.6840    120.0   1.14099  0.02   
  1  2    0    -4   1.5160     1.4735     -120.0  1.14099  0.00   
  1  2    2    2    1.8381     3.3522     -9.9    1.11882  0.00   
  1  3    0    3    71.0156    62.7375    -180.0  1.11493  0.02   
  1  3    0    -3   7.5716     6.6890     -0.0    1.11493  0.00   
  1  3    1    -2   219.6848   304.4168   -8.9    1.08208  0.15   
  1  3    1    2    89.7569    124.3760   59.1    1.08208  0.06   
  1  4    0    0    108.8167   168.2196   0.0     1.06438  0.04   
  1  1    0    -5   415.9661   346.2831   120.0   1.04796  0.14   
  1  1    0    5    156.0583   129.9153   -120.0  1.04796  0.05   
  1  4    0    -1   38.0175    31.4137    60.0    1.04433  0.01   
  1  4    0    1    350.6909   289.7750   120.0   1.04433  0.12   
  1  2    1    -4   9.3276     10.8630    51.2    1.03493  0.01   
  1  2    1    4    206.8612   240.9124   -129.5  1.03493  0.15   
  2  0    0    1    1760.7694  685.7541   180.0   6.38786  0.16   
  2  0    2    0    969.6625   396.3962   180.0   6.37466  0.03   
  2  1    1    0    549.2777   238.2363   -0.0    6.33955  0.02   
  2  1    -1   0    827.9147   287.4879   -0.0    6.29869  0.03   
  2  1    1    -1   1037.1224  406.2352   180.0   5.91009  0.03   
  2  1    -1   -1   482.5490   415.6378   -180.0  5.58552  0.02   
  2  0    2    -1   4.7377     16.5792    0.0     4.66174  0.00   
  2  0    2    1    3.1232     1.8371     180.0   4.37623  0.00   
  2  2    0    -1   19310.5322 21037.4763 -0.0    4.02732  0.24   
  2  1    -1   1    6489.2494  3767.3897  -0.0    3.85265  0.12   
  2  1    1    1    8852.8737  10390.3834 0.0     3.77565  0.20   
  2  1    3    0    9361.7579  5886.9121  180.0   3.68167  0.11   
  2  1    3    -1   7390.9539  4505.3267  0.0     3.66562  0.07   
  2  1    -3   0    15591.2561 11675.3013 180.0   3.65766  0.15   
  2  2    0    0    1.9047     2.5781     0.0     3.63776  0.00   
  2  1    1    -2   5696.9384  4328.5159  0.0     3.50520  0.10   
  2  2    2    -1   4111.8691  1650.0035  180.0   3.48122  0.04   
  2  1    -3   -1   79.2330    12.1276    0.0     3.43616  0.00   
  2  1    -1   -2   7147.1650  5251.4578  0.0     3.37264  0.14   
  2  2    -2   -1   267.5771   364.8637   0.0     3.33313  0.00   
  2  2    0    -2   24784.6770 26655.4799 -180.0  3.21484  0.26   
  2  0    0    2    38362.8902 37071.8044 -180.0  3.19393  0.86   
  2  0    4    0    24744.5220 25362.8195 180.0   3.18733  0.19   
  2  2    2    0    12022.7512 13873.6743 180.0   3.16977  0.11   
  2  2    -2   0    13241.1477 14946.6082 -180.0  3.14934  0.10   
  2  1    -3   1    15844.7178 11175.2497 -180.0  2.96418  0.12   
  2  2    2    -2   7506.1613  7187.5067  0.0     2.95504  0.06   
  2  0    2    -2   6874.2343  5310.5610  0.0     2.93060  0.08   
  2  0    4    -1   9624.6592  8585.7945  0.0     2.92677  0.06   
  2  1    3    1    9253.0085  6897.0276  180.0   2.86133  0.10   
  2  1    3    -2   2137.1464  1923.0466  -0.0    2.83885  0.02   
  2  2    -2   -2   222.0723   183.4547   -0.0    2.79276  0.00   
  2  0    2    2    208.0175   191.6414   0.0     2.78600  0.00   
  2  0    4    1    430.9781   387.5360   -0.0    2.78271  0.00   
  2  2    0    1    102.2844   109.5836   -0.0    2.68712  0.00   
  2  3    1    -1   346.3515   431.0071   -180.0  2.66293  0.00   
  2  1    -3   -2   5704.0184  6171.6319  -0.0    2.63839  0.05   
  2  3    -1   -1   28.8078    33.5476    -180.0  2.62530  0.00   
  2  2    4    -1   17379.1647 12550.4891 -180.0  2.55995  0.08   
  2  3    1    -2   2870.9062  1812.0722  180.0   2.53704  0.01   
  2  1    -1   2    1086.1077  667.2869   180.0   2.51139  0.01   
  2  2    -2   1    2608.9500  1686.7859  -180.0  2.49495  0.02   
  2  3    -1   -2   485.9393   451.5613   180.0   2.48043  0.00   
  2  1    1    2    133.4148   110.2849   180.0   2.46610  0.00   
  2  2    2    1    1990.1671  1367.0046  -180.0  2.45771  0.01   
  2  2    -4   -1   15395.1790 10453.7459 -180.0  2.44277  0.07   
  2  1    5    -1   4043.1245  4093.1663  -0.0    2.42941  0.02   
  2  1    5    0    48.2766    64.0884    180.0   2.41202  0.00   
  2  2    4    0    3172.4144  3944.1458  -0.0    2.40628  0.02   
  2  1    -5   0    1870.3275  2230.8323  180.0   2.40074  0.01   
  2  2    -4   0    2063.1379  2079.3222  -0.0    2.38844  0.01   
  2  3    1    0    1536.8965  1565.2946  -0.0    2.38575  0.01   
  2  3    -1   0    1728.6479  2090.0863  -0.0    2.37918  0.01   
  2  2    0    -3   6.3833     7.3701     180.0   2.35133  0.00   
  2  2    4    -2   2.3964     2.9331     0.0     2.34729  0.00   
  2  1    1    -3   109.6612   110.8373   -0.0    2.33656  0.00   
  2  0    4    -2   1262.8542  884.3144   -180.0  2.33087  0.01   
  2  3    3    -1   26675.1237 9809.7794  180.0   2.31766  0.10   
  2  1    -5   -1   2726.0455  1044.9800  0.0     2.31526  0.01   
  2  1    -1   -3   2954.9525  2291.2470  -0.0    2.27750  0.03   
  2  2    2    -3   215.9273   155.6865   -0.0    2.26146  0.00   
  2  3    3    -2   19.6002    15.9172    0.0     2.25070  0.00   
  2  3    -3   -1   2793.7510  2703.2457  -180.0  2.24518  0.01   
  2  1    -3   2    820.3354   824.7896   -0.0    2.22556  0.00   
  2  0    4    2    5400.0899  2085.0250  0.0     2.18812  0.04   
  2  2    -4   -2   3719.8426  1431.8638  0.0     2.18799  0.02   
  2  1    -5   1    9636.3483  4194.8986  180.0   2.18493  0.03   
  2  2    -2   -3   2139.1206  1851.4932  0.0     2.15451  0.01   
  2  1    5    -2   339.4683   312.7232   -180.0  2.15169  0.00   
  2  3    1    -3   152.1173   204.6119   0.0     2.13824  0.00   
  2  3    -3   -2   385.6241   512.1941   180.0   2.13724  0.00   
  2  1    3    2    168.2470   174.4523   -180.0  2.13433  0.00   
  2  0    0    3    576.5051   454.6548   -0.0    2.12929  0.01   
  2  0    6    0    13533.0831 11042.6256 -0.0    2.12489  0.04   
  2  1    3    -3   660.2374   674.2906   -180.0  2.11876  0.00   
  2  1    5    1    4358.4702  4734.7647  180.0   2.11595  0.02   
  2  3    3    0    1381.7339  1496.6439  -180.0  2.11318  0.01   
  2  3    -3   0    80.2897    182.7827   -180.0  2.09956  0.00   
  2  3    -1   -3   1203.8373  2416.5634  0.0     2.08973  0.01   
  2  2    -4   1    7304.8953  8370.0925  180.0   2.07604  0.03   
  2  0    2    -3   253.6244   286.8930   -180.0  2.05903  0.00   
  2  0    6    -1   68.0970    83.9001    -0.0    2.05549  0.00   
  2  2    4    1    1904.3692  2723.1302  180.0   2.03350  0.01   
  2  4    0    -2   1088.3778  1673.8545  -0.0    2.01366  0.00   
  2  1    -5   -2   583.0932   976.2191   -0.0    2.00557  0.00   
  2  4    0    -1   2197.0104  3207.5402  -0.0    2.00025  0.01   
  2  2    0    2    638.5652   914.6787   0.0     1.99827  0.00   
  2  1    -3   -3   1767.2984  2006.9284  -0.0    1.99351  0.01   
  2  0    2    3    1379.0888  1320.4879  0.0     1.98235  0.01   
  2  0    6    1    5915.4139  4760.1395  0.0     1.97919  0.02   
  2  3    -1   1    1331.2757  1778.1424  0.0     1.97162  0.01   
  2  3    3    -3   494.7831   747.2487   -180.0  1.97003  0.00   
  2  3    1    1    634.2055   1049.8991  0.0     1.96352  0.00   
  2  2    4    -3   126.4250   210.6125   -180.0  1.96339  0.00   
  2  4    2    -2   936.0749   1505.1300  0.0     1.94723  0.00   
  2  2    -2   2    3436.3799  4434.5615  -0.0    1.92633  0.02   
  2  4    2    -1   149.1592   195.3738   0.0     1.92397  0.00   
  2  2    6    -1   20.8308    25.7092    -0.0    1.91781  0.00   
  2  4    -2   -2   9686.3336  14612.2943 -0.0    1.89414  0.02   
  2  4    -2   -1   54.5080    83.9894    180.0   1.89341  0.00   
  2  3    5    -1   2206.0979  3253.1319  -180.0  1.88804  0.01   
  2  2    2    2    7589.6442  11147.4650 -0.0    1.88782  0.04   
  2  3    -3   -3   84.1629    242.1347   -0.0    1.86184  0.00   
  2  3    5    -2   54.1500    151.7748   -180.0  1.86122  0.00   
  2  4    0    -3   13837.8559 17227.6438 -180.0  1.84958  0.04   
  2  2    -6   -1   492.8976   630.1904   -180.0  1.84310  0.00   
  2  1    -5   2    25.6544    32.7906    -180.0  1.84286  0.00   
  2  2    6    0    4799.7629  5973.8074  -0.0    1.84084  0.01   
  2  2    6    -2   2800.9960  2234.4122  -180.0  1.83281  0.01   
  2  1    -1   3    3172.1808  2403.8627  -180.0  1.82957  0.02   
  2  2    -6   0    13760.5854 11170.3478 0.0     1.82883  0.03   
  2  2    -4   -3   419.3468   351.5785   -0.0    1.82817  0.00   
  2  0    4    -3   7311.1450  6600.1943  180.0   1.82454  0.03   
  2  3    -5   -1   557.2685   547.0575   -180.0  1.82305  0.00   
  2  0    6    -2   9547.7088  9376.7847  -180.0  1.82300  0.02   
  2  4    0    0    16770.9319 16544.7345 -0.0    1.81888  0.04   
  2  3    -3   1    1307.7873  1388.1619  -0.0    1.81269  0.00   
  2  4    2    -3   1557.8336  1698.2109  -0.0    1.80678  0.00   
  2  1    1    3    10327.4006 13204.6231 -180.0  1.80269  0.07   
  2  3    3    1    642.9679   659.8672   -0.0    1.79396  0.00   
  2  1    5    -3   34.3240    36.9138    180.0   1.79152  0.00   
  2  1    7    -1   409.5504   370.2527   -180.0  1.78554  0.00   
  2  2    0    -4   32342.2682 29304.7955 0.0     1.78457  0.16   
  2  1    7    0    2215.3788  1186.7943  -0.0    1.76994  0.01   
  2  3    5    0    562.8465   192.4714   -180.0  1.76391  0.00   
  2  1    -7   0    5584.8832  1861.7091  0.0     1.76369  0.01   
  2  1    5    2    5615.0030  1478.1411  -180.0  1.75728  0.02   
  2  3    -5   -2   921.0621   292.8600   -180.0  1.75539  0.00   
  2  2    2    -4   9647.4650  5374.4235  180.0   1.75260  0.04   
  2  4    2    0    5768.0405  3240.2714  180.0   1.75255  0.01   
  2  3    -5   0    1.0365     0.6787     -180.0  1.75073  0.00   
  2  4    -2   -3   1998.8873  1498.9920  -180.0  1.74735  0.00   
  2  4    -2   0    1869.5698  1478.3757  -180.0  1.74562  0.00   
  2  4    4    -2   15518.7528 11156.5991 -180.0  1.74061  0.03   
  2  3    1    -4   20.9640    11.6942    0.0     1.73791  0.00   
  2  1    1    -4   1732.8634  931.5858   180.0   1.73044  0.01   
  2  0    4    3    2049.6155  1649.4123  180.0   1.72108  0.01   
  2  1    -7   -1   674.4483   544.5769   -0.0    1.72100  0.00   
  2  2    -4   2    6253.0542  5111.9528  -180.0  1.72066  0.02   
  2  0    6    2    4853.6006  4043.0244  180.0   1.71979  0.02   
  2  2    -6   -2   6736.2056  5843.5104  180.0   1.71808  0.02   
  2  1    -3   3    4406.7142  3889.7621  0.0     1.71755  0.02   
  2  4    4    -1   3739.5915  3425.3612  -0.0    1.71605  0.01   
  2  3    -1   -4   29.8187    26.3196    -0.0    1.70384  0.00   
  2  3    5    -3   2212.7714  1781.5059  180.0   1.70048  0.00   
  2  1    -1   -4   1371.2098  1087.2281  180.0   1.69839  0.01   
  2  2    -2   -4   5513.8533  6607.2640  -0.0    1.68632  0.03   
  2  2    -6   1    101.6055   111.8094   180.0   1.68403  0.00   
  2  1    -7   1    1227.1499  1037.6002  0.0     1.67991  0.00   
  2  1    7    -2   3448.9695  3014.1863  0.0     1.67337  0.01   
  2  4    -4   -1   3530.1848  3113.5342  -0.0    1.67328  0.01   
  2  1    -5   -3   327.4791   322.6770   -180.0  1.66739  0.00   
  2  2    4    2    7088.4022  6980.1241  -180.0  1.66673  0.03   
  2  4    -4   -2   3070.3211  2996.9232  -180.0  1.66656  0.01   
  2  1    3    3    655.7614   605.4945   0.0     1.65314  0.00   
  2  3    3    -4   500.7155   474.5918   180.0   1.65084  0.00   
  2  2    6    1    15.3309    15.0623    180.0   1.64996  0.00   
  2  4    4    -3   80.6696    81.5092    0.0     1.64497  0.00   
  2  1    3    -4   1263.8168  1267.0308  -180.0  1.64299  0.00   
  2  2    6    -3   408.5156   438.3802   0.0     1.63845  0.00   
  2  1    7    1    995.0581   959.6711   0.0     1.63566  0.00   
  2  5    1    -2   55.0153    62.3555    -180.0  1.62122  0.00   
  2  2    4    -4   10.9534    6.6299     0.0     1.60885  0.00   
  2  3    -1   2    430.0656   237.1891   -180.0  1.60779  0.00   
  2  4    0    -4   46.1227    25.5451    0.0     1.60742  0.00   
  2  5    -1   -2   172.2008   104.4782   -0.0    1.60481  0.00   
  2  3    1    2    7.0268     3.3755     -180.0  1.59704  0.00   
  2  0    0    4    3602.2208  1719.5025  -0.0    1.59697  0.02   
  2  0    8    0    8512.1115  4104.7411  -0.0    1.59366  0.02   
  2  3    -5   -3   7029.6008  7048.0684  -180.0  1.58673  0.02   
  2  4    2    -4   5381.8867  5767.4424  -180.0  1.58523  0.01   
  2  4    4    0    74.8888    80.5872    180.0   1.58489  0.00   
  2  3    -5   1    3404.0118  3541.7994  0.0     1.57987  0.01   
  2  1    -7   -2   97.3188    106.0592   180.0   1.57566  0.00   
  2  4    -4   0    904.2432   972.7791   180.0   1.57467  0.00   
  2  4    0    1    1227.0861  1313.3627  0.0     1.57405  0.00   
  2  0    2    -4   6296.9019  6835.8768  -180.0  1.57267  0.03   
  2  5    1    -1   1677.4923  1838.8969  0.0     1.57223  0.00   
  2  5    1    -3   4.2398     4.5305     0.0     1.57056  0.00   
  2  0    8    -1   4839.4193  5105.5113  -180.0  1.56971  0.01   
  2  3    -3   -4   201.6155   222.0271   -180.0  1.56739  0.00   
  2  1    -3   -4   1058.1254  1168.3240  -180.0  1.56437  0.00   
  2  5    -1   -1   3249.7348  3532.8589  -0.0    1.56314  0.01   
  2  3    5    1    5771.3101  6630.5027  -0.0    1.55930  0.01   
  2  2    0    3    1534.8118  1763.6711  -180.0  1.55911  0.01   
  2  4    -4   -3   577.0871   668.2938   0.0     1.55805  0.00   
  2  0    6    -3   44.6343    50.4752    180.0   1.55391  0.00   
  2  5    -1   -3   2988.8505  3177.9812  180.0   1.54983  0.01   
  2  5    3    -2   2684.5311  1684.3120  0.0     1.53962  0.00   
  2  3    7    -1   440.8410   255.3064   -0.0    1.53554  0.00   
  2  4    -2   -4   6975.9522  4566.3850  180.0   1.53333  0.02   
  2  4    -2   1    598.3388   360.2122   -0.0    1.53138  0.00   
  2  2    -2   3    5526.2970  3884.5431  0.0     1.52972  0.02   
  2  1    -5   3    170.0730   114.2358   180.0   1.52775  0.00   
  2  0    2    4    2848.7309  1999.2534  180.0   1.52655  0.01   
  2  3    7    -2   2019.3472  1417.6951  180.0   1.52649  0.00   
  2  4    2    1    77.8726    55.0425    -0.0    1.52494  0.00   
  2  0    8    1    73.0159    53.4117    0.0     1.52385  0.00   
  2  3    -3   2    1013.6910  713.5252   0.0     1.52351  0.00   
  2  2    -6   -3   1421.3891  972.3599   180.0   1.52111  0.00   
  2  1    -7   2    2851.7517  2092.8268  180.0   1.51406  0.01   
  2  2    -4   -4   4474.5733  3475.0688  -180.0  1.51008  0.01   
  2  2    8    -1   9290.2363  8932.7653  0.0     1.50687  0.01   
  2  5    3    -3   10907.9721 11216.4371 -0.0    1.50125  0.02   
  2  2    2    3    239.2054   261.4234   0.0     1.49966  0.00   
  2  5    -3   -2   1123.2703  1283.3165  0.0     1.49852  0.00   
  2  4    6    -2   1418.5638  1643.4734  -180.0  1.49804  0.00   
  2  3    3    2    2442.4667  2828.3266  0.0     1.49651  0.01   
  2  5    3    -1   1321.6913  1375.8687  180.0   1.49230  0.00   
  2  1    7    -3   970.8679   963.7100   -0.0    1.49138  0.00   
  2  3    5    -4   1033.5989  976.7543   0.0     1.48741  0.00   
  2  3    -7   -1   4.6341     4.1505     -180.0  1.48641  0.00   
  2  2    -6   2    2309.5314  2225.9899  -180.0  1.48209  0.00   
  2  1    5    -4   613.5251   569.2303   -0.0    1.48061  0.00   
  2  4    4    -4   1027.9118  936.8644   -0.0    1.47752  0.00   
  2  4    6    -1   2757.8799  2425.3077  -0.0    1.47727  0.00   
  2  2    8    -2   2624.7372  2036.6290  -0.0    1.46947  0.00   
  2  5    -3   -1   2862.8323  2250.7625  180.0   1.46932  0.00   
  2  0    4    -4   2218.8515  1799.2981  0.0     1.46530  0.01   
  2  2    8    0    21368.0253 17372.8918 180.0   1.46378  0.04   
  2  0    8    -2   3244.2964  2670.5014  0.0     1.46338  0.01   
  2  3    7    0    1634.1144  1344.4772  -0.0    1.46164  0.00   
  2  0    6    3    9763.6158  9727.2084  -180.0  1.45874  0.03   
  2  2    -8   -1   292.4753   277.6153   0.0     1.45806  0.00   
  2  2    -8   0    14494.5185 14971.6548 -180.0  1.45572  0.02   
  2  1    5    3    81.3642    84.4701    0.0     1.45352  0.00   
  2  3    -7   0    1732.1670  1874.7884  -0.0    1.45113  0.00   
  2  5    -3   -3   3782.2910  3973.0050  -0.0    1.44873  0.01   
  2  1    7    2    317.4993   339.6716   180.0   1.44736  0.00   
  2  5    1    0    437.2516   468.7582   0.0     1.44694  0.00   
  2  5    -1   0    259.5964   282.6566   0.0     1.44450  0.00   
  2  3    -7   -2   376.0626   407.5222   -180.0  1.44435  0.00   
  2  5    1    -4   347.1225   376.0669   -0.0    1.44434  0.00   
  2  4    6    -3   5276.4244  4799.2632  180.0   1.44037  0.01   
  2  3    7    -3   2387.1639  2066.9126  0.0     1.43858  0.00   
  2  4    -6   -1   17284.9119 13974.0377 -0.0    1.43651  0.02   
  2  1    -1   4    2420.9450  1747.7612  -0.0    1.43156  0.01   
  2  2    6    2    18876.1530 14127.5120 -180.0  1.43067  0.05   
  2  4    -6   -2   14849.7124 11494.7453 -180.0  1.42772  0.02   
  2  3    1    -5   71.2384    54.5453    0.0     1.42498  0.00   
  2  2    -4   3    12149.7747 9304.7725  -0.0    1.42492  0.03   
  2  5    -1   -4   7747.2791  6191.0063  0.0     1.42367  0.01   
  2  2    0    -5   511.6541   530.6717   -0.0    1.41970  0.00   
  2  2    6    -4   3899.0773  4109.1661  -0.0    1.41942  0.01   
  2  4    -4   1    2152.8582  2328.2327  -180.0  1.41643  0.00   
  2  1    1    4    7646.3313  9765.5200  -0.0    1.41417  0.03   
  2  2    2    -5   136.6449   102.1798   180.0   1.40774  0.00   
  2  4    4    1    4903.4700  4251.1055  -180.0  1.40628  0.01   
  2  1    9    -1   477.6548   313.3806   180.0   1.40427  0.00   
  2  3    -1   -5   969.6305   559.2035   180.0   1.40173  0.00   
  2  5    5    -2   153.0620   121.8591   180.0   1.39689  0.00   
  2  4    -4   -4   442.0674   333.7965   -180.0  1.39638  0.00   
  2  5    3    -4   9984.7582  10290.7248 -180.0  1.39407  0.02   
  2  0    4    4    552.8930   603.2489   180.0   1.39300  0.00   
  2  1    9    0    5526.4004  6061.3448  -180.0  1.39244  0.01   
  2  0    8    2    756.2924   841.8614   -0.0    1.39135  0.00   
  2  1    -7   -3   7.8153     8.6161     0.0     1.39082  0.00   
  2  2    -8   -2   320.8616   389.1003   0.0     1.38958  0.00   
  2  1    -9   0    4278.6786  5032.6219  -180.0  1.38852  0.01   
  2  3    -5   -4   608.6716   712.8918   180.0   1.38828  0.00   
  2  1    -5   -4   10.7772    12.2841    -0.0    1.38705  0.00   
  2  4    6    0    6052.2587  6881.9956  0.0     1.38694  0.01   
  2  2    -8   1    2522.4586  2583.5813  -0.0    1.38353  0.00   
  2  3    -5   2    118.4309   107.7060   180.0   1.38139  0.00   
  2  1    -3   4    11083.8607 11498.8556 180.0   1.38001  0.03   
  2  3    3    -5   573.2244   601.2645   -0.0    1.37984  0.00   
  2  5    3    0    1966.2247  2064.1961  180.0   1.37983  0.00   
  2  2    4    3    8041.1778  7682.9819  -0.0    1.37735  0.03   
  2  4    -6   0    2901.0502  2929.6322  0.0     1.37669  0.00   
  2  5    -3   0    1648.1636  1846.9850  -180.0  1.37349  0.00   
  2  4    0    -5   8296.4238  9852.1453  -0.0    1.37263  0.02   
  2  5    5    -3   887.1918   1000.1841  -0.0    1.37203  0.00   
  2  1    1    -5   64.4621    51.8333    180.0   1.36876  0.00   
  2  2    8    -3   1316.9898  897.0709   0.0     1.36740  0.00   
  2  2    -2   -5   1043.0819  890.9937   -180.0  1.36475  0.00   
  2  1    -9   -1   2470.1916  2521.2414  180.0   1.36346  0.00   
  2  4    2    -5   10160.4102 11335.5971 180.0   1.36264  0.02   
  2  2    8    1    3796.2855  3611.9875  -180.0  1.35827  0.01   
  2  5    5    -1   978.3033   870.4892   -180.0  1.35737  0.00   
  2  4    -6   -3   5714.3827  4126.3352  180.0   1.35385  0.01   
  2  3    -7   1    827.4348   576.4772   0.0     1.35312  0.00   
  2  1    9    -2   18690.9365 16147.0686 0.0     1.35152  0.02   
  2  6    0    -2   18967.7606 16981.3924 180.0   1.35133  0.02   
  2  1    -9   1    3894.2336  3741.5161  -0.0    1.35032  0.01   
  2  1    -1   -5   9569.9916  10683.9602 -0.0    1.34891  0.04   
  2  3    5    2    176.2864   209.3398   0.0     1.34817  0.00   
  2  5    -5   -2   420.3341   568.7530   180.0   1.34647  0.00   
  2  4    0    2    11299.7610 20266.7951 180.0   1.34356  0.02   
  2  6    0    -3   270.5796   424.9852   0.0     1.34244  0.00   
  2  3    -7   -3   667.9514   987.1236   180.0   1.34218  0.00   
  2  5    -3   -4   13.5624    19.4544    -0.0    1.34037  0.00   
  2  3    7    1    696.2972   545.2034   0.0     1.33504  0.00   
  2  1    3    4    382.2474   303.9072   180.0   1.33473  0.00   
  2  2    4    -5   2802.0935  2138.1647  -0.0    1.33359  0.01   
  2  6    2    -2   9098.5199  7470.5514  0.0     1.33146  0.01   
  2  3    -1   3    719.3095   551.6386   -0.0    1.32984  0.00   
  2  5    -5   -1   3328.8024  3077.6343  -180.0  1.32879  0.00   
  2  1    -7   3    801.8731   845.5145   -180.0  1.32789  0.00   
  2  1    3    -5   12244.4150 12956.3684 180.0   1.32785  0.03   
  2  4    6    -4   1129.8145  1219.1637  0.0     1.32754  0.00   
  2  6    2    -3   5.6054     6.0091     -0.0    1.32656  0.00   
  2  4    -2   -5   2593.3913  3146.4347  0.0     1.32203  0.01   
  2  1    9    1    901.8577   1105.1306  -0.0    1.32057  0.00   
  2  4    -2   2    1794.3869  2255.4357  0.0     1.32028  0.00   
  2  3    1    3    2551.5223  3237.6008  0.0     1.32015  0.01   
  2  2    -6   -4   90.9541    114.0134   0.0     1.31919  0.00   
  2  3    -3   -5   1740.3097  2179.7868  180.0   1.31918  0.00   
  2  0    6    -4   2846.0400  3685.3963  0.0     1.31717  0.01   
  2  0    8    -3   3294.9948  4546.6333  -0.0    1.31636  0.00   
  2  6    -2   -2   256.7691   330.6363   180.0   1.31265  0.00   
  2  4    2    2    452.2541   505.4413   0.0     1.30914  0.00   
  2  5    -5   -3   6978.2269  6208.9517  0.0     1.30653  0.01   
  2  3    7    -4   12.3942    11.5530    -180.0  1.30602  0.00   
  2  6    0    -1   594.3976   635.2341   -0.0    1.30261  0.00   
  2  6    -2   -3   4231.8421  4797.6968  0.0     1.30107  0.01   
  2  1    7    -4   688.9595   816.7390   180.0   1.30069  0.00   
  2  4    4    -5   1068.7569  839.8412   -180.0  1.29576  0.00   
  2  5    -1   1    696.6167   560.8179   -180.0  1.29287  0.00   
  2  5    5    -4   111.6670   102.0732   -0.0    1.29210  0.00   
  2  5    1    1    211.2422   213.0414   180.0   1.29128  0.00   
  2  5    1    -5   1311.4962  1297.0866  -180.0  1.28850  0.00   
  2  1    -9   -2   7102.3487  7594.2794  0.0     1.28440  0.01   
  2  3    -3   3    3556.8795  3821.2749  180.0   1.28422  0.01   
  2  2    -6   3    95.5573    97.9036    -0.0    1.28363  0.00   
  2  3    5    -5   3063.3486  3037.5557  -0.0    1.28334  0.01   
  2  6    2    -1   2241.8679  2446.8719  180.0   1.28151  0.00   
  2  4    8    -2   15278.3675 16043.2073 -0.0    1.27998  0.02   
  2  6    0    -4   5017.5940  4642.8182  0.0     1.27913  0.01   
  2  1    -5   4    0.3060     0.2762     -0.0    1.27885  0.00   
  2  0    0    5    1679.6469  1504.7953  0.0     1.27757  0.01   
  2  2    -8   -3   1131.3748  969.8153   0.0     1.27578  0.00   
  2  1    -3   -5   1895.8005  1649.0848  -180.0  1.27554  0.01   
  2  0    10   0    6004.6070  5612.4673  -0.0    1.27493  0.01   
  2  3    9    -1   596.1352   567.6734   180.0   1.27318  0.00   
  2  3    9    -2   172.6538   209.3409   0.0     1.27118  0.00   
  2  6    -2   -1   482.4271   604.9530   -180.0  1.27102  0.00   
  2  5    -1   -5   2453.1505  3287.3648  -0.0    1.27057  0.00   
  2  4    -6   1    1572.2276  2157.0193  180.0   1.27033  0.00   
  2  2    0    4    3590.5598  5970.9564  -0.0    1.26862  0.01   
  2  6    2    -4   1551.0154  2642.8907  -180.0  1.26852  0.00   
  2  0    2    -5   2250.5465  4140.6925  180.0   1.26818  0.01   
  2  2    -8   2    8314.3213  15669.9235 0.0     1.26800  0.01   
  2  5    5    0    812.0420   1539.1640  -0.0    1.26791  0.00   
  2  0    10   -1   482.1402   722.1628   -180.0  1.26570  0.00   
  2  4    8    -1   86.1892    116.1733   180.0   1.26381  0.00   
  2  2    -4   -5   27.1170    34.2839    180.0   1.26302  0.00   
  2  1    -9   2    306.0296   407.6104   0.0     1.26267  0.00   
  2  6    4    -2   2753.5652  4060.9393  -0.0    1.26012  0.00   
  2  1    7    3    951.1672   1423.0605  -180.0  1.25993  0.00   
  2  5    -5   0    817.8946   1251.7915  -0.0    1.25974  0.00   
  2  4    6    1    22.4887    35.4122    180.0   1.25938  0.00   
  2  6    4    -3   3731.9987  5742.7030  -180.0  1.25904  0.00   
  2  3    3    3    24.1584    34.1056    0.0     1.25855  0.00   
  2  2    -2   4    2037.0636  2630.4316  180.0   1.25569  0.01   
  2  5    3    -5   6295.4246  7849.9862  180.0   1.25548  0.01   
  2  1    9    -3   413.0759   446.4585   -180.0  1.25310  0.00   
  2  4    -4   2    2882.5998  2913.1494  0.0     1.24747  0.00   
  2  4    8    -3   1363.6103  1591.0184  -180.0  1.24643  0.00   
  2  5    -3   1    144.4372   154.1169   -180.0  1.24419  0.00   
  2  4    -6   -4   4005.5544  4649.8078  0.0     1.24074  0.01   
  2  1    5    -5   17.7162    20.8490    -0.0    1.24058  0.00   
  2  6    -2   -4   96.1606    116.0421   -0.0    1.24022  0.00   
  2  5    3    1    699.2020   865.0651   -180.0  1.23993  0.00   
  2  0    6    4    3454.0571  4402.8269  -0.0    1.23960  0.01   
  2  0    8    3    1965.3681  2523.8232  0.0     1.23892  0.00   
  2  5    7    -2   37.7928    48.4702    -180.0  1.23815  0.00   
  2  0    2    5    4.7550     6.1649     -0.0    1.23770  0.00   
  2  3    -9   -1   1401.5121  1878.7146  -180.0  1.23697  0.00   
  2  0    10   1    52.1725    69.0195    180.0   1.23540  0.00   
  2  2    8    -4   0.5364     0.6712     -0.0    1.23509  0.00   
  2  2    2    4    204.9500   202.3679   180.0   1.23305  0.00   
  2  2    10   -1   684.9399   674.5837   -0.0    1.23266  0.00   
  2  2    6    3    610.9562   591.5126   -0.0    1.23202  0.00   
  2  4    -8   -1   1822.6809  1660.8265  180.0   1.22975  0.00   
  2  4    4    2    7727.5161  7216.8110  -0.0    1.22886  0.02   
  2  6    -4   -2   8042.3766  7429.0559  0.0     1.22874  0.01   
  2  4    -4   -5   6865.2271  5935.8119  180.0   1.22833  0.01   
  2  3    9    0    276.4814   207.1256   180.0   1.22722  0.00   
  2  2    8    2    27957.1486 16367.8700 -0.0    1.22501  0.05   
  2  3    -7   2    7.6119     4.4310     -180.0  1.22493  0.00   
  2  5    7    -3   1367.9329  701.3947   180.0   1.22357  0.00   
  2  5    -5   -4   968.5345   527.2945   -180.0  1.22255  0.00   
  2  2    6    -5   167.4875   93.3157    -0.0    1.22244  0.00   
  2  3    9    -3   6137.1297  3989.5508  -0.0    1.22187  0.01   
  2  4    -8   -2   20924.0546 15576.6760 0.0     1.22139  0.03   
  2  1    5    4    3664.6259  2923.6151  -180.0  1.22003  0.01   
  2  3    -9   0    71.3240    63.1939    -0.0    1.21922  0.00   
  2  6    -4   -3   1.6819     1.6171     -180.0  1.21643  0.00   
  2  6    4    -1   10.9130    10.2523    180.0   1.21473  0.00   
  2  2    10   -2   3396.7562  3195.8904  -180.0  1.21471  0.00   
  2  3    -7   -4   11.0695    9.5153     0.0     1.21279  0.00   
  2  6    0    0    15258.4808 13100.2263 0.0     1.21259  0.02   
  2  1    9    2    2038.0159  1749.7864  0.0     1.21259  0.00   
  2  0    4    -5   59.8707    51.4047    -180.0  1.21258  0.00   
  2  1    -7   -4   784.4688   673.8718   0.0     1.21254  0.00   
  2  6    4    -4   225.3895   199.9465   0.0     1.21185  0.00   
  2  0    10   -2   2637.9964  2393.1814  180.0   1.21068  0.00   
  2  3    -9   -2   2.7061     2.4088     0.0     1.20966  0.00   
  2  5    7    -1   983.4025   919.5910   -0.0    1.20764  0.00   
  2  5    -3   -5   1786.0588  1669.4106  -180.0  1.20756  0.00   
  2  2    10   0    14.0409    11.8619    180.0   1.20601  0.00   
  2  3    -5   -5   5070.3363  5223.5291  -0.0    1.20426  0.01   
  2  4    8    0    2060.1623  2036.1638  -180.0  1.20314  0.00   
  2  2    -10  0    1104.4821  1234.3417  180.0   1.20037  0.00   
  2  2    -10  -1   1901.9473  1881.5821  0.0     1.19900  0.00   
  2  2    -4   4    0.0044     0.0043     180.0   1.19841  0.00   
  2  3    -5   3    5361.9295  5149.8089  -180.0  1.19827  0.01   
  2  6    -4   -1   4507.0951  4013.4094  180.0   1.19705  0.01   
  2  4    -8   0    2238.9064  1701.7086  -180.0  1.19422  0.00   
  2  4    6    -5   6895.0396  5356.2972  -0.0    1.19366  0.01   
  2  6    2    0    8082.5129  6359.8747  -180.0  1.19287  0.01   
  2  3    1    -6   219.2542   172.0799   180.0   1.19278  0.00   
  2  3    7    2    272.6048   210.6961   180.0   1.19262  0.00   
  2  6    -2   0    2471.9262  1825.4606  -180.0  1.18959  0.00   
  2  5    -7   -2   329.2501   235.2689   -180.0  1.18926  0.00   
  2  5    5    -5   761.9937   652.0282   -0.0    1.18202  0.00   
  2  6    0    -5   2158.5311  1859.8386  -0.0    1.18139  0.00   
  2  5    -7   -1   1265.3600  1170.6276  -0.0    1.17956  0.00   
  2  3    -1   -6   9368.8067  10651.6340 0.0     1.17652  0.03   
  2  1    -9   -3   2935.3041  3479.3329  -0.0    1.17569  0.01   
  2  4    0    -6   586.5623   694.8770   -180.0  1.17567  0.00   
  2  6    2    -5   585.8620   690.4314   180.0   1.17553  0.00   
  2  4    8    -4   5177.5452  5262.2410  180.0   1.17365  0.01   
  2  1    -1   5    43.3727    44.3347    0.0     1.17349  0.00   
  2  2    0    -6   3478.0655  3262.2227  -180.0  1.17258  0.01   
  2  4    2    -6   1052.0856  785.7923   0.0     1.17185  0.00   
  2  4    -8   -3   707.1452   512.5086   -0.0    1.17167  0.00   
  2  1    -5   -5   7383.5025  5414.4867  -180.0  1.17131  0.02   
  2  3    3    -6   3544.6390  3178.6335  180.0   1.16840  0.01   
  2  5    7    -4   6553.1135  5932.4007  0.0     1.16833  0.01   
  2  2    2    -6   487.7904   444.4424   0.0     1.16828  0.00   
  2  0    8    -4   9233.1938  6734.2463  -180.0  1.16544  0.01   
  2  3    5    3    14854.2710 9033.3981  -180.0  1.16397  0.04   
  2  6    -4   -4   2188.0553  1331.0105  -180.0  1.16381  0.00   
  2  3    7    -5   1938.8102  1180.8749  180.0   1.16377  0.00   
  2  3    -9   1    38.2328    24.5109    -0.0    1.16177  0.00   
  2  1    1    5    3040.6333  1984.2370  0.0     1.16142  0.01   
  2  2    -10  1    624.3338   408.7012   -180.0  1.16134  0.00   
  2  0    4    5    5359.4939  3674.6390  -180.0  1.16082  0.02   
  2  6    6    -3   791.3541   572.9928   0.0     1.16041  0.00   
  2  5    -5   1    11.0498    8.2052     180.0   1.16017  0.00   
  2  7    1    -3   432.9079   326.8856   180.0   1.15995  0.00   
  2  2    4    4    442.1377   334.7388   180.0   1.15990  0.00   
  2  0    10   2    2472.9016  1953.1670  -180.0  1.15916  0.00   
  2  5    -7   -3   17.6552    13.9221    0.0     1.15905  0.00   
  2  6    6    -2   1361.7415  1062.5954  180.0   1.15883  0.00   
  2  2    -10  -2   1100.6983  927.1428   -180.0  1.15763  0.00   
  2  2    10   -3   536.4940   456.9863   180.0   1.15752  0.00   
  2  1    -7   4    8953.0651  7894.1741  -0.0    1.15699  0.01   
  2  1    11   -1   200.4342   172.4013   -0.0    1.15488  0.00   
  2  5    5    1    16.2911    14.5872    180.0   1.15443  0.00   
  2  4    0    3    413.1377   372.8509   -0.0    1.15214  0.00   
  2  7    -1   -3   210.1178   190.7937   -0.0    1.15103  0.00   
  2  1    -9   3    432.0509   390.2848   -180.0  1.15086  0.00   
  2  7    1    -2   425.6256   417.6649   180.0   1.14957  0.00   
  2  6    -2   -5   3.3721     3.3422     180.0   1.14818  0.00   
  2  2    -8   -4   998.4000   1241.1393  -0.0    1.14713  0.00   
  2  3    9    1    690.2274   840.9132   -180.0  1.14703  0.00   
  2  1    -3   5    111.7963   131.0137   -0.0    1.14691  0.00   
  2  4    -6   2    891.8785   884.2580   -180.0  1.14653  0.00   
  2  1    11   0    732.4588   673.8595   0.0     1.14593  0.00   
  2  3    -9   -3   6325.4327  6842.7549  -0.0    1.14539  0.01   
  2  1    -11  0    55.6444    56.5171    180.0   1.14326  0.00   
  2  7    -1   -2   250.1368   258.5173   180.0   1.14319  0.00   
  2  2    10   1    1858.9437  2221.3310  -180.0  1.14260  0.00   
  2  2    -6   -5   6875.1586  8280.7099  -0.0    1.14253  0.02   
  2  5    -1   2    0.2086     0.2523     -180.0  1.14237  0.00   
  2  4    -2   -6   164.8864   159.9954   -0.0    1.14109  0.00   
  2  5    7    0    1607.0134  1584.2307  0.0     1.14103  0.00   
  2  3    9    -4   2593.3807  3452.1120  -180.0  1.13977  0.00   
  2  4    -2   3    508.7556   675.3480   180.0   1.13965  0.00   
  2  2    -8   3    683.1211   940.5804   180.0   1.13923  0.00   
  2  5    1    2    104.1135   151.0052   180.0   1.13897  0.00   
  2  2    -2   -6   296.8271   457.5743   180.0   1.13875  0.00   
  2  5    1    -6   65.0031    92.8501    180.0   1.13644  0.00   
  2  6    4    0    6460.3063  9886.1889  -180.0  1.13618  0.01   
  2  1    9    -4   3989.2135  6387.1239  180.0   1.13575  0.01   
  2  7    1    -4   56.4531    104.3489   0.0     1.13318  0.00   
  2  5    -7   0    266.8549   561.3250   0.0     1.13270  0.00   
  2  6    4    -5   1624.6620  3560.8356  -0.0    1.13225  0.00   
  2  7    3    -3   900.6355   1752.7599  180.0   1.13164  0.00   
  2  1    7    -5   943.3813   1876.4532  -0.0    1.13113  0.00   
  2  4    4    -6   34.9941    74.0198    180.0   1.13073  0.00   
  2  6    -4   0    4110.4912  8996.3605  -180.0  1.13052  0.01   
  2  1    1    -6   5.7377     12.7255    180.0   1.13041  0.00   
  2  4    2    3    13.5186    26.9687    0.0     1.12798  0.00   
  2  1    11   -2   1866.6288  4054.5939  -180.0  1.12721  0.00   
  2  2    4    -6   267.4159   617.9103   -180.0  1.12706  0.00   
  2  1    -11  -1   33.0939    80.5660    180.0   1.12692  0.00   
  2  0    6    -5   323.0845   825.3110   -0.0    1.12677  0.00   
  2  0    10   -3   13.8070    25.1309    180.0   1.12560  0.00   
  2  6    6    -4   601.7715   1116.6065  -0.0    1.12535  0.00   
  2  4    -8   1    743.9145   1428.0735  -0.0    1.12500  0.00   
  2  4    6    2    255.6920   491.6513   180.0   1.12497  0.00   
  2  3    -3   -6   1279.3004  2679.1058  0.0     1.12421  0.00   
  2  1    -11  1    246.5148   520.4388   180.0   1.12385  0.00   
  2  3    -1   4    27.9122    62.3074    180.0   1.12290  0.00   
  2  7    -1   -4   156.1336   340.7362   180.0   1.12266  0.00   
  2  6    -6   -2   2.7253     5.8815     -0.0    1.12259  0.00   
  2  5    -1   -6   1604.4130  3679.1020  -180.0  1.12188  0.00   
  2  6    6    -1   7.5168     18.5196    -180.0  1.12105  0.00   
  2  7    3    -2   194.2814   466.2613   -180.0  1.11981  0.00   
  2  5    -5   -5   2206.5006  3254.1700  180.0   1.11710  0.00   
  2  1    -1   -6   1095.3882  1573.1101  -180.0  1.11699  0.00   
  2  4    -6   -5   14.1501    12.1624    -180.0  1.11621  0.00   
  2  5    3    -6   4839.9209  3572.8767  0.0     1.11574  0.01   
  2  3    1    4    626.2286   557.2568   180.0   1.11489  0.00   
  2  4    8    1    3371.6581  3030.2470  -0.0    1.11486  0.01   
  2  1    3    5    232.9346   208.8946   -180.0  1.11404  0.00   
  2  2    -6   4    1985.9218  1626.0861  -0.0    1.11278  0.00   
  2  6    -6   -3   9250.7123  9170.8262  180.0   1.11104  0.01   
  2  5    -3   2    23.8784    23.9804    -180.0  1.11049  0.00   
  2  3    5    -6   75.0815    75.3696    -0.0    1.11017  0.00   
  2  1    3    -6   4318.7229  3749.4968  0.0     1.10915  0.01   
  2  7    3    -4   1013.5392  851.8273   -0.0    1.10885  0.00   
  2  7    -3   -3   10.9475    8.0510     -0.0    1.10731  0.00   
  2  7    1    -1   749.4337   540.2195   -180.0  1.10485  0.00   
  2  6    0    1    3829.6262  2851.2916  180.0   1.10441  0.01   
  2  1    11   1    441.3254   353.4958   0.0     1.10278  0.00   
  2  7    -3   -2   8.8107     7.6618     -0.0    1.10240  0.00   
  2  4    10   -2   302.4037   293.9448   -180.0  1.10139  0.00   
  2  7    -1   -1   577.2049   560.8360   -180.0  1.10125  0.00   
  2  5    3    2    95.2954    92.4856    -180.0  1.10119  0.00   
  2  2    8    -5   3833.9862  3728.5603  180.0   1.10077  0.01   
  2  6    -6   -1   6.3073     6.2337     0.0     1.10033  0.00   
  2  5    -7   -4   215.3223   136.6182   0.0     1.09716  0.00   
  2  3    -3   4    234.9634   143.6453   -0.0    1.09706  0.00   
  2  1    7    4    109.7248   57.0295    -0.0    1.09661  0.00   
  2  0    8    4    8655.9391  2959.2417  180.0   1.09406  0.02   
  2  4    -8   -4   10638.2939 3685.4545  -180.0  1.09399  0.02   
  2  4    -4   3    6057.4403  2186.7268  180.0   1.09385  0.01   
  2  3    -7   3    5015.0241  1814.2931  0.0     1.09384  0.01   
  2  1    9    3    848.1665   308.2223   180.0   1.09383  0.00   
  2  2    -10  2    6.8950     3.3265     -0.0    1.09247  0.00   
  2  2    8    3    747.2794   379.8198   0.0     1.09126  0.00   
  2  5    9    -2   2524.6140  1582.6840  -0.0    1.09021  0.00   
  2  4    10   -1   2.3524     1.7369     -180.0  1.08903  0.00   
  2  6    -2   1    2.0031     1.5406     -180.0  1.08894  0.00   
  2  1    -5   5    7072.8998  5646.2565  0.0     1.08884  0.02   
  2  6    2    1    306.5909   245.3481   -0.0    1.08745  0.00   
  2  2    -10  -3   764.8691   617.4947   180.0   1.08733  0.00   
  2  5    7    -5   102.4202   91.0318    -180.0  1.08704  0.00   
  2  6    -4   -5   319.1093   422.0173   180.0   1.08477  0.00   
  2  3    -7   -5   2224.3485  3180.2930  0.0     1.08232  0.00   
  2  5    9    -3   26.4458    37.0056    -180.0  1.08217  0.00   
  2  4    10   -3   397.1827   496.5346   180.0   1.08176  0.00   
  2  4    8    -5   247.5107   416.8216   0.0     1.08002  0.00   
  2  7    -3   -4   282.6006   475.9937   -180.0  1.08002  0.00   
  2  3    11   -2   733.7743   1209.7235  180.0   1.07973  0.00   
  2  3    -9   2    750.1734   1162.0253  -0.0    1.07952  0.00   
  2  1    -11  -2   361.9161   505.5742   -0.0    1.07909  0.00   
  2  3    11   -1   1812.3892  2531.9784  -180.0  1.07901  0.00   
  2  4    -4   -6   27.5046    79.4879    0.0     1.07725  0.00   
  2  7    3    -1   200.2969   517.9063   0.0     1.07642  0.00   
  2  7    1    -5   8.4526     25.2106    -0.0    1.07626  0.00   
  2  5    -3   -6   333.0889   1371.1187  180.0   1.07586  0.00   
  2  2    10   -4   687.3779   2842.5457  0.0     1.07584  0.00   
  2  2    -4   -6   43.9289    186.5753   0.0     1.07568  0.00   
  2  3    3    4    179.1913   560.4316   180.0   1.07511  0.00   
  2  1    -11  2    225.9118   558.2780   -180.0  1.07370  0.00   
  2  7    5    -3   347.8482   928.6481   180.0   1.07351  0.00   
  2  4    4    3    304.1275   818.8776   180.0   1.07348  0.00   
  2  1    -3   -6   78.0009    135.6225   180.0   1.07233  0.00   
  2  6    0    -6   2.4310     4.1780     -180.0  1.07161  0.00   
  2  1    11   -3   223.5849   540.3856   180.0   1.07008  0.00   
  2  6    2    -6   46.8842    107.8329   0.0     1.06912  0.00   
  2  6    -6   -4   254.2975   552.9788   0.0     1.06862  0.00   
  2  5    9    -1   649.1744   1026.4794  0.0     1.06732  0.00   
  2  2    6    4    2553.7755  4143.5979  0.0     1.06716  0.01   
  2  7    -3   -1   101.6994   173.9010   0.0     1.06652  0.00   
  2  2    0    5    1156.2769  1937.9253  0.0     1.06580  0.00   
  2  0    6    5    225.0566   358.8678   0.0     1.06561  0.00   
  2  7    -1   -5   2128.1074  3288.8085  0.0     1.06535  0.00   
  2  5    5    -6   294.9856   447.2840   -180.0  1.06509  0.00   
  2  0    0    6    33.9348    53.4823    180.0   1.06464  0.00   
  2  0    10   3    2078.2935  3276.3246  0.0     1.06463  0.00   
  2  4    6    -6   24.2448    31.3322    -180.0  1.06282  0.00   
  2  6    6    -5   334.0316   434.3157   -0.0    1.06260  0.00   
  2  0    12   0    86.2128    112.6819   180.0   1.06244  0.00   
  2  4    -10  -1   876.8758   1132.6677  180.0   1.06171  0.00   
  2  7    5    -2   3594.4123  4496.3914  -180.0  1.06153  0.00   
  2  0    2    -6   611.5662   748.1993   0.0     1.06104  0.00   
  2  5    -7   1    763.1006   969.1237   180.0   1.06052  0.00   
  2  1    -9   -4   1311.2170  1706.8793  -180.0  1.06015  0.00   
  2  2    -2   5    2461.3995  3313.4198  -180.0  1.05994  0.01   
  2  3    -9   -4   10.1196    13.6703    -180.0  1.05993  0.00   
  2  2    6    -6   196.8348   288.6216   -180.0  1.05938  0.00   
  2  0    12   -1   940.5158   1340.4500  -0.0    1.05892  0.00   
  2  1    -7   -5   5.2920     7.5059     -180.0  1.05860  0.00   
  2  1    5    -6   33.3647    47.4061    -180.0  1.05858  0.00   
  2  2    10   2    734.2218   1237.1699  -0.0    1.05797  0.00   
  2  3    7    3    7.4205     12.9031    -180.0  1.05758  0.00   
  2  7    3    -5   1237.5176  2239.1302  -180.0  1.05718  0.00   
  2  6    6    0    248.9941   461.7745   -0.0    1.05659  0.00   
  2  7    5    -4   1009.7117  2051.4003  0.0     1.05581  0.00   
  2  4    -10  -2   1430.1734  3145.7849  0.0     1.05450  0.00   
  2  5    7    1    16.8834    37.2884    180.0   1.05440  0.00   
  2  6    8    -3   5060.2109  8866.7538  -0.0    1.05196  0.01   
  2  3    -11  -1   150.2793   261.5320   -0.0    1.05193  0.00   
  2  5    -5   2    3820.2201  5387.0808  -180.0  1.05131  0.01   
  2  3    9    2    662.4148   862.2832   -0.0    1.05108  0.00   
  2  3    11   -3   552.4291   673.7850   180.0   1.05082  0.00   
  2  6    -6   0    442.8817   488.9045   -0.0    1.04978  0.00   
  2  6    8    -2   340.9901   331.3808   0.0     1.04899  0.00   
  2  3    11   0    436.2634   407.0557   -0.0    1.04881  0.00   
  2  3    -5   -6   1347.8230  1235.7557  -180.0  1.04872  0.00   
  2  4    10   0    72.4698    61.4161    -0.0    1.04771  0.00   
  2  5    -9   -2   2567.2854  2208.3085  -0.0    1.04729  0.00   
  2  5    9    -4   266.5034   228.7958   -180.0  1.04516  0.00   
  2  6    -2   -6   1517.4220  1293.5044  -0.0    1.04487  0.00   
  2  6    -4   1    3709.5447  3160.5795  -0.0    1.04485  0.01   
  2  3    -5   4    2883.5935  2301.6767  -0.0    1.04377  0.01   
  2  3    9    -5   2272.6452  1817.7670  180.0   1.04328  0.00   
  2  1    5    5    2006.7796  1623.2967  -0.0    1.04294  0.01   
  2  3    -11  0    1732.0511  1387.3612  0.0     1.04270  0.00   
  2  2    2    5    330.1885   264.3036   0.0     1.04269  0.00   
  2  5    -9   -1   79.6058    62.5557    0.0     1.04240  0.00   
  2  6    4    1    1306.3778  1021.8291  -0.0    1.04223  0.00   
  2  4    -10  0    651.4159   554.7785   -0.0    1.04034  0.00   
  2  2    12   -1   4545.1771  3828.0670  -180.0  1.03971  0.01   
  2  0    2    6    1753.2908  1492.8101  0.0     1.03949  0.01   
  2  7    -5   -3   4108.8070  3517.5593  180.0   1.03943  0.01   
  2  5    5    2    4423.9374  4324.4718  -180.0  1.03825  0.01   
  2  4    -8   2    302.0320   298.1823   -0.0    1.03802  0.00   
  2  6    4    -6   1266.8519  1251.2761  -180.0  1.03798  0.00   
  2  0    12   1    349.2113   335.8693   -0.0    1.03750  0.00   
  2  7    -5   -2   1573.9806  1492.9651  -180.0  1.03709  0.00   
  2  7    1    0    1273.9213  1264.8986  -0.0    1.03656  0.00   
  2  1    -9   4    2.5847     2.8086     180.0   1.03594  0.00   
  2  1    11   2    1514.1982  1702.3367  180.0   1.03580  0.00   
  2  7    -1   0    1522.4168  1823.6465  -0.0    1.03529  0.00   
  2  4    10   -4   7.9789     9.1218     0.0     1.03486  0.00   
  2  3    -11  -2   1182.1710  1522.0493  -180.0  1.03326  0.00   
  3  1    1    0    1093.8782  1272.1776  -0.0    3.25230  0.03   
  3  1    0    1    671.5168   492.3011   -0.0    2.48917  0.02   
  3  2    0    0    227.3732   149.2708   -0.0    2.29972  0.00   
  3  1    1    1    800.9722   374.9784   180.0   2.18915  0.02   
  3  2    1    0    129.7520   152.8703   0.0     2.05694  0.00   
  3  2    1    1    847.7959   880.4203   -0.0    1.68916  0.03   
  3  2    2    0    963.5094   1143.5960  -0.0    1.62615  0.01   
  3  0    0    2    1535.0492  1417.8449  -0.0    1.48006  0.00   
  3  3    1    0    346.8820   356.8940   -0.0    1.45447  0.00   
  3  2    2    1    36.7387    28.2517    180.0   1.42525  0.00   
  3  3    0    1    939.5432   1055.6715  -0.0    1.36139  0.01   
  3  1    1    2    442.1448   541.6074   -0.0    1.34713  0.00   
  3  3    1    1    37.5538    32.7691    0.0     1.30540  0.00   
  3  3    2    0    16.8965    15.0349    180.0   1.27566  0.00   
  3  2    0    2    131.9178   145.3422   -0.0    1.24459  0.00   
  3  2    1    2    37.9946    42.1715    0.0     1.20138  0.00   
  3  3    2    1    199.7072   154.5400   -0.0    1.17150  0.00   
  3  4    0    0    435.9820   422.3977   -0.0    1.14986  0.00   
  3  4    1    0    96.3191    78.7453    180.0   1.11553  0.00   
  3  2    2    2    1444.0197  562.7763   -0.0    1.09457  0.01   
  3  3    3    0    454.6558   592.6505   -0.0    1.08410  0.00   
  3  4    1    1    333.4768   271.8535   -0.0    1.04387  0.01   
  3  3    1    2    229.2504   220.8817   -0.0    1.03740  0.00   
  4  1    1    0    8044.7648  5231.9807  0.0     5.76931  0.01   
  4  1    1    -1   2237.9666  1404.8565  0.0     5.75562  0.00   
  4  0    0    2    12790.2916 6634.9821  0.0     5.70281  0.01   
  4  2    0    0    625.8682   777.2638   180.0   5.29777  0.00   
  4  2    0    -2   8230.5686  11497.9523 0.0     5.25570  0.00   
  4  1    1    1    3044.2609  5913.5157  -180.0  4.69973  0.00   
  4  1    1    -2   198.2013   470.9294   -180.0  4.67759  0.00   
  4  1    1    2    1584.8515  1808.3292  -180.0  3.63025  0.00   
  4  1    1    -3   5521.1711  6211.9688  180.0   3.61325  0.00   
  4  0    2    0    9958.2235  1740.1438  180.0   3.43920  0.00   
  4  3    1    -1   2052.9785  1014.8005  -0.0    3.40289  0.00   
  4  3    1    -2   5548.2637  3185.9766  180.0   3.39446  0.00   
  4  0    2    1    4234.2242  5012.7687  -0.0    3.29276  0.00   
  4  2    0    2    10721.6100 11585.4987 -0.0    3.21822  0.00   
  4  2    0    -4   4985.1459  4993.6085  180.0   3.18996  0.00   
  4  3    1    0    1994.9549  2136.8151  0.0     3.14187  0.00   
  4  3    1    -3   2547.6759  2673.2736  180.0   3.12208  0.00   
  4  4    0    -2   110074.2817 80809.4369 180.0   2.97592  0.02   
  4  2    2    -1   98230.9176 75082.5724 -0.0    2.97781  0.04   
  4  0    2    2    916.1500   793.6721   0.0     2.94509  0.00   
  4  2    2    0    1879.0267  1811.0116  0.0     2.88466  0.00   
  4  2    2    -2   547.8400   529.7071   -0.0    2.87781  0.00   
  4  1    1    3    3094.1270  2485.3141  -0.0    2.86465  0.00   
  4  1    1    -4   7283.0712  5798.6010  -0.0    2.85294  0.00   
  4  0    0    4    12939.7422 10329.8968 -0.0    2.85141  0.00   
  4  3    1    1    3777.3368  3752.3989  -180.0  2.75636  0.00   
  4  3    1    -4   2739.6597  3259.7661  -0.0    2.73414  0.00   
  4  4    0    0    64886.0291 70960.6376 0.0     2.64889  0.01   
  4  2    2    1    125220.4531 133105.8360 0.0     2.64490  0.04   
  4  2    2    -3   60743.9411 66299.3101 -180.0  2.63437  0.02   
  4  4    0    -4   126099.1785 140270.1926 180.0   2.62785  0.02   
  4  0    2    3    21810.8694 14193.3935 180.0   2.55049  0.01   
  4  3    1    2    8335.5202  9771.8878  -180.0  2.37480  0.00   
  4  3    1    -5   5232.1900  5854.1041  -0.0    2.35492  0.00   
  4  2    2    2    128.6644   143.9167   -180.0  2.34986  0.00   
  4  2    2    -4   865.5857   881.6893   180.0   2.33880  0.00   
  4  1    1    4    3169.2885  2965.0251  -0.0    2.33627  0.00   
  4  1    1    -5   494.9175   299.6305   -0.0    2.32809  0.00   
  4  4    2    -2   1704.3586  1407.2856  -0.0    2.25040  0.00   
  4  5    1    -2   2184.1979  2119.9402  180.0   2.24094  0.00   
  4  5    1    -3   537.3547   538.2185   180.0   2.23692  0.00   
  4  1    3    0    54.1638    52.5740    0.0     2.24093  0.00   
  4  1    3    -1   4281.0219  4191.7021  -0.0    2.24013  0.00   
  4  4    2    -1   964.2653   918.1472   0.0     2.21092  0.00   
  4  4    2    -3   12890.3343 13289.7843 -0.0    2.20476  0.00   
  4  0    2    4    1281.3101  967.7406   180.0   2.19509  0.00   
  4  5    1    -1   17084.1284 11504.4667 -0.0    2.16275  0.00   
  4  1    3    1    1472.8084  1033.7998  -0.0    2.15985  0.00   
  4  1    3    -2   14818.7279 10989.5160 0.0     2.15769  0.00   
  4  5    1    -4   789.7581   708.4659   -180.0  2.15197  0.00   
  4  2    0    4    1382.7309  1631.2791  0.0     2.13699  0.00   
  4  2    0    -6   8019.3622  7199.2402  0.0     2.12316  0.00   
  4  4    2    0    390.7062   728.3368   -180.0  2.09858  0.00   
  4  4    2    -4   320.7563   548.2406   -180.0  2.08808  0.00   
  4  4    0    2    291024.5879 285615.0180 180.0   2.06893  0.02   
  4  2    2    3    294379.9898 293002.6542 0.0     2.06451  0.05   
  4  2    2    -5   248823.9919 297100.5659 0.0     2.05450  0.04   
  4  4    0    -6   246483.5386 301606.5195 -180.0  2.04894  0.02   
  4  3    1    3    873.5916   1081.2889  -180.0  2.04816  0.00   
  4  3    1    -6   105.2136   154.5562   -0.0    2.03175  0.00   
  4  5    1    0    459.3435   770.1564   180.0   2.02518  0.00   
  4  1    3    2    9610.6323  14047.1698 -0.0    2.02043  0.00   
  4  1    3    -3   874.3027   1240.8061  -0.0    2.01749  0.00   
  4  5    1    -5   9303.3428  14125.1550 -0.0    2.01048  0.00   
  4  3    3    -1   7662.1363  7033.5856  -0.0    1.97856  0.00   
  4  3    3    -2   198.3810   188.4026   0.0     1.97690  0.00   
  4  1    1    5    3056.5150  4614.7955  180.0   1.96139  0.00   
  4  6    0    -2   637.2240   968.3799   180.0   1.95782  0.00   
  4  1    1    -6   1058.2849  1560.8017  -0.0    1.95547  0.00   
  4  6    0    -4   11152.5918 17212.7823 -180.0  1.95140  0.00   
  4  4    2    1    13621.0692 20964.7061 -0.0    1.94284  0.00   
  4  4    2    -5   56.7690    70.8523    180.0   1.93036  0.00   
  4  3    3    0    7547.2947  9851.7693  180.0   1.92310  0.00   
  4  3    3    -3   2206.8390  2772.7220  -0.0    1.91854  0.00   
  4  0    0    6    1331.2590  1705.8756  -0.0    1.90094  0.00   
  4  0    2    5    70.3815    90.1884    -180.0  1.90098  0.00   
  4  5    1    1    1171.2150  2498.8683  -180.0  1.85943  0.00   
  4  1    3    3    2211.5244  3430.5540  0.0     1.85393  0.00   
  4  1    3    -4   395.5266   509.7607   -180.0  1.85074  0.00   
  4  5    1    -6   2279.8444  2891.1577  -180.0  1.84353  0.00   
  4  3    3    1    3554.6973  3301.2065  -0.0    1.82358  0.00   
  4  3    3    -4   15472.2042 15091.0574 -180.0  1.81711  0.00   
  4  2    2    4    1976.8066  2006.2475  180.0   1.81513  0.00   
  4  2    2    -6   101.8955   110.8852   -0.0    1.80663  0.00   
  4  3    1    4    1398.3718  1171.2955  -0.0    1.78224  0.00   
  4  4    2    2    884.2266   570.0798   -0.0    1.77286  0.00   
  4  3    1    -7   1409.4597  720.2705   -180.0  1.76902  0.00   
  4  6    0    0    79564.4271 33062.0174 180.0   1.76592  0.00   
  4  4    2    -6   4379.9099  1197.3043  -0.0    1.76023  0.00   
  4  6    0    -6   3.8631     2.0530     0.0     1.75190  0.00   
  4  6    2    -3   444665.0849 369463.6328 -180.0  1.71851  0.05   
  4  0    4    0    433236.4610 349863.5489 -180.0  1.71960  0.02   
  4  6    2    -2   460.0287   389.2193   -0.0    1.70144  0.00   
  4  6    2    -4   2002.3442  1557.3296  180.0   1.69723  0.00   
  4  0    4    1    3963.3672  3266.6769  -0.0    1.70038  0.00   
  4  3    3    2    4474.2965  3605.3646  -0.0    1.69906  0.00   
  4  3    3    -5   11499.0414 10541.7011 0.0     1.69173  0.00   
  4  5    1    2    2621.1101  2565.7099  -180.0  1.69028  0.00   
  4  1    1    6    685.4062   742.0669   -0.0    1.68540  0.00   
  4  1    3    4    42.1339    45.0799    -0.0    1.68478  0.00   
  4  1    1    -7   13517.0692 12424.5444 -180.0  1.68096  0.00   
  4  1    3    -5   4885.9524  4687.0100  0.0     1.68171  0.00   
  4  5    1    -7   340.2745   265.4106   -180.0  1.67494  0.00   
  4  0    2    6    1159.0757  1004.4694  0.0     1.66371  0.00   
  4  2    4    -1   3057.3681  2851.3584  180.0   1.65203  0.00   
  4  6    2    -1   881.4406   864.7978   -180.0  1.64927  0.00   
  4  7    1    -3   35.3354    35.3863    180.0   1.64764  0.00   
  4  5    3    -2   337.2765   336.8162   -180.0  1.64796  0.00   
  4  7    1    -4   553.2002   555.9037   -0.0    1.64540  0.00   
  4  5    3    -3   1224.2191  1232.9682  -180.0  1.64636  0.00   
  4  0    4    2    609.0628   613.4118   -180.0  1.64638  0.00   
  4  6    2    -5   502.7451   504.1972   -180.0  1.64161  0.00   
  4  2    4    0    769.0151   755.5233   -0.0    1.63560  0.00   
  4  2    4    -2   4590.0127  4473.9753  180.0   1.63434  0.00   
  4  7    1    -2   3654.1213  3561.9732  180.0   1.61641  0.00   
  4  5    3    -1   1005.0415  967.0214   0.0     1.61610  0.00   
  4  7    1    -5   1356.3496  914.2042   -0.0    1.61010  0.00   
  4  5    3    -4   5258.8793  3834.7604  -180.0  1.61159  0.00   
  4  4    0    4    100308.2785 64365.6929 180.0   1.60911  0.00   
  4  4    2    3    44.8174    27.4278    180.0   1.60794  0.00   
  4  2    2    5    59975.8467 37151.5471 -180.0  1.60584  0.01   
  4  2    2    -7   119317.5287 66528.8930 0.0     1.59877  0.01   
  4  4    2    -7   5208.7979  2578.9270  -0.0    1.59617  0.00   
  4  4    0    -8   74957.8571 36898.8655 0.0     1.59498  0.00   
  4  2    4    1    2441.6300  1930.1723  0.0     1.58794  0.00   
  4  2    4    -3   1973.1031  1881.2909  0.0     1.58565  0.00   
  4  2    0    6    27274.5693 28902.0696 -0.0    1.57545  0.00   
  4  6    2    0    298.9117   317.2177   -0.0    1.57094  0.00   
  4  2    0    -8   4626.8238  4970.9680  -180.0  1.56767  0.00   
  4  3    1    5    1617.2618  1738.8731  180.0   1.56818  0.00   
  4  3    3    3    456.0774   485.8360   0.0     1.56658  0.00   
  4  0    4    3    2738.8489  2921.6975  -0.0    1.56679  0.00   
  4  6    2    -6   1124.2948  1245.1059  -180.0  1.56104  0.00   
  4  3    3    -6   1336.7271  1493.4630  -180.0  1.55920  0.00   
  4  3    1    -8   1653.0306  1856.4706  0.0     1.55752  0.00   
  4  7    1    -1   1816.0982  2038.2115  -0.0    1.55703  0.00   
  4  5    3    0    3379.3290  3764.9574  180.0   1.55622  0.00   
  4  7    1    -6   3913.0005  3771.5315  -180.0  1.54766  0.00   
  4  5    3    -5   1382.2717  1406.9228  0.0     1.54952  0.00   
  4  5    1    3    1231.5970  786.5305   0.0     1.53183  0.00   
  4  1    3    5    10.6181    7.3706     -180.0  1.52671  0.00   
  4  1    3    -6   1647.4680  1157.5408  0.0     1.52392  0.00   
  4  5    1    -8   7.9286     5.3959     0.0     1.51787  0.00   
  4  2    4    2    6154.1501  4268.8139  180.0   1.51666  0.00   
  4  2    4    -4   3423.3683  2493.6843  -0.0    1.51368  0.00   
  4  6    0    2    9252.3187  8920.3709  180.0   1.50424  0.00   
  4  6    0    -8   4514.8939  4369.8954  -180.0  1.48983  0.00   
  4  8    0    -4   21178.7319 19996.1970 0.0     1.48796  0.00   
  4  4    4    -2   21465.7232 20545.4757 -0.0    1.48890  0.00   
  4  7    1    0    557.5613   520.8465   0.0     1.47828  0.00   
  4  6    2    1    562.9946   503.5585   180.0   1.47737  0.00   
  4  5    3    1    1666.2466  1471.1042  180.0   1.47712  0.00   
  4  4    4    -1   202.8609   180.7352   180.0   1.47730  0.00   
  4  1    1    7    10780.5574 9080.5953  -0.0    1.47519  0.00   
  4  4    4    -3   1976.7645  1670.8759  180.0   1.47546  0.00   
  4  1    1    -8   9414.5139  7394.5831  0.0     1.47176  0.00   
  4  0    2    7    3182.3455  2502.8143  180.0   1.47248  0.00   
  4  0    4    4    750.1892   590.3690   180.0   1.47255  0.00   
  4  5    3    -6   0.2235     0.1799     -180.0  1.46911  0.00   
  4  7    1    -7   284.1084   230.9464   -180.0  1.46708  0.00   
  4  6    2    -7   1320.3169  1071.6736  180.0   1.46642  0.00   
  4  4    2    4    325.2109   309.2371   -180.0  1.45747  0.00   
  4  4    2    -8   287.2153   302.2854   -180.0  1.44695  0.00   
  4  8    0    -2   50756.0860 52191.8116 0.0     1.44319  0.00   
  4  4    4    0    40386.7986 40462.2403 -180.0  1.44233  0.00   
  4  8    0    -6   48834.6492 39406.4023 -180.0  1.43636  0.00   
  4  4    4    -4   61959.6383 54182.6466 0.0     1.43890  0.01   
  4  3    3    4    5578.5118  4626.4893  -180.0  1.43753  0.00   
  4  2    2    6    1.1137     0.8090     -180.0  1.43232  0.00   
  4  3    3    -7   1947.9614  1449.5464  0.0     1.43056  0.00   
  4  2    4    3    3652.6873  2705.9280  180.0   1.43112  0.00   
  4  2    2    -8   2379.4448  1820.4550  -0.0    1.42647  0.00   
  4  2    4    -5   2191.4278  1676.3137  180.0   1.42778  0.00   
  4  0    0    8    345923.3240 266682.9411 -0.0    1.42570  0.01   
  4  3    1    6    1097.7223  938.8478   180.0   1.39505  0.00   
  4  5    1    4    682.5362   766.3681   0.0     1.38984  0.00   
  4  7    1    1    44.4115    50.1895    -180.0  1.38930  0.00   
  4  3    1    -9   648.2171   706.6839   -0.0    1.38639  0.00   
  4  4    4    1    3216.6946  3628.8070  -0.0    1.38867  0.00   
  4  5    3    2    395.7154   443.1806   -180.0  1.38795  0.00   
  4  1    3    6    3028.3971  3155.0437  0.0     1.38524  0.00   
  4  4    4    -5   1215.2968  1225.7411  0.0     1.38410  0.00   
  4  1    3    -7   482.0953   485.9616   -180.0  1.38278  0.00   
  4  5    3    -7   1073.3447  1074.8978  180.0   1.37942  0.00   
  4  7    1    -8   234.3600   230.7902   0.0     1.37736  0.00   
  4  5    1    -9   3210.6143  3153.8678  -0.0    1.37751  0.00   
  4  6    2    2    260.2225   255.4568   -180.0  1.37818  0.00   
  4  0    4    5    336.9208   361.3752   -180.0  1.37315  0.00   
  4  6    2    -8   3.8235     2.8810     0.0     1.36707  0.00   
  4  8    2    -4   915.4945   736.5865   180.0   1.36563  0.00   
  4  7    3    -3   3460.0946  3194.1659  -180.0  1.36405  0.00   
  4  7    3    -4   449.5450   461.8667   -180.0  1.36278  0.00   
  4  1    5    0    4835.7393  4390.0706  -180.0  1.36423  0.00   
  4  1    5    -1   62.4662    57.6803    -0.0    1.36405  0.00   
  4  8    2    -3   2174.1122  1916.8044  180.0   1.35737  0.00   
  4  8    2    -5   18497.4332 14106.0917 180.0   1.35452  0.00   
  4  7    3    -2   5409.8118  6964.4536  0.0     1.34617  0.00   
  4  1    5    1    5565.3261  7469.3772  0.0     1.34529  0.00   
  4  7    3    -5   1669.7288  2386.7429  180.0   1.34252  0.00   
  4  1    5    -2   2046.7359  2814.0666  180.0   1.34477  0.00   
  4  2    4    4    168.0656   205.1051   -180.0  1.33972  0.00   
  4  2    4    -6   4984.5829  4283.2439  180.0   1.33629  0.00   
  4  8    2    -2   231.6036   191.7748   0.0     1.33077  0.00   
  4  8    2    -6   103.7081   116.3047   0.0     1.32541  0.00   
  4  8    0    0    110915.0785 126382.7897 0.0     1.32444  0.00   
  4  4    2    5    11233.8747 12817.6384 0.0     1.32439  0.00   
  4  4    4    2    94782.9783 114087.3943 0.0     1.32245  0.01   
  4  0    2    8    293.1319   368.5862   180.0   1.31702  0.00   
  4  4    4    -6   96606.3673 120807.8853 0.0     1.31718  0.01   
  4  3    3    5    1021.5421  1247.3478  -0.0    1.31793  0.00   
  4  4    2    -9   4451.8002  5520.1830  180.0   1.31518  0.00   
  4  8    0    -8   112636.6820 138633.6310 -0.0    1.31393  0.00   
  4  3    3    -8   6120.1915  7102.5115  180.0   1.31158  0.00   
  4  7    3    -1   899.3538   1031.0978  180.0   1.31129  0.00   
  4  1    1    8    140.5640   157.0086   180.0   1.31039  0.00   
  4  1    1    -9   782.2802   715.2756   180.0   1.30766  0.00   
  4  1    5    2    1617.0087  1747.1162  180.0   1.30952  0.00   
  4  1    5    -3   7309.6831  7354.0579  -0.0    1.30871  0.00   
  4  7    3    -6   8418.5817  7526.8654  -0.0    1.30568  0.00   
  4  6    4    -3   2271.5028  2359.0079  -0.0    1.29943  0.00   
  4  9    1    -4   993.8937   837.5850   0.0     1.29744  0.00   
  4  9    1    -5   322.2010   255.6466   0.0     1.29604  0.00   
  4  7    1    2    4676.5624  3966.6339  -180.0  1.29754  0.00   
  4  3    5    -1   715.6072   625.4942   0.0     1.29791  0.00   
  4  3    5    -2   2611.2991  2200.0985  -0.0    1.29744  0.00   
  4  5    3    3    422.1538   335.5917   180.0   1.29613  0.00   
  4  6    4    -2   28.5102    25.6472    0.0     1.29200  0.00   
  4  4    0    6    19418.1948 18456.6618 180.0   1.29066  0.00   
  4  6    4    -4   7505.3606  7146.1392  -0.0    1.29015  0.00   
  4  8    2    -1   9216.1752  8895.7730  180.0   1.28889  0.00   
  4  5    3    -8   3666.0110  3483.3406  180.0   1.28764  0.00   
  4  7    1    -9   141.7616   133.1010   180.0   1.28566  0.00   
  4  2    2    7    16753.1829 16148.0723 -0.0    1.28836  0.00   
  4  2    2    -9   19692.8814 19762.2271 0.0     1.28349  0.00   
  4  8    2    -7   413.4276   427.8887   -180.0  1.28160  0.00   
  4  9    1    -3   5422.2655  5483.9741  180.0   1.28233  0.00   
  4  4    0    -10  19831.8607 20600.9233 -180.0  1.28092  0.00   
  4  3    5    0    705.4383   724.7677   -0.0    1.28187  0.00   
  4  9    1    -6   202.6249   185.4937   -0.0    1.27827  0.00   
  4  6    2    3    0.3733     0.3796     180.0   1.28017  0.00   
  4  3    5    -3   5889.4716  6070.8578  -0.0    1.28052  0.00   
  4  0    4    6    129.1532   119.0527   180.0   1.27524  0.00   
  4  6    2    -9   340.8846   464.1730   180.0   1.26949  0.00   
  4  6    4    -1   325.9191   482.4167   -180.0  1.26870  0.00   
  4  6    4    -5   394.1737   581.9483   -180.0  1.26521  0.00   
  4  5    1    5    3125.0711  4609.6049  180.0   1.26532  0.00   
  4  6    0    4    4912.3760  7252.6974  180.0   1.26520  0.00   
  4  7    3    0    597.0087   802.1220   180.0   1.26320  0.00   
  4  1    3    7    5872.0890  8434.1606  -0.0    1.26128  0.00   
  4  1    5    3    24.7383    35.5210    180.0   1.26076  0.00   
  4  1    3    -8   2159.3551  3100.1996  180.0   1.25913  0.00   
  4  1    5    -4   2158.3097  3118.0662  180.0   1.25975  0.00   
  4  7    3    -7   1818.8891  2417.3561  180.0   1.25619  0.00   
  4  5    1    -10  5954.2315  7031.4223  -180.0  1.25458  0.00   
  4  6    0    -10  110.6597   117.8504   180.0   1.25319  0.00   
  4  3    1    7    1463.9864  1612.5904  -0.0    1.25354  0.00   
  4  9    1    -2   371.5141   360.5869   0.0     1.25235  0.00   
  4  3    5    1    9265.0817  8385.0852  0.0     1.25109  0.00   
  4  4    4    3    18.2573    16.4474    0.0     1.24960  0.00   
  4  9    1    -7   7789.9482  8689.1629  -180.0  1.24607  0.00   
  4  3    5    -4   1229.6763  1097.1260  -0.0    1.24899  0.00   
  4  3    1    -10  2715.4672  2985.7659  180.0   1.24641  0.00   
  4  2    4    5    1285.7693  1155.1937  0.0     1.24861  0.00   
  4  2    4    -7   708.0020   793.2047   0.0     1.24528  0.00   
  4  4    4    -7   5981.2484  6550.3571  -0.0    1.24405  0.00   
  4  2    0    8    24.8484    27.7535    -0.0    1.24197  0.00   
  4  2    0    -10  1596.5486  2004.4109  180.0   1.23706  0.00   
  4  8    2    0    593.4599   731.1716   180.0   1.23596  0.00   
  4  6    4    0    14692.8900 14169.4044 -0.0    1.23199  0.00   
  4  8    2    -8   821.9978   625.1878   180.0   1.22740  0.00   
  4  6    4    -6   174.0768   129.7157   -180.0  1.22720  0.00   
  4  9    1    -1   3038.4681  2729.5167  -0.0    1.21052  0.00   
  4  3    3    6    948.7460   851.1980   0.0     1.21008  0.00   
  4  4    2    6    459.1313   412.0139   -0.0    1.20837  0.00   
  4  7    1    3    81.2715    73.3386    180.0   1.20806  0.00   
  4  3    5    2    4208.0252  3760.4381  0.0     1.20861  0.00   
  4  5    3    4    8523.9936  7539.6385  -180.0  1.20667  0.00   
  4  7    3    1    3111.4862  2736.4548  180.0   1.20632  0.00   
  4  3    5    -5   55.5542    48.9345    180.0   1.20597  0.00   
  4  3    3    -9   983.4468   945.9331   -0.0    1.20442  0.00   
  4  9    1    -8   2334.2278  2311.4455  0.0     1.20259  0.00   
  4  1    5    4    3993.5331  3957.3115  180.0   1.20344  0.00   
  4  4    2    -10  157.8938   165.3839   -0.0    1.20037  0.00   
  4  1    5    -5   659.1539   659.9451   0.0     1.20232  0.00   
  4  7    3    -8   5.7046     5.4194     0.0     1.19848  0.00   
  4  5    3    -9   315.3304   300.8337   180.0   1.19858  0.00   
  4  7    1    -10  9472.0336  8271.1701  -180.0  1.19674  0.00   
  4  0    2    9    386.7348   269.5507   -0.0    1.18913  0.00   
  4  5    5    -2   4286.9273  3037.7651  -0.0    1.18980  0.00   
  4  5    5    -3   0.1460     0.1021     -0.0    1.18920  0.00   
  4  6    2    4    392.3798   267.9044   180.0   1.18740  0.00   
  4  10   0    -4   9288.7641  6762.8489  0.0     1.18513  0.00   
  4  10   0    -6   13573.6235 11025.9166 0.0     1.18275  0.00   
  4  6    4    1    1820.2853  1322.2815  0.0     1.18528  0.00   
  4  0    4    7    352.5160   286.3541   180.0   1.18275  0.00   
  4  6    4    -7   1939.3722  1786.9978  0.0     1.17960  0.00   
  4  6    2    -10  2.2423     2.2486     -0.0    1.17746  0.00   
  4  1    1    9    123.8397   122.6226   -0.0    1.17803  0.00   
  4  8    0    2    30852.0403 31177.0851 180.0   1.17726  0.00   
  4  5    5    -1   7361.0000  7344.2509  -180.0  1.17765  0.00   
  4  1    1    -10  708.7808   763.0113   180.0   1.17581  0.00   
  4  8    2    1    5462.0375  5820.5557  -180.0  1.17634  0.00   
  4  5    5    -4   5180.5971  5578.1067  -0.0    1.17590  0.00   
  4  4    4    4    32771.9070 33833.4889 0.0     1.17493  0.00   
  4  4    4    -8   33526.7919 28622.9953 -180.0  1.16940  0.00   
  4  8    2    -9   9987.6217  8385.4389  180.0   1.16713  0.00   
  4  8    0    -10  48770.6673 38153.4334 0.0     1.16621  0.00   
  4  2    2    8    115.0422   100.3620   0.0     1.16813  0.00   
  4  2    2    -10  855.6298   559.6416   -0.0    1.16405  0.00   
  4  2    4    6    20580.9262 13819.5238 180.0   1.16164  0.00   
  4  9    1    0    241.9935   175.9402   180.0   1.16041  0.00   
  4  2    4    -8   3048.2336  2422.3664  0.0     1.15851  0.00   
  4  3    5    3    3878.1979  3145.9058  0.0     1.15806  0.00   
  4  5    1    6    59.0567    50.4302    0.0     1.15711  0.00   
  4  3    5    -6   59.8099    52.2732    -0.0    1.15507  0.00   
  4  9    1    -9   611.3095   563.7453   180.0   1.15145  0.00   
  4  1    3    8    3082.8641  2765.5276  0.0     1.15358  0.00   
  4  5    5    0    7456.2351  6688.2411  -0.0    1.15386  0.00   
  4  1    3    -9   1.4576     1.3388     -0.0    1.15172  0.00   
  4  5    5    -5   9224.6662  8534.2396  -180.0  1.15112  0.00   
  4  5    1    -11  1427.6473  1511.2943  0.0     1.14780  0.00   
  4  9    3    -4   382.5908   425.5769   0.0     1.14472  0.00   
  4  0    6    0    2556.4729  2626.6424  -0.0    1.14640  0.00   
  4  9    3    -5   60.3998    64.6877    -0.0    1.14375  0.00   
  4  7    3    2    4411.1622  4898.1563  -0.0    1.14478  0.00   
  4  0    0    10   359.6922   424.1063   -0.0    1.14056  0.00   
  4  1    5    5    4669.0087  5066.0483  -0.0    1.14168  0.00   
  4  10   0    -2   11637.1657 15912.5149 0.0     1.13915  0.00   
  4  1    5    -6   4479.7930  5328.6002  180.0   1.14051  0.00   
  4  0    6    1    1427.1979  1658.5210  180.0   1.14065  0.00   
  4  7    3    -9   3309.9498  4654.6447  180.0   1.13660  0.00   
  4  3    1    8    47.8754    68.5418    180.0   1.13641  0.00   
  4  10   0    -8   767.7368   1439.4845  0.0     1.13285  0.00   
  4  9    3    -3   882.7041   1421.7922  -180.0  1.13430  0.00   
  4  9    3    -6   943.2937   1849.0487  -0.0    1.13149  0.00   
  4  3    1    -11  14.5459    30.9448    0.0     1.13047  0.00   
  4  6    4    2    1445.7892  2830.3188  0.0     1.13219  0.00   
  4  6    4    -8   1030.9424  2097.5313  -0.0    1.12601  0.00   
  4  10   2    -5   3205.8646  6217.2778  0.0     1.12490  0.00   
  4  8    4    -4   2155.0235  4152.8328  -180.0  1.12520  0.00   
  4  2    6    -1   1831.0988  3598.0405  180.0   1.12571  0.00   
  4  7    1    4    2442.5790  4920.7864  -0.0    1.12379  0.00   
  4  0    6    2    689.8554   1385.4812  -180.0  1.12392  0.00   
  4  5    3    5    953.9377   1971.7468  -180.0  1.12247  0.00   
  4  10   2    -4   4.1792     9.0549     180.0   1.12047  0.00   
  4  8    4    -3   1526.1802  3319.4383  -180.0  1.12057  0.00   
  4  10   2    -6   113.4701   172.3151   180.0   1.11846  0.00   
  4  5    5    1    329.0620   713.6507   0.0     1.12049  0.00   
  4  8    4    -5   601.0722   1030.3969  180.0   1.11896  0.00   
  4  2    6    0    2462.2406  5334.0481  180.0   1.12047  0.00   
  4  2    6    -2   476.0666   997.1586   180.0   1.12006  0.00   
  4  5    5    -6   2056.5584  2510.7097  0.0     1.11698  0.00   
  4  5    3    -10  1793.2344  1594.6441  -0.0    1.11496  0.00   
  4  7    1    -11  2404.4809  2075.3693  180.0   1.11327  0.00   
  4  3    3    7    7949.9921  7170.6448  0.0     1.11422  0.00   
  4  9    3    -2   2325.6027  2014.1740  0.0     1.11339  0.00   
  4  8    2    2    136.2664   120.4664   0.0     1.11381  0.00   
  4  9    3    -7   2036.1763  1744.1969  -180.0  1.10897  0.00   
  4  3    3    -10  302.0077   264.2339   -0.0    1.10921  0.00   
  4  4    2    7    11933.7861 9269.2326  0.0     1.10772  0.00   
  4  8    2    -10  48.5523    36.3377    0.0     1.10444  0.00   
  4  10   2    -3   49190.1442 35058.8019 -180.0  1.10556  0.00   
  4  9    1    1    5319.6466  3795.6991  -180.0  1.10551  0.00   
  4  8    4    -2   41071.8314 29350.7262 -180.0  1.10546  0.00   
  4  2    6    1    37611.7107 27709.5445 -180.0  1.10478  0.00   
  4  10   2    -7   38838.6374 34855.8200 0.0     1.10171  0.00   
  4  8    4    -6   35546.7742 30117.1572 0.0     1.10238  0.00   
  4  2    6    -3   39470.2807 29988.3819 0.0     1.10401  0.00   
  4  4    2    -11  2345.9570  2171.0819  -0.0    1.10078  0.00   
  4  3    5    4    88.2863    70.8198    0.0     1.10291  0.00   
  4  6    2    5    148392.5477 132137.7368 -180.0  1.10183  0.01   
  4  4    4    5    3027.0864  2701.2482  180.0   1.10180  0.00   
  4  3    5    -7   3165.6798  2946.5109  0.0     1.09975  0.00   
  4  9    1    -10  533.6385   278.2739   0.0     1.09606  0.00   
  4  0    4    8    193350.0995 134162.4401 -180.0  1.09754  0.01   
  4  4    4    -9   244.2672   134.2238   0.0     1.09647  0.00   
  4  0    6    3    4872.9784  3417.0093  -0.0    1.09759  0.00   
  4  6    2    -11  311618.7823 149486.2917 -180.0  1.09275  0.02   
  4  9    3    -1   851.0714   1112.5481  0.0     1.08368  0.00   
  4  0    2    10   98.6406    133.9402   0.0     1.08258  0.00   
  4  10   2    -2   681.7972   877.0100   -0.0    1.08138  0.00   
  4  7    3    3    4568.6708  5994.2685  180.0   1.08192  0.00   
  4  8    4    -1   4.9980     6.5294     0.0     1.08110  0.00   
  4  2    4    7    105.9594   144.1187   180.0   1.08079  0.00   
  4  9    3    -8   8.3528     17.0104    180.0   1.07799  0.00   
  4  5    5    2    3519.2311  5322.5321  0.0     1.08004  0.00   
  4  2    6    2    315.4128   480.5787   0.0     1.07993  0.00   
  4  2    4    -9   625.4760   1305.3409  -180.0  1.07791  0.00   
  4  1    5    6    4641.7890  7519.7479  180.0   1.07876  0.00   
  4  2    6    -4   1985.6419  3166.0314  -0.0    1.07885  0.00   
  4  10   2    -8   110.5471   300.2563   0.0     1.07598  0.00   
  4  8    4    -7   371.4595   885.2685   -0.0    1.07679  0.00   
  4  1    5    -7   4995.7924  11225.7617 0.0     1.07759  0.00   
  4  5    5    -7   6.0807     16.4677    0.0     1.07600  0.00   
  4  6    4    3    556.3942   1520.7877  -180.0  1.07594  0.00   
  4  7    3    -10  5633.5866  12239.5298 0.0     1.07376  0.00   
  4  6    0    6    435.1676   878.9653   180.0   1.07274  0.00   
  4  6    4    -9   387.1432   817.2868   -180.0  1.06958  0.00   
  4  1    1    10   1233.9242  2600.7823  -180.0  1.06954  0.00   
  4  11   1    -5   84.1190    156.1615   180.0   1.06831  0.00   
  4  11   1    -6   3.3757     5.6244     -180.0  1.06735  0.00   
  4  4    6    -2   1176.6070  2501.0589  -180.0  1.06977  0.00   
  4  1    1    -11  24.8202    42.1353    0.0     1.06771  0.00   
  4  7    5    -3   677.3376   1332.3819  -180.0  1.06866  0.00   
  4  4    0    8    12278.2075 23540.6218 -0.0    1.06850  0.00   
  4  7    5    -4   95.1684    168.7551   180.0   1.06805  0.00   
  4  2    2    9    14614.0045 24399.9566 -0.0    1.06684  0.00   
  4  6    0    -12  2166.4816  2924.7731  -180.0  1.06332  0.00   
  4  4    6    -1   1.3163     2.0675     -0.0    1.06544  0.00   
  4  2    2    -11  15510.5604 21011.1835 -180.0  1.06338  0.00   
  4  4    6    -3   1873.9920  2839.1017  180.0   1.06475  0.00   
  4  4    0    -12  21733.2698 28246.9030 -180.0  1.06158  0.00   
  4  5    1    7    2424.2952  3264.8798  0.0     1.06327  0.00   
  4  0    6    4    1216.8728  1681.5177  0.0     1.06365  0.00   
  4  11   1    -4   3736.1708  5085.4725  0.0     1.06000  0.00   
  4  1    3    9    1202.8215  1612.9219  0.0     1.06019  0.00   
  4  10   0    0    577.0001   814.1249   0.0     1.05955  0.00   
  4  7    5    -2   1.2094     1.6464     -0.0    1.06000  0.00   
  4  11   1    -7   38.1606    65.5221    -180.0  1.05720  0.00   
  4  1    3    -10  1585.2430  2359.9917  0.0     1.05857  0.00   
  4  7    5    -5   2505.7984  3887.4922  -180.0  1.05821  0.00   
  4  5    1    -12  1074.4873  2091.1612  -180.0  1.05519  0.00   
  4  10   0    -10  3512.0281  4622.1342  0.0     1.05114  0.00   
  4  4    6    0    1019.2939  1598.6611  0.0     1.05210  0.00   
  4  8    2    3    16710.9754 22529.9236 180.0   1.05126  0.00   
  4  10   2    -1   53276.8078 57768.9447 0.0     1.04971  0.00   
  4  4    6    -4   957.0183   1175.6125  0.0     1.05076  0.00   
  4  8    4    0    60231.7076 62127.9689 -180.0  1.04929  0.00   
  4  9    1    2    138.1075   132.1767   -0.0    1.04876  0.00   
  4  9    3    0    2672.4283  2352.9775  0.0     1.04729  0.00   
  4  2    6    3    63414.2317 56115.4778 -180.0  1.04772  0.00   
  4  7    1    5    1181.7548  1023.3072  0.0     1.04609  0.00   
  4  2    6    -5   64806.6808 56409.7526 -180.0  1.04641  0.00   
  4  3    5    5    4229.5955  3659.9420  -0.0    1.04604  0.00   
  4  10   2    -9   81872.5048 66942.7235 0.0     1.04314  0.01   
  4  8    4    -8   81283.3843 67443.7666 -180.0  1.04404  0.01   
  4  5    3    6    1641.3423  1401.6133  -180.0  1.04487  0.00   
  4  8    2    -11  5.9622     4.8366     0.0     1.04207  0.00   
  4  11   1    -3   33.1865    27.1213    180.0   1.04304  0.00   
  4  3    5    -8   469.7345   383.3221   -0.0    1.04286  0.00   
  4  7    5    -1   5721.6693  4660.7467  -180.0  1.04272  0.00   
  4  9    3    -9   578.0950   491.9475   -180.0  1.04069  0.00   
  4  9    1    -11  5523.3576  4912.6119  180.0   1.03923  0.00   
  4  11   1    -8   5691.4898  5299.0210  0.0     1.03860  0.00   
  4  7    5    -6   23.8319    20.5777    180.0   1.03989  0.00   
  4  5    3    -11  173.5421   166.7199   -0.0    1.03799  0.00   
  4  7    1    -12  558.4325   562.7233   -180.0  1.03648  0.00   
  4  3    1    9    1035.9546  984.7090   -180.0  1.03827  0.00   
_reflns_number_total  1184
_reflns_d_resolution_low    6.388
_reflns_d_resolution_high   1.033

# POWDER DATA TABLE
_pd_meas_2theta_range_min  10.01313
_pd_meas_2theta_range_max  119.99238
_pd_meas_2theta_range_inc  0.02626
_pd_proc_2theta_range_min  9.98829
_pd_proc_2theta_range_max  119.96754
_pd_proc_2theta_range_inc  0.02626
_pd_proc_number_of_points  4189

loop_
   _pd_meas_intensity_total
   _pd_calc_intensity_total
   _pd_proc_intensity_bkg_calc
   _pd_proc_ls_weight
  2696         0            0           0         
  2569         0            0           0         
  2604         0            0           0         
  2714         0            0           0         
  2632         0            0           0         
  2676         0            0           0         
  2690         0            0           0         
  2568         0            0           0         
  2654         0            0           0         
  2582         0            0           0         
  2628         0            0           0         
  2572         0            0           0         
  2569         0            0           0         
  2545         0            0           0         
  2564         0            0           0         
  2513         0            0           0         
  2570         0            0           0         
  2469         0            0           0         
  2422         0            0           0         
  2583         0            0           0         
  2458         0            0           0         
  2486         0            0           0         
  2577         0            0           0         
  2520         0            0           0         
  2454         0            0           0         
  2431         0            0           0         
  2502         0            0           0         
  2390         0            0           0         
  2528         0            0           0         
  2438         0            0           0         
  2430         0            0           0         
  2468         0            0           0         
  2453         0            0           0         
  2416         0            0           0         
  2369         0            0           0         
  2420         0            0           0         
  2376         0            0           0         
  2340         0            0           0         
  2422         0            0           0         
  2394         0            0           0         
  2349         0            0           0         
  2402         0            0           0         
  2431         0            0           0         
  2336         0            0           0         
  2385         0            0           0         
  2274         0            0           0         
  2307         0            0           0         
  2322         0            0           0         
  2255         0            0           0         
  2310         0            0           0         
  2318         0            0           0         
  2395         0            0           0         
  2323         0            0           0         
  2270         0            0           0         
  2323         0            0           0         
  2296         0            0           0         
  2265         0            0           0         
  2315         0            0           0         
  2273         0            0           0         
  2360         0            0           0         
  2244         0            0           0         
  2227         0            0           0         
  2301         0            0           0         
  2246         0            0           0         
  2245         0            0           0         
  2205         0            0           0         
  2251         0            0           0         
  2234         0            0           0         
  2232         0            0           0         
  2171         0            0           0         
  2224         0            0           0         
  2078         0            0           0         
  2160         0            0           0         
  2195         0            0           0         
  2160         0            0           0         
  2187         0            0           0         
  2195         0            0           0         
  2141         0            0           0         
  2151         0            0           0         
  2185         0            0           0         
  2133         0            0           0         
  2206         0            0           0         
  2119         0            0           0         
  2086         0            0           0         
  2052         0            0           0         
  2189         0            0           0         
  2089         0            0           0         
  2097         0            0           0         
  2082         0            0           0         
  2122         0            0           0         
  2045         0            0           0         
  2035         0            0           0         
  2043         0            0           0         
  2064         0            0           0         
  2102         0            0           0         
  2093         0            0           0         
  2002         0            0           0         
  2034         0            0           0         
  2032         0            0           0         
  2050         0            0           0         
  2075         0            0           0         
  1953         0            0           0         
  2041         0            0           0         
  2070         0            0           0         
  2052         0            0           0         
  1987         0            0           0         
  2026         0            0           0         
  2034         0            0           0         
  2025         0            0           0         
  2033         0            0           0         
  2016         0            0           0         
  1940         0            0           0         
  1986         0            0           0         
  1994         0            0           0         
  1979         0            0           0         
  1967         0            0           0         
  1966         0            0           0         
  1968         0            0           0         
  1945         0            0           0         
  2010         0            0           0         
  1940         0            0           0         
  1987         0            0           0         
  1963         0            0           0         
  1835         0            0           0         
  1984         0            0           0         
  1860         0            0           0         
  1832         0            0           0         
  1840         0            0           0         
  1877         0            0           0         
  1929         0            0           0         
  1944         0            0           0         
  1881         0            0           0         
  1869         0            0           0         
  1802         0            0           0         
  1901         0            0           0         
  1819         0            0           0         
  1829         0            0           0         
  1877         0            0           0         
  1875         0            0           0         
  1876         0            0           0         
  1870         0            0           0         
  1893         0            0           0         
  1852         0            0           0         
  1783         0            0           0         
  1830         0            0           0         
  1865         0            0           0         
  1837         0            0           0         
  1794         0            0           0         
  1807         0            0           0         
  1799         0            0           0         
  1779         0            0           0         
  1784         0            0           0         
  1716         0            0           0         
  1804         0            0           0         
  1803         0            0           0         
  1775         0            0           0         
  1815         0            0           0         
  1785         0            0           0         
  1802         0            0           0         
  1676         0            0           0         
  1728         0            0           0         
  1842         0            0           0         
  1768         0            0           0         
  1830         0            0           0         
  1766         0            0           0         
  1768         0            0           0         
  1773         0            0           0         
  1789         0            0           0         
  1807         0            0           0         
  1728         0            0           0         
  1726         0            0           0         
  1767         0            0           0         
  1797         0            0           0         
  1663         0            0           0         
  1654         0            0           0         
  1714         0            0           0         
  1693         0            0           0         
  1704         0            0           0         
  1647         0            0           0         
  1646         0            0           0         
  1666         0            0           0         
  1659         0            0           0         
  1647         0            0           0         
  1638         0            0           0         
  1660         0            0           0         
  1754         0            0           0         
  1616         1622.1557    1621.67137  0.00061881 
  1656         1618.90134   1618.39894  0.00060386 
  1692         1615.65442   1615.13277  0.00059102 
  1652         1612.41504   1611.87284  0.00060533 
  1652         1609.18333   1608.61914  0.00060533 
  1626         1605.95941   1605.37166  0.00061501 
  1595         1602.74344   1602.13038  0.00062696 
  1632         1599.5356    1598.89532  0.00061275 
  1615         1596.33609   1595.66644  0.0006192 
  1627         1593.14516   1592.44374  0.00061463 
  1664         1589.96307   1589.22722  0.00060096 
  1604         1586.79014   1586.01686  0.00062344 
  1576         1583.62675   1582.81265  0.00063452 
  1630         1580.47333   1579.61458  0.0006135 
  1679         1577.33041   1576.42265  0.00059559 
  1502         1574.19858   1573.23685  0.00066578 
  1617         1571.0786    1570.05715  0.00061843 
  1620         1567.97133   1566.88357  0.00061728 
  1560         1564.87785   1563.71607  0.00064103 
  1645         1561.79948   1560.55467  0.0006079 
  1552         1558.73782   1557.39934  0.00064433 
  1593         1555.6949    1554.25008  0.00062775 
  1604         1552.67329   1551.10687  0.00062344 
  1546         1549.67626   1547.96971  0.00064683 
  1599         1546.70813   1544.8386   0.00062539 
  1561         1543.7746    1541.71351  0.00064061 
  1608         1540.8835    1538.59444  0.00062189 
  1581         1538.04584   1535.48138  0.00063251 
  1488         1535.27771   1532.37432  0.00067204 
  1592         1532.60387   1529.27325  0.00062814 
  1562         1530.06554   1526.17816  0.0006402 
  1602         1527.74096   1523.08905  0.00062422 
  1556         1525.80081   1520.0059   0.00064267 
  1620         1524.59438   1516.9287   0.00061728 
  1602         1524.44413   1513.85745  0.00062422 
  1572         1524.74294   1510.79213  0.00063613 
  1586         1526.48634   1507.73273  0.00063052 
  1602         1530.13817   1504.67926  0.00062422 
  1502         1533.70652   1501.63169  0.00066578 
  1596         1540.24822   1498.59002  0.00062657 
  1538         1547.95869   1495.55423  0.0006502 
  1552         1558.89216   1492.52433  0.00064433 
  1627         1573.79373   1489.50029  0.00061463 
  1720         1594.27508   1486.48211  0.0005814 
  1675         1620.40129   1483.46979  0.00059701 
  1724         1644.77835   1480.46331  0.00058005 
  1707         1637.11996   1477.46266  0.00058582 
  1674         1599.20649   1474.46783  0.00059737 
  1663         1557.20499   1471.47882  0.00060132 
  1508         1530.01422   1468.49561  0.00066313 
  1560         1515.74658   1465.5182   0.00064103 
  1496         1504.19093   1462.54658  0.00066845 
  1521         1494.59443   1459.58073  0.00065746 
  1569         1487.94113   1456.62065  0.00063735 
  1540         1483.07883   1453.66633  0.00064935 
  1516         1474.70002   1450.71776  0.00065963 
  1528         1464.63894   1447.77493  0.00065445 
  1463         1455.91314   1444.83783  0.00068353 
  1400         1449.71069   1441.90645  0.00071429 
  1422         1445.01214   1438.98079  0.00070323 
  1433         1441.01816   1436.06083  0.00069784 
  1433         1437.3804    1433.14657  0.00069784 
  1457         1433.95167   1430.23799  0.00068634 
  1421         1430.65985   1427.3351   0.00070373 
  1438         1427.46434   1424.43786  0.00069541 
  1435         1424.34024   1421.54629  0.00069686 
  1470         1421.27146   1418.66037  0.00068027 
  1375         1418.24711   1415.78009  0.00072727 
  1463         1415.25996   1412.90544  0.00068353 
  1354         1412.30401   1410.03641  0.00073855 
  1455         1409.37588   1407.173    0.00068729 
  1364         1406.47251   1404.31519  0.00073314 
  1453         1403.59218   1401.46298  0.00068823 
  1360         1400.73476   1398.61636  0.00073529 
  1442         1397.89744   1395.77531  0.00069348 
  1454         1395.08179   1392.93984  0.00068776 
  1383         1392.28725   1390.10992  0.00072307 
  1444         1389.51557   1387.28556  0.00069252 
  1370         1386.76884   1384.46674  0.00072993 
  1419         1384.05049   1381.65345  0.00070472 
  1414         1381.36598   1378.84569  0.00070721 
  1404         1378.72469   1376.04344  0.00071225 
  1398         1376.14461   1373.2467   0.00071531 
  1413         1373.66461   1370.45546  0.00070771 
  1389         1371.3601    1367.6697   0.00071994 
  1382         1369.27944   1364.88943  0.00072359 
  1375         1367.32485   1362.11463  0.00072727 
  1392         1365.79133   1359.34529  0.00071839 
  1376         1364.44774   1356.58141  0.00072674 
  1417         1363.36696   1353.82297  0.00070572 
  1433         1362.89507   1351.06997  0.00069784 
  1354         1362.62103   1348.3224   0.00073855 
  1409         1363.52587   1345.58024  0.00070972 
  1430         1365.1025    1342.8435   0.0006993 
  1364         1368.04886   1340.11216  0.00073314 
  1381         1369.9404    1337.38621  0.00072411 
  1400         1365.18843   1334.66564  0.00071429 
  1352         1355.99183   1331.95045  0.00073964 
  1299         1347.14155   1329.24063  0.00076982 
  1318         1341.62798   1326.53617  0.00075873 
  1346         1338.8764    1323.83705  0.00074294 
  1347         1337.84239   1321.14328  0.00074239 
  1334         1338.06965   1318.45484  0.00074963 
  1362         1339.17379   1315.77172  0.00073421 
  1405         1340.77669   1313.09391  0.00071174 
  1304         1343.11184   1310.42142  0.00076687 
  1281         1347.04692   1307.75422  0.00078064 
  1412         1353.25195   1305.09231  0.00070822 
  1312         1360.95721   1302.43568  0.0007622 
  1383         1368.51196   1299.78432  0.00072307 
  1341         1374.95776   1297.13823  0.00074571 
  1352         1378.43723   1294.49739  0.00073964 
  1320         1376.0271    1291.86179  0.00075758 
  1399         1367.54583   1289.23144  0.0007148 
  1379         1356.19065   1286.60631  0.00072516 
  1355         1345.91584   1283.98641  0.00073801 
  1459         1338.32082   1281.37171  0.0006854 
  1380         1332.79152   1278.76222  0.00072464 
  1334         1328.46513   1276.15793  0.00074963 
  1336         1323.82948   1273.55882  0.0007485 
  1365         1316.81792   1270.96489  0.0007326 
  1380         1307.27993   1268.37614  0.00072464 
  1331         1296.98188   1265.79254  0.00075131 
  1294         1287.81768   1263.21409  0.0007728 
  1310         1280.59511   1260.64079  0.00076336 
  1258         1275.06854   1258.07263  0.00079491 
  1337         1270.78065   1255.5096   0.00074794 
  1257         1267.897     1252.95168  0.00079554 
  1315         1265.56241   1250.39887  0.00076046 
  1188         1264.06587   1247.85117  0.00084175 
  1198         1263.67934   1245.30856  0.00083472 
  1186         1263.76341   1242.77104  0.00084317 
  1308         1265.83118   1240.2386   0.00076453 
  1232         1268.33706   1237.71122  0.00081169 
  1228         1269.22091   1235.18891  0.00081433 
  1195         1262.17551   1232.67165  0.00083682 
  1237         1251.32554   1230.15943  0.00080841 
  1243         1240.95941   1227.65225  0.00080451 
  1274         1233.83625   1225.1501   0.00078493 
  1216         1229.0346    1222.65296  0.00082237 
  1249         1225.29376   1220.16084  0.00080064 
  1292         1222.03733   1217.67372  0.00077399 
  1152         1219.03612   1215.1916   0.00086806 
  1219         1216.18863   1212.71446  0.00082034 
  1210         1213.44298   1210.24231  0.00082645 
  1141         1210.76994   1207.77512  0.00087642 
  1225         1208.15082   1205.31289  0.00081633 
  1157         1205.57512   1202.85562  0.0008643 
  1187         1203.0351    1200.40329  0.00084246 
  1168         1200.5263    1197.9559   0.00085616 
  1206         1198.04572   1195.51344  0.00082919 
  1205         1195.5916    1193.0759   0.00082988 
  1143         1193.16318   1190.64328  0.00087489 
  1231         1190.76056   1188.21556  0.00081235 
  1186         1188.38466   1185.79273  0.00084317 
  1159         1186.03728   1183.3748   0.00086281 
  1197         1183.72126   1180.96175  0.00083542 
  1164         1181.44071   1178.55356  0.00085911 
  1228         1179.20148   1176.15025  0.00081433 
  1208         1177.01178   1173.75179  0.00082781 
  1124         1174.88324   1171.35817  0.00088968 
  1087         1172.8323    1168.9694   0.00091996 
  1186         1170.88185   1166.58546  0.00084317 
  1159         1169.06176   1164.20635  0.00086281 
  1162         1167.40446   1161.83205  0.00086059 
  1153         1165.93967   1159.46256  0.0008673 
  1132         1164.72263   1157.09787  0.00088339 
  1125         1163.88027   1154.73797  0.00088889 
  1107         1163.58826   1152.38285  0.00090334 
  1113         1163.98013   1150.03252  0.00089847 
  1147         1165.02468   1147.68695  0.00087184 
  1114         1166.47826   1145.34614  0.00089767 
  1191         1168.11526   1143.01008  0.00083963 
  1095         1170.22772   1140.67877  0.00091324 
  1087         1173.47497   1138.3522   0.00091996 
  1140         1177.79833   1136.03035  0.00087719 
  1183         1181.93742   1133.71323  0.00084531 
  1108         1184.80727   1131.40082  0.00090253 
  1079         1184.87698   1129.09311  0.00092678 
  1177         1179.8867    1126.7901   0.00084962 
  1154         1170.14071   1124.49178  0.00086655 
  1145         1158.2527    1122.19814  0.00087336 
  1090         1146.99909   1119.90918  0.00091743 
  1137         1137.79165   1117.62488  0.00087951 
  1089         1130.60039   1115.34524  0.00091827 
  1074         1124.90841   1113.07025  0.0009311 
  1100         1120.23579   1110.7999   0.00090909 
  1114         1116.24182   1108.53418  0.00089767 
  1085         1112.70386   1106.2731   0.00092166 
  1040         1109.47944   1104.01663  0.00096154 
  1058         1106.47676   1101.76477  0.00094518 
  1061         1103.63564   1099.51752  0.00094251 
  1084         1100.91536   1097.27487  0.00092251 
  1069         1098.28755   1095.0368   0.00093545 
  1052         1095.74699   1092.80331  0.00095057 
  1049         1093.24914   1090.5744   0.00095329 
  1099         1090.80538   1088.35005  0.00090992 
  1064         1088.39258   1086.13025  0.00093985 
  1031         1086.01188   1083.91501  0.00096993 
  1019         1083.65834   1081.70431  0.00098135 
  1077         1081.32813   1079.49814  0.00092851 
  1047         1079.01821   1077.2965   0.00095511 
  1054         1076.72612   1075.09938  0.00094877 
  1055         1074.44988   1072.90677  0.00094787 
  1011         1072.18789   1070.71867  0.00098912 
  1019         1069.93882   1068.53506  0.00098135 
  1046         1067.70156   1066.35594  0.00095602 
  1002         1065.4752    1064.1813   0.000998  
  1051         1063.25897   1062.01113  0.00095147 
  1017         1061.05224   1059.84543  0.00098328 
  1041         1058.85527   1057.68419  0.00096061 
  1060         1056.66597   1055.5274   0.0009434 
  1009         1054.48478   1053.37505  0.00099108 
  1063         1052.31174   1051.22714  0.00094073 
  1026         1050.14579   1049.08366  0.00097466 
  1047         1047.98707   1046.94459  0.00095511 
  1087         1045.83538   1044.80994  0.00091996 
  1093         1043.69055   1042.6797   0.00091491 
  1041         1041.55244   1040.55385  0.00096061 
  986          1039.42093   1038.43239  0.0010142 
  988          1037.29593   1036.31532  0.00101215 
  1009         1035.18191   1034.20262  0.00099108 
  1065         1033.06974   1032.09429  0.00093897 
  1025         1030.96392   1029.99032  0.00097561 
  1001         1028.86671   1027.89071  0.000999  
  1013         1026.77357   1025.79544  0.00098717 
  1021         1024.68961   1023.70451  0.00097943 
  1019         1022.60925   1021.61791  0.00098135 
  943          1020.54389   1019.53564  0.00106045 
  930          1018.47661   1017.45768  0.00107527 
  984          1016.41598   1015.38403  0.00101626 
  933          1014.36575   1013.31468  0.00107181 
  941          1012.31894   1011.24962  0.0010627 
  967          1010.27932   1009.18885  0.00103413 
  980          1008.24714   1007.13237  0.00102041 
  1001         1006.2227    1005.08015  0.000999  
  966          1004.20636   1003.0322   0.0010352 
  992          1002.19855   1000.98851  0.00100806 
  974          1000.19979   998.94906   0.00102669 
  1035         998.2107     996.91386   0.00096618 
  934          996.23202    994.8829    0.00107066 
  979          994.26493    992.85616   0.00102145 
  974          992.30997    990.83365   0.00102669 
  969          990.36875    988.81535   0.00103199 
  1007         988.44308    986.80126   0.00099305 
  972          986.53472    984.79136   0.00102881 
  992          984.6464     982.78566   0.00100806 
  972          982.78139    980.78414   0.00102881 
  966          980.94389    978.7868    0.0010352 
  947          979.13974    976.79364   0.00105597 
  945          977.37542    974.80463   0.0010582 
  979          975.66095    972.81978   0.00102145 
  962          974.00979    970.83908   0.0010395 
  957          972.44003    968.86252   0.00104493 
  949          970.97852    966.8901    0.00105374 
  937          969.66461    964.92181   0.00106724 
  997          968.55747    962.95763   0.00100301 
  955          967.74721    960.99757   0.00104712 
  951          967.36909    959.04161   0.00105152 
  940          967.61315    957.08976   0.00106383 
  965          968.69468    955.14199   0.00103627 
  962          970.67606    953.19831   0.0010395 
  946          973.13677    951.25871   0.00105708 
  963          975.49125    949.32318   0.00103842 
  980          978.09886    947.39172   0.00102041 
  967          981.85304    945.46431   0.00103413 
  897          986.56931    943.54095   0.00111483 
  947          989.4239     941.62163   0.00105597 
  933          987.15772    939.70635   0.00107181 
  938          980.16138    937.79509   0.0010661 
  914          970.83046    935.88786   0.00109409 
  930          961.5693     933.98465   0.00107527 
  863          953.64919    932.08544   0.00115875 
  912          947.11915    930.19023   0.00109649 
  930          941.76559    928.29901   0.00107527 
  918          937.20459    926.41178   0.00108932 
  877          933.19597    924.52853   0.00114025 
  928          929.69528    922.64926   0.00107759 
  890          926.5757     920.77395   0.0011236 
  931          923.80459    918.9026    0.00107411 
  877          921.26939    917.0352    0.00114025 
  862          918.89675    915.17174   0.00116009 
  895          916.64051    913.31223   0.00111732 
  901          914.46442    911.45664   0.00110988 
  893          912.35202    909.60499   0.00111982 
  904          910.29062    907.75724   0.00110619 
  884          908.26856    905.91341   0.00113122 
  851          906.27996    904.07348   0.00117509 
  913          904.31842    902.23745   0.00109529 
  889          902.3802     900.40531   0.00112486 
  894          900.46205    898.57706   0.00111857 
  859          898.56138    896.75268   0.00116414 
  856          896.67615    894.93217   0.00116822 
  887          894.80473    893.11552   0.0011274 
  855          892.94579    891.30273   0.00116959 
  857          891.09825    889.49379   0.00116686 
  897          889.26124    887.68869   0.00111483 
  893          887.43403    885.88742   0.00111982 
  861          885.61603    884.08999   0.00116144 
  865          883.80676    882.29638   0.00115607 
  795          882.00582    880.50658   0.00125786 
  845          880.21288    878.72059   0.00118343 
  820          878.42769    876.93841   0.00121951 
  866          876.65005    875.16002   0.00115473 
  887          874.87979    873.38542   0.0011274 
  844          873.11681    871.6146    0.00118483 
  839          871.36104    869.84756   0.0011919 
  897          869.61244    868.08428   0.00111483 
  830          867.871      866.32477   0.00120482 
  859          866.13678    864.56901   0.00116414 
  843          864.40982    862.817     0.00118624 
  879          862.69025    861.06874   0.00113766 
  854          860.98711    859.32421   0.00117096 
  910          859.2876     857.5834    0.0010989 
  830          857.59122    855.84632   0.00120482 
  839          855.90749    854.11296   0.0011919 
  832          854.22616    852.38331   0.00120192 
  810          852.55259    850.65735   0.00123457 
  868          850.89083    848.9351    0.00115207 
  812          849.23938    847.21653   0.00123153 
  868          847.59794    845.50165   0.00115207 
  816          845.96851    843.79044   0.00122549 
  736          844.35792    842.0829    0.0013587 
  851          842.75547    840.37902   0.00117509 
  813          841.1682     838.6788    0.00123001 
  853          839.60067    836.98224   0.00117233 
  823          838.05104    835.28931   0.00121507 
  825          836.52061    833.60002   0.00121212 
  813          835.01892    831.91437   0.00123001 
  810          833.54181    830.23233   0.00123457 
  815          832.09278    828.55392   0.00122699 
  822          830.64788    826.87911   0.00121655 
  863          829.2155     825.20791   0.00115875 
  797          827.82086    823.54031   0.00125471 
  846          826.4747     821.8763    0.00118203 
  802          825.19594    820.21588   0.00124688 
  782          823.99279    818.55903   0.00127877 
  798          822.87658    816.90576   0.00125313 
  808          821.86503    815.25606   0.00123762 
  838          820.9844     813.60991   0.00119332 
  799          820.27144    811.96732   0.00125156 
  820          819.77804    810.32827   0.00121951 
  802          819.57983    808.69277   0.00124688 
  811          819.79157    807.06079   0.00123305 
  760          820.5957     805.43235   0.00131579 
  864          822.30175    803.80743   0.00115741 
  808          825.50548    802.18602   0.00123762 
  826          831.60422    800.56813   0.00121065 
  858          843.96114    798.95373   0.0011655 
  879          867.07862    797.34283   0.00113766 
  877          895.10228    795.73542   0.00114025 
  912          945.82016    794.1315    0.00109649 
  1020         1012.25752   792.53105   0.00098039 
  1146         1094.72828   790.93408   0.0008726 
  1222         1229.76177   789.34057   0.00081833 
  1541         1377.93693   787.75051   0.00064893 
  1640         1468.77692   786.16391   0.00060976 
  1485         1336.33859   784.58076   0.0006734 
  1283         1189.57505   783.00104   0.00077942 
  898          1022.80233   781.42476   0.00111359 
  859          906.10536    779.85191   0.00116414 
  864          852.46672    778.28248   0.00115741 
  817          826.48316    776.71646   0.00122399 
  838          811.42211    775.15385   0.00119332 
  810          801.45505    773.59465   0.00123457 
  874          794.28209    772.03884   0.00114416 
  843          788.78876    770.48642   0.00118624 
  857          784.37154    768.93739   0.00116686 
  813          780.67603    767.39173   0.00123001 
  846          777.48658    765.84945   0.00118203 
  837          774.66289    764.31053   0.00119474 
  829          772.11124    762.77497   0.00120627 
  809          769.76817    761.24276   0.00123609 
  824          767.58766    759.7139    0.00121359 
  827          765.53646    758.18839   0.00120919 
  748          763.59127    756.66621   0.0013369 
  809          761.73502    755.14735   0.00123609 
  735          759.9533     753.63182   0.00136054 
  780          758.23691    752.11961   0.00128205 
  852          756.57865    750.61071   0.00117371 
  727          754.9733     749.10511   0.00137552 
  741          753.41738    747.60281   0.00134953 
  765          751.92669    746.10381   0.00130719 
  771          750.46487    744.60809   0.00129702 
  793          749.05018    743.11565   0.00126103 
  794          747.69334    741.62649   0.00125945 
  767          746.3797     740.14059   0.00130378 
  770          745.12296    738.65796   0.0012987 
  749          743.92978    737.17859   0.00133511 
  742          742.80929    735.70246   0.00134771 
  702          741.82679    734.22958   0.0014245 
  746          740.89291    732.75994   0.00134048 
  724          740.08243    731.29354   0.00138122 
  750          739.46452    729.83036   0.00133333 
  783          739.00295    728.3704    0.00127714 
  775          738.79566    726.91365   0.00129032 
  746          738.935      725.46012   0.00134048 
  768          739.53802    724.00978   0.00130208 
  742          740.81561    722.56265   0.00134771 
  773          743.11143    721.11871   0.00129366 
  775          747.07445    719.67795   0.00129032 
  786          754.06137    718.24037   0.00127226 
  773          767.04087    716.80597   0.00129366 
  760          790.59553    715.37473   0.00131579 
  833          822.0773     713.94666   0.00120048 
  893          864.32225    712.52174   0.00111982 
  935          941.78171    711.09997   0.00106952 
  1070         1020.99499   709.68135   0.00093458 
  1138         1143.47629   708.26586   0.00087873 
  1155         1259.63776   706.85351   0.0008658 
  1087         1261.0343    705.44429   0.00091996 
  958          1147.60608   704.03819   0.00104384 
  876          1029.20676   702.6352    0.00114155 
  726          899.30291    701.23532   0.00137741 
  782          813.53235    699.83855   0.00127877 
  709          769.96591    698.44487   0.00141044 
  709          746.78184    697.05429   0.00141044 
  723          732.74883    695.6668    0.00138313 
  704          723.27205    694.28238   0.00142045 
  726          716.37489    692.90104   0.00137741 
  676          711.06758    691.52277   0.00147929 
  709          706.79763    690.14757   0.00141044 
  700          703.23525    688.77542   0.00142857 
  698          700.17426    687.40632   0.00143266 
  703          697.479      686.04027   0.00142248 
  653          695.05855    684.67727   0.00153139 
  659          692.84987    683.31729   0.00151745 
  734          690.80754    681.96035   0.0013624 
  695          688.89929    680.60643   0.00143885 
  660          687.10132    679.25553   0.00151515 
  705          685.39603    677.90764   0.00141844 
  735          683.77056    676.56276   0.00136054 
  691          682.21554    675.22089   0.00144718 
  661          680.72444    673.882     0.00151286 
  714          679.29318    672.54611   0.00140056 
  657          677.92016    671.2132    0.00152207 
  713          676.60491    669.88327   0.00140252 
  681          675.3503     668.55632   0.00146843 
  725          674.1617     667.23233   0.00137931 
  735          673.04749    665.9113    0.00136054 
  696          672.02133    664.59323   0.00143678 
  693          671.1036     663.27811   0.001443  
  640          670.32555    661.96594   0.0015625 
  655          669.73614    660.65671   0.00152672 
  663          669.41543    659.35041   0.0015083 
  680          669.5054     658.04704   0.00147059 
  675          670.2915     656.7466    0.00148148 
  707          672.39795    655.44907   0.00141443 
  722          677.14268    654.15445   0.00138504 
  762          685.13426    652.86275   0.00131234 
  775          695.10319    651.57394   0.00129032 
  833          713.82253    650.28803   0.00120048 
  887          737.7964     649.00501   0.0011274 
  969          767.70599    647.72487   0.00103199 
  901          804.36342    646.44762   0.00110988 
  847          809.0912     645.17324   0.00118064 
  833          779.45194    643.90172   0.00120048 
  695          748.02276    642.63307   0.00143885 
  686          712.16288    641.36728   0.00145773 
  687          684.71652    640.10434   0.0014556 
  683          670.49051    638.84425   0.00146413 
  668          663.29343    637.587     0.00149701 
  647          659.42428    636.33258   0.0015456 
  602          657.39132    635.081     0.00166113 
  688          656.67497    633.83224   0.00145349 
  666          657.18177    632.5863    0.0015015 
  688          659.12252    631.34318   0.00145349 
  642          663.12755    630.10287   0.00155763 
  665          670.7044     628.86536   0.00150376 
  671          685.11771    627.63064   0.00149031 
  684          710.98406    626.39872   0.00146199 
  723          745.27874    625.16959   0.00138313 
  759          798.28001    623.94325   0.00131752 
  876          883.30368    622.71968   0.00114155 
  944          974.35649    621.49888   0.00105932 
  1068         1107.18308   620.28085   0.00093633 
  1067         1162.96562   619.06557   0.00093721 
  1016         1082.96903   617.85306   0.00098425 
  841          979.30507    616.6433    0.00118906 
  777          866.9569     615.43628   0.001287  
  661          760.80556    614.232     0.00151286 
  692          701.77221    613.03046   0.00144509 
  647          671.7784     611.83165   0.0015456 
  645          655.03302    610.63556   0.00155039 
  582          644.47435    609.44219   0.00171821 
  625          637.21328    608.25154   0.0016    
  642          631.94484    607.06359   0.00155763 
  601          627.953      605.87835   0.00166389 
  621          624.85609    604.6958    0.00161031 
  638          622.42961    603.51595   0.0015674 
  607          620.5523     602.33879   0.00164745 
  603          619.15716    601.16431   0.00165837 
  606          618.24218    599.99251   0.00165017 
  666          617.86018    598.82339   0.0015015 
  601          618.17552    597.65692   0.00166389 
  602          619.53943    596.49313   0.00166113 
  654          622.73564    595.33198   0.00152905 
  600          629.14634    594.1735    0.00166667 
  661          639.25368    593.01765   0.00151286 
  670          653.34257    591.86445   0.00149254 
  718          678.51732    590.71389   0.00139276 
  736          708.23239    589.56596   0.0013587 
  838          751.7147     588.42065   0.00119332 
  924          787.15649    587.27797   0.00108225 
  996          789.02944    586.1379    0.00100402 
  946          791.7599     585.00044   0.00105708 
  1046         800.55716    583.86559   0.00095602 
  1066         828.99394    582.73334   0.00093809 
  1147         863.58705    581.60369   0.00087184 
  1213         895.23368    580.47663   0.0008244 
  1086         921.20964    579.35215   0.00092081 
  864          879.9757     578.23026   0.00115741 
  814          808.45964    577.11094   0.0012285 
  655          749.7073     575.99419   0.00152672 
  663          688.23879    574.88001   0.0015083 
  626          648.20026    573.76839   0.00159744 
  588          628.34281    572.65932   0.00170068 
  580          618.76257    571.55281   0.00172414 
  637          613.94406    570.44884   0.00156986 
  559          611.24838    569.34742   0.00178891 
  585          609.61383    568.24852   0.0017094 
  630          608.74757    567.15216   0.0015873 
  586          608.57076    566.05833   0.00170648 
  594          608.00842    564.96702   0.0016835 
  595          605.29229    563.87822   0.00168067 
  565          600.43423    562.79194   0.00176991 
  587          594.47231    561.70816   0.00170358 
  553          588.06191    560.62688   0.00180832 
  558          582.11622    559.5481    0.00179211 
  596          577.23069    558.47181   0.00167785 
  596          573.3847     557.39801   0.00167785 
  563          570.32975    556.32669   0.0017762 
  586          567.83138    555.25785   0.00170648 
  574          565.72023    554.19148   0.00174216 
  540          563.88324    553.12758   0.00185185 
  552          562.24683    552.06613   0.00181159 
  583          560.76323    551.00715   0.00171527 
  589          559.40124    549.95062   0.00169779 
  569          558.14066    548.89654   0.00175747 
  579          556.96886    547.8449    0.00172712 
  581          555.87888    546.7957    0.00172117 
  564          554.87318    545.74893   0.00177305 
  564          553.94472    544.70459   0.00177305 
  571          553.10539    543.66268   0.00175131 
  544          552.37206    542.62318   0.00183824 
  557          551.75937    541.5861    0.00179533 
  575          551.30529    540.55143   0.00173913 
  540          551.06439    539.51916   0.00185185 
  563          551.12712    538.4893    0.0017762 
  564          551.64883    537.46182   0.00177305 
  578          552.93421    536.43674   0.0017301 
  596          555.65599    535.41405   0.00167785 
  520          561.27161    534.39373   0.00192308 
  585          571.90936    533.3758    0.0017094 
  628          585.60379    532.36023   0.00159236 
  632          603.61756    531.34703   0.00158228 
  624          640.32012    530.33619   0.00160256 
  666          674.90249    529.32771   0.0015015 
  713          701.9833     528.32159   0.00140252 
  714          690.0693     527.31781   0.00140056 
  666          655.22264    526.31637   0.0015015 
  647          630.4145     525.31727   0.0015456 
  569          596.82909    524.32051   0.00175747 
  581          576.02868    523.32608   0.00172117 
  619          570.71392    522.33397   0.00161551 
  658          570.51851    521.34418   0.00151976 
  642          571.3283     520.35671   0.00155763 
  619          565.31604    519.37155   0.00161551 
  617          556.30183    518.38869   0.00162075 
  613          549.34593    517.40813   0.00163132 
  603          540.95379    516.42988   0.00165837 
  612          535.22402    515.45391   0.00163399 
  582          531.94783    514.48024   0.00171821 
  610          529.94676    513.50884   0.00163934 
  576          528.62336    512.53973   0.00173611 
  629          527.73849    511.57289   0.00158983 
  599          527.1759     510.60831   0.00166945 
  593          526.84524    509.64601   0.00168634 
  643          526.70056    508.68596   0.00155521 
  711          526.70372    507.72817   0.00140647 
  703          526.61557    506.77263   0.00142248 
  678          526.2608     505.81934   0.00147493 
  660          525.74033    504.86829   0.00151515 
  626          525.19121    503.91948   0.00159744 
  647          524.79941    502.9729    0.0015456 
  587          524.68929    502.02855   0.00170358 
  576          525.00919    501.08642   0.00173611 
  567          525.84519    500.14652   0.00176367 
  549          527.26502    499.20883   0.00182149 
  559          529.35243    498.27334   0.00178891 
  590          532.24487    497.34007   0.00169492 
  552          536.14374    496.409     0.00181159 
  608          540.9825     495.48012   0.00164474 
  525          545.9562     494.55344   0.00190476 
  558          549.96506    493.62895   0.00179211 
  566          553.23345    492.70664   0.00176678 
  577          557.42637    491.78651   0.0017331 
  609          564.55722    490.86856   0.00164204 
  564          577.85969    489.95277   0.00177305 
  590          600.08694    489.03915   0.00169492 
  644          627.08973    488.1277    0.0015528 
  862          673.95743    487.2184    0.00116009 
  905          741.46364    486.31126   0.00110497 
  976          796.25595    485.40626   0.00102459 
  876          824.48486    484.50341   0.00114155 
  850          808.15709    483.6027    0.00117647 
  889          819.81395    482.70412   0.00112486 
  865          857.39813    481.80768   0.00115607 
  953          971.35908    480.91336   0.00104932 
  1239         1205.04916   480.02116   0.0008071 
  1708         1545.17732   479.13109   0.00058548 
  2305         2192.08056   478.24312   0.00043384 
  3208         2948.05735   477.35727   0.00031172 
  4100         3921.61284   476.47352   0.0002439 
  4036         4022.72001   475.59188   0.00024777 
  2938         3170.94285   474.71233   0.00034037 
  2384         2689.51633   473.83487   0.00041946 
  1679         1995.0244    472.9595    0.00059559 
  945          1288.57211   472.08621   0.0010582 
  653          937.69958    471.21501   0.00153139 
  594          776.55097    470.34588   0.0016835 
  583          690.76783    469.47882   0.00171527 
  549          637.90583    468.61383   0.00182149 
  525          603.18678    467.7509    0.00190476 
  531          579.34616    466.89002   0.00188324 
  533          562.47689    466.0312    0.00187617 
  505          550.44849    465.17444   0.0019802 
  478          542.09491    464.31971   0.00209205 
  548          536.76245    463.46703   0.00182482 
  518          533.85404    462.61639   0.0019305 
  509          532.14505    461.76778   0.00196464 
  535          529.71517    460.92119   0.00186916 
  521          525.81249    460.07664   0.00191939 
  530          521.23827    459.2341    0.00188679 
  497          516.44718    458.39358   0.00201207 
  486          511.93288    457.55507   0.00205761 
  492          508.4653     456.71857   0.00203252 
  461          506.42297    455.88407   0.0021692 
  505          505.88001    455.05157   0.0019802 
  474          506.95111    454.22107   0.0021097 
  531          510.00272    453.39256   0.00188324 
  515          515.83223    452.56603   0.00194175 
  552          525.85822    451.74149   0.00181159 
  526          542.01253    450.91893   0.00190114 
  531          564.72429    450.09834   0.00188324 
  542          590.33606    449.27972   0.00184502 
  584          620.39067    448.46307   0.00171233 
  651          655.62945    447.64838   0.0015361 
  645          669.75753    446.83565   0.00155039 
  638          653.59741    446.02488   0.0015674 
  619          632.81986    445.21605   0.00161551 
  585          608.34153    444.40917   0.0017094 
  473          581.46432    443.60424   0.00211416 
  544          564.02648    442.80124   0.00183824 
  549          557.51085    442.00017   0.00182149 
  513          561.37027    441.20104   0.00194932 
  512          576.66066    440.40383   0.00195312 
  589          608.9498     439.60854   0.00169779 
  636          665.7326     438.81517   0.00157233 
  734          739.0611     438.02372   0.0013624 
  875          846.69127    437.23417   0.00114286 
  1018         1018.51209   436.44653   0.00098232 
  1152         1155.19677   435.66079   0.00086806 
  1181         1200.16027   434.87695   0.00084674 
  1014         1123.75494   434.09501   0.00098619 
  993          1105.26644   433.31495   0.00100705 
  984          1134.11725   432.53678   0.00101626 
  1047         1211.74875   431.76049   0.00095511 
  1381         1407.96551   430.98608   0.00072411 
  1893         1856.52232   430.21354   0.00052826 
  2379         2302.8542    429.44287   0.00042034 
  3125         2551.96418   428.67407   0.00032   
  2900         2375.50014   427.90714   0.00034483 
  2289         2147.05492   427.14205   0.00043687 
  1808         1891.11576   426.37883   0.0005531 
  1326         1439.6858    425.61745   0.00075415 
  1046         1149.18885   424.85792   0.00095602 
  749          976.41621    424.10024   0.00133511 
  744          872.45937    423.34439   0.00134409 
  785          861.17436    422.59038   0.00127389 
  785          871.48162    421.83819   0.00127389 
  757          854.68158    421.08784   0.001321  
  752          791.87268    420.33931   0.00132979 
  707          752.152      419.59259   0.00141443 
  736          719.77459    418.8477    0.0013587 
  707          692.63524    418.10461   0.00141443 
  755          700.09308    417.36333   0.0013245 
  691          755.84405    416.62386   0.00144718 
  711          826.84848    415.88618   0.00140647 
  771          880.07292    415.15031   0.00129702 
  819          889.14798    414.41622   0.001221  
  865          932.84655    413.68392   0.00115607 
  961          1072.05742   412.95341   0.00104058 
  1325         1335.70686   412.22468   0.00075472 
  1819         1747.64493   411.49773   0.00054975 
  2786         2563.42136   410.77254   0.00035894 
  4142         3595.22489   410.04913   0.00024143 
  5255         4681.78017   409.32749   0.00019029 
  4609         4310.9057    408.6076    0.00021697 
  3339         3302.71274   407.88948   0.00029949 
  2841         2919.99663   407.17311   0.00035199 
  1945         2085.67985   406.45849   0.00051414 
  1026         1274.76105   405.74561   0.00097466 
  722          898.77515    405.03448   0.00138504 
  642          730.31885    404.32509   0.00155763 
  608          640.0142     403.61744   0.00164474 
  479          584.18438    402.91152   0.00208768 
  474          546.75565    402.20732   0.0021097 
  502          520.22466    401.50485   0.00199203 
  474          500.59771    400.8041    0.0021097 
  452          485.57569    400.10507   0.00221239 
  469          473.75233    399.40775   0.0021322 
  434          464.22801    398.71215   0.00230415 
  461          456.40703    398.01824   0.0021692 
  449          449.8676     397.32604   0.00222717 
  453          444.32155    396.63554   0.00220751 
  475          439.55685    395.94674   0.00210526 
  431          435.41821    395.25962   0.00232019 
  460          431.78359    394.57419   0.00217391 
  443          428.56451    393.89045   0.00225734 
  438          425.69059    393.20839   0.00228311 
  461          423.10687    392.528     0.0021692 
  459          420.76969    391.84929   0.00217865 
  451          418.64404    391.17225   0.00221729 
  394          416.70167    390.49687   0.00253807 
  411          414.92001    389.82316   0.00243309 
  413          413.28046    389.1511    0.00242131 
  414          411.7679     388.4807    0.00241546 
  411          410.37093    387.81195   0.00243309 
  402          409.07847    387.14485   0.00248756 
  389          407.88334    386.47939   0.00257069 
  416          406.77966    385.81558   0.00240385 
  396          405.76334    385.1534    0.00252525 
  410          404.82634    384.49286   0.00243902 
  371          403.97657    383.83394   0.00269542 
  353          403.20713    383.17665   0.00283286 
  406          402.52389    382.52099   0.00246305 
  409          401.92751    381.86694   0.00244499 
  369          401.4226     381.21451   0.00271003 
  454          401.01573    380.56369   0.00220264 
  413          400.7158     379.91448   0.00242131 
  405          400.53457    379.26688   0.00246914 
  377          400.48718    378.62088   0.00265252 
  416          400.59323    377.97648   0.00240385 
  379          400.87794    377.33367   0.00263852 
  403          401.37442    376.69245   0.00248139 
  383          402.1241     376.05282   0.00261097 
  381          403.18324    375.41478   0.00262467 
  402          404.62579    374.77831   0.00248756 
  364          406.55143    374.14342   0.00274725 
  427          409.0961     373.51011   0.00234192 
  446          412.45009    372.87837   0.00224215 
  445          416.88442    372.24819   0.00224719 
  455          422.79715    371.61958   0.0021978 
  450          430.78673    370.99253   0.00222222 
  430          441.75513    370.36703   0.00232558 
  545          457.14791    369.74309   0.00183486 
  486          479.0832     369.1207    0.00205761 
  529          510.62297    368.49986   0.00189036 
  563          555.35173    367.88055   0.0017762 
  573          614.74728    367.26279   0.0017452 
  653          680.52952    366.64656   0.00153139 
  716          729.00173    366.03187   0.00139665 
  824          741.07645    365.4187    0.00121359 
  851          725.73558    364.80706   0.00117509 
  901          699.52941    364.19695   0.00110988 
  1042         669.88905    363.58835   0.00095969 
  1089         643.89056    362.98127   0.00091827 
  969          643.69881    362.3757    0.00103199 
  876          663.31601    361.77164   0.00114155 
  800          669.062      361.16909   0.00125   
  731          635.72182    360.56804   0.00136799 
  630          617.53293    359.96848   0.0015873 
  568          619.5882     359.37043   0.00176056 
  535          595.7243     358.77386   0.00186916 
  521          548.52193    358.17879   0.00191939 
  481          509.21069    357.5852    0.002079  
  497          486.67436    356.99309   0.00201207 
  478          460.93825    356.40247   0.00209205 
  423          437.55121    355.81331   0.00236407 
  479          427.46344    355.22563   0.00208768 
  418          429.07733    354.63942   0.00239234 
  474          441.90476    354.05468   0.0021097 
  532          465.46043    353.4714    0.0018797 
  688          508.53936    352.88958   0.00145349 
  635          557.95564    352.30921   0.0015748 
  745          595.4454     351.7303    0.00134228 
  678          596.25274    351.15284   0.00147493 
  588          577.51388    350.57682   0.00170068 
  518          537.16732    350.00225   0.0019305 
  471          493.82171    349.42911   0.00212314 
  403          456.86533    348.85742   0.00248139 
  389          420.80112    348.28715   0.00257069 
  393          397.93669    347.71832   0.00254453 
  378          385.50377    347.15091   0.0026455 
  366          378.27267    346.58493   0.00273224 
  353          373.58226    346.02037   0.00283286 
  362          370.27889    345.45722   0.00276243 
  377          367.84064    344.89549   0.00265252 
  354          365.99962    344.33517   0.00282486 
  358          364.61393    343.77626   0.0027933 
  396          363.61554    343.21875   0.00252525 
  363          362.9889     342.66265   0.00275482 
  338          362.75303    342.10794   0.00295858 
  348          362.93543    341.55463   0.00287356 
  388          363.48785    341.00271   0.00257732 
  384          364.10592    340.45217   0.00260417 
  360          364.43639    339.90303   0.00277778 
  349          364.56007    339.35526   0.00286533 
  367          364.78133    338.80888   0.0027248 
  350          365.13149    338.26387   0.00285714 
  366          365.80695    337.72024   0.00273224 
  369          367.3956     337.17797   0.00271003 
  381          370.65736    336.63707   0.00262467 
  371          376.82102    336.09754   0.00269542 
  405          388.16798    335.55937   0.00246914 
  391          406.81614    335.02255   0.00255754 
  498          431.70738    334.48709   0.00200803 
  563          471.59948    333.95298   0.0017762 
  639          511.35719    333.42021   0.00156495 
  559          519.95407    332.8888    0.00178891 
  576          493.81657    332.35872   0.00173611 
  512          478.67734    331.82999   0.00195312 
  501          463.05123    331.30259   0.00199601 
  429          430.9266     330.77652   0.002331  
  422          405.45467    330.25178   0.00236967 
  413          390.89749    329.72837   0.00242131 
  402          382.68453    329.20629   0.00248756 
  431          378.58742    328.68552   0.00232019 
  402          378.88655    328.16607   0.00248756 
  382          382.97002    327.64794   0.0026178 
  398          384.1484     327.13112   0.00251256 
  380          376.91399    326.6156    0.00263158 
  364          369.98295    326.1014    0.00274725 
  356          365.57703    325.58849   0.00280899 
  342          358.96941    325.07689   0.00292398 
  377          352.22366    324.56658   0.00265252 
  337          348.17517    324.05756   0.00296736 
  334          346.27929    323.54984   0.00299401 
  364          344.81016    323.0434    0.00274725 
  331          343.788      322.53825   0.00302115 
  318          343.03248    322.03438   0.00314465 
  333          342.67114    321.53179   0.003003  
  334          342.24019    321.03048   0.00299401 
  329          341.92145    320.53043   0.00303951 
  338          341.70178    320.03166   0.00295858 
  339          341.57217    319.53416   0.00294985 
  355          341.53265    319.03792   0.0028169 
  336          341.59299    318.54294   0.00297619 
  339          341.77497    318.04921   0.00294985 
  335          342.12963    317.55675   0.00298507 
  373          342.75661    317.06553   0.00268097 
  338          343.70973    316.57557   0.00295858 
  363          344.86179    316.08685   0.00275482 
  356          346.715      315.59938   0.00280899 
  349          348.81313    315.11314   0.00286533 
  383          350.22331    314.62815   0.00261097 
  381          352.56602    314.14439   0.00262467 
  325          356.07405    313.66186   0.00307692 
  342          357.44875    313.18056   0.00292398 
  374          357.92308    312.70048   0.0026738 
  355          357.19461    312.22163   0.0028169 
  370          355.98371    311.744     0.0027027 
  359          355.56253    311.26759   0.00278552 
  378          355.15971    310.7924    0.0026455 
  370          355.02454    310.31841   0.0027027 
  358          355.98324    309.84564   0.0027933 
  378          357.75012    309.37407   0.0026455 
  333          360.15899    308.9037    0.003003  
  360          363.20675    308.43454   0.00277778 
  350          366.97137    307.96657   0.00285714 
  387          371.48283    307.4998    0.00258398 
  407          376.47146    307.03422   0.002457  
  381          381.23759    306.56984   0.00262467 
  380          385.40238    306.10663   0.00263158 
  382          389.50963    305.64461   0.0026178 
  372          394.05036    305.18378   0.00268817 
  409          399.09895    304.72412   0.00244499 
  414          404.98557    304.26563   0.00241546 
  405          412.23982    303.80832   0.00246914 
  430          421.24661    303.35218   0.00232558 
  416          432.31448    302.89721   0.00240385 
  399          445.81077    302.4434    0.00250627 
  420          462.17472    301.99075   0.00238095 
  467          481.79152    301.53927   0.00214133 
  442          504.87743    301.08893   0.00226244 
  474          532.04079    300.63976   0.0021097 
  484          565.16828    300.19173   0.00206612 
  499          606.9665     299.74485   0.00200401 
  564          660.85299    299.29912   0.00177305 
  576          732.20432    298.85452   0.00173611 
  771          829.91526    298.41107   0.00129702 
  897          968.89514    297.96876   0.00111483 
  1161         1176.72551   297.52758   0.00086133 
  1527         1513.33808   297.08753   0.00065488 
  2190         2133.71744   296.64861   0.00045662 
  3355         3404.45872   296.21082   0.00029806 
  5429         5664.53552   295.77415   0.0001842 
  9393         8880.79627   295.3386    0.00010646 
  14841        14538.13666  294.90417   0.00006738 
  20573        18479.66319  294.47086   0.00004861 
  20638        15364.38047  294.03866   0.00004845 
  13984        11600.22546  293.60757   0.00007151 
  11012        10870.9753   293.17759   0.00009081 
  10378        8796.83093   292.74871   0.00009636 
  6126         4840.01674   292.32094   0.00016324 
  2506         2713.55757   291.89426   0.00039904 
  1333         1790.89514   291.46868   0.00075019 
  1161         1333.99976   291.0442    0.00086133 
  917          1066.31434   290.62081   0.00109051 
  789          893.53976    290.19851   0.00126743 
  780          775.03147    289.77729   0.00128205 
  659          690.16626    289.35716   0.00151745 
  602          627.17801    288.93811   0.00166113 
  535          578.41211    288.52014   0.00186916 
  537          540.348      288.10324   0.0018622 
  486          510.46588    287.68742   0.00205761 
  523          486.30094    287.27267   0.00191205 
  432          466.66771    286.85899   0.00231481 
  480          450.9029     286.44637   0.00208333 
  425          438.30886    286.03482   0.00235294 
  381          428.38535    285.62433   0.00262467 
  410          420.85322    285.2149    0.00243902 
  403          415.63771    284.80652   0.00248139 
  362          412.80399    284.39919   0.00276243 
  358          412.20481    283.99292   0.0027933 
  381          414.2458     283.58769   0.00262467 
  412          418.96958    283.18351   0.00242718 
  407          425.41558    282.78038   0.002457  
  364          436.68242    282.37828   0.00274725 
  416          455.43256    281.97722   0.00240385 
  438          482.94389    281.57719   0.00228311 
  489          522.13193    281.1782    0.00204499 
  534          574.28641    280.78024   0.00187266 
  588          635.23446    280.38331   0.00170068 
  678          696.86399    279.9874    0.00147493 
  681          744.82051    279.59252   0.00146843 
  741          763.99409    279.19865   0.00134953 
  779          764.60369    278.8058    0.0012837 
  817          767.9286     278.41397   0.00122399 
  826          773.93421    278.02315   0.00121065 
  782          791.1552     277.63335   0.00127877 
  683          778.05932    277.24454   0.00146413 
  652          735.62244    276.85675   0.00153374 
  686          712.10335    276.46996   0.00145773 
  616          701.34493    276.08417   0.00162338 
  572          670.90832    275.69937   0.00174825 
  611          628.25728    275.31557   0.00163666 
  541          580.09942    274.93277   0.00184843 
  471          536.18983    274.55096   0.00212314 
  449          497.07591    274.17013   0.00222717 
  403          458.89376    273.79029   0.00248139 
  414          423.87326    273.41143   0.00241546 
  361          395.43771    273.03356   0.00277008 
  352          373.82789    272.65666   0.00284091 
  375          357.65008    272.28074   0.00266667 
  356          345.47991    271.9058    0.00280899 
  348          336.05521    271.53182   0.00287356 
  314          328.63781    271.15882   0.00318471 
  329          322.63917    270.78678   0.00303951 
  310          317.68121    270.4157    0.00322581 
  326          313.52151    270.04559   0.00306748 
  320          309.97497    269.67643   0.003125  
  293          306.91285    269.30824   0.00341297 
  345          304.2336     268.941     0.00289855 
  322          301.88143    268.57471   0.00310559 
  311          299.79513    268.20937   0.00321543 
  268          297.92974    267.84497   0.00373134 
  281          296.26151    267.48153   0.00355872 
  286          294.76155    267.11902   0.0034965 
  303          293.41135    266.75746   0.00330033 
  313          292.19689    266.39684   0.00319489 
  295          291.10834    266.03715   0.00338983 
  333          290.13266    265.67839   0.003003  
  290          289.28193    265.32057   0.00344828 
  284          288.55123    264.96367   0.00352113 
  289          287.94426    264.60771   0.00346021 
  301          287.48635    264.25266   0.00332226 
  308          287.18907    263.89854   0.00324675 
  325          287.09442    263.54534   0.00307692 
  294          287.26374    263.19305   0.00340136 
  301          287.79716    262.84168   0.00332226 
  299          288.86241    262.49123   0.00334448 
  309          290.77929    262.14168   0.00323625 
  328          294.21648    261.79304   0.00304878 
  322          300.6937     261.44531   0.00310559 
  326          313.33736    261.09848   0.00306748 
  336          335.44573    260.75256   0.00297619 
  381          361.10553    260.40753   0.00262467 
  458          394.51347    260.0634    0.00218341 
  463          411.89476    259.72016   0.00215983 
  404          386.61631    259.37782   0.00247525 
  428          370.79831    259.03637   0.00233645 
  434          373.25508    258.6958    0.00230415 
  402          359.75979    258.35613   0.00248756 
  370          337.28759    258.01733   0.0027027 
  355          321.88988    257.67942   0.0028169 
  363          312.28587    257.34238   0.00275482 
  345          305.6186     257.00622   0.00289855 
  328          299.79759    256.67094   0.00304878 
  311          294.86171    256.33653   0.00321543 
  337          291.99592    256.00299   0.00296736 
  307          291.68032    255.67031   0.00325733 
  360          292.68579    255.33851   0.00277778 
  336          295.5566     255.00756   0.00297619 
  311          293.90754    254.67748   0.00321543 
  312          288.1571     254.34826   0.00320513 
  287          285.47197    254.01989   0.00348432 
  279          284.20395    253.69238   0.00358423 
  283          280.17235    253.36572   0.00353357 
  285          276.37073    253.03991   0.00350877 
  263          274.18458    252.71495   0.00380228 
  295          273.16776    252.39084   0.00338983 
  279          272.47995    252.06757   0.00358423 
  282          272.11604    251.74514   0.0035461 
  294          272.03261    251.42356   0.00340136 
  264          272.29302    251.10281   0.00378788 
  259          273.11446    250.78289   0.003861  
  283          274.92052    250.46381   0.00353357 
  318          277.78195    250.14556   0.00314465 
  284          281.01209    249.82814   0.00352113 
  325          284.87098    249.51155   0.00307692 
  307          284.0884     249.19578   0.00325733 
  313          281.42798    248.88084   0.00319489 
  298          281.09152    248.56671   0.0033557 
  285          281.63957    248.2534    0.00350877 
  288          280.41426    247.94091   0.00347222 
  314          280.34014    247.62924   0.00318471 
  342          282.59377    247.31837   0.00292398 
  354          287.64259    247.00832   0.00282486 
  401          295.79942    246.69908   0.00249377 
  328          306.78188    246.39064   0.00304878 
  352          322.13683    246.083     0.00284091 
  343          335.41835    245.77617   0.00291545 
  380          350.03082    245.47014   0.00263158 
  423          361.05897    245.1649    0.00236407 
  396          356.56435    244.86046   0.00252525 
  391          343.94243    244.55681   0.00255754 
  366          335.97644    244.25396   0.00273224 
  345          327.96966    243.95189   0.00289855 
  332          316.37232    243.65062   0.00301205 
  288          306.41393    243.35012   0.00347222 
  311          300.25302    243.05041   0.00321543 
  266          295.50515    242.75149   0.0037594 
  305          292.67801    242.45334   0.00327869 
  286          292.00157    242.15597   0.0034965 
  305          292.35115    241.85937   0.00327869 
  302          292.98907    241.56355   0.00331126 
  292          294.8821     241.2685    0.00342466 
  307          298.35215    240.97422   0.00325733 
  324          303.52859    240.68071   0.00308642 
  319          311.0079     240.38796   0.0031348 
  322          322.07949    240.09597   0.00310559 
  361          340.27402    239.80475   0.00277008 
  393          376.61331    239.51428   0.00254453 
  469          441.25171    239.22458   0.0021322 
  612          512.11494    238.93562   0.00163399 
  788          610.62384    238.64743   0.00126904 
  797          604.91184    238.35998   0.00125471 
  670          524.33089    238.07328   0.00149254 
  618          500.06089    237.78733   0.00161812 
  628          517.30302    237.50213   0.00159236 
  605          472.50048    237.21767   0.00165289 
  569          426.81645    236.93395   0.00175747 
  645          416.28801    236.65097   0.00155039 
  834          430.17193    236.36873   0.00119904 
  849          459.91971    236.08722   0.00117786 
  720          498.32294    235.80645   0.00138889 
  642          541.69479    235.52641   0.00155763 
  717          556.11196    235.2471    0.0013947 
  629          573.61891    234.96852   0.00158983 
  604          617.91341    234.69067   0.00165563 
  627          681.43957    234.41353   0.0015949 
  709          756.02033    234.13713   0.00141044 
  788          876.07891    233.86144   0.00126904 
  1046         1074.05641   233.58647   0.00095602 
  1393         1404.89026   233.31222   0.00071788 
  2099         2024.74608   233.03868   0.00047642 
  3598         3340.10311   232.76585   0.00027793 
  5468         5986.05313   232.49374   0.00018288 
  8845         9109.47575   232.22234   0.00011306 
  12371        13525.18772  231.95164   0.00008083 
  12154        14138.68957  231.68165   0.00008228 
  8306         9629.48553   231.41236   0.00012039 
  6666         7811.04444   231.14377   0.00015002 
  6612         8557.05288   230.87589   0.00015124 
  5111         6628.3426    230.6087    0.00019566 
  2651         3545.33286   230.34221   0.00037722 
  1312         2032.52682   230.07641   0.0007622 
  893          1373.0619    229.8113    0.00111982 
  792          1038.90736   229.54689   0.00126263 
  641          842.86786    229.28316   0.00156006 
  604          719.79877    229.02012   0.00165563 
  547          638.50241    228.75776   0.00182815 
  490          582.93041    228.49609   0.00204082 
  472          530.74199    228.2351    0.00211864 
  467          487.77343    227.97479   0.00214133 
  408          459.3087     227.71516   0.00245098 
  377          438.98754    227.4562    0.00265252 
  353          410.12261    227.19792   0.00283286 
  385          383.07631    226.94031   0.0025974 
  337          364.7523     226.68337   0.00296736 
  336          351.87415    226.4271    0.00297619 
  325          339.17118    226.1715    0.00307692 
  315          329.59446    225.91656   0.0031746 
  329          324.83865    225.66228   0.00303951 
  316          323.59099    225.40867   0.00316456 
  323          325.1754     225.15572   0.00309598 
  338          322.38495    224.90342   0.00295858 
  331          318.61933    224.65178   0.00302115 
  310          313.37206    224.4008    0.00322581 
  325          309.57287    224.15047   0.00307692 
  297          307.60378    223.90079   0.003367  
  301          307.92599    223.65175   0.00332226 
  292          307.68367    223.40337   0.00342466 
  268          301.59697    223.15563   0.00373134 
  290          295.53974    222.90854   0.00344828 
  286          291.62406    222.66209   0.0034965 
  258          287.64566    222.41627   0.00387597 
  238          280.52984    222.1711    0.00420168 
  256          273.81144    221.92657   0.00390625 
  262          268.31313    221.68267   0.00381679 
  266          263.56928    221.4394    0.0037594 
  262          259.6649     221.19676   0.00381679 
  268          256.63531    220.95476   0.00373134 
  256          254.37537    220.71338   0.00390625 
  253          252.77467    220.47263   0.00395257 
  231          251.78068    220.23251   0.004329  
  282          251.39527    219.99301   0.0035461 
  219          251.61146    219.75413   0.00456621 
  241          252.22033    219.51587   0.00414938 
  275          252.57022    219.27823   0.00363636 
  235          251.94583    219.04121   0.00425532 
  223          250.53382    218.8048    0.0044843 
  245          249.02257    218.569     0.00408163 
  269          247.52707    218.33382   0.00371747 
  236          245.74834    218.09924   0.00423729 
  236          243.83344    217.86528   0.00423729 
  225          242.16961    217.63192   0.00444444 
  224          240.92053    217.39916   0.00446429 
  257          240.08956    217.16701   0.00389105 
  220          239.70178    216.93546   0.00454545 
  260          239.78282    216.70451   0.00384615 
  236          239.81299    216.47416   0.00423729 
  207          240.73011    216.24441   0.00483092 
  217          241.69705    216.01525   0.00460829 
  223          242.43606    215.78668   0.0044843 
  250          242.26195    215.55871   0.004     
  261          242.41203    215.33132   0.00383142 
  230          243.56805    215.10453   0.00434783 
  275          245.18439    214.87832   0.00363636 
  253          245.6698     214.65269   0.00395257 
  224          242.82917    214.42765   0.00446429 
  248          240.83968    214.2032    0.00403226 
  242          240.7862     213.97932   0.00413223 
  272          241.54984    213.75602   0.00367647 
  276          242.15043    213.5333    0.00362319 
  341          245.53163    213.31115   0.00293255 
  323          254.5344     213.08958   0.00309598 
  419          271.03676    212.86858   0.00238663 
  477          291.05894    212.64816   0.00209644 
  464          311.03289    212.4283    0.00215517 
  496          304.23795    212.20901   0.00201613 
  412          288.605      211.99028   0.00242718 
  427          281.13363    211.77212   0.00234192 
  450          279.27827    211.55453   0.00222222 
  355          267.20068    211.33749   0.0028169 
  303          252.60088    211.12101   0.00330033 
  271          242.76774    210.9051    0.00369004 
  282          237.05379    210.68974   0.0035461 
  266          234.30428    210.47493   0.0037594 
  271          233.34747    210.26068   0.00369004 
  261          233.70478    210.04698   0.00383142 
  262          235.16376    209.83383   0.00381679 
  242          236.89886    209.62123   0.00413223 
  216          237.15857    209.40918   0.00462963 
  267          236.03878    209.19768   0.00374532 
  227          235.32336    208.98671   0.00440529 
  259          235.35829    208.7763    0.003861  
  251          235.24002    208.56642   0.00398406 
  235          234.91724    208.35708   0.00425532 
  237          235.28221    208.14828   0.00421941 
  257          236.85088    207.94002   0.00389105 
  252          240.00455    207.73229   0.00396825 
  243          245.56612    207.5251    0.00411523 
  268          255.66629    207.31844   0.00373134 
  296          275.92994    207.11231   0.00337838 
  305          318.23193    206.90671   0.00327869 
  396          385.93651    206.70164   0.00252525 
  531          463.69888    206.4971    0.00188324 
  736          512.12037    206.29308   0.0013587 
  655          441.04022    206.08958   0.00152672 
  510          406.16179    205.88661   0.00196078 
  494          418.38263    205.68415   0.00202429 
  500          420.27929    205.48222   0.002     
  406          351.11416    205.2808    0.00246305 
  335          301.65695    205.0799    0.00298507 
  273          281.1418     204.87951   0.003663  
  256          267.64311    204.67964   0.00390625 
  246          253.01138    204.48028   0.00406504 
  237          243.56131    204.28143   0.00421941 
  219          238.36691    204.08308   0.00456621 
  239          235.49424    203.88525   0.0041841 
  247          233.91356    203.68792   0.00404858 
  253          233.19995    203.4911    0.00395257 
  233          233.11041    203.29478   0.00429185 
  232          233.41474    203.09896   0.00431034 
  252          233.69448    202.90364   0.00396825 
  272          233.64918    202.70882   0.00367647 
  261          234.02913    202.5145    0.00383142 
  253          234.90738    202.32067   0.00395257 
  234          236.03856    202.12734   0.0042735 
  255          237.21906    201.9345    0.00392157 
  211          238.85041    201.74215   0.00473934 
  296          241.01658    201.55029   0.00337838 
  269          243.64779    201.35893   0.00371747 
  268          246.90349    201.16805   0.00373134 
  247          251.49965    200.97765   0.00404858 
  252          258.4545     200.78775   0.00396825 
  241          267.278      200.59832   0.00414938 
  282          277.00327    200.40938   0.0035461 
  315          282.23276    200.22091   0.0031746 
  284          286.72736    200.03293   0.00352113 
  296          299.18892    199.84543   0.00337838 
  298          323.8244     199.6584    0.0033557 
  354          358.53748    199.47184   0.00282486 
  399          395.67054    199.28576   0.00250627 
  416          413.84602    199.10016   0.00240385 
  369          377.90292    198.91502   0.00271003 
  345          362.8233     198.73036   0.00289855 
  345          370.95077    198.54616   0.00289855 
  369          381.94435    198.36243   0.00271003 
  320          366.37247    198.17916   0.003125  
  363          359.11666    197.99636   0.00275482 
  364          367.10863    197.81402   0.00274725 
  386          385.52981    197.63215   0.00259067 
  367          411.99973    197.45073   0.0027248 
  425          446.36612    197.26978   0.00235294 
  533          488.26811    197.08928   0.00187617 
  574          545.19059    196.90923   0.00174216 
  635          626.45983    196.72965   0.0015748 
  723          744.44823    196.55051   0.00138313 
  882          922.10385    196.37183   0.00113379 
  1185         1213.7158    196.1936    0.00084388 
  1810         1758.84825   196.01582   0.00055249 
  2999         2923.69273   195.83849   0.00033344 
  5474         5345.40419   195.66161   0.00018268 
  9407         8568.37018   195.48517   0.0001063 
  13490        12136.39564  195.30917   0.00007413 
  12446        10493.98346  195.13362   0.00008035 
  7468         6910.93002   194.95852   0.0001339 
  6205         6160.7719    194.78385   0.00016116 
  7094         6928.70941   194.60962   0.00014096 
  6394         6046.26321   194.43583   0.0001564 
  3387         3364.41199   194.26248   0.00029525 
  1634         1893.62331   194.08956   0.000612  
  876          1247.04142   193.91708   0.00114155 
  679          928.15584    193.74503   0.00147275 
  527          742.40197    193.57341   0.00189753 
  451          622.1594     193.40222   0.00221729 
  408          539.02856    193.23147   0.00245098 
  405          479.37174    193.06114   0.00246914 
  387          435.73679    192.89123   0.00258398 
  347          403.65459    192.72175   0.00288184 
  344          380.61977    192.5527    0.00290698 
  341          365.73322    192.38407   0.00293255 
  412          359.26882    192.21586   0.00242718 
  402          361.30202    192.04808   0.00248756 
  540          367.13237    191.88071   0.00185185 
  799          368.3185     191.71376   0.00125156 
  996          365.03117    191.54723   0.00100402 
  724          352.92786    191.38111   0.00138122 
  515          344.74257    191.2154    0.00194175 
  534          336.31962    191.05012   0.00187266 
  634          318.0501     190.88524   0.00157729 
  523          297.45671    190.72077   0.00191205 
  354          281.54617    190.55671   0.00282486 
  315          271.14466    190.39307   0.0031746 
  296          259.09963    190.22982   0.00337838 
  267          248.70871    190.06699   0.00374532 
  245          241.77724    189.90456   0.00408163 
  246          237.04601    189.74253   0.00406504 
  247          233.57254    189.58091   0.00404858 
  260          230.91186    189.41968   0.00384615 
  238          228.86493    189.25886   0.00420168 
  231          227.35865    189.09844   0.004329  
  233          226.39328    188.93841   0.00429185 
  209          226.03666    188.77878   0.00478469 
  219          226.40932    188.61954   0.00456621 
  220          227.66257    188.4607    0.00454545 
  269          229.83749    188.30225   0.00371747 
  272          232.51829    188.1442    0.00367647 
  283          234.66631    187.98653   0.00353357 
  288          235.69067    187.82926   0.00347222 
  265          236.47434    187.67237   0.00377358 
  259          237.95106    187.51587   0.003861  
  266          239.67206    187.35976   0.0037594 
  303          240.67226    187.20403   0.00330033 
  272          241.83205    187.04868   0.00367647 
  253          244.49594    186.89372   0.00395257 
  260          247.68503    186.73914   0.00384615 
  228          244.7703     186.58494   0.00438596 
  231          236.197      186.43111   0.004329  
  243          230.96284    186.27767   0.00411523 
  257          228.16577    186.1246    0.00389105 
  209          225.01078    185.97191   0.00478469 
  223          218.93779    185.8196    0.0044843 
  231          214.11967    185.66765   0.004329  
  200          211.02669    185.51608   0.005     
  193          208.94728    185.36488   0.00518135 
  195          207.75795    185.21405   0.00512821 
  214          207.24131    185.06359   0.0046729 
  192          207.32314    184.9135    0.00520833 
  205          208.10496    184.76378   0.00487805 
  202          209.76239    184.61442   0.0049505 
  208          212.21342    184.46542   0.00480769 
  191          215.1423     184.31679   0.0052356 
  189          217.14051    184.16853   0.00529101 
  198          219.52691    184.02062   0.00505051 
  222          224.46717    183.87307   0.0045045 
  227          232.77132    183.72588   0.00440529 
  263          248.67482    183.57906   0.00380228 
  302          281.87686    183.43258   0.00331126 
  378          337.16373    183.28647   0.0026455 
  471          399.0768     183.14071   0.00212314 
  542          414.35546    182.9953    0.00184502 
  535          372.48325    182.85025   0.00186916 
  446          376.36939    182.70554   0.00224215 
  424          381.77121    182.56119   0.00235849 
  395          364.24633    182.41719   0.00253165 
  365          317.56111    182.27353   0.00273973 
  334          289.85441    182.13023   0.00299401 
  293          279.42086    181.98727   0.00341297 
  243          263.47711    181.84465   0.00411523 
  246          253.73519    181.70238   0.00406504 
  241          257.01119    181.56046   0.00414938 
  262          263.96781    181.41887   0.00381679 
  264          253.6469     181.27763   0.00378788 
  246          243.64163    181.13673   0.00406504 
  242          239.5452     180.99616   0.00413223 
  220          237.28077    180.85594   0.00454545 
  214          229.98063    180.71605   0.0046729 
  196          219.70921    180.5765    0.00510204 
  220          213.64193    180.43728   0.00454545 
  204          208.13369    180.2984    0.00490196 
  218          203.76429    180.15985   0.00458716 
  206          201.21996    180.02163   0.00485437 
  179          199.81557    179.88374   0.00558659 
  187          199.06563    179.74619   0.00534759 
  227          198.76148    179.60896   0.00440529 
  176          198.86232    179.47206   0.00568182 
  186          199.37305    179.33548   0.00537634 
  158          199.91466    179.19924   0.00632911 
  178          199.93186    179.06331   0.00561798 
  201          200.00664    178.92772   0.00497512 
  184          200.49884    178.79244   0.00543478 
  189          201.42226    178.65749   0.00529101 
  193          202.54345    178.52286   0.00518135 
  179          204.20909    178.38855   0.00558659 
  190          207.41714    178.25455   0.00526316 
  181          213.55926    178.12088   0.00552486 
  190          222.754      177.98752   0.00526316 
  216          225.83631    177.85448   0.00462963 
  197          220.42511    177.72175   0.00507614 
  177          217.88339    177.58934   0.00564972 
  191          220.12476    177.45724   0.0052356 
  209          223.85683    177.32546   0.00478469 
  214          223.18029    177.19398   0.0046729 
  188          222.11693    177.06282   0.00531915 
  209          223.59886    176.93196   0.00478469 
  228          227.38842    176.80142   0.00438596 
  241          233.50946    176.67118   0.00414938 
  239          243.04334    176.54124   0.0041841 
  286          258.76024    176.41162   0.0034965 
  258          284.87771    176.2823    0.00387597 
  287          316.15405    176.15328   0.00348432 
  286          323.26313    176.02456   0.0034965 
  301          322.29773    175.89615   0.00332226 
  332          339.0297     175.76804   0.00301205 
  329          375.19969    175.64022   0.00303951 
  361          418.83104    175.51271   0.00277008 
  442          458.69744    175.3855    0.00226244 
  614          501.46694    175.25858   0.00162866 
  665          541.15932    175.13196   0.00150376 
  674          580.3441     175.00563   0.00148368 
  693          630.06773    174.8796    0.001443  
  690          683.80854    174.75386   0.00144928 
  745          710.97415    174.62842   0.00134228 
  805          693.35063    174.50326   0.00124224 
  771          654.54538    174.3784    0.00129702 
  658          624.72261    174.25383   0.00151976 
  658          608.6399     174.12954   0.00151976 
  580          595.56876    174.00555   0.00172414 
  530          583.95636    173.88184   0.00188679 
  530          586.37513    173.75842   0.00188679 
  498          610.61845    173.63528   0.00200803 
  494          648.45296    173.51243   0.00202429 
  506          676.16946    173.38987   0.00197628 
  562          673.07109    173.26758   0.00177936 
  605          651.99345    173.14558   0.00165289 
  609          638.53047    173.02386   0.00164204 
  555          638.08557    172.90242   0.0018018 
  575          632.60344    172.78125   0.00173913 
  535          602.22176    172.66037   0.00186916 
  531          549.0857     172.53977   0.00188324 
  482          492.95735    172.41944   0.00207469 
  414          448.0827     172.29938   0.00241546 
  366          413.32355    172.17961   0.00273224 
  323          380.02867    172.0601    0.00309598 
  300          345.2796     171.94087   0.00333333 
  261          313.31741    171.82192   0.00383142 
  231          287.44854    171.70323   0.004329  
  226          267.79567    171.58482   0.00442478 
  233          253.17741    171.46667   0.00429185 
  213          242.42043    171.34879   0.00469484 
  180          234.78385    171.23119   0.00555556 
  221          230.16806    171.11385   0.00452489 
  205          229.37096    170.99677   0.00487805 
  224          233.43594    170.87996   0.00446429 
  209          236.70091    170.76342   0.00478469 
  217          228.04767    170.64714   0.00460829 
  216          218.45259    170.53113   0.00462963 
  206          214.51774    170.41537   0.00485437 
  201          214.98864    170.29988   0.00497512 
  197          213.35011    170.18465   0.00507614 
  187          207.22155    170.06968   0.00534759 
  212          202.61636    169.95497   0.00471698 
  161          200.27226    169.84052   0.00621118 
  153          199.36656    169.72632   0.00653595 
  155          199.46573    169.61238   0.00645161 
  187          200.50407    169.4987    0.00534759 
  210          202.36734    169.38527   0.0047619 
  183          204.40164    169.2721    0.00546448 
  190          205.36043    169.15918   0.00526316 
  195          204.7597     169.04651   0.00512821 
  187          203.55532    168.9341    0.00534759 
  206          202.83603    168.82194   0.00485437 
  199          202.82135    168.71002   0.00502513 
  201          203.51594    168.59836   0.00497512 
  204          205.57325    168.48694   0.00490196 
  187          208.037      168.37578   0.00534759 
  181          206.7121     168.26486   0.00552486 
  184          205.06037    168.15418   0.00543478 
  200          205.3264     168.04376   0.005     
  188          206.09825    167.93357   0.00531915 
  190          205.24404    167.82364   0.00526316 
  198          202.45546    167.71394   0.00505051 
  206          201.23888    167.60449   0.00485437 
  175          202.26948    167.49528   0.00571429 
  165          202.24565    167.38631   0.00606061 
  183          198.29444    167.27758   0.00546448 
  209          195.30878    167.16909   0.00478469 
  168          195.81775    167.06084   0.00595238 
  197          200.52212    166.95283   0.00507614 
  207          207.6031     166.84505   0.00483092 
  191          209.77122    166.73751   0.0052356 
  178          206.63422    166.63021   0.00561798 
  176          204.49357    166.52314   0.00568182 
  202          201.99944    166.41631   0.0049505 
  190          203.34021    166.30971   0.00526316 
  188          206.33363    166.20334   0.00531915 
  205          212.63121    166.09721   0.00487805 
  218          217.5293     165.99131   0.00458716 
  222          208.54709    165.88563   0.0045045 
  215          198.8076     165.78019   0.00465116 
  184          195.70868    165.67498   0.00543478 
  199          197.89991    165.56999   0.00502513 
  187          199.19055    165.46524   0.00534759 
  182          195.21605    165.36071   0.00549451 
  175          192.54158    165.2564    0.00571429 
  191          193.11148    165.15232   0.0052356 
  197          196.93116    165.04847   0.00507614 
  172          205.31233    164.94484   0.00581395 
  230          222.09199    164.84144   0.00434783 
  233          253.19685    164.73825   0.00429185 
  299          301.44392    164.63529   0.00334448 
  397          357.50592    164.53255   0.00251889 
  418          341.11985    164.43003   0.00239234 
  393          301.40257    164.32774   0.00254453 
  311          279.41968    164.22566   0.00321543 
  294          280.35107    164.12379   0.00340136 
  302          288.8284     164.02215   0.00331126 
  309          263.28233    163.92073   0.00323625 
  294          236.21154    163.81952   0.00340136 
  246          217.37006    163.71852   0.00406504 
  193          208.76263    163.61774   0.00518135 
  220          207.29938    163.51718   0.00454545 
  180          204.21043    163.41683   0.00555556 
  155          198.7372     163.31669   0.00645161 
  196          194.1292     163.21677   0.00510204 
  190          191.9771     163.11705   0.00526316 
  158          192.29709    163.01755   0.00632911 
  178          191.29489    162.91826   0.00561798 
  177          190.09944    162.81918   0.00564972 
  193          190.38334    162.72031   0.00518135 
  176          192.8943     162.62164   0.00568182 
  166          193.65031    162.52319   0.0060241 
  192          190.82004    162.42494   0.00520833 
  176          189.00851    162.32689   0.00568182 
  192          188.93017    162.22906   0.00520833 
  180          189.94461    162.13142   0.00555556 
  172          189.25134    162.034     0.00581395 
  142          187.63216    161.93677   0.00704225 
  176          186.75963    161.83975   0.00568182 
  177          186.56383    161.74293   0.00564972 
  190          186.63879    161.64632   0.00526316 
  179          187.33425    161.5499    0.00558659 
  199          188.59113    161.45369   0.00502513 
  173          190.35067    161.35767   0.00578035 
  177          192.13921    161.26186   0.00564972 
  183          193.33073    161.16624   0.00546448 
  173          194.09921    161.07082   0.00578035 
  174          195.5279     160.9756    0.00574713 
  184          198.64634    160.88058   0.00543478 
  208          202.79534    160.78575   0.00480769 
  191          203.92605    160.69111   0.0052356 
  173          203.65293    160.59668   0.00578035 
  181          205.62017    160.50243   0.00552486 
  190          209.81863    160.40838   0.00526316 
  174          214.04724    160.31453   0.00574713 
  183          214.61812    160.22086   0.00546448 
  197          212.73662    160.12739   0.00507614 
  197          211.28299    160.03411   0.00507614 
  172          211.05647    159.94102   0.00581395 
  203          211.45093    159.84812   0.00492611 
  201          211.55626    159.75541   0.00497512 
  240          211.37657    159.66289   0.00416667 
  199          211.6194     159.57055   0.00502513 
  196          212.77156    159.47841   0.00510204 
  172          214.95568    159.38645   0.00581395 
  215          218.17344    159.29468   0.00465116 
  199          222.44581    159.20309   0.00502513 
  215          227.87124    159.11169   0.00465116 
  236          234.65384    159.02047   0.00423729 
  242          243.16784    158.92944   0.00413223 
  215          254.12938    158.83859   0.00465116 
  267          268.98993    158.74792   0.00374532 
  289          290.38888    158.65744   0.00346021 
  245          320.62292    158.56714   0.00408163 
  328          349.61118    158.47702   0.00304878 
  348          365.31614    158.38708   0.00287356 
  367          388.49835    158.29732   0.0027248 
  346          429.24933    158.20774   0.00289017 
  403          490.11714    158.11833   0.00248139 
  403          571.81691    158.02911   0.00248139 
  469          683.34739    157.94006   0.0021322 
  635          863.6965     157.8512    0.0015748 
  895          1181.13976   157.7625    0.00111732 
  1541         1816.34663   157.67399   0.00064893 
  2746         3280.15253   157.58565   0.00036417 
  4822         6447.12809   157.49748   0.00020738 
  6966         9542.68774   157.40949   0.00014355 
  6813         6865.78346   157.32167   0.00014678 
  4202         3979.53927   157.23403   0.00023798 
  2843         3222.98202   157.14656   0.00035174 
  3109         4167.60071   157.05926   0.00032165 
  3795         5311.82777   156.97213   0.0002635 
  3453         3667.88469   156.88518   0.0002896 
  2074         1980.72927   156.79839   0.00048216 
  1051         1179.60626   156.71178   0.00095147 
  709          817.02717    156.62533   0.00141044 
  465          626.48156    156.53905   0.00215054 
  413          511.09371    156.45295   0.00242131 
  349          435.12651    156.36701   0.00286533 
  345          382.24371    156.28123   0.00289855 
  317          343.87552    156.19563   0.00315457 
  247          315.15728    156.11019   0.00404858 
  253          293.15055    156.02491   0.00395257 
  260          275.99025    155.9398    0.00384615 
  230          262.42625    155.85486   0.00434783 
  216          251.61027    155.77008   0.00462963 
  236          243.05314    155.68546   0.00423729 
  214          236.59603    155.60101   0.0046729 
  209          232.36594    155.51672   0.00478469 
  253          231.00272    155.43259   0.00395257 
  234          234.34942    155.34863   0.0042735 
  247          246.25322    155.26482   0.00404858 
  228          269.60651    155.18118   0.00438596 
  191          283.80013    155.09769   0.0052356 
  213          263.46839    155.01437   0.00469484 
  217          243.68047    154.9312    0.00460829 
  205          240.25257    154.8482    0.00487805 
  248          252.70198    154.76535   0.00403226 
  213          272.33574    154.68266   0.00469484 
  266          291.09614    154.60012   0.0037594 
  234          325.89155    154.51774   0.0042735 
  255          333.51601    154.43552   0.00392157 
  260          286.97549    154.35346   0.00384615 
  227          251.39009    154.27155   0.00440529 
  218          242.77793    154.18979   0.00458716 
  223          254.17369    154.10819   0.0044843 
  235          256.60781    154.02674   0.00425532 
  201          230.25317    153.94545   0.00497512 
  207          206.25482    153.86431   0.00483092 
  175          192.53664    153.78332   0.00571429 
  180          184.92402    153.70248   0.00555556 
  148          180.28912    153.62179   0.00675676 
  178          177.13879    153.54126   0.00561798 
  177          174.82479    153.46087   0.00564972 
  169          173.03076    153.38064   0.00591716 
  155          171.58529    153.30055   0.00645161 
  147          170.38647    153.22062   0.00680272 
  151          169.37024    153.14083   0.00662252 
  166          168.49377    153.06119   0.0060241 
  169          167.72969    152.98169   0.00591716 
  160          167.05733    152.90235   0.00625   
  175          166.46292    152.82315   0.00571429 
  162          165.93504    152.7441    0.00617284 
  152          165.47043    152.66519   0.00657895 
  162          165.05916    152.58643   0.00617284 
  157          164.7033     152.50781   0.00636943 
  178          164.40019    152.42934   0.00561798 
  163          164.15493    152.35101   0.00613497 
  137          163.97705    152.27283   0.00729927 
  156          163.88514    152.19479   0.00641026 
  161          163.91531    152.11689   0.00621118 
  162          164.15066    152.03913   0.00617284 
  156          164.73142    151.96152   0.00641026 
  145          165.7101     151.88404   0.00689655 
  154          166.39324    151.80671   0.00649351 
  152          166.2883     151.72952   0.00657895 
  172          166.17266    151.65247   0.00581395 
  149          166.35544    151.57555   0.00671141 
  145          166.77986    151.49878   0.00689655 
  158          167.25435    151.42215   0.00632911 
  151          167.57968    151.34565   0.00662252 
  148          168.19099    151.26929   0.00675676 
  169          169.336      151.19307   0.00591716 
  141          170.97343    151.11699   0.0070922 
  158          173.19206    151.04104   0.00632911 
  161          176.62441    150.96523   0.00621118 
  173          183.02429    150.88955   0.00578035 
  200          196.00947    150.81401   0.005     
  267          221.03782    150.73861   0.00374532 
  248          254.29051    150.66334   0.00403226 
  213          254.37512    150.5882    0.00469484 
  208          224.3735     150.5132    0.00480769 
  193          206.16407    150.43833   0.00518135 
  205          204.97385    150.36359   0.00487805 
  203          215.80934    150.28898   0.00492611 
  180          218.13833    150.21451   0.00555556 
  184          202.71733    150.14017   0.00543478 
  171          191.16693    150.06596   0.00584795 
  177          187.28607    149.99188   0.00564972 
  172          188.63832    149.91794   0.00581395 
  163          196.12316    149.84412   0.00613497 
  180          201.84921    149.77043   0.00555556 
  189          193.57131    149.69687   0.00529101 
  208          184.43741    149.62344   0.00480769 
  189          180.59458    149.55014   0.00529101 
  170          181.81926    149.47697   0.00588235 
  172          184.9762     149.40392   0.00581395 
  178          182.02088    149.331     0.00561798 
  172          177.21272    149.25821   0.00581395 
  171          175.80972    149.18555   0.00584795 
  182          178.05261    149.11301   0.00549451 
  167          183.20931    149.04059   0.00598802 
  217          187.18325    148.96831   0.00460829 
  227          190.2736     148.89615   0.00440529 
  257          200.14845    148.82411   0.00389105 
  282          221.48364    148.75219   0.0035461 
  266          248.82485    148.68041   0.0037594 
  249          257.37503    148.60874   0.00401606 
  268          239.72239    148.5372    0.00373134 
  223          226.76537    148.46578   0.0044843 
  303          232.2788     148.39448   0.00330033 
  327          255.69346    148.32331   0.0030581 
  307          285.85171    148.25225   0.00325733 
  305          297.96392    148.18132   0.00327869 
  275          296.02001    148.11051   0.00363636 
  271          295.43939    148.03982   0.00369004 
  280          292.81475    147.96925   0.00357143 
  361          316.16387    147.8988    0.00277008 
  402          383.33876    147.82847   0.00248756 
  486          523.12692    147.75826   0.00205761 
  661          759.11982    147.68816   0.00151286 
  791          827.96899    147.61819   0.00126422 
  768          598.81327    147.54834   0.00130208 
  527          440.43995    147.4786    0.00189753 
  438          406.63939    147.40898   0.00228311 
  431          469.88491    147.33947   0.00232019 
  479          535.66812    147.27009   0.00208768 
  446          436.92972    147.20082   0.00224215 
  361          324.52711    147.13166   0.00277008 
  266          265.39844    147.06263   0.0037594 
  208          234.59344    146.9937    0.00480769 
  210          218.79012    146.9249    0.0047619 
  186          212.53945    146.8562    0.00537634 
  206          214.34937    146.78763   0.00485437 
  215          226.0895     146.71916   0.00465116 
  246          256.48296    146.65081   0.00406504 
  318          325.9234     146.58257   0.00314465 
  388          404.71292    146.51445   0.00257732 
  357          357.21687    146.44644   0.00280112 
  300          294.46436    146.37854   0.00333333 
  318          290.36782    146.31076   0.00314465 
  349          345.59443    146.24308   0.00286533 
  359          444.26219    146.17552   0.00278552 
  366          446.63026    146.10807   0.00273224 
  315          344.72372    146.04073   0.0031746 
  251          275.69931    145.97349   0.00398406 
  221          253.89701    145.90637   0.00452489 
  214          263.89794    145.83936   0.0046729 
  203          272.34717    145.77246   0.00492611 
  201          243.9338     145.70567   0.00497512 
  184          210.68683    145.63899   0.00543478 
  157          190.86587    145.57242   0.00636943 
  153          180.76937    145.50595   0.00653595 
  150          175.98632    145.43959   0.00666667 
  200          174.14654    145.37334   0.005     
  193          172.55405    145.3072    0.00518135 
  162          170.13377    145.24117   0.00617284 
  159          168.8057     145.17524   0.00628931 
  178          168.96461    145.10942   0.00561798 
  171          170.44257    145.0437    0.00584795 
  166          172.91635    144.97809   0.0060241 
  153          175.8023     144.91259   0.00653595 
  172          180.58714    144.84719   0.00581395 
  164          189.34648    144.7819    0.00609756 
  198          205.36799    144.71671   0.00505051 
  271          236.31582    144.65162   0.00369004 
  327          296.6788     144.58664   0.0030581 
  362          395.34565    144.52177   0.00276243 
  400          455.02883    144.457     0.0025    
  421          382.28325    144.39233   0.0023753 
  394          302.85315    144.32776   0.00253807 
  346          273.21774    144.2633    0.00289017 
  308          287.25832    144.19894   0.00324675 
  307          320.23743    144.13468   0.00325733 
  325          300.70733    144.07052   0.00307692 
  254          245.14136    144.00647   0.00393701 
  205          207.15147    143.94251   0.00487805 
  207          187.48119    143.87866   0.00483092 
  161          176.37743    143.81491   0.00621118 
  166          169.79554    143.75126   0.0060241 
  169          165.56675    143.6877    0.00591716 
  181          162.72483    143.62425   0.00552486 
  172          160.78794    143.5609    0.00581395 
  164          159.49229    143.49765   0.00609756 
  139          159.06992    143.4345    0.00719424 
  160          158.70596    143.37144   0.00625   
  169          158.88387    143.30849   0.00591716 
  161          159.90424    143.24563   0.00621118 
  171          161.94609    143.18287   0.00584795 
  199          163.42067    143.12021   0.00502513 
  166          162.81728    143.05765   0.0060241 
  190          162.64607    142.99518   0.00526316 
  183          163.92974    142.93281   0.00546448 
  192          166.48429    142.87054   0.00520833 
  204          169.35085    142.80837   0.00490196 
  189          170.50584    142.74629   0.00529101 
  197          170.54698    142.6843    0.00507614 
  179          171.58684    142.62242   0.00558659 
  194          172.00423    142.56063   0.00515464 
  199          169.13263    142.49893   0.00502513 
  215          166.28026    142.43733   0.00465116 
  221          164.62385    142.37582   0.00452489 
  249          164.07718    142.31441   0.00401606 
  265          164.41148    142.25309   0.00377358 
  262          163.96005    142.19187   0.00381679 
  278          163.53322    142.13074   0.00359712 
  255          165.54302    142.0697    0.00392157 
  279          168.98787    142.00876   0.00358423 
  278          168.56322    141.94791   0.00359712 
  263          166.49914    141.88715   0.00380228 
  249          167.23601    141.82649   0.00401606 
  295          171.65687    141.76592   0.00338983 
  278          182.28328    141.70544   0.00359712 
  253          200.54608    141.64505   0.00395257 
  219          216.84939    141.58476   0.00456621 
  201          207.62696    141.52455   0.00497512 
  205          188.34996    141.46444   0.00487805 
  195          178.24142    141.40442   0.00512821 
  185          177.95212    141.34449   0.00540541 
  206          185.17098    141.28465   0.00485437 
  203          189.45304    141.2249    0.00492611 
  208          182.61853    141.16524   0.00480769 
  175          175.81111    141.10567   0.00571429 
  192          170.69929    141.04618   0.00520833 
  169          168.48525    140.98679   0.00591716 
  179          166.9259     140.92749   0.00558659 
  157          164.99665    140.86828   0.00636943 
  173          165.21001    140.80916   0.00578035 
  154          166.81498    140.75012   0.00649351 
  181          170.19201    140.69117   0.00552486 
  172          178.22369    140.63231   0.00581395 
  201          191.5478     140.57354   0.00497512 
  189          202.2502     140.51486   0.00529101 
  191          192.9261     140.45626   0.0052356 
  202          179.11477    140.39776   0.0049505 
  206          172.78081    140.33933   0.00485437 
  211          173.49403    140.281     0.00473934 
  216          179.11247    140.22275   0.00462963 
  201          180.65285    140.16459   0.00497512 
  175          173.2866     140.10652   0.00571429 
  186          166.88202    140.04853   0.00537634 
  198          163.75424    139.99062   0.00505051 
  171          162.69135    139.93281   0.00584795 
  209          162.82012    139.87508   0.00478469 
  180          163.87677    139.81743   0.00555556 
  208          166.0316     139.75987   0.00480769 
  190          169.73897    139.70239   0.00526316 
  214          174.53463    139.645     0.0046729 
  203          176.37954    139.58769   0.00492611 
  200          175.62006    139.53047   0.005     
  219          176.3812     139.47333   0.00456621 
  223          179.30034    139.41627   0.0044843 
  229          184.24891    139.3593    0.00436681 
  257          190.38446    139.30241   0.00389105 
  212          195.80337    139.24561   0.00471698 
  241          202.24936    139.18889   0.00414938 
  282          211.78174    139.13225   0.0035461 
  308          225.32102    139.07569   0.00324675 
  297          244.30577    139.01922   0.003367  
  345          271.18128    138.96283   0.00289855 
  372          310.93021    138.90652   0.00268817 
  403          368.70898    138.8503    0.00248139 
  498          441.15484    138.79415   0.00200803 
  574          509.94491    138.73809   0.00174216 
  674          566.70097    138.68211   0.00148368 
  722          605.0099     138.62621   0.00138504 
  708          623.55874    138.57039   0.00141243 
  645          613.41644    138.51465   0.00155039 
  608          576.57629    138.45899   0.00164474 
  527          537.81004    138.40342   0.00189753 
  499          505.56261    138.34792   0.00200401 
  530          472.34336    138.2925    0.00188679 
  456          436.9734     138.23717   0.00219298 
  406          391.32123    138.18191   0.00246305 
  375          339.96691    138.12674   0.00266667 
  313          297.18572    138.07164   0.00319489 
  262          263.86432    138.01662   0.00381679 
  233          238.00461    137.96169   0.00429185 
  211          219.34364    137.90683   0.00473934 
  199          205.90606    137.85205   0.00502513 
  215          195.96763    137.79735   0.00465116 
  186          188.41368    137.74272   0.00537634 
  156          182.54936    137.68818   0.00641026 
  197          177.92694    137.63372   0.00507614 
  162          174.25149    137.57933   0.00617284 
  180          171.32625    137.52502   0.00555556 
  178          169.02261    137.47079   0.00561798 
  176          167.26528    137.41663   0.00568182 
  169          166.0143     137.36256   0.00591716 
  169          165.2178     137.30856   0.00591716 
  167          164.9083     137.25464   0.00598802 
  167          165.35541    137.20079   0.00598802 
  169          166.94301    137.14702   0.00591716 
  162          170.01413    137.09333   0.00617284 
  180          173.28526    137.03972   0.00555556 
  179          173.99863    136.98618   0.00558659 
  187          175.15316    136.93272   0.00534759 
  166          178.10956    136.87933   0.0060241 
  189          177.78354    136.82602   0.00529101 
  187          174.95961    136.77279   0.00534759 
  226          173.38314    136.71963   0.00442478 
  203          172.29614    136.66655   0.00492611 
  169          172.93582    136.61354   0.00591716 
  192          175.05603    136.56061   0.00520833 
  202          175.91792    136.50775   0.0049505 
  178          176.85526    136.45497   0.00561798 
  198          180.14992    136.40226   0.00505051 
  188          186.14602    136.34963   0.00531915 
  222          195.22057    136.29707   0.0045045 
  210          208.18122    136.24459   0.0047619 
  218          226.82526    136.19218   0.00458716 
  231          250.20866    136.13984   0.004329  
  283          268.06628    136.08758   0.00353357 
  250          267.6798     136.03539   0.004     
  278          257.7305     135.98328   0.00359712 
  227          256.47233    135.93124   0.00440529 
  217          270.68687    135.87928   0.00460829 
  248          281.17828    135.82738   0.00403226 
  222          265.61459    135.77556   0.0045045 
  198          241.73242    135.72382   0.00505051 
  228          222.57066    135.67214   0.00438596 
  204          213.39921    135.62054   0.00490196 
  212          213.57225    135.56901   0.00471698 
  182          211.35628    135.51756   0.00549451 
  170          199.85619    135.46618   0.00588235 
  178          190.26503    135.41487   0.00561798 
  175          184.80496    135.36363   0.00571429 
  182          181.39389    135.31246   0.00549451 
  179          177.79459    135.26137   0.00558659 
  163          174.79695    135.21035   0.00613497 
  196          173.42693    135.1594    0.00510204 
  190          173.30182    135.10852   0.00526316 
  192          174.08405    135.05771   0.00520833 
  214          175.70554    135.00697   0.0046729 
  209          178.22257    134.95631   0.00478469 
  253          183.72979    134.90572   0.00395257 
  221          195.96706    134.85519   0.00452489 
  236          221.24538    134.80474   0.00423729 
  251          266.10726    134.75436   0.00398406 
  294          324.76288    134.70405   0.00340136 
  325          329.25377    134.65381   0.00307692 
  320          267.64172    134.60364   0.003125  
  282          229.16404    134.55355   0.0035461 
  233          221.39883    134.50352   0.00429185 
  235          235.52095    134.45356   0.00425532 
  238          262.22971    134.40367   0.00420168 
  266          265.171      134.35386   0.0037594 
  254          243.01317    134.30411   0.00393701 
  216          239.89183    134.25443   0.00462963 
  213          243.6446     134.20482   0.00469484 
  239          225.88491    134.15528   0.0041841 
  210          204.54152    134.10581   0.0047619 
  194          194.05864    134.05641   0.00515464 
  224          193.44911    134.00708   0.00446429 
  183          200.37639    133.95782   0.00546448 
  194          206.53463    133.90863   0.00515464 
  189          200.32349    133.8595    0.00529101 
  209          192.54334    133.81045   0.00478469 
  233          191.9734     133.76146   0.00429185 
  220          201.22665    133.71254   0.00454545 
  286          224.01889    133.66369   0.0034965 
  294          247.32518    133.61491   0.00340136 
  274          231.2663     133.5662    0.00364964 
  194          207.23659    133.51756   0.00515464 
  227          196.83795    133.46898   0.00440529 
  196          197.36096    133.42047   0.00510204 
  230          207.23742    133.37203   0.00434783 
  235          219.09928    133.32366   0.00425532 
  208          212.15708    133.27536   0.00480769 
  232          200.9956     133.22712   0.00431034 
  211          196.92754    133.17895   0.00473934 
  204          197.90624    133.13085   0.00490196 
  199          200.19874    133.08282   0.00502513 
  206          201.11571    133.03485   0.00485437 
  206          202.67817    132.98695   0.00485437 
  217          205.83382    132.93912   0.00460829 
  229          209.8057     132.89135   0.00436681 
  224          213.96824    132.84366   0.00446429 
  216          218.53604    132.79602   0.00462963 
  222          222.85753    132.74846   0.0045045 
  217          227.99979    132.70096   0.00460829 
  236          234.54956    132.65353   0.00423729 
  240          242.18362    132.60617   0.00416667 
  224          250.58198    132.55887   0.00446429 
  229          260.32497    132.51164   0.00436681 
  256          271.88446    132.46448   0.00390625 
  291          285.66564    132.41738   0.00343643 
  279          302.36242    132.37034   0.00358423 
  314          323.05031    132.32338   0.00318471 
  371          347.38134    132.27648   0.00269542 
  404          372.47486    132.22965   0.00247525 
  441          401.35152    132.18288   0.00226757 
  514          438.66352    132.13618   0.00194553 
  485          486.98933    132.08954   0.00206186 
  567          549.83332    132.04297   0.00176367 
  512          632.12365    131.99646   0.00195312 
  607          740.38153    131.95002   0.00164745 
  726          888.56682    131.90365   0.00137741 
  868          1101.40887   131.85734   0.00115207 
  1155         1423.32222   131.8111    0.0008658 
  1765         1943.84379   131.76492   0.00056657 
  2968         2878.33294   131.71881   0.00033693 
  5375         4811.48193   131.67276   0.00018605 
  10059        9058.46446   131.62678   0.00009941 
  15681        16501.88207  131.58086   0.00006377 
  18827        18706.2602   131.53501   0.00005312 
  14310        11640.64343  131.48922   0.00006988 
  8342         6759.43598   131.4435    0.00011988 
  5748         5137.16544   131.39784   0.00017397 
  6186         5853.70998   131.35225   0.00016166 
  8158         8760.52828   131.30672   0.00012258 
  9404         10386.60564  131.26125   0.00010634 
  7549         6813.35866   131.21586   0.00013247 
  4426         3726.13005   131.17052   0.00022594 
  2208         2220.86754   131.12525   0.0004529 
  1298         1509.41398   131.08004   0.00077042 
  921          1128.63616   131.0349    0.00108578 
  683          898.58713    130.98982   0.00146413 
  595          747.61711    130.94481   0.00168067 
  498          639.04227    130.89986   0.00200803 
  448          554.52656    130.85498   0.00223214 
  380          488.4969     130.81015   0.00263158 
  402          438.02474    130.7654    0.00248756 
  317          399.76991    130.7207    0.00315457 
  293          370.13218    130.67607   0.00341297 
  288          344.9224     130.63151   0.00347222 
  279          321.37658    130.58701   0.00358423 
  285          300.16117    130.54257   0.00350877 
  259          282.17932    130.49819   0.003861  
  262          267.25288    130.45388   0.00381679 
  247          254.86717    130.40963   0.00404858 
  221          244.50892    130.36545   0.00452489 
  207          235.78222    130.32133   0.00483092 
  242          228.40293    130.27727   0.00413223 
  182          222.10906    130.23328   0.00549451 
  216          216.8517     130.18935   0.00462963 
  197          211.96881    130.14548   0.00507614 
  187          207.47082    130.10167   0.00534759 
  210          203.37908    130.05793   0.0047619 
  179          199.8574     130.01425   0.00558659 
  200          197.01523    129.97064   0.005     
  205          194.87624    129.92709   0.00487805 
  176          193.50326    129.8836    0.00568182 
  201          192.63731    129.84017   0.00497512 
  193          192.41029    129.79681   0.00518135 
  202          192.96562    129.75351   0.0049505 
  222          194.6648     129.71027   0.0045045 
  215          198.11061    129.6671    0.00465116 
  245          203.59552    129.62398   0.00408163 
  248          208.32534    129.58093   0.00403226 
  274          206.56154    129.53795   0.00364964 
  305          203.07674    129.49502   0.00327869 
  299          201.47584    129.45216   0.00334448 
  264          202.04764    129.40936   0.00378788 
  247          204.63655    129.36663   0.00404858 
  217          206.99074    129.32395   0.00460829 
  218          204.62289    129.28134   0.00458716 
  258          198.64681    129.23879   0.00387597 
  274          192.99068    129.19631   0.00364964 
  262          188.93542    129.15388   0.00381679 
  249          186.75671    129.11152   0.00401606 
  219          185.82763    129.06922   0.00456621 
  199          185.29995    129.02698   0.00502513 
  211          185.12177    128.98481   0.00473934 
  228          186.03853    128.94269   0.00438596 
  211          188.82408    128.90064   0.00473934 
  174          193.59392    128.85865   0.00574713 
  198          199.22733    128.81672   0.00505051 
  249          203.45133    128.77486   0.00401606 
  274          205.04373    128.73306   0.00364964 
  258          206.12197    128.69132   0.00387597 
  309          208.5554     128.64964   0.00323625 
  301          207.28186    128.60802   0.00332226 
  342          202.74815    128.56646   0.00292398 
  315          200.20312    128.52497   0.0031746 
  308          198.90939    128.48354   0.00324675 
  299          198.49566    128.44217   0.00334448 
  262          199.57975    128.40086   0.00381679 
  263          196.06721    128.35962   0.00380228 
  273          185.40073    128.31843   0.003663  
  261          176.52142    128.27731   0.00383142 
  247          171.44146    128.23625   0.00404858 
  231          168.94713    128.19525   0.004329  
  214          168.25871    128.15431   0.0046729 
  208          167.64869    128.11343   0.00480769 
  198          164.9412     128.07262   0.00505051 
  177          162.79638    128.03187   0.00564972 
  192          163.11617    127.99118   0.00520833 
  190          166.64423    127.95055   0.00526316 
  187          174.68722    127.90998   0.00534759 
  177          186.28991    127.86947   0.00564972 
  164          190.55672    127.82903   0.00609756 
  172          187.55721    127.78864   0.00581395 
  180          187.69993    127.74832   0.00555556 
  165          183.41659    127.70806   0.00606061 
  146          176.30792    127.66786   0.00684932 
  183          174.63771    127.62772   0.00546448 
  156          175.34696    127.58765   0.00641026 
  159          172.53908    127.54763   0.00628931 
  172          170.96312    127.50768   0.00581395 
  172          170.09087    127.46779   0.00581395 
  171          166.7424     127.42795   0.00584795 
  185          165.57616    127.38818   0.00540541 
  169          167.40644    127.34848   0.00591716 
  144          166.62778    127.30883   0.00694444 
  176          162.69161    127.26924   0.00568182 
  163          160.39934    127.22972   0.00613497 
  150          160.50257    127.19025   0.00666667 
  164          162.72027    127.15085   0.00609756 
  156          166.90409    127.11151   0.00641026 
  151          171.4993     127.07223   0.00662252 
  172          174.31237    127.03301   0.00581395 
  181          177.4367     126.99386   0.00552486 
  177          182.5324     126.95476   0.00564972 
  175          189.69696    126.91573   0.00571429 
  206          199.6465     126.87675   0.00485437 
  200          215.85385    126.83784   0.005     
  229          234.55875    126.79899   0.00436681 
  218          233.82428    126.7602    0.00458716 
  205          221.46735    126.72147   0.00487805 
  228          216.38367    126.6828    0.00438596 
  195          221.18294    126.64419   0.00512821 
  250          235.05534    126.60565   0.004     
  269          254.4057     126.56716   0.00371747 
  231          266.97963    126.52874   0.004329  
  254          273.20404    126.49038   0.00393701 
  235          289.01138    126.45208   0.00425532 
  290          323.51863    126.41384   0.00344828 
  355          384.997      126.37566   0.0028169 
  488          494.73075    126.33754   0.00204918 
  762          710.66147    126.29948   0.00131234 
  1209         1178.33009   126.26149   0.00082713 
  1807         2080.15118   126.22355   0.0005534 
  2108         2756.66767   126.18568   0.00047438 
  1917         1992.45628   126.14787   0.00052165 
  1215         1190.96307   126.11011   0.00082305 
  810          839.711      126.07242   0.00123457 
  779          791.30827    126.03479   0.0012837 
  911          1010.39019   125.99723   0.00109769 
  1135         1449.48609   125.95972   0.00088106 
  1146         1422.35004   125.92227   0.0008726 
  843          911.76864    125.88489   0.00118624 
  546          586.60976    125.84756   0.0018315 
  381          436.73337    125.8103    0.00262467 
  297          352.26043    125.7731    0.003367  
  286          293.49571    125.73596   0.0034965 
  246          255.81708    125.69888   0.00406504 
  210          232.48484    125.66186   0.0047619 
  194          219.49904    125.6249    0.00515464 
  201          214.01       125.58801   0.00497512 
  198          208.729      125.55117   0.00505051 
  198          196.67427    125.5144    0.00505051 
  166          184.6733     125.47769   0.0060241 
  157          175.99106    125.44103   0.00636943 
  173          169.84156    125.40444   0.00578035 
  139          165.40674    125.36791   0.00719424 
  162          162.11854    125.33144   0.00617284 
  150          159.69484    125.29504   0.00666667 
  164          158.11755    125.25869   0.00609756 
  160          157.60213    125.22241   0.00625   
  168          158.85341    125.18618   0.00595238 
  159          161.39476    125.15002   0.00628931 
  152          162.91888    125.11392   0.00657895 
  167          160.3963     125.07788   0.00598802 
  133          157.57541    125.0419    0.0075188 
  155          156.48265    125.00598   0.00645161 
  149          156.92911    124.97013   0.00671141 
  158          158.73236    124.93433   0.00632911 
  156          161.83296    124.8986    0.00641026 
  166          164.34132    124.86292   0.0060241 
  157          166.57104    124.82731   0.00636943 
  161          171.40822    124.79176   0.00621118 
  197          180.89856    124.75627   0.00507614 
  206          198.58463    124.72084   0.00485437 
  266          233.82329    124.68548   0.0037594 
  327          307.30823    124.65017   0.0030581 
  436          441.65595    124.61493   0.00229358 
  562          544.07809    124.57975   0.00177936 
  636          440.45508    124.54463   0.00157233 
  561          315.70999    124.50957   0.00178253 
  440          256.31269    124.47457   0.00227273 
  314          245.15231    124.43963   0.00318471 
  314          273.77501    124.40476   0.00318471 
  404          335.72222    124.36994   0.00247525 
  382          349.43132    124.33519   0.0026178 
  374          275.088      124.3005    0.0026738 
  343          215.24526    124.26587   0.00291545 
  242          184.74554    124.2313    0.00413223 
  220          170.1489     124.19679   0.00454545 
  191          162.65352    124.16235   0.0052356 
  171          157.73601    124.12796   0.00584795 
  192          154.45384    124.09364   0.00520833 
  181          153.08673    124.05938   0.00552486 
  176          154.31959    124.02518   0.00568182 
  184          158.70804    123.99104   0.00543478 
  168          163.42284    123.95697   0.00595238 
  162          160.90788    123.92295   0.00617284 
  188          155.26203    123.889     0.00531915 
  174          152.40308    123.85511   0.00574713 
  188          152.70036    123.82128   0.00531915 
  184          156.02043    123.78751   0.00543478 
  199          163.47036    123.75381   0.00502513 
  195          172.48677    123.72016   0.00512821 
  153          171.88425    123.68658   0.00653595 
  179          162.63927    123.65306   0.00558659 
  174          156.15367    123.6196    0.00574713 
  168          154.71185    123.5862    0.00595238 
  199          157.77752    123.55287   0.00502513 
  192          165.81248    123.5196    0.00520833 
  174          174.50748    123.48638   0.00574713 
  175          170.69886    123.45323   0.00571429 
  183          159.98452    123.42015   0.00546448 
  168          153.09475    123.38712   0.00595238 
  159          150.60677    123.35416   0.00628931 
  161          151.44524    123.32126   0.00621118 
  147          154.71895    123.28842   0.00680272 
  183          156.47216    123.25564   0.00546448 
  190          153.03532    123.22292   0.00526316 
  150          149.25118    123.19027   0.00666667 
  154          147.89805    123.15768   0.00649351 
  186          148.26612    123.12515   0.00537634 
  133          148.16605    123.09268   0.0075188 
  126          147.18603    123.06028   0.00793651 
  190          146.18246    123.02793   0.00526316 
  157          145.60007    122.99565   0.00636943 
  158          145.83496    122.96343   0.00632911 
  157          146.86235    122.93128   0.00636943 
  174          148.31499    122.89919   0.00574713 
  173          149.24557    122.86715   0.00578035 
  171          149.82493    122.83518   0.00584795 
  152          150.67172    122.80328   0.00657895 
  166          151.85118    122.77143   0.0060241 
  175          153.53104    122.73965   0.00571429 
  173          156.06943    122.70793   0.00578035 
  159          159.79288    122.67627   0.00628931 
  174          163.87956    122.64468   0.00574713 
  158          165.65732    122.61315   0.00632911 
  197          166.20869    122.58168   0.00507614 
  194          167.82773    122.55027   0.00515464 
  203          171.00642    122.51893   0.00492611 
  203          176.07697    122.48764   0.00492611 
  208          183.74333    122.45643   0.00480769 
  249          194.48735    122.42527   0.00401606 
  258          206.94402    122.39417   0.00387597 
  263          215.5194     122.36314   0.00380228 
  244          218.22408    122.33218   0.00409836 
  270          223.92964    122.30127   0.0037037 
  259          236.25468    122.27043   0.003861  
  261          256.43795    122.23965   0.00383142 
  297          286.82417    122.20893   0.003367  
  322          328.04359    122.17828   0.00310559 
  363          371.05103    122.14769   0.00275482 
  377          420.40311    122.11716   0.00265252 
  399          502.88045    122.08669   0.00250627 
  621          648.40461    122.05629   0.00161031 
  924          922.1542     122.02595   0.00108225 
  1724         1491.85882   121.99567   0.00058005 
  3082         2678.39388   121.96546   0.00032446 
  4542         4434.93403   121.93531   0.00022017 
  4165         4413.24196   121.90522   0.0002401 
  2717         2717.51544   121.8752    0.00036805 
  1696         1652.87807   121.84524   0.00058962 
  1252         1254.61849   121.81534   0.00079872 
  1314         1279.39181   121.78551   0.00076104 
  1839         1722.61761   121.75574   0.00054377 
  2367         2495.99938   121.72603   0.00042248 
  2144         2380.39184   121.69639   0.00046642 
  1335         1472.52491   121.66681   0.00074906 
  829          887.0258     121.63729   0.00120627 
  543          606.44315    121.60784   0.00184162 
  423          463.95235    121.57845   0.00236407 
  339          378.2777     121.54912   0.00294985 
  280          325.58314    121.51986   0.00357143 
  268          290.2545     121.49066   0.00373134 
  228          260.48266    121.46152   0.00438596 
  217          237.45336    121.43245   0.00460829 
  171          220.98898    121.40344   0.00584795 
  201          208.48112    121.3745    0.00497512 
  144          199.23576    121.34562   0.00694444 
  203          193.50386    121.3168    0.00492611 
  184          189.20938    121.28805   0.00543478 
  178          183.87309    121.25936   0.00561798 
  156          179.10512    121.23073   0.00641026 
  177          174.33028    121.20217   0.00564972 
  186          170.84999    121.17367   0.00537634 
  171          167.76858    121.14524   0.00584795 
  171          165.69628    121.11687   0.00584795 
  170          165.18       121.08857   0.00588235 
  178          165.89       121.06032   0.00561798 
  166          166.60719    121.03215   0.0060241 
  160          166.50881    121.00403   0.00625   
  157          165.46383    120.97599   0.00636943 
  161          163.75201    120.948     0.00621118 
  145          161.29456    120.92008   0.00689655 
  161          158.08403    120.89222   0.00621118 
  127          155.46338    120.86443   0.00787402 
  181          153.71853    120.83671   0.00552486 
  158          152.37791    120.80904   0.00632911 
  148          151.15036    120.78144   0.00675676 
  160          150.06879    120.75391   0.00625   
  169          148.94745    120.72644   0.00591716 
  159          147.62441    120.69903   0.00628931 
  177          147.0491     120.67169   0.00564972 
  154          147.96347    120.64442   0.00649351 
  144          150.25725    120.61721   0.00694444 
  163          151.63604    120.59006   0.00613497 
  134          151.40269    120.56298   0.00746269 
  148          152.51317    120.53596   0.00675676 
  156          154.90587    120.50901   0.00641026 
  184          156.21558    120.48212   0.00543478 
  150          155.57226    120.4553    0.00666667 
  162          154.29152    120.42854   0.00617284 
  127          153.35914    120.40185   0.00787402 
  135          153.10639    120.37522   0.00740741 
  155          155.21319    120.34866   0.00645161 
  170          158.44049    120.32216   0.00588235 
  169          158.0488     120.29573   0.00591716 
  159          154.4504     120.26936   0.00628931 
  172          151.11186    120.24306   0.00581395 
  148          149.11131    120.21682   0.00675676 
  141          148.30499    120.19065   0.0070922 
  144          148.38154    120.16454   0.00694444 
  148          148.84034    120.1385    0.00675676 
  161          148.16412    120.11252   0.00621118 
  150          146.54685    120.08661   0.00666667 
  164          145.63719    120.06077   0.00609756 
  149          145.54858    120.03499   0.00671141 
  167          145.70144    120.00927   0.00598802 
  149          145.65771    119.98362   0.00671141 
  168          145.45372    119.95804   0.00595238 
  147          145.62349    119.93252   0.00680272 
  142          146.91264    119.90707   0.00704225 
  176          149.87652    119.88168   0.00568182 
  173          153.1685     119.85636   0.00578035 
  151          152.5788     119.83111   0.00662252 
  155          149.45687    119.80592   0.00645161 
  152          147.39634    119.78079   0.00657895 
  156          146.90501    119.75573   0.00641026 
  141          147.90644    119.73074   0.0070922 
  166          150.52701    119.70582   0.0060241 
  179          154.69226    119.68096   0.00558659 
  168          159.00577    119.65616   0.00595238 
  156          163.65612    119.63143   0.00641026 
  173          169.02975    119.60677   0.00578035 
  200          176.6185     119.58218   0.005     
  202          191.5252     119.55765   0.0049505 
  238          206.8869     119.53318   0.00420168 
  238          202.64561    119.50878   0.00420168 
  192          187.75396    119.48445   0.00520833 
  198          178.68451    119.46019   0.00505051 
  210          176.77371    119.43599   0.0047619 
  208          178.76594    119.41186   0.00480769 
  219          184.35992    119.38779   0.00456621 
  205          193.22418    119.36379   0.00487805 
  195          196.80414    119.33986   0.00512821 
  196          195.72677    119.31599   0.00510204 
  210          201.33786    119.29219   0.0047619 
  188          216.04579    119.26846   0.00531915 
  192          224.79951    119.24479   0.00520833 
  220          215.01967    119.22119   0.00454545 
  236          204.50076    119.19766   0.00423729 
  235          202.3592     119.17419   0.00425532 
  219          208.99114    119.15079   0.00456621 
  234          225.26157    119.12746   0.0042735 
  226          251.33299    119.1042    0.00442478 
  278          272.95844    119.081     0.00359712 
  251          272.42499    119.05786   0.00398406 
  273          269.81524    119.0348    0.003663  
  277          279.78112    119.0118    0.00361011 
  310          305.96537    118.98887   0.00322581 
  353          346.14249    118.96601   0.00283286 
  361          367.96594    118.94321   0.00277008 
  307          373.01815    118.92048   0.00325733 
  341          389.52023    118.89782   0.00293255 
  362          427.2662     118.87522   0.00276243 
  447          494.89916    118.85269   0.00223714 
  511          603.25171    118.83023   0.00195695 
  723          779.01755    118.80784   0.00138313 
  1080         1075.89635   118.78551   0.00092593 
  1772         1643.55574   118.76325   0.00056433 
  3105         2843.12881   118.74106   0.00032206 
  4822         4986.85622   118.71894   0.00020738 
  5387         6243.06168   118.69688   0.00018563 
  3959         4379.80178   118.67489   0.00025259 
  2521         2558.75519   118.65297   0.00039667 
  1601         1697.64649   118.63112   0.00062461 
  1426         1447.24101   118.60934   0.00070126 
  1674         1653.53045   118.58762   0.00059737 
  2281         2400.7792    118.56597   0.0004384 
  2800         3348.49511   118.54439   0.00035714 
  2435         2856.04268   118.52287   0.00041068 
  1535         1718.86615   118.50142   0.00065147 
  906          1043.36109   118.48005   0.00110375 
  628          713.66463    118.45873   0.00159236 
  467          545.56697    118.43749   0.00214133 
  372          448.91554    118.41632   0.00268817 
  305          386.91521    118.39521   0.00327869 
  288          343.85965    118.37417   0.00347222 
  271          312.86961    118.3532    0.00369004 
  300          291.14376    118.3323    0.00333333 
  293          277.15477    118.31147   0.00341297 
  284          268.40994    118.2907    0.00352113 
  265          259.46852    118.27      0.00377358 
  279          251.04844    118.24937   0.00358423 
  240          245.09732    118.22881   0.00416667 
  253          239.93273    118.20832   0.00395257 
  256          233.39046    118.1879    0.00390625 
  264          227.26516    118.16754   0.00378788 
  275          225.80432    118.14725   0.00363636 
  242          229.39556    118.12704   0.00413223 
  243          234.7748     118.10689   0.00411523 
  215          231.03909    118.08681   0.00465116 
  234          216.77544    118.06679   0.0042735 
  195          203.41701    118.04685   0.00512821 
  195          193.22427    118.02697   0.00512821 
  233          186.72554    118.00717   0.00429185 
  209          184.42866    117.98743   0.00478469 
  202          186.23177    117.96776   0.0049505 
  249          188.0794     117.94816   0.00401606 
  223          184.38082    117.92863   0.0044843 
  229          180.6592     117.90917   0.00436681 
  210          182.37366    117.88978   0.0047619 
  230          190.59582    117.87045   0.00434783 
  231          203.23259    117.8512    0.004329  
  269          218.52454    117.83201   0.00371747 
  236          222.39095    117.8129    0.00423729 
  225          205.40601    117.79385   0.00444444 
  242          189.55889    117.77487   0.00413223 
  228          183.63103    117.75596   0.00438596 
  228          187.03068    117.73712   0.00438596 
  209          198.85063    117.71835   0.00478469 
  245          217.57203    117.69965   0.00408163 
  237          234.13603    117.68102   0.00421941 
  251          230.55784    117.66246   0.00398406 
  239          220.33303    117.64397   0.0041841 
  292          218.7917     117.62554   0.00342466 
  294          225.04272    117.60719   0.00340136 
  296          235.33216    117.5889    0.00337838 
  259          247.31125    117.57069   0.003861  
  289          252.32496    117.55255   0.00346021 
  297          240.03692    117.53447   0.003367  
  280          224.94014    117.51647   0.00357143 
  237          215.40865    117.49853   0.00421941 
  241          205.99444    117.48066   0.00414938 
  230          199.15269    117.46287   0.00434783 
  210          196.17208    117.44514   0.0047619 
  213          194.54551    117.42749   0.00469484 
  229          188.23496    117.4099    0.00436681 
  194          178.89688    117.39238   0.00515464 
  186          173.48842    117.37494   0.00537634 
  193          170.86126    117.35756   0.00518135 
  145          170.8736     117.34025   0.00689655 
  145          175.40099    117.32302   0.00689655 
  174          176.71356    117.30585   0.00574713 
  171          166.43565    117.28875   0.00584795 
  140          154.98509    117.27173   0.00714286 
  143          148.82691    117.25477   0.00699301 
  148          147.11823    117.23789   0.00675676 
  167          149.19917    117.22107   0.00598802 
  155          155.06895    117.20433   0.00645161 
  173          161.9389     117.18765   0.00578035 
  164          162.92255    117.17105   0.00609756 
  142          160.10064    117.15452   0.00704225 
  151          163.18873    117.13805   0.00662252 
  161          176.27731    117.12166   0.00621118 
  157          196.89035    117.10534   0.00636943 
  173          203.35856    117.08909   0.00578035 
  149          185.05773    117.07291   0.00671141 
  165          165.7734     117.0568    0.00606061 
  143          153.86943    117.04076   0.00699301 
  132          148.82623    117.02479   0.00757576 
  148          149.68585    117.00889   0.00675676 
  135          156.21092    116.99306   0.00740741 
  142          164.57514    116.97731   0.00704225 
  163          161.93035    116.96162   0.00613497 
  173          150.10278    116.94601   0.00578035 
  115          140.61089    116.93046   0.00869565 
  139          135.04184    116.91499   0.00719424 
  139          131.93252    116.89959   0.00719424 
  109          130.22291    116.88426   0.00917431 
  128          129.38384    116.869     0.0078125 
  143          129.23505    116.85381   0.00699301 
  144          129.74076    116.83869   0.00694444 
  137          131.08028    116.82364   0.00729927 
  140          133.96678    116.80867   0.00714286 
  117          138.26969    116.79376   0.00854701 
  140          139.7023     116.77893   0.00714286 
  105          135.75452    116.76417   0.00952381 
  134          131.62816    116.74948   0.00746269 
  143          129.40995    116.73486   0.00699301 
  122          128.69796    116.72031   0.00819672 
  153          128.96632    116.70583   0.00653595 
  131          130.10836    116.69143   0.00763359 
  133          131.82626    116.67709   0.0075188 
  150          131.69981    116.66283   0.00666667 
  133          129.62428    116.64864   0.0075188 
  132          128.24004    116.63452   0.00757576 
  146          127.85743    116.62047   0.00684932 
  141          127.20474    116.6065    0.0070922 
  135          125.98574    116.59259   0.00740741 
  121          124.95754    116.57876   0.00826446 
  128          124.36068    116.565     0.0078125 
  130          124.12788    116.55131   0.00769231 
  122          124.19401    116.53769   0.00819672 
  134          124.5401     116.52414   0.00746269 
  146          124.96493    116.51067   0.00684932 
  134          124.98187    116.49727   0.00746269 
  124          124.81482    116.48394   0.00806452 
  110          124.9212     116.47068   0.00909091 
  126          125.39811    116.45749   0.00793651 
  136          126.21449    116.44437   0.00735294 
  127          127.2058     116.43133   0.00787402 
  145          128.17483    116.41836   0.00689655 
  145          129.55026    116.40546   0.00689655 
  137          132.19947    116.39263   0.00729927 
  157          137.09826    116.37988   0.00636943 
  140          145.26619    116.3672    0.00714286 
  134          154.45844    116.35458   0.00746269 
  139          155.72573    116.34205   0.00719424 
  152          151.39941    116.32958   0.00657895 
  141          150.13109    116.31718   0.0070922 
  161          151.63003    116.30486   0.00621118 
  137          151.41574    116.29261   0.00729927 
  155          148.71533    116.28043   0.00645161 
  143          148.72012    116.26833   0.00699301 
  132          150.26347    116.2563    0.00757576 
  171          148.22918    116.24434   0.00584795 
  149          145.23025    116.23245   0.00671141 
  117          145.27024    116.22063   0.00854701 
  143          147.59468    116.20889   0.00699301 
  143          149.71049    116.19722   0.00699301 
  145          151.84615    116.18562   0.00689655 
  154          154.15574    116.17409   0.00649351 
  132          152.87681    116.16264   0.00757576 
  156          151.46501    116.15126   0.00641026 
  128          154.17755    116.13995   0.0078125 
  158          158.43384    116.12871   0.00632911 
  149          157.27846    116.11755   0.00671141 
  149          153.97769    116.10646   0.00671141 
  133          153.94845    116.09544   0.0075188 
  156          156.35863    116.0845    0.00641026 
  165          159.10669    116.07362   0.00606061 
  152          164.6433     116.06282   0.00657895 
  190          176.56535    116.0521    0.00526316 
  212          197.55885    116.04144   0.00471698 
  216          232.35924    116.03086   0.00462963 
  279          294.60275    116.02035   0.00358423 
  298          377.08331    116.00992   0.0033557 
  324          374.48809    115.99956   0.00308642 
  304          291.82858    115.98927   0.00328947 
  279          234.12613    115.97905   0.00358423 
  254          211.00058    115.96891   0.00393701 
  249          212.36069    115.95883   0.00401606 
  232          236.20935    115.94884   0.00431034 
  251          283.78013    115.93891   0.00398406 
  261          331.52122    115.92906   0.00383142 
  248          314.30389    115.91928   0.00403226 
  230          255.26638    115.90958   0.00434783 
  248          216.92354    115.89994   0.00403226 
  196          203.16996    115.89038   0.00510204 
  234          207.54053    115.8809    0.0042735 
  247          226.54471    115.87148   0.00404858 
  268          249.37406    115.86214   0.00373134 
  271          258.86723    115.85288   0.00369004 
  233          264.65052    115.84368   0.00429185 
  299          296.0478     115.83456   0.00334448 
  368          375.48808    115.82552   0.00271739 
  433          463.11643    115.81654   0.00230947 
  431          424.4235     115.80764   0.00232019 
  368          333.88987    115.79882   0.00271739 
  302          284.08638    115.79006   0.00331126 
  304          268.25456    115.78138   0.00328947 
  256          284.79758    115.77277   0.00390625 
  306          344.4294     115.76424   0.00326797 
  360          451.91075    115.75578   0.00277778 
  354          514.10519    115.74739   0.00282486 
  357          426.24533    115.73908   0.00280112 
  259          311.07048    115.73084   0.003861  
  212          243.06199    115.72268   0.00471698 
  196          212.15488    115.71458   0.00510204 
  211          204.78672    115.70656   0.00473934 
  165          216.74713    115.69862   0.00606061 
  191          245.37385    115.69075   0.0052356 
  195          255.30634    115.68295   0.00512821 
  190          219.66318    115.67522   0.00526316 
  200          184.22985    115.66757   0.005     
  167          163.33179    115.65999   0.00598802 
  148          152.10071    115.65249   0.00675676 
  180          146.11194    115.64506   0.00555556 
  162          142.62727    115.6377    0.00617284 
  162          139.89049    115.63042   0.00617284 
  165          137.8714     115.62321   0.00606061 
  156          136.88808    115.61608   0.00641026 
  151          136.92383    115.60902   0.00662252 
  147          137.99292    115.60203   0.00680272 
  166          140.30295    115.59511   0.0060241 
  141          143.67967    115.58827   0.0070922 
  171          146.55541    115.58151   0.00584795 
  158          149.11212    115.57481   0.00632911 
  159          154.02057    115.5682    0.00628931 
  166          162.33375    115.56165   0.0060241 
  164          173.7198     115.55518   0.00609756 
  159          186.03312    115.54878   0.00628931 
  186          188.33084    115.54246   0.00537634 
  151          183.94452    115.53621   0.00662252 
  160          181.93721    115.53003   0.00625   
  163          179.7388     115.52393   0.00613497 
  162          175.14761    115.5179    0.00617284 
  142          170.7247     115.51195   0.00704225 
  158          169.12598    115.50607   0.00632911 
  175          170.67811    115.50027   0.00571429 
  160          170.18044    115.49453   0.00625   
  171          166.9375     115.48888   0.00584795 
  146          166.6621     115.48329   0.00684932 
  156          168.39528    115.47778   0.00641026 
  152          166.75879    115.47235   0.00657895 
  178          161.63282    115.46699   0.00561798 
  163          157.90102    115.4617    0.00613497 
  129          156.96704    115.45648   0.00775194 
  145          159.84816    115.45135   0.00689655 
  190          168.77971    115.44628   0.00526316 
  227          188.69295    115.44129   0.00440529 
  285          229.69352    115.43637   0.00350877 
  346          300.60462    115.43153   0.00289017 
  425          353.15775    115.42676   0.00235294 
  384          303.50631    115.42207   0.00260417 
  311          240.34072    115.41745   0.00321543 
  271          207.26336    115.4129    0.00369004 
  240          192.21458    115.40843   0.00416667 
  243          189.87247    115.40403   0.00411523 
  304          202.71192    115.39971   0.00328947 
  388          236.9735     115.39546   0.00257732 
  372          283.82748    115.39128   0.00268817 
  380          292.21098    115.38718   0.00263158 
  285          270.56087    115.38315   0.00350877 
  221          238.90578    115.3792    0.00452489 
  210          210.88735    115.37532   0.0047619 
  195          195.51402    115.37152   0.00512821 
  212          190.4596     115.36779   0.00471698 
  221          196.90585    115.36413   0.00452489 
  223          217.38283    115.36055   0.0044843 
  220          241.09901    115.35704   0.00454545 
  194          241.35049    115.35361   0.00515464 
  212          220.00123    115.35025   0.00471698 
  176          198.21763    115.34697   0.00568182 
  193          186.51412    115.34376   0.00518135 
  176          181.88406    115.34062   0.00568182 
  182          180.59516    115.33756   0.00549451 
  168          183.43227    115.33457   0.00595238 
  164          188.91471    115.33166   0.00609756 
  167          186.68605    115.32882   0.00598802 
  172          176.52641    115.32606   0.00581395 
  137          169.74694    115.32337   0.00729927 
  152          169.79507    115.32075   0.00657895 
  163          177.14866    115.31821   0.00613497 
  165          192.43077    115.31575   0.00606061 
  154          211.4038     115.31335   0.00649351 
  132          212.5112     115.31103   0.00757576 
  148          191.11163    115.30879   0.00675676 
  134          171.2271     115.30662   0.00746269 
  148          159.72547    115.30453   0.00675676 
  151          153.66233    115.30251   0.00662252 
  153          151.52315    115.30056   0.00653595 
  151          154.34651    115.29869   0.00662252 
  132          162.07634    115.29689   0.00757576 
  122          167.10188    115.29517   0.00819672 
  128          159.33271    115.29352   0.0078125 
  130          147.7253     115.29194   0.00769231 
  125          139.84229    115.29044   0.008     
  124          135.04187    115.28902   0.00806452 
  117          131.64699    115.28767   0.00854701 
  130          129.24263    115.28639   0.00769231 
  128          127.68314    115.28519   0.0078125 
  133          126.72161    115.28406   0.0075188 
  121          126.17352    115.28301   0.00826446 
  131          125.92074    115.28203   0.00763359 
  127          125.88737    115.28112   0.00787402 
  125          125.83957    115.28029   0.008     
  121          126.06211    115.27953   0.00826446 
  133          126.44117    115.27885   0.0075188 
  147          127.16443    115.27824   0.00680272 
  118          128.33864    115.27771   0.00847458 
  125          129.48783    115.27725   0.008     
  135          130.20637    115.27687   0.00740741 
  149          131.35128    115.27656   0.00671141 
  121          133.46387    115.27632   0.00826446 
  149          134.78435    115.27616   0.00671141 
  129          133.67669    115.27607   0.00775194 
  157          132.74386    115.27606   0.00636943 
  158          133.66884    115.27612   0.00632911 
  154          136.77274    115.27626   0.00649351 
  167          141.73737    115.27647   0.00598802 
  134          145.95531    115.27675   0.00746269 
  132          145.25659    115.27711   0.00757576 
  140          142.58561    115.27755   0.00714286 
  150          140.68744    115.27805   0.00666667 
  183          140.28711    115.27863   0.00546448 
  164          141.97788    115.27929   0.00609756 
  166          145.81281    115.28002   0.0060241 
  154          153.25819    115.28083   0.00649351 
  172          164.79039    115.28171   0.00581395 
  192          178.48677    115.28266   0.00520833 
  191          194.5576     115.28369   0.0052356 
  174          202.99502    115.28479   0.00574713 
  161          190.38793    115.28597   0.00621118 
  161          173.14755    115.28722   0.00621118 
  164          162.84257    115.28854   0.00609756 
  192          159.43676    115.28994   0.00520833 
  130          161.56382    115.29141   0.00769231 
  167          168.00408    115.29296   0.00598802 
  155          178.67986    115.29458   0.00645161 
  180          191.87046    115.29628   0.00555556 
  207          197.26226    115.29805   0.00483092 
  194          192.89581    115.29989   0.00515464 
  176          187.63163    115.30181   0.00568182 
  181          184.82591    115.30381   0.00552486 
  167          185.13599    115.30587   0.00598802 
  174          188.58213    115.30801   0.00574713 
  144          194.25409    115.31023   0.00694444 
  167          200.26896    115.31252   0.00598802 
  184          203.96367    115.31488   0.00543478 
  198          202.0019     115.31732   0.00505051 
  204          196.17443    115.31983   0.00490196 
  158          191.97162    115.32242   0.00632911 
  191          192.16843    115.32508   0.0052356 
  182          196.85189    115.32781   0.00549451 
  171          201.47041    115.33062   0.00584795 
  173          200.79314    115.3335    0.00578035 
  183          198.95827    115.33646   0.00546448 
  185          197.88873    115.33949   0.00540541 
  194          194.01968    115.3426    0.00515464 
  174          190.91194    115.34577   0.00574713 
  199          193.07644    115.34903   0.00502513 
  198          201.06325    115.35235   0.00505051 
  191          212.76923    115.35575   0.0052356 
  192          221.87945    115.35923   0.00520833 
  178          222.68096    115.36278   0.00561798 
  178          220.25112    115.3664    0.00561798 
  163          218.19234    115.3701    0.00613497 
  189          217.33174    115.37387   0.00529101 
  190          225.99157    115.37771   0.00526316 
  247          254.09807    115.38163   0.00404858 
  269          313.95725    115.38562   0.00371747 
  368          400.01639    115.38969   0.00271739 
  386          413.37072    115.39383   0.00259067 
  306          334.80851    115.39804   0.00326797 
  217          269.94034    115.40233   0.00460829 
  190          232.64227    115.40669   0.00526316 
  162          212.37447    115.41113   0.00617284 
  191          205.29112    115.41563   0.0052356 
  200          212.59529    115.42022   0.005     
  235          238.85352    115.42487   0.00425532 
  214          272.53532    115.4296    0.0046729 
  252          258.48838    115.43441   0.00396825 
  193          215.04933    115.43929   0.00518135 
  168          184.84826    115.44424   0.00595238 
  153          167.57773    115.44926   0.00653595 
  150          157.44149    115.45436   0.00666667 
  134          151.18126    115.45953   0.00746269 
  131          147.20021    115.46478   0.00763359 
  124          144.46272    115.4701    0.00806452 
  149          141.98906    115.47549   0.00671141 
  145          139.63285    115.48096   0.00689655 
  138          137.78611    115.4865    0.00724638 
  140          136.68126    115.49211   0.00714286 
  139          136.62483    115.4978    0.00719424 
  141          138.07185    115.50356   0.0070922 
  154          141.36816    115.50939   0.00649351 
  141          144.94729    115.5153    0.0070922 
  132          144.33501    115.52128   0.00757576 
  140          140.39081    115.52734   0.00714286 
  130          136.93741    115.53346   0.00769231 
  141          134.47348    115.53967   0.0070922 
  144          132.65565    115.54594   0.00694444 
  132          131.54761    115.55229   0.00757576 
  169          131.44901    115.55871   0.00591716 
  138          132.48236    115.5652    0.00724638 
  152          133.59111    115.57177   0.00657895 
  130          132.7426     115.57841   0.00769231 
  109          131.04399    115.58513   0.00917431 
  147          130.03814    115.59191   0.00680272 
  137          129.43617    115.59877   0.00729927 
  120          129.0107     115.60571   0.00833333 
  110          129.44539    115.61271   0.00909091 
  144          131.30291    115.61979   0.00694444 
  133          134.07361    115.62695   0.0075188 
  123          134.79139    115.63417   0.00813008 
  129          132.36499    115.64147   0.00775194 
  118          129.45791    115.64884   0.00847458 
  119          127.60157    115.65629   0.00840336 
  100          126.65567    115.66381   0.01      
  121          126.29064    115.6714    0.00826446 
  131          126.61513    115.67906   0.00763359 
  125          127.76952    115.6868    0.008     
  130          129.38085    115.69461   0.00769231 
  126          129.87301    115.70249   0.00793651 
  145          128.79905    115.71045   0.00689655 
  127          127.39364    115.71848   0.00787402 
  106          126.31336    115.72658   0.00943396 
  123          125.63449    115.73475   0.00813008 
  135          125.34902    115.743     0.00740741 
  138          125.47736    115.75132   0.00724638 
  121          125.85083    115.75971   0.00826446 
  123          125.78377    115.76817   0.00813008 
  122          125.17354    115.77671   0.00819672 
  137          124.66234    115.78532   0.00729927 
  138          124.39684    115.794     0.00724638 
  127          124.30503    115.80276   0.00787402 
  136          124.39079    115.81158   0.00735294 
  135          124.7445     115.82048   0.00740741 
  122          125.47493    115.82945   0.00819672 
  132          126.5081     115.8385    0.00757576 
  135          127.1969     115.84762   0.00740741 
  130          127.26787    115.8568    0.00769231 
  134          127.49118    115.86607   0.00746269 
  120          128.20986    115.8754    0.00833333 
  141          129.44432    115.88481   0.0070922 
  123          131.09836    115.89428   0.00813008 
  118          132.96805    115.90384   0.00847458 
  142          135.09913    115.91346   0.00704225 
  149          137.60239    115.92315   0.00671141 
  152          140.58792    115.93292   0.00657895 
  126          144.56495    115.94276   0.00793651 
  137          150.99857    115.95267   0.00729927 
  166          162.3634     115.96265   0.0060241 
  165          182.65215    115.97271   0.00606061 
  229          214.70406    115.98284   0.00436681 
  206          240.84149    115.99304   0.00485437 
  201          223.51342    116.00331   0.00497512 
  205          190.18848    116.01365   0.00487805 
  172          168.71019    116.02407   0.00581395 
  174          158.12636    116.03455   0.00574713 
  165          154.47072    116.04511   0.00606061 
  181          156.18335    116.05574   0.00552486 
  172          163.99145    116.06644   0.00581395 
  175          179.2213     116.07722   0.00571429 
  205          194.85587    116.08806   0.00487805 
  199          191.90494    116.09898   0.00502513 
  189          182.09406    116.10997   0.00529101 
  167          180.13732    116.12103   0.00598802 
  155          178.84878    116.13216   0.00645161 
  172          171.68524    116.14336   0.00581395 
  164          164.69626    116.15464   0.00609756 
  169          160.17503    116.16598   0.00591716 
  180          155.54753    116.1774    0.00555556 
  165          152.03544    116.18889   0.00606061 
  161          151.5253     116.20045   0.00621118 
  152          154.53903    116.21208   0.00657895 
  139          160.62324    116.22378   0.00719424 
  152          165.71485    116.23556   0.00657895 
  144          165.64339    116.2474    0.00694444 
  155          165.03159    116.25932   0.00645161 
  153          168.05155    116.2713    0.00653595 
  144          174.26827    116.28336   0.00694444 
  164          179.95807    116.29549   0.00609756 
  154          177.70666    116.30769   0.00649351 
  192          172.18889    116.31996   0.00520833 
  175          169.83379    116.3323    0.00571429 
  164          169.64229    116.34472   0.00609756 
  186          173.93239    116.3572    0.00537634 
  229          188.74362    116.36976   0.00436681 
  250          221.8001     116.38238   0.004     
  277          271.45868    116.39508   0.00361011 
  309          286.01959    116.40784   0.00323625 
  237          242.3293     116.42068   0.00421941 
  227          201.37758    116.43359   0.00440529 
  200          179.82297    116.44657   0.005     
  174          170.93376    116.45962   0.00574713 
  190          170.20448    116.47274   0.00526316 
  205          175.62258    116.48593   0.00487805 
  196          187.28324    116.49919   0.00510204 
  192          206.8787     116.51252   0.00520833 
  213          214.58661    116.52592   0.00469484 
  191          190.75243    116.53939   0.0052356 
  166          165.56826    116.55293   0.0060241 
  170          151.47834    116.56654   0.00588235 
  170          145.1809     116.58023   0.00588235 
  129          143.14033    116.59398   0.00775194 
  160          142.57821    116.6078    0.00625   
  154          141.68113    116.62169   0.00649351 
  118          140.60565    116.63566   0.00847458 
  145          139.05063    116.64969   0.00689655 
  146          137.54883    116.66379   0.00684932 
  147          137.67599    116.67796   0.00680272 
  127          139.86468    116.69221   0.00787402 
  142          143.55697    116.70652   0.00704225 
  149          146.72152    116.7209    0.00671141 
  125          146.74752    116.73535   0.008     
  142          145.77968    116.74987   0.00704225 
  160          147.56792    116.76446   0.00625   
  146          154.13736    116.77912   0.00684932 
  144          167.15108    116.79385   0.00694444 
  142          186.22462    116.80865   0.00704225 
  173          203.38957    116.82352   0.00578035 
  137          211.15347    116.83846   0.00729927 
  158          204.35592    116.85347   0.00632911 
  127          184.79478    116.86855   0.00787402 
  139          166.52426    116.88369   0.00719424 
  129          155.59322    116.89891   0.00775194 
  147          151.40116    116.91419   0.00680272 
  157          152.84072    116.92955   0.00636943 
  130          159.20217    116.94497   0.00769231 
  165          167.18306    116.96046   0.00606061 
  135          171.3089     116.97602   0.00740741 
  122          168.95788    116.99165   0.00819672 
  145          159.20198    117.00735   0.00689655 
  99           148.38624    117.02312   0.01010101 
  131          140.88679    117.03896   0.00763359 
  144          136.43131    117.05486   0.00694444 
  124          133.93577    117.07084   0.00806452 
  131          132.63231    117.08688   0.00763359 
  141          132.14555    117.10299   0.0070922 
  130          132.11594    117.11917   0.00769231 
  129          132.06029    117.13542   0.00775194 
  129          131.86213    117.15174   0.00775194 
  123          131.82297    117.16813   0.00813008 
  127          132.16833    117.18458   0.00787402 
  126          132.93368    117.20111   0.00793651 
  127          134.1558     117.2177    0.00787402 
  122          136.04563    117.23436   0.00819672 
  142          139.13637    117.25108   0.00704225 
  120          143.8402     117.26788   0.00833333 
  164          148.62804    117.28474   0.00609756 
  131          150.36172    117.30168   0.00763359 
  137          150.00826    117.31868   0.00729927 
  125          150.4737     117.33575   0.008     
  141          150.48005    117.35288   0.0070922 
  135          148.6355     117.37009   0.00740741 
  147          147.80704    117.38736   0.00680272 
  153          149.89202    117.4047    0.00653595 
  138          155.90476    117.42211   0.00724638 
  140          167.36013    117.43958   0.00714286 
  155          186.63593    117.45712   0.00645161 
  182          218.64567    117.47473   0.00549451 
  187          260.92449    117.49241   0.00534759 
  194          271.23197    117.51016   0.00515464 
  180          238.74572    117.52797   0.00555556 
  183          211.33348    117.54585   0.00546448 
  196          195.74819    117.5638    0.00510204 
  161          181.98073    117.58182   0.00621118 
  168          171.25792    117.5999    0.00595238 
  147          167.92325    117.61805   0.00680272 
  158          173.69256    117.63627   0.00632911 
  151          189.3781     117.65455   0.00662252 
  187          204.42491    117.6729    0.00534759 
  152          195.80695    117.69132   0.00657895 
  163          178.26541    117.7098    0.00613497 
  158          167.51607    117.72836   0.00632911 
  159          159.63102    117.74697   0.00628931 
  157          151.63694    117.76566   0.00636943 
  148          145.45574    117.78441   0.00675676 
  150          141.64275    117.80323   0.00666667 
  126          139.44682    117.82212   0.00793651 
  149          138.16652    117.84107   0.00671141 
  143          137.35136    117.86009   0.00699301 
  143          136.77714    117.87917   0.00699301 
  122          136.36487    117.89833   0.00819672 
  138          136.06096    117.91754   0.00724638 
  145          135.96821    117.93683   0.00689655 
  138          136.22925    117.95618   0.00724638 
  153          136.8695     117.9756    0.00653595 
  143          137.87327    117.99508   0.00699301 
  154          139.23609    118.01463   0.00649351 
  180          141.00792    118.03425   0.00555556 
  150          143.36246    118.05393   0.00666667 
  158          146.60275    118.07368   0.00632911 
  163          150.71364    118.09349   0.00613497 
  156          154.23782    118.11337   0.00641026 
  129          156.26737    118.13331   0.00775194 
  138          158.88574    118.15332   0.00724638 
  171          163.16543    118.1734    0.00584795 
  136          168.47223    118.19354   0.00735294 
  163          174.82766    118.21375   0.00613497 
  161          183.68806    118.23402   0.00621118 
  178          196.68607    118.25436   0.00561798 
  199          215.97427    118.27477   0.00502513 
  193          244.85437    118.29524   0.00518135 
  301          289.51435    118.31577   0.00332226 
  358          366.17271    118.33637   0.0027933 
  562          510.71814    118.35704   0.00177936 
  798          778.66061    118.37777   0.00125313 
  1052         1151.90623   118.39856   0.00095057 
  1046         1232.80958   118.41942   0.00095602 
  737          890.1101     118.44035   0.00135685 
  514          587.36755    118.46134   0.00194553 
  398          423.91702    118.4824    0.00251256 
  314          348.41992    118.50352   0.00318471 
  313          323.65763    118.5247    0.00319489 
  358          338.93062    118.54595   0.0027933 
  411          405.57254    118.56726   0.00243309 
  512          546.74802    118.58864   0.00195312 
  617          717.73252    118.61009   0.00162075 
  567          685.33936    118.63159   0.00176367 
  410          495.3556     118.65317   0.00243902 
  311          357.31156    118.6748    0.00321543 
  254          283.78989    118.69651   0.00393701 
  228          242.15201    118.71827   0.00438596 
  212          214.71929    118.7401    0.00471698 
  187          196.24054    118.76199   0.00534759 
  161          182.68089    118.78395   0.00621118 
  188          173.37111    118.80597   0.00531915 
  152          167.27579    118.82806   0.00657895 
  151          162.36196    118.85021   0.00662252 
  166          159.25191    118.87242   0.0060241 
  149          158.63909    118.8947    0.00671141 
  139          158.49641    118.91704   0.00719424 
  117          155.48144    118.93944   0.00854701 
  132          150.89258    118.96191   0.00757576 
  131          146.73974    118.98445   0.00763359 
  134          142.85573    119.00704   0.00746269 
  139          139.79649    119.0297    0.00719424 
  124          137.73508    119.05242   0.00806452 
  118          136.42453    119.07521   0.00847458 
  133          135.72166    119.09806   0.0075188 
  129          135.50467    119.12097   0.00775194 
  152          135.38064    119.14394   0.00657895 
  130          134.9675     119.16698   0.00769231 
  135          134.65503    119.19008   0.00740741 
  133          134.83122    119.21325   0.0075188 
  151          135.53252    119.23647   0.00662252 
  127          136.51297    119.25976   0.00787402 
  110          137.48184    119.28312   0.00909091 
  153          138.34618    119.30653   0.00653595 
  145          139.13516    119.33001   0.00689655 
  144          139.41542    119.35355   0.00694444 
  109          139.14113    119.37716   0.00917431 
  148          139.07433    119.40082   0.00675676 
  147          139.72423    119.42455   0.00680272 
  144          141.39724    119.44834   0.00694444 
  133          144.46282    119.47219   0.0075188 
  160          149.50032    119.49611   0.00625   
  174          157.65266    119.52009   0.00574713 
  175          170.87398    119.54413   0.00571429 
  201          192.29413    119.56823   0.00497512 
  216          222.53118    119.59239   0.00462963 
  209          241.36098    119.61662   0.00478469 
  189          229.46669    119.64091   0.00529101 
  208          206.92939    119.66526   0.00480769 
  195          186.68918    119.68967   0.00512821 
  186          171.10855    119.71414   0.00537634 
  183          162.19838    119.73867   0.00546448 
  158          159.44515    119.76327   0.00632911 
  151          162.04985    119.78793   0.00662252 
  184          170.50485    119.81265   0.00543478 
  170          184.88031    119.83743   0.00588235 
  201          195.0587     119.86227   0.00497512 
  215          191.58554    119.88717   0.00465116 
  187          185.23378    119.91214   0.00534759 
  211          183.62695    119.93716   0.00473934 
  209          187.4698     119.96225   0.00478469 
  209          189.43284    119.9874    0.00478469 
  233          179.33047    120.01261   0.00429185 
  202          165.04027    120.03788   0.0049505 
  185          154.87311    120.06321   0.00540541 
  204          149.29767    120.0886    0.00490196 
  189          146.96556    120.11405   0.00529101 
  191          146.79723    120.13957   0.0052356 
  203          148.73658    120.16514   0.00492611 
  221          153.63829    120.19078   0.00452489 
  229          161.65587    120.21647   0.00436681 
  218          169.18366    120.24223   0.00458716 
  231          171.54383    120.26804   0.004329  
  217          172.43482    120.29392   0.00460829 
  197          174.64966    120.31985   0.00507614 
  174          174.15232    120.34585   0.00574713 
  171          166.85669    120.37191   0.00584795 
  158          158.94603    120.39802   0.00632911 
  191          155.06432    120.4242    0.0052356 
  172          155.22519    120.45044   0.00581395 
  165          156.59255    120.47673   0.00606061 
  177          155.48188    120.50309   0.00564972 
  163          153.76505    120.52951   0.00613497 
  153          154.0846     120.55598   0.00653595 
  161          155.78839    120.58252   0.00621118 
  143          156.45229    120.60911   0.00699301 
  154          153.54006    120.63577   0.00649351 
  142          149.7964     120.66248   0.00704225 
  169          147.99014    120.68926   0.00591716 
  138          148.2668     120.71609   0.00724638 
  122          149.35845    120.74298   0.00819672 
  169          149.23703    120.76993   0.00591716 
  163          148.29866    120.79694   0.00613497 
  152          148.04925    120.82401   0.00657895 
  147          148.78768    120.85114   0.00680272 
  133          150.39642    120.87833   0.0075188 
  152          152.83094    120.90558   0.00657895 
  160          156.17112    120.93288   0.00625   
  160          160.63719    120.96025   0.00625   
  180          166.55037    120.98767   0.00555556 
  172          174.01531    121.01515   0.00581395 
  169          182.24067    121.04269   0.00591716 
  182          191.12688    121.07029   0.00549451 
  197          203.03423    121.09795   0.00507614 
  223          220.47673    121.12566   0.0044843 
  264          246.34274    121.15344   0.00378788 
  320          285.70481    121.18127   0.003125  
  381          348.45443    121.20916   0.00262467 
  568          454.09697    121.23711   0.00176056 
  771          638.04544    121.26512   0.00129702 
  1218         959.65126    121.29318   0.00082102 
  1674         1435.91628   121.3213    0.00059737 
  1801         1663.63942   121.34948   0.00055525 
  1373         1278.42098   121.37772   0.00072833 
  928          837.8234     121.40602   0.00107759 
  638          579.89397    121.43437   0.0015674 
  512          452.89944    121.46279   0.00195312 
  440          399.71906    121.49126   0.00227273 
  408          395.17176    121.51978   0.00245098 
  501          439.76366    121.54837   0.00199601 
  642          552.41422    121.57701   0.00155763 
  831          756.41783    121.60571   0.00120337 
  938          934.32147    121.63447   0.0010661 
  785          807.89737    121.66328   0.00127389 
  625          560.11833    121.69215   0.0016    
  437          394.54999    121.72108   0.00228833 
  330          304.18562    121.75007   0.0030303 
  233          255.05139    121.77911   0.00429185 
  219          226.23831    121.80821   0.00456621 
  202          207.23125    121.83736   0.0049505 
  162          192.78659    121.86658   0.00617284 
  203          181.72981    121.89585   0.00492611 
  190          173.6554     121.92517   0.00526316 
  195          167.72006    121.95456   0.00512821 
  189          163.23681    121.98399   0.00529101 
  170          159.83595    122.01349   0.00588235 
  158          157.41128    122.04304   0.00632911 
  173          156.04732    122.07265   0.00578035 
  166          155.91826    122.10232   0.0060241 
  149          156.98514    122.13204   0.00671141 
  178          158.95614    122.16182   0.00561798 
  154          162.0867     122.19165   0.00649351 
  169          164.77763    122.22154   0.00591716 
  151          162.97217    122.25149   0.00662252 
  143          158.41628    122.28149   0.00699301 
  170          155.09821    122.31155   0.00588235 
  147          153.61466    122.34166   0.00680272 
  173          152.69792    122.37183   0.00578035 
  149          151.61736    122.40206   0.00671141 
  165          151.32727    122.43234   0.00606061 
  158          152.58474    122.46267   0.00632911 
  167          155.70945    122.49307   0.00598802 
  143          160.46477    122.52351   0.00699301 
  160          165.28112    122.55402   0.00625   
  142          170.38244    122.58458   0.00704225 
  144          180.2765     122.61519   0.00694444 
  169          200.42016    122.64586   0.00591716 
  194          234.73203    122.67658   0.00515464 
  239          269.46947    122.70736   0.0041841 
  252          261.83462    122.7382    0.00396825 
  213          224.37189    122.76908   0.00469484 
  234          196.46044    122.80003   0.0042735 
  176          183.56392    122.83103   0.00568182 
  163          181.8982     122.86208   0.00613497 
  190          188.95599    122.89319   0.00526316 
  188          203.10879    122.92435   0.00531915 
  207          215.31694    122.95557   0.00483092 
  211          218.71702    122.98684   0.00473934 
  206          224.31738    123.01817   0.00485437 
  214          224.89434    123.04955   0.0046729 
  174          206.51428    123.08099   0.00574713 
  222          186.86316    123.11248   0.0045045 
  187          174.2291     123.14402   0.00534759 
  156          166.84926    123.17562   0.00641026 
  184          164.20805    123.20728   0.00543478 
  171          165.79123    123.23898   0.00584795 
  168          169.18422    123.27074   0.00595238 
  177          167.25198    123.30256   0.00564972 
  174          160.08877    123.33443   0.00574713 
  177          153.93932    123.36635   0.00564972 
  166          150.85991    123.39833   0.0060241 
  153          150.449      123.43036   0.00653595 
  140          151.63823    123.46244   0.00714286 
  169          153.09836    123.49458   0.00591716 
  163          154.67002    123.52677   0.00613497 
  133          156.5944     123.55902   0.0075188 
  181          157.15812    123.59132   0.00552486 
  153          156.59123    123.62367   0.00653595 
  171          157.01106    123.65607   0.00584795 
  147          156.40314    123.68853   0.00680272 
  151          152.8202     123.72104   0.00662252 
  161          148.95242    123.75361   0.00621118 
  159          146.71136    123.78623   0.00628931 
  185          146.13533    123.8189    0.00540541 
  170          146.69625    123.85162   0.00588235 
  153          147.94744    123.8844    0.00653595 
  170          149.34436    123.91723   0.00588235 
  164          149.93245    123.95011   0.00609756 
  180          150.51289    123.98305   0.00555556 
  146          151.68776    124.01604   0.00684932 
  165          152.03543    124.04908   0.00606061 
  146          151.41489    124.08217   0.00684932 
  149          150.98726    124.11532   0.00671141 
  156          150.43572    124.14852   0.00641026 
  161          149.61165    124.18177   0.00621118 
  154          149.12883    124.21507   0.00649351 
  176          149.25041    124.24843   0.00568182 
  176          149.94332    124.28184   0.00568182 
  171          151.11941    124.3153    0.00584795 
  187          152.73878    124.34881   0.00534759 
  179          154.814      124.38238   0.00558659 
  179          157.39732    124.41599   0.00558659 
  181          160.52548    124.44966   0.00552486 
  177          164.08181    124.48338   0.00564972 
  166          167.68197    124.51716   0.0060241 
  194          171.68722    124.55098   0.00515464 
  180          176.69315    124.58486   0.00555556 
  219          183.14028    124.61879   0.00456621 
  226          191.40643    124.65277   0.00442478 
  265          202.32357    124.6868    0.00377358 
  210          217.04289    124.72088   0.0047619 
  292          237.8364     124.75502   0.00342466 
  398          268.74375    124.7892    0.00251256 
  409          315.42788    124.82344   0.00244499 
  540          377.43624    124.85773   0.00185185 
  590          428.29521    124.89207   0.00169492 
  679          461.96573    124.92646   0.00147275 
  822          530.29281    124.96091   0.00121655 
  973          681.39013    124.9954    0.00102775 
  1334         979.55734    125.02995   0.00074963 
  1833         1515.18217   125.06454   0.00054555 
  2354         2216.26969   125.09919   0.00042481 
  2402         2359.83993   125.13389   0.00041632 
  1879         1736.26295   125.16864   0.0005322 
  1312         1158.09299   125.20344   0.0007622 
  967          836.14346    125.23829   0.00103413 
  810          672.63472    125.27319   0.00123457 
  704          595.23423    125.30814   0.00142045 
  730          592.248      125.34315   0.00136986 
  773          662.41211    125.3782    0.00129366 
  1003         795.33973    125.4133    0.00099701 
  1221         1020.88566   125.44846   0.000819  
  1399         1313.60656   125.48366   0.0007148 
  1307         1296.6889    125.51892   0.00076511 
  1028         942.16945    125.55423   0.00097276 
  744          641.42339    125.58958   0.00134409 
  515          466.67886    125.62499   0.00194175 
  377          372.65788    125.66045   0.00265252 
  306          323.95068    125.69595   0.00326797 
  290          302.49199    125.73151   0.00344828 
  319          295.72094    125.76712   0.0031348 
  261          281.09238    125.80277   0.00383142 
  249          253.77845    125.83848   0.00401606 
  254          231.41546    125.87424   0.00393701 
  228          218.3885     125.91005   0.00438596 
  255          212.84782    125.9459    0.00392157 
  217          213.42825    125.98181   0.00460829 
  222          218.85066    126.01777   0.0045045 
  171          223.42985    126.05377   0.00584795 
  216          218.37243    126.08983   0.00462963 
  199          208.05848    126.12593   0.00502513 
  186          200.59214    126.16209   0.00537634 
  184          195.41254    126.19829   0.00543478 
  152          189.89885    126.23455   0.00657895 
  168          185.16799    126.27085   0.00595238 
  182          182.34374    126.3072    0.00549451 
  170          181.46206    126.34361   0.00588235 
  190          182.83692    126.38006   0.00526316 
  167          186.81958    126.41656   0.00598802 
  170          191.25632    126.45311   0.00588235 
  153          191.46403    126.48971   0.00653595 
  178          187.69164    126.52636   0.00561798 
  135          183.45891    126.56305   0.00740741 
  171          180.99835    126.5998    0.00584795 
  184          180.38274    126.6366    0.00543478 
  150          180.88866    126.67344   0.00666667 
  184          179.84204    126.71033   0.00543478 
  175          177.70607    126.74728   0.00571429 
  208          177.76388    126.78427   0.00480769 
  236          180.78666    126.82131   0.00423729 
  238          185.44278    126.8584    0.00420168 
  245          187.53021    126.89553   0.00408163 
  194          182.62535    126.93272   0.00515464 
  196          174.52262    126.96995   0.00510204 
  190          168.61157    127.00724   0.00526316 
  178          166.20648    127.04457   0.00561798 
  154          166.24837    127.08195   0.00649351 
  151          166.53843    127.11938   0.00662252 
  189          166.58371    127.15686   0.00529101 
  173          167.77957    127.19438   0.00578035 
  201          170.57068    127.23196   0.00497512 
  207          174.70226    127.26958   0.00483092 
  207          179.05465    127.30725   0.00483092 
  181          181.44829    127.34497   0.00552486 
  186          180.35744    127.38274   0.00537634 
  175          174.3473     127.42055   0.00571429 
  163          166.85036    127.45841   0.00613497 
  135          161.54556    127.49633   0.00740741 
  153          158.74698    127.53428   0.00653595 
  163          157.6869     127.57229   0.00613497 
  156          157.67471    127.61035   0.00641026 
  157          158.35207    127.64845   0.00636943 
  138          159.74364    127.6866    0.00724638 
  177          162.17787    127.7248    0.00564972 
  175          165.93113    127.76305   0.00571429 
  164          170.14163    127.80134   0.00609756 
  158          172.62362    127.83969   0.00632911 
  189          172.32754    127.87808   0.00529101 
  173          168.94401    127.91652   0.00578035 
  165          165.17471    127.955     0.00606061 
  197          164.06212    127.99354   0.00507614 
  188          166.57738    128.03212   0.00531915 
  215          172.90996    128.07075   0.00465116 
  205          181.16514    128.10942   0.00487805 
  259          184.40037    128.14815   0.003861  
  225          178.97074    128.18692   0.00444444 
  185          171.36614    128.22574   0.00540541 
  184          166.49727    128.2646    0.00543478 
  209          164.2497     128.30352   0.00478469 
  175          162.43518    128.34248   0.00571429 
  206          160.79815    128.38149   0.00485437 
  192          160.86559    128.42054   0.00520833 
  182          163.47098    128.45965   0.00549451 
  201          169.05129    128.4988    0.00497512 
  224          177.28334    128.53799   0.00446429 
  220          184.50703    128.57724   0.00454545 
  218          185.75466    128.61653   0.00458716 
  239          183.50508    128.65587   0.0041841 
  210          180.2301     128.69526   0.0047619 
  175          174.58275    128.73469   0.00571429 
  193          168.95224    128.77417   0.00518135 
  180          165.57573    128.8137    0.00555556 
  172          164.41855    128.85327   0.00581395 
  184          164.86777    128.89289   0.00543478 
  200          166.95654    128.93256   0.005     
  167          170.63854    128.97228   0.00598802 
  164          174.73385    129.01204   0.00609756 
  227          177.92276    129.05185   0.00440529 
  190          180.5717     129.0917    0.00526316 
  215          183.72381    129.13161   0.00465116 
  213          186.70365    129.17156   0.00469484 
  215          190.30773    129.21155   0.00465116 
  213          196.66958    129.2516    0.00469484 
  190          206.71159    129.29169   0.00526316 
  227          221.09534    129.33182   0.00440529 
  250          240.0859     129.37201   0.004     
  267          262.61199    129.41224   0.00374532 
  297          293.22345    129.45252   0.003367  
  358          345.26227    129.49284   0.0027933 
  524          440.24988    129.53321   0.0019084 
  703          614.04424    129.57363   0.00142248 
  1040         903.08071    129.61409   0.00096154 
  1317         1208.25076   129.6546    0.0007593 
  1252         1164.19981   129.69516   0.00079872 
  1062         844.96541    129.73576   0.00094162 
  723          589.91121    129.77641   0.00138313 
  562          447.29445    129.81711   0.00177936 
  411          376.68992    129.85785   0.00243309 
  351          348.15232    129.89864   0.002849  
  325          351.85343    129.93948   0.00307692 
  400          388.2868     129.98036   0.0025    
  485          452.96402    130.02129   0.00206186 
  623          543.28025    130.06226   0.00160514 
  733          675.77766    130.10328   0.00136426 
  745          741.5272     130.14435   0.00134228 
  677          611.0446     130.18547   0.0014771 
  537          443.7531     130.22663   0.0018622 
  389          335.31897    130.26783   0.00257069 
  292          274.73939    130.30909   0.00342466 
  233          241.90536    130.35039   0.00429185 
  217          225.50905    130.39173   0.00460829 
  223          220.57138    130.43313   0.0044843 
  231          222.0794     130.47456   0.004329  
  221          217.25706    130.51605   0.00452489 
  210          201.67576    130.55758   0.0047619 
  216          186.701      130.59916   0.00462963 
  199          176.57947    130.64078   0.00502513 
  170          170.27528    130.68245   0.00588235 
  165          166.20758    130.72417   0.00606061 
  166          163.10736    130.76593   0.0060241 
  175          160.1803     130.80774   0.00571429 
  159          157.29905    130.8496    0.00628931 
  152          154.82554    130.8915    0.00657895 
  153          152.95782    130.93345   0.00653595 
  153          151.63327    130.97544   0.00653595 
  164          150.69697    131.01748   0.00609756 
  142          150.01343    131.05957   0.00704225 
  158          149.62043    131.1017    0.00632911 
  148          149.67649    131.14388   0.00675676 
  118          150.27055    131.1861    0.00847458 
  148          151.35657    131.22838   0.00675676 
  131          152.52736    131.27069   0.00763359 
  149          152.80932    131.31306   0.00671141 
  127          151.92891    131.35547   0.00787402 
  178          150.91218    131.39792   0.00561798 
  145          150.30288    131.44043   0.00689655 
  172          150.37953    131.48297   0.00581395 
  173          151.51809    131.52557   0.00578035 
  160          153.78562    131.56821   0.00625   
  146          156.72153    131.6109    0.00684932 
  142          158.0472     131.65363   0.00704225 
  158          156.20231    131.69641   0.00632911 
  161          153.57123    131.73924   0.00621118 
  140          151.81835    131.78211   0.00714286 
  130          150.6005     131.82503   0.00769231 
  140          149.67805    131.86799   0.00714286 
  154          149.34064    131.911     0.00649351 
  135          149.7281     131.95406   0.00740741 
  150          151.12697    131.99716   0.00666667 
  165          153.96913    132.04031   0.00606061 
  155          158.69322    132.08351   0.00645161 
  163          165.51671    132.12675   0.00613497 
  179          173.41857    132.17004   0.00558659 
  153          179.41266    132.21338   0.00653595 
  166          178.25162    132.25676   0.0060241 
  155          170.61652    132.30018   0.00645161 
  151          163.21498    132.34366   0.00662252 
  145          158.88302    132.38718   0.00689655 
  184          157.60926    132.43074   0.00543478 
  195          159.10676    132.47436   0.00512821 
  179          162.69111    132.51802   0.00558659 
  199          165.27222    132.56172   0.00502513 
  182          164.35683    132.60547   0.00549451 
  140          163.57301    132.64927   0.00714286 
  155          165.50449    132.69312   0.00645161 
  152          168.62079    132.73701   0.00657895 
  148          169.11843    132.78095   0.00675676 
  175          166.31574    132.82493   0.00571429 
  134          162.3188     132.86896   0.00746269 
  147          159.08417    132.91304   0.00680272 
  168          157.29323    132.95716   0.00595238 
  141          156.80755    133.00133   0.0070922 
  135          157.04451    133.04555   0.00740741 
  144          156.17664    133.08982   0.00694444 
  144          153.4715     133.13413   0.00694444 
  140          150.95916    133.17848   0.00714286 
  141          149.72365    133.22289   0.0070922 
  135          149.74657    133.26734   0.00740741 
  147          150.71983    133.31183   0.00680272 
  149          151.98878    133.35638   0.00671141 
  179          153.2057     133.40097   0.00558659 
  146          155.14885    133.4456    0.00684932 
  137          158.61515    133.49029   0.00729927 
  179          163.76417    133.53502   0.00558659 
  158          168.82001    133.5798    0.00632911 
  157          170.10805    133.62462   0.00636943 
  143          167.54299    133.66949   0.00699301 
  166          162.63653    133.71441   0.0060241 
  130          156.76199    133.75938   0.00769231 
  129          152.07504    133.80439   0.00775194 
  156          149.15215    133.84945   0.00641026 
  166          147.65191    133.89455   0.0060241 
  138          147.24113    133.93971   0.00724638 
  137          147.78913    133.98491   0.00729927 
  148          149.36058    134.03016   0.00675676 
  146          151.96494    134.07545   0.00684932 
  126          154.76686    134.12079   0.00793651 
  137          155.95516    134.16618   0.00729927 
  136          155.36727    134.21162   0.00735294 
  144          153.76488    134.2571    0.00694444 
  167          151.86185    134.30263   0.00598802 
  136          150.83454    134.34821   0.00735294 
  128          150.97991    134.39384   0.0078125 
  124          151.86946    134.43951   0.00806452 
  149          152.39897    134.48523   0.00671141 
  145          151.99377    134.531     0.00689655 
  136          151.68767    134.57682   0.00735294 
  163          151.93941    134.62268   0.00613497 
  151          152.67313    134.66859   0.00662252 
  141          154.06101    134.71455   0.0070922 
  151          155.83947    134.76056   0.00662252 
  155          158.16032    134.80661   0.00645161 
  133          160.29736    134.85272   0.0075188 
  153          159.54839    134.89887   0.00653595 
  130          156.29286    134.94507   0.00769231 
  148          153.32403    134.99131   0.00675676 
  126          151.26877    135.03761   0.00793651 
  138          149.60306    135.08395   0.00724638 
  129          148.48628    135.13034   0.00775194 
  133          148.01807    135.17678   0.0075188 
  137          148.01376    135.22326   0.00729927 
  132          148.3585     135.2698    0.00757576 
  142          149.1756     135.31638   0.00704225 
  124          150.3541     135.36301   0.00806452 
  144          151.76593    135.40969   0.00694444 
  138          152.15923    135.45642   0.00724638 
  153          151.41474    135.5032    0.00653595 
  150          151.15333    135.55002   0.00666667 
  143          152.04793    135.5969    0.00699301 
  143          153.0943     135.64382   0.00699301 
  144          152.80868    135.69079   0.00694444 
  126          151.4144     135.73781   0.00793651 
  132          149.79818    135.78488   0.00757576 
  136          148.48075    135.832     0.00735294 
  134          147.93577    135.87917   0.00746269 
  143          148.10061    135.92638   0.00699301 
  144          148.90056    135.97365   0.00694444 
  156          150.30488    136.02096   0.00641026 
  141          152.23524    136.06832   0.0070922 
  152          154.43176    136.11574   0.00657895 
  140          156.61572    136.1632    0.00714286 
  155          158.27615    136.21071   0.00645161 
  138          159.24972    136.25827   0.00724638 
  152          160.1432     136.30588   0.00657895 
  145          160.5777     136.35354   0.00689655 
  147          159.0626     136.40125   0.00680272 
  153          156.25609    136.44901   0.00653595 
  123          153.78283    136.49682   0.00813008 
  129          152.21485    136.54467   0.00775194 
  161          151.58275    136.59258   0.00621118 
  132          151.74737    136.64054   0.00757576 
  144          152.45038    136.68855   0.00694444 
  137          153.41544    136.73661   0.00729927 
  156          154.51941    136.78472   0.00641026 
  155          156.0943     136.83287   0.00645161 
  129          158.55819    136.88108   0.00775194 
  145          160.69091    136.92934   0.00689655 
  150          159.97543    136.97765   0.00666667 
  131          156.86276    137.02601   0.00763359 
  153          153.77744    137.07442   0.00653595 
  146          151.65132    137.12289   0.00684932 
  132          150.42449    137.1714    0.00757576 
  145          149.83203    137.21996   0.00689655 
  116          149.63673    137.26858   0.00862069 
  136          149.67188    137.31724   0.00735294 
  146          149.88399    137.36596   0.00684932 
  138          150.34425    137.41473   0.00724638 
  142          151.08146    137.46355   0.00704225 
  146          151.80412    137.51242   0.00684932 
  147          151.80774    137.56134   0.00680272 
  132          150.98937    137.61031   0.00757576 
  130          150.20907    137.65933   0.00769231 
  145          149.77226    137.70841   0.00689655 
  139          149.46083    137.75754   0.00719424 
  136          149.37305    137.80672   0.00735294 
  148          149.65816    137.85595   0.00675676 
  135          150.35169    137.90523   0.00740741 
  120          151.55081    137.95457   0.00833333 
  150          153.47417    138.00396   0.00666667 
  142          156.36168    138.0534    0.00704225 
  138          160.0193     138.10289   0.00724638 
  157          162.86487    138.15244   0.00636943 
  133          162.72578    138.20204   0.0075188 
  141          160.48391    138.25169   0.0070922 
  146          158.6527     138.30139   0.00684932 
  153          158.18986    138.35115   0.00653595 
  196          159.17643    138.40095   0.00510204 
  181          161.46411    138.45082   0.00552486 
  187          164.02507    138.50073   0.00534759 
  184          165.72333    138.5507    0.00543478 
  202          167.71559    138.60072   0.0049505 
  180          171.88463    138.6508    0.00555556 
  157          176.84136    138.70093   0.00636943 
  168          178.21415    138.75111   0.00595238 
  162          174.81157    138.80135   0.00617284 
  157          169.86678    138.85164   0.00636943 
  158          165.84687    138.90198   0.00632911 
  166          163.4275     138.95238   0.0060241 
  167          162.32267    139.00283   0.00598802 
  174          162.36104    139.05334   0.00574713 
  171          163.31912    139.1039    0.00584795 
  185          164.51101    139.15452   0.00540541 
  190          165.65509    139.20519   0.00526316 
  178          167.35701    139.25591   0.00561798 
  187          169.41081    139.30669   0.00534759 
  202          170.31128    139.35753   0.0049505 
  165          168.8526     139.40842   0.00606061 
  162          166.69262    139.45936   0.00617284 
  191          165.51368    139.51036   0.0052356 
  174          165.79836    139.56142   0.00574713 
  163          167.4632     139.61253   0.00613497 
  172          170.48086    139.6637    0.00581395 
  197          174.3935     139.71492   0.00507614 
  141          177.03205    139.7662    0.0070922 
  176          176.53641    139.81753   0.00568182 
  173          174.83021    139.86892   0.00578035 
  173          173.95756    139.92037   0.00578035 
  163          174.03998    139.97187   0.00613497 
  160          174.96013    140.02343   0.00625   
  165          177.03999    140.07505   0.00606061 
  180          180.62514    140.12672   0.00555556 
  187          185.99312    140.17845   0.00534759 
  164          192.99479    140.23024   0.00609756 
  198          200.02183    140.28208   0.00505051 
  249          205.16314    140.33399   0.00401606 
  205          209.38012    140.38595   0.00487805 
  193          213.81013    140.43796   0.00518135 
  212          219.06153    140.49004   0.00471698 
  244          226.90903    140.54217   0.00409836 
  267          238.90263    140.59436   0.00374532 
  267          256.29267    140.64661   0.00374532 
  307          281.07585    140.69891   0.00325733 
  365          317.02281    140.75128   0.00273973 
  421          371.3745     140.8037    0.0023753 
  588          458.13541    140.85618   0.00170068 
  875          603.36543    140.90872   0.00114286 
  1252         849.1944     140.96132   0.00079872 
  1829         1233.11306   141.01398   0.00054675 
  2411         1632.53358   141.0667    0.00041477 
  2438         1620.11417   141.11948   0.00041017 
  1873         1220.1183    141.17231   0.0005339 
  1360         854.75852    141.22521   0.00073529 
  976          629.57095    141.27817   0.00102459 
  694          503.81       141.33118   0.00144092 
  631          436.39621    141.38426   0.00158479 
  536          404.31169    141.43739   0.00186567 
  522          398.29629    141.49059   0.00191571 
  547          418.8082     141.54385   0.00182815 
  641          475.55957    141.59717   0.00156006 
  766          587.63682    141.65054   0.00130548 
  1114         771.17043    141.70398   0.00089767 
  1263         956.25016    141.75749   0.00079177 
  1281         927.60518    141.81105   0.00078064 
  1080         717.16922    141.86467   0.00092593 
  755          531.91063    141.91836   0.0013245 
  617          416.88879    141.9721    0.00162075 
  491          350.71359    142.02591   0.00203666 
  396          312.55778    142.07978   0.00252525 
  317          290.05212    142.13372   0.00315457 
  320          276.62294    142.18771   0.003125  
  265          268.63514    142.24177   0.00377358 
  275          263.61294    142.29589   0.00363636 
  279          259.27453    142.35008   0.00358423 
  246          253.89012    142.40432   0.00406504 
  238          247.11729    142.45863   0.00420168 
  243          239.52357    142.51301   0.00411523 
  204          231.99267    142.56744   0.00490196 
  249          225.36158    142.62195   0.00401606 
  246          220.08038    142.67651   0.00406504 
  212          215.33709    142.73114   0.00471698 
  237          210.55255    142.78583   0.00421941 
  218          206.64746    142.84059   0.00458716 
  208          204.2333     142.89541   0.00480769 
  190          203.12476    142.9503    0.00526316 
  199          202.80318    143.00526   0.00502513 
  198          202.6499     143.06027   0.00505051 
  181          202.10592    143.11536   0.00552486 
  218          200.91721    143.17051   0.00458716 
  173          199.30681    143.22572   0.00578035 
  194          197.77622    143.281     0.00515464 
  196          196.856      143.33635   0.00510204 
  174          196.86447    143.39176   0.00574713 
  178          197.5182     143.44724   0.00561798 
  161          198.38778    143.50278   0.00621118 
  175          199.66003    143.5584    0.00571429 
  205          201.20719    143.61408   0.00487805 
  181          202.21273    143.66983   0.00552486 
  208          201.79524    143.72564   0.00480769 
  162          199.64984    143.78152   0.00617284 
  170          196.18604    143.83747   0.00588235 
  184          192.17666    143.89349   0.00543478 
  191          188.39938    143.94958   0.0052356 
  182          185.36644    144.00573   0.00549451 
  217          183.27255    144.06196   0.00460829 
  202          182.18125    144.11825   0.0049505 
  209          182.09433    144.17461   0.00478469 
  176          182.95876    144.23104   0.00568182 
  213          184.65939    144.28754   0.00469484 
  203          186.97559    144.34411   0.00492611 
  257          189.57403    144.40075   0.00389105 
  247          192.12215    144.45746   0.00404858 
  277          194.48455    144.51424   0.00361011 
  296          196.73577    144.57109   0.00337838 
  324          198.97896    144.62801   0.00308642 
  377          201.47359    144.685     0.00265252 
  443          204.75649    144.74207   0.00225734 
  456          208.38322    144.7992    0.00219298 
  392          209.72548    144.85641   0.00255102 
  353          207.34763    144.91368   0.00283286 
  284          203.69226    144.97103   0.00352113 
  297          201.64809    145.02846   0.003367  
  256          201.84695    145.08595   0.00390625 
  266          203.44165    145.14352   0.0037594 
  248          205.14247    145.20116   0.00403226 
  263          205.81543    145.25887   0.00380228 
  248          204.97911    145.31666   0.00403226 
  280          202.92023    145.37452   0.00357143 
  302          200.36507    145.43245   0.00331126 
  310          198.15488    145.49046   0.00322581 
  320          196.74324    145.54854   0.003125  
  314          195.33307    145.6067    0.00318471 
  266          192.65023    145.66493   0.0037594 
  248          189.06811    145.72324   0.00403226 
  247          185.97983    145.78162   0.00404858 
  215          184.151      145.84007   0.00465116 
  203          183.49951    145.89861   0.00492611 
  200          183.46625    145.95721   0.005     
  213          183.34129    146.0159    0.00469484 
  197          182.44712    146.07466   0.00507614 
  182          180.41859    146.1335    0.00549451 
  188          177.73113    146.19241   0.00531915 
  201          175.28846    146.2514    0.00497512 
  212          173.70473    146.31047   0.00471698 
  203          173.34684    146.36962   0.00492611 
  203          174.44158    146.42884   0.00492611 
  196          176.66641    146.48814   0.00510204 
  160          178.06637    146.54752   0.00625   
  193          176.16139    146.60698   0.00518135 
  167          172.00904    146.66652   0.00598802 
  164          168.20656    146.72614   0.00609756 
  199          165.65278    146.78584   0.00502513 
  177          164.18281    146.84561   0.00564972 
  157          163.36398    146.90547   0.00636943 
  179          162.8889     146.9654    0.00558659 
  168          162.72428    147.02542   0.00595238 
  201          162.76142    147.08552   0.00497512 
  161          162.95376    147.1457    0.00621118 
  173          163.57935    147.20595   0.00578035 
  173          164.87151    147.26629   0.00578035 
  155          166.49094    147.32672   0.00645161 
  145          167.19163    147.38722   0.00689655 
  153          166.31686    147.44781   0.00653595 
  156          164.99839    147.50848   0.00641026 
  175          164.23319    147.56923   0.00571429 
  155          164.22753    147.63006   0.00645161 
  151          164.9492     147.69098   0.00662252 
  141          166.40576    147.75198   0.0070922 
  160          168.69281    147.81307   0.00625   
  163          171.9799     147.87424   0.00613497 
  188          176.58656    147.9355    0.00531915 
  183          183.2949     147.99683   0.00546448 
  164          193.76102    148.05826   0.00609756 
  191          210.75567    148.11977   0.0052356 
  227          237.07523    148.18136   0.00440529 
  236          267.98418    148.24305   0.00423729 
  220          277.65254    148.30481   0.00454545 
  230          254.55002    148.36667   0.00434783 
  223          226.83479    148.42861   0.0044843 
  186          209.05047    148.49063   0.00537634 
  150          200.52595    148.55275   0.00666667 
  171          198.86113    148.61495   0.00584795 
  188          203.1285     148.67724   0.00531915 
  189          214.121      148.73962   0.00529101 
  223          234.05749    148.80209   0.0044843 
  208          264.87158    148.86464   0.00480769 
  232          301.31622    148.92729   0.00431034 
  275          320.31063    148.99002   0.00363636 
  256          309.66942    149.05285   0.00390625 
  294          290.74579    149.11576   0.00340136 
  248          266.41616    149.17877   0.00403226 
  247          237.06918    149.24186   0.00404858 
  210          214.18076    149.30505   0.0047619 
  210          200.04975    149.36833   0.0047619 
  178          192.33221    149.43169   0.00561798 
  180          189.11507    149.49516   0.00555556 
  177          189.63499    149.55871   0.00564972 
  166          194.13101    149.62235   0.0060241 
  189          203.47991    149.68609   0.00529101 
  183          217.91241    149.74993   0.00546448 
  189          232.8661     149.81385   0.00529101 
  187          234.98268    149.87787   0.00534759 
  203          220.90006    149.94198   0.00492611 
  205          204.61066    150.00619   0.00487805 
  217          193.12026    150.07049   0.00460829 
  181          185.67696    150.13489   0.00552486 
  187          180.21163    150.19938   0.00534759 
  171          175.96374    150.26397   0.00584795 
  187          172.88046    150.32866   0.00534759 
  159          170.7975     150.39344   0.00628931 
  155          169.50252    150.45832   0.00645161 
  165          168.81881    150.52329   0.00606061 
  140          168.57332    150.58837   0.00714286 
  155          168.54397    150.65354   0.00645161 
  130          168.52254    150.7188    0.00769231 
  163          168.41114    150.78417   0.00613497 
  147          168.18785    150.84964   0.00680272 
  150          167.99902    150.9152    0.00666667 
  165          168.0595     150.98087   0.00606061 
  148          168.2727     151.04663   0.00675676 
  174          168.41107    151.1125    0.00574713 
  157          168.65319    151.17846   0.00636943 
  153          169.34982    151.24453   0.00653595 
  141          170.55772    151.3107    0.0070922 
  147          171.45786    151.37696   0.00680272 
  132          170.9026     151.44334   0.00757576 
  153          169.29068    151.50981   0.00653595 
  139          167.80051    151.57639   0.00719424 
  141          166.81095    151.64306   0.0070922 
  130          166.01054    151.70985   0.00769231 
  149          165.18233    151.77673   0.00671141 
  157          164.54231    151.84372   0.00636943 
  138          164.30626    151.91082   0.00724638 
  170          164.53364    151.97802   0.00588235 
  167          165.21913    152.04532   0.00598802 
  155          166.33042    152.11274   0.00645161 
  131          167.84171    152.18025   0.00763359 
  136          169.58777    152.24788   0.00735294 
  136          170.79556    152.31561   0.00735294 
  135          170.37698    152.38344   0.00740741 
  140          168.55176    152.45139   0.00714286 
  157          166.60076    152.51944   0.00636943 
  151          165.17476    152.5876    0.00662252 
  145          164.19266    152.65587   0.00689655 
  167          163.45324    152.72425   0.00598802 
  166          162.9319     152.79274   0.0060241 
  150          162.58457    152.86134   0.00666667 
  170          162.36437    152.93004   0.00588235 
  164          162.32282    152.99886   0.00609756 
  166          162.49441    153.06779   0.0060241 
  142          162.85983    153.13683   0.00704225 
  158          163.34058    153.20599   0.00632911 
  175          163.7469     153.27525   0.00571429 
  148          163.81311    153.34463   0.00675676 
  147          163.50304    153.41412   0.00680272 
  146          163.13139    153.48373   0.00684932 
  162          162.95159    153.55344   0.00617284 
  159          163.0262     153.62328   0.00628931 
  154          163.33258    153.69322   0.00649351 
  147          163.76949    153.76328   0.00680272 
  139          164.14284    153.83346   0.00719424 
  151          164.36984    153.90375   0.00662252 
  157          164.57567    153.97416   0.00636943 
  157          164.87081    154.04469   0.00636943 
  163          165.28971    154.11533   0.00613497 
  156          165.83968    154.18609   0.00641026 
  152          166.51171    154.25697   0.00657895 
  162          167.29573    154.32797   0.00617284 
  151          168.1416     154.39909   0.00662252 
  154          168.89932    154.47032   0.00649351 
  165          169.51736    154.54168   0.00606061 
  163          170.18002    154.61315   0.00613497 
  161          171.12701    154.68475   0.00621118 
  179          172.56555    154.75646   0.00558659 
  173          174.68411    154.8283    0.00578035 
  162          177.68461    154.90026   0.00617284 
  166          181.63116    154.97234   0.0060241 
  203          185.69771    155.04455   0.00492611 
  172          187.7683     155.11687   0.00581395 
  165          186.78115    155.18933   0.00606061 
  171          184.48565    155.2619    0.00584795 
  165          182.6166     155.3346    0.00606061 
  177          181.65821    155.40742   0.00564972 
  175          181.61828    155.48037   0.00571429 
  168          182.52819    155.55345   0.00595238 
  152          184.4291     155.62665   0.00657895 
  157          186.87395    155.69998   0.00636943 
  185          188.87905    155.77344   0.00540541 
  186          190.35352    155.84702   0.00537634 
  168          192.03343    155.92073   0.00595238 
  171          194.2358     155.99457   0.00584795 
  199          197.41554    156.06854   0.00502513 
  202          201.81321    156.14264   0.0049505 
  171          206.94572    156.21687   0.00584795 
  167          212.36793    156.29123   0.00598802 
  178          216.51588    156.36572   0.00561798 
  187          215.8597     156.44034   0.00534759 
  218          211.48993    156.51509   0.00458716 
  187          208.88425    156.58998   0.00534759 
  187          210.59239    156.66499   0.00534759 
  182          217.25577    156.74015   0.00549451 
  221          229.76157    156.81543   0.00452489 
  252          250.48651    156.89085   0.00396825 
  259          283.08773    156.9664    0.003861  
  283          323.83349    157.04209   0.00353357 
  328          343.21117    157.11792   0.00304878 
  260          317.59467    157.19388   0.00384615 
  243          278.19141    157.26998   0.00411523 
  238          250.12447    157.34621   0.00420168 
  195          234.29299    157.42258   0.00512821 
  213          225.2127     157.49909   0.00469484 
  207          218.33047    157.57574   0.00483092 
  190          213.45055    157.65253   0.00526316 
  210          211.1792     157.72946   0.0047619 
  195          210.67764    157.80653   0.00512821 
  218          211.9507     157.88374   0.00458716 
  233          216.67282    157.96109   0.00429185 
  210          226.83035    158.03858   0.0047619 
  211          243.68148    158.11621   0.00473934 
  266          262.28854    158.19399   0.0037594 
  238          264.9346     158.27191   0.00420168 
  227          248.40147    158.34997   0.00440529 
  235          230.7864     158.42818   0.00425532 
  215          219.04854    158.50653   0.00465116 
  216          210.85113    158.58503   0.00462963 
  177          203.79906    158.66367   0.00564972 
  171          198.05639    158.74246   0.00584795 
  180          194.15811    158.8214    0.00555556 
  174          191.5552     158.90048   0.00574713 
  211          189.41112    158.97971   0.00473934 
  176          187.51336    159.05909   0.00568182 
  159          185.91124    159.13862   0.00628931 
  198          184.52242    159.2183    0.00505051 
  190          183.50397    159.29813   0.00526316 
  153          183.16081    159.37811   0.00653595 
  186          183.5833     159.45824   0.00537634 
  174          184.57758    159.53852   0.00574713 
  181          185.6502     159.61896   0.00552486 
  170          186.12592    159.69954   0.00588235 
  182          185.59316    159.78028   0.00549451 
  180          184.19783    159.86118   0.00555556 
  191          182.89174    159.94222   0.0052356 
  163          181.78092    160.02343   0.00613497 
  140          180.58062    160.10479   0.00714286 
  157          179.48891    160.1863    0.00636943 
  186          178.77316    160.26797   0.00537634 
  144          178.29422    160.3498    0.00694444 
  178          177.94085    160.43179   0.00561798 
  177          177.88168    160.51393   0.00564972 
  174          178.25418    160.59624   0.00574713 
  171          178.95453    160.6787    0.00584795 
  150          179.52202    160.76133   0.00666667 
  152          179.48125    160.84411   0.00657895 
  160          179.04184    160.92705   0.00625   
  159          178.72387    161.01016   0.00628931 
  159          178.89499    161.09343   0.00628931 
  152          179.50729    161.17686   0.00657895 
  197          180.3614     161.26046   0.00507614 
  166          181.26086    161.34422   0.0060241 
  170          182.06014    161.42814   0.00588235 
  154          182.29849    161.51223   0.00649351 
  175          181.77654    161.59649   0.00571429 
  158          181.05417    161.68091   0.00632911 
  149          180.65333    161.7655    0.00671141 
  167          180.71278    161.85026   0.00598802 
  194          181.13932    161.93518   0.00515464 
  191          181.69404    162.02027   0.0052356 
  160          182.1895     162.10554   0.00625   
  173          182.74012    162.19097   0.00578035 
  185          183.55488    162.27658   0.00540541 
  183          184.75316    162.36235   0.00546448 
  161          186.43182    162.4483    0.00621118 
  180          188.73203    162.53442   0.00555556 
  155          191.83248    162.62071   0.00645161 
  177          195.81514    162.70718   0.00564972 
  173          200.38034    162.79382   0.00578035 
  174          204.61932    162.88063   0.00574713 
  167          207.1888     162.96763   0.00598802 
  189          208.08624    163.05479   0.00529101 
  192          209.05298    163.14214   0.00520833 
  189          210.86607    163.22966   0.00529101 
  178          212.42418    163.31736   0.00561798 
  199          212.52284    163.40524   0.00502513 
  205          211.67194    163.4933    0.00487805 
  197          210.96641    163.58153   0.00507614 
  188          211.00445    163.66995   0.00531915 
  200          212.04587    163.75855   0.005     
  200          214.23682    163.84734   0.005     
  195          217.61597    163.9363    0.00512821 
  217          222.13324    164.02545   0.00460829 
  209          227.56737    164.11478   0.00478469 
  208          233.24871    164.2043    0.00480769 
  215          237.96738    164.294     0.00465116 
  215          241.10002    164.38388   0.00465116 
  216          243.41223    164.47396   0.00462963 
  207          245.72723    164.56422   0.00483092 
  254          248.06282    164.65467   0.00393701 
  252          250.1217     164.74531   0.00396825 
  275          252.24179    164.83613   0.00363636 
  249          255.34397    164.92715   0.00401606 
  284          260.99699    165.01836   0.00352113 
  318          271.26509    165.10975   0.00314465 
  350          287.2458     165.20134   0.00285714 
  367          305.05616    165.29313   0.0027248 
  343          312.38073    165.3851    0.00291545 
  367          304.49995    165.47727   0.0027248 
  304          292.80508    165.56963   0.00328947 
  340          284.65237    165.66219   0.00294118 
  295          280.25773    165.75495   0.00338983 
  284          278.21765    165.8479    0.00352113 
  310          277.8318     165.94105   0.00322581 
  316          279.05859    166.0344    0.00316456 
  283          281.84889    166.12794   0.00353357 
  312          285.99811    166.22169   0.00320513 
  318          291.26056    166.31563   0.00314465 
  314          297.81092    166.40978   0.00318471 
  338          306.56316    166.50413   0.00295858 
  359          318.65461    166.59868   0.00278552 
  349          334.02151    166.69343   0.00286533 
  414          348.65036    166.78839   0.00241546 
  348          357.50436    166.88355   0.00287356 
  385          364.32732    166.97891   0.0025974 
  393          375.47784    167.07448   0.00254453 
  428          393.26252    167.17026   0.00233645 
  446          418.08035    167.26625   0.00224215 
  481          450.28902    167.36244   0.002079  
  517          491.58342    167.45884   0.00193424 
  572          545.32808    167.55545   0.00174825 
  666          613.05827    167.65228   0.0015015 
  742          692.11351    167.74931   0.00134771 
  967          788.04223    167.84655   0.00103413 
  1068         922.28879    167.94401   0.00093633 
  1351         1124.10247   168.04168   0.00074019 
  1847         1437.83487   168.13956   0.00054142 
  2572         1938.88353   168.23766   0.0003888 
  3766         2738.79217   168.33597   0.00026553 
  5245         3919.30828   168.4345    0.00019066 
  6497         5188.75849   168.53325   0.00015392 
  6313         5503.44862   168.63221   0.0001584 
  5066         4493.82637   168.73139   0.00019739 
  3862         3211.52517   168.8308    0.00025893 
  2961         2270.82161   168.93042   0.00033772 
  2240         1679.27315   169.03026   0.00044643 
  1807         1322.99899   169.13032   0.0005534 
  1451         1110.69375   169.23061   0.00068918 
  1246         985.39305    169.33111   0.00080257 
  1217         921.08486    169.43185   0.00082169 
  1146         911.81586    169.5328    0.0008726 
  1288         962.80391    169.63398   0.0007764 
  1427         1093.27344   169.73539   0.00070077 
  1822         1342.2118    169.83703   0.00054885 
  2243         1765.09973   169.93889   0.00044583 
  2780         2374.49975   170.04098   0.00035971 
  3124         2914.61545   170.1433    0.0003201 
  3213         2837.64006   170.24585   0.00031124 
  2581         2215.21877   170.34863   0.00038745 
  1986         1590.97198   170.45164   0.00050352 
  1516         1156.41441   170.55488   0.00065963 
  1109         880.47128    170.65836   0.00090171 
  896          706.17181    170.76207   0.00111607 
  718          593.00404    170.86602   0.00139276 
  633          516.21742    170.9702    0.00157978 
  519          461.01637    171.07462   0.00192678 
  488          418.56208    171.17927   0.00204918 
  405          384.16675    171.28416   0.00246914 
  368          356.26051    171.3893    0.00271739 
  379          334.16005    171.49467   0.00263852 
  349          316.97762    171.60028   0.00286533 
  326          303.8197     171.70613   0.00306748 
  294          294.00051    171.81223   0.00340136 
  289          286.84184    171.91857   0.00346021 
  244          281.17749    172.02515   0.00409836 
  277          275.49701    172.13197   0.00361011 
  268          269.44848    172.23905   0.00373134 
  261          263.88366    172.34636   0.00383142 
  263          259.58015    172.45393   0.00380228 
  260          256.68612    172.56174   0.00384615 
  274          254.50909    172.66981   0.00364964 
  288          251.96637    172.77812   0.00347222 
  255          248.32713    172.88668   0.00392157 
  272          243.62976    172.99549   0.00367647 
  255          238.78447    173.10456   0.00392157 
  227          234.75506    173.21388   0.00440529 
  225          231.86765    173.32345   0.00444444 
  238          229.93222    173.43328   0.00420168 
  221          228.87873    173.54336   0.00452489 
  233          228.86778    173.6537    0.00429185 
  243          229.72488    173.7643    0.00411523 
  238          230.86741    173.87515   0.00420168 
  223          232.10193    173.98627   0.0044843 
  216          234.03822    174.09764   0.00462963 
  227          237.98283    174.20927   0.00440529 
  234          245.36219    174.32117   0.0042735 
  238          257.05039    174.43333   0.00420168 
  241          272.19745    174.54575   0.00414938 
  299          283.5585     174.65844   0.00334448 
  227          279.23321    174.77139   0.00440529 
  260          262.14815    174.88461   0.00384615 
  290          244.94798    174.9981    0.00344828 
  233          232.63428    175.11185   0.00429185 
  212          224.72651    175.22588   0.00471698 
  221          219.91755    175.34017   0.00452489 
  227          217.40623    175.45473   0.00440529 
  196          216.81775    175.56957   0.00510204 
  213          217.99955    175.68467   0.00469484 
  207          220.94508    175.80006   0.00483092 
  201          225.92631    175.91571   0.00497512 
  210          233.76553    176.03164   0.0047619 
  210          245.81187    176.14785   0.0047619 
  214          263.94071    176.26433   0.0046729 
#--eof--eof--eof--eof--eof--eof--eof--eof--eof--eof--eof--eof--eof--eof--eof--#

# start Validation Reply Form
_vrf_PLAT741_NEW1minmill_phase_0 # for all atoms in 0_pyrite
;
PROBLEM: Bond Calculation Missing s.u.
RESPONSE: atomic positions not refined
;
# start Validation Reply Form
_vrf_PLAT741_NEW1minmill_phase_1 # for all atoms in 1_quartz
;
PROBLEM: Bond Calculation Missing s.u.
RESPONSE: atomic positions not refined
;
_vrf_PLAT741_NEW1minmill_phase_3 # for all atoms in 3_pyrrhotite
;
PROBLEM: Bond Calculation Missing s.u.
RESPONSE: atomic positions not refined
;
_vrf_PLAT741_NEW1minmill_phase_4 # for all atoms in 4_rutile
;
PROBLEM: Bond Calculation Missing s.u.
RESPONSE: atomic positions not refined
;
_vrf_PLAT741_NEW1minmill_phase_2 # for all atoms in 2_albite
;
PROBLEM: Bond Calculation Missing s.u.
RESPONSE: atomic positions not refined
;
_vrf_PLAT155_NEW1minmill_phase_2 # for 2_albite
;
PROBLEM: s.u. Small or Missing, The Triclinic Unitcell is NOT reduced.
RESPONSE: unit cell not refined
;
_vrf_PLAT141_NEW1minmill_phase_2 # for 2_albite
;
PROBLEM: s.u. Small or Missing, The Triclinic Unitcell is NOT reduced.
RESPONSE: unit cell not refined
;
_vrf_PLAT142_NEW1minmill_phase_2 # for 2_albite
;
PROBLEM: s.u. Small or Missing, The Triclinic Unitcell is NOT reduced.
RESPONSE: unit cell not refined
;
_vrf_PLAT143_NEW1minmill_phase_2 # for 2_albite
;
PROBLEM: s.u. Small or Missing, The Triclinic Unitcell is NOT reduced.
RESPONSE: unit cell not refined
;
_vrf_PLAT144_NEW1minmill_phase_2 # for 2_albite
;
PROBLEM: s.u. Small or Missing, The Triclinic Unitcell is NOT reduced.
RESPONSE: unit cell not refined
;
_vrf_PLAT145_NEW1minmill_phase_2 # for 2_albite
;
PROBLEM: s.u. Small or Missing, The Triclinic Unitcell is NOT reduced.
RESPONSE: unit cell not refined
;
_vrf_PLAT146_NEW1minmill_phase_2 # for 2_albite
;
PROBLEM: s.u. Small or Missing, The Triclinic Unitcell is NOT reduced.
RESPONSE: unit cell not refined
;
_vrf_PLAT151_NEW1minmill_phase_2 # for 2_albite
;
PROBLEM: s.u. Small or Missing, The Triclinic Unitcell is NOT reduced.
RESPONSE: unit cell not refined
;
# end Validation Reply Form
