# Supplementary material for: Preparation of pyrite concentrate powder from the Thackaringa mine for quantitative phase analysis using X-ray diffraction
Source: J Appl Crystallogr. 2022 Nov 29;55(Pt 6):1572–82. doi: 10.1107/S1600576722009888 (PMC9721321; doi:10.1107/S1600576722009888)
Supplement: Supplementary file 6 [file j-55-01572-sup6.cif]

data_NEW2minmill_publ
_audit_creation_method  "created in GSAS-II"
_audit_creation_date  2021-08-04T18:30
_audit_author_name  "McDougall, Hamish"
_audit_update_record
   "2021-08-04T18:30  Initial software-generated CIF"
_pd_block_id  2021-08-04T18:30|NEW2minmill|McDougallHamish|Overall
# GSAS-II edited template follows Publication_Template
#=============================================================================
# this information describes the project, paper etc. for the CIF             #
# Acta Cryst. Section C papers and editorial correspondence is generated     #
# from the information in this section                                       #
#                                                                            #
#   (from)   CIF submission form for Rietveld refinements (Acta Cryst. C)    #
#                                                 Version 14 December 1998   #
#=============================================================================
# 1. SUBMISSION DETAILS

_publ_contact_author_name            "Suzanne Neville; Vanessa Peterson; Christophe Didier"   # Name of author for correspondence
_publ_contact_author_address             # Address of author for correspondence
; ?
;
_publ_contact_author_email           "s.neville@unsw.edu.au; vanessa.peterson@ansto.gov.au; drchristophedidier@gmail.com"
_publ_contact_author_fax             ?
_publ_contact_author_phone           ?

_publ_contact_letter
; ?
;
   
_publ_requested_journal              ?
_publ_requested_coeditor_name        ?
_publ_requested_category             ?   # Acta C: one of CI/CM/CO/FI/FM/FO

#==============================================================================

# 2. PROCESSING SUMMARY (IUCr Office Use Only)

_journal_data_validation_number      ?

_journal_date_recd_electronic        ?
_journal_date_to_coeditor            ?
_journal_date_from_coeditor          ?
_journal_date_accepted               ?
_journal_date_printers_first         ?
_journal_date_printers_final         ?
_journal_date_proofs_out             ?
_journal_date_proofs_in              ?
_journal_coeditor_name               ?
_journal_coeditor_code               ?
_journal_coeditor_notes
; ?
;
_journal_techeditor_code             ?
_journal_techeditor_notes
; ?
;
_journal_coden_ASTM                  ?
_journal_name_full                   ?
_journal_year                        ?
_journal_volume                      ?
_journal_issue                       ?
_journal_page_first                  ?
_journal_page_last                   ?
_journal_paper_category              ?
_journal_suppl_publ_number           ?
_journal_suppl_publ_pages            ?

#==============================================================================

# 3. TITLE AND AUTHOR LIST

_publ_section_title
; ?
;
_publ_section_title_footnote
; ?
;         
 
# The loop structure below should contain the names and addresses of all 
# authors, in the required order of publication. Repeat as necessary.

loop_
	_publ_author_name
        _publ_author_footnote
	_publ_author_address
 ?                                   #<--'Last name, first name' 
; ?
;
; ?
;

#==============================================================================

# 4. TEXT

_publ_section_synopsis
;  ?
;
_publ_section_abstract                         
; ?
;          
_publ_section_comment                          
; ?
;
_publ_section_exptl_prep      # Details of the preparation of the sample(s)
                              # should be given here. 
; ?
;
_publ_section_exptl_refinement                  
; ?
;
_publ_section_references
; ?
;
_publ_section_figure_captions
; ?
;
_publ_section_acknowledgements
; ?
;

#=============================================================================
# 5. OVERALL REFINEMENT & COMPUTING DETAILS

_refine_special_details
; ?
;
_pd_proc_ls_special_details
; ?
;

# The following items are used to identify the programs used.
_computing_molecular_graphics     ?
_computing_publication_material   ?

_refine_ls_weighting_scheme       ?        
_refine_ls_weighting_details      ?
_refine_ls_hydrogen_treatment     ?        
_refine_ls_extinction_method      ?        
_refine_ls_extinction_coef        ?         
_refine_ls_number_constraints     ?        

_refine_ls_restrained_S_all       ?        
_refine_ls_restrained_S_obs       ?

#==============================================================================
# 6. SAMPLE PREPARATION DATA

# (In the unusual case where multiple samples are used in a single
#  Rietveld study, this information should be moved into the phase
#  blocks)

# The following three fields describe the preparation of the material.
# The cooling rate is in K/min.  The pressure at which the sample was  
# prepared is in kPa.  The temperature of preparation is in K.
               
_pd_prep_cool_rate                N/A        
_pd_prep_pressure                 101.3        
_pd_prep_temperature              298        

_pd_char_colour                   ?       # use ICDD colour descriptions

data_NEW2minmill_overall
_pd_proc_info_datetime  2021-08-04T18:30
_pd_calc_method  "Rietveld Refinement"
_computing_structure_refinement
   "GSAS-II (Toby & Von Dreele, J. Appl. Cryst. 46, 544-549, 2013)"
_refine_ls_number_parameters  31
_refine_ls_goodness_of_fit_all  2.540
_refine_ls_shift/su_max  1.0720

# OVERALL WEIGHTED R-FACTOR
_refine_ls_wR_factor_obs  0.10293
_refine_ls_matrix_type  full
# POINTERS TO PHASE AND HISTOGRAM BLOCKS
loop_   _pd_phase_block_id
  2021-08-04T18:30|NEW2minmill|phase_0|McDougallHamish
  2021-08-04T18:30|NEW2minmill|phase_2|McDougallHamish
  2021-08-04T18:30|NEW2minmill|phase_4|McDougallHamish
  2021-08-04T18:30|NEW2minmill|phase_1|McDougallHamish
  2021-08-04T18:30|NEW2minmill|phase_3|McDougallHamish
_pd_block_diffractogram_id
;
2021-08-04T18:30|NEW2minmill|McDougallHamish|PANalytical,Co-EmpyreanII_hist_0
;

data_NEW2minmill_phase_0
# Information for phase 0
_pd_block_id  2021-08-04T18:30|NEW2minmill|phase_0|McDougallHamish
# GSAS-II edited template follows Phase_Template
#==============================================================================
# 7. CHEMICAL, STRUCTURAL AND CRYSTAL DATA

_pd_char_particle_morphology      ?

_chemical_name_systematic
; ?
;
_chemical_name_common             ?
_chemical_formula_moiety          ?        
_chemical_formula_structural      ?        
_chemical_formula_analytical      ?
_chemical_melting_point           ?
_chemical_compound_source         ?       # for minerals and 
                                          # natural products
_symmetry_space_group_name_Hall   ?

_exptl_crystal_F_000               ?
_exptl_crystal_density_meas        ?
_exptl_crystal_density_method      ?

_cell_measurement_temperature     300        

_cell_special_details
; ?
;

_geom_special_details             ?

# The following item identifies the program(s) used (if appropriate).
_computing_structure_solution     ?        

#==============================================================================

# 8. Phase information from GSAS-II


# phase info for FeS2 follows
_pd_phase_name  FeS2
_cell_length_a  5.419509(28)
_cell_length_b  5.419509(28)
_cell_length_c  5.419509(28)
_cell_angle_alpha  90
_cell_angle_beta   90
_cell_angle_gamma  90
_cell_volume  159.1768(25)
_exptl_crystal_density_diffrn  5.0060
_symmetry_cell_setting  cubic
_symmetry_space_group_name_H-M  "P a -3"
loop_
    _space_group_symop_id
    _space_group_symop_operation_xyz
     1  x,y,z
     2  z,x,y
     3  y,z,x
     4  1/2+x,y,1/2-z
     5  1/2-z,1/2+x,y
     6  y,1/2-z,1/2+x
     7  -z,1/2+x,1/2-y
     8  1/2-y,-z,1/2+x
     9  1/2+y,1/2-z,-x
    10  -x,1/2+y,1/2-z
    11  1/2-z,-x,1/2+y
    12  1/2+x,1/2-y,-z
    13  -x,-y,-z
    14  -z,-x,-y
    15  -y,-z,-x
    16  1/2-x,-y,1/2+z
    17  1/2+z,1/2-x,-y
    18  -y,1/2+z,1/2-x
    19  z,1/2-x,1/2+y
    20  1/2+y,z,1/2-x
    21  1/2-y,1/2+z,x
    22  x,1/2-y,1/2+z
    23  1/2+z,x,1/2-y
    24  1/2-x,1/2+y,z

# ATOMIC COORDINATES AND DISPLACEMENT PARAMETERS
loop_ 
   _atom_site_label
   _atom_site_type_symbol
   _atom_site_fract_x
   _atom_site_fract_y
   _atom_site_fract_z
   _atom_site_occupancy
   _atom_site_adp_type
   _atom_site_U_iso_or_equiv
   _atom_site_symmetry_multiplicity
Fe1    Fe   0.00000     0.00000     0.00000     1.000      Uiso 0.0063(4)  4   
S2     S    0.38541(12) 0.38541     0.38541     1.000      Uiso 0.0053(4)  8   

loop_  _atom_type_symbol _atom_type_number_in_cell
        _atom_type_scat_Cromer_Mann_a1 _atom_type_scat_Cromer_Mann_a2 _atom_type_scat_Cromer_Mann_a3
        _atom_type_scat_Cromer_Mann_a4 _atom_type_scat_Cromer_Mann_b1 _atom_type_scat_Cromer_Mann_b2
        _atom_type_scat_Cromer_Mann_b3 _atom_type_scat_Cromer_Mann_b4 _atom_type_scat_Cromer_Mann_c
        _atom_type_scat_length_neutron _atom_type_scat_source
  Fe   4      11.7695    7.3573     3.5222     2.3045     4.7611     0.3072     15.3535    76.8805    1.0369     0.945
      https://subversion.xray.aps.anl.gov/pyGSAS/trunk/atmdata.py
  S    8      6.9053     5.2034     1.4379     1.5863     1.4679     22.2151    0.2536     56.172     0.8669     0.2847
      https://subversion.xray.aps.anl.gov/pyGSAS/trunk/atmdata.py

# Note that Z affects _cell_formula_sum and _weight
_cell_formula_units_Z  4
_chemical_formula_sum  "Fe S2"
_chemical_formula_weight  119.97

# MOLECULAR GEOMETRY
loop_
   _geom_bond_atom_site_label_1
   _geom_bond_atom_site_label_2
   _geom_bond_distance
   _geom_bond_site_symmetry_1
   _geom_bond_site_symmetry_2
   _geom_bond_publ_flag
  Fe1    S2     2.26586(18)   1_555    4_455 yes
  Fe1    S2     2.26586(18)   1_555    5_545 yes
  Fe1    S2     2.26586(18)   1_555    6_554 yes
  Fe1    S2     2.26586(18)   1_555    7_545 yes
  Fe1    S2     2.26586(18)   1_555    8_554 yes
  Fe1    S2     2.2659(6)    1_555    9_455 yes
  S2     Fe1    2.26586(18)   1_555    4_555 yes
  S2     Fe1    2.26586(18)   1_555    5_555 yes
  S2     Fe1    2.2659(6)    1_555    6_555 yes
  S2     S2     2.1513(8)    1_555   13_666 yes
_pd_proc_ls_pref_orient_corr
   "March-Dollase correction coef. = 1.000 axis = [0, 0, 1]"
_pd_proc_ls_profile_function
;
  Crystallite size in microns with "isotropic" model:
  parameters: Size, G/L mix
    0.2643(21), 1.000, 
  Microstrain, "isotropic" model (10^6^ * delta Q/Q)
    parameters: Mustrain, G/L mix
    0.000, 1.000, 

;

data_NEW2minmill_phase_2
# Information for phase 2
_pd_block_id  2021-08-04T18:30|NEW2minmill|phase_2|McDougallHamish
# GSAS-II edited template follows Phase_Template
#==============================================================================
# 7. CHEMICAL, STRUCTURAL AND CRYSTAL DATA

_pd_char_particle_morphology      ?

_chemical_name_systematic
; ?
;
_chemical_name_common             ?
_chemical_formula_moiety          ?        
_chemical_formula_structural      ?        
_chemical_formula_analytical      ?
_chemical_melting_point           ?
_chemical_compound_source         ?       # for minerals and 
                                          # natural products
_symmetry_space_group_name_Hall   ?

_exptl_crystal_F_000               ?
_exptl_crystal_density_meas        ?
_exptl_crystal_density_method      ?

_cell_measurement_temperature     300        

_cell_special_details
; ?
;

_geom_special_details             ?

# The following item identifies the program(s) used (if appropriate).
_computing_structure_solution     ?        

#==============================================================================

# 8. Phase information from GSAS-II


# phase info for NaAlSi3O8 follows
_pd_phase_name  NaAlSi3O8
_cell_length_a  8.137
_cell_length_b  12.785
_cell_length_c  7.1583
_cell_angle_alpha  94.26
_cell_angle_beta   116.6
_cell_angle_gamma  87.71
_cell_volume  664.008
_exptl_crystal_density_diffrn  2.6230
_symmetry_cell_setting  triclinic
_symmetry_space_group_name_H-M  "C -1"
loop_
    _space_group_symop_id
    _space_group_symop_operation_xyz
     1  x,y,z
     2  -x,-y,-z
     3  1/2+x,1/2+y,z
     4  1/2-x,1/2-y,-z

# ATOMIC COORDINATES AND DISPLACEMENT PARAMETERS
loop_ 
   _atom_site_label
   _atom_site_type_symbol
   _atom_site_fract_x
   _atom_site_fract_y
   _atom_site_fract_z
   _atom_site_occupancy
   _atom_site_adp_type
   _atom_site_U_iso_or_equiv
   _atom_site_symmetry_multiplicity
Al1    Al3+ 0.00887     0.16846     0.20805     1.000      Uani 0.007      4   
Si1    Si4+ 0.00375     0.82051     0.23737     1.000      Uani 0.006      4   
Si2    Si4+ 0.69162     0.11021     0.31466     1.000      Uani 0.006      4   
Si3    Si4+ 0.68129     0.88190     0.36076     1.000      Uani 0.006      4   
Na1    Na1+ 0.26799     0.98865     0.14650     1.000      Uani 0.031      4   
O1     O2-  0.00490     0.13103     0.96660     1.000      Uani 0.012      4   
O2     O2-  0.59176     0.99756     0.28040     1.000      Uani 0.008      4   
O3     O2-  0.81230     0.10966     0.19010     1.000      Uani 0.014      4   
O4     O2-  0.82000     0.85101     0.25870     1.000      Uani 0.018      4   
O5     O2-  0.01288     0.30238     0.27060     1.000      Uani 0.011      4   
O6     O2-  0.02329     0.69368     0.22910     1.000      Uani 0.011      4   
O7     O2-  0.20780     0.10896     0.38900     1.000      Uani 0.011      4   
O8     O2-  0.18400     0.86817     0.43620     1.000      Uani 0.012      4   

loop_
   _atom_site_aniso_label
   _atom_site_aniso_U_11
   _atom_site_aniso_U_22
   _atom_site_aniso_U_33
   _atom_site_aniso_U_12
   _atom_site_aniso_U_13
   _atom_site_aniso_U_23
Al1    0.0074      0.0068      0.0061      -0.0009     0.0031      0.0004      
Si1    0.0068      0.0065      0.0055      0.0011      0.0030      0.0008      
Si2    0.0061      0.0055      0.0073      -0.0002     0.0025      0.0004      
Si3    0.0060      0.0055      0.0074      0.0006      0.0028      0.0009      
Na1    0.0136      0.0471      0.0315      -0.0050     0.0084      -0.0219     
O1     0.0164      0.0122      0.0074      -0.0002     0.0067      0.0014      
O2     0.0074      0.0056      0.0119      0.0003      0.0033      0.0020      
O3     0.0117      0.0130      0.0162      -0.0040     0.0093      -0.0017     
O4     0.0134      0.0179      0.0216      0.0046      0.0129      0.0020      
O5     0.0103      0.0076      0.0150      -0.0020     0.0052      -0.0009     
O6     0.0101      0.0071      0.0145      0.0022      0.0034      0.0012      
O7     0.0120      0.0129      0.0080      0.0024      0.0013      0.0015      
O8     0.0140      0.0140      0.0084      -0.0026     -0.0002     -0.0006     

loop_  _atom_type_symbol _atom_type_number_in_cell
        _atom_type_scat_Cromer_Mann_a1 _atom_type_scat_Cromer_Mann_a2 _atom_type_scat_Cromer_Mann_a3
        _atom_type_scat_Cromer_Mann_a4 _atom_type_scat_Cromer_Mann_b1 _atom_type_scat_Cromer_Mann_b2
        _atom_type_scat_Cromer_Mann_b3 _atom_type_scat_Cromer_Mann_b4 _atom_type_scat_Cromer_Mann_c
        _atom_type_scat_length_neutron _atom_type_scat_source
  Al   4      ?          ?          ?          ?          ?          ?          ?          ?          ?          ?
      https://subversion.xray.aps.anl.gov/pyGSAS/trunk/atmdata.py
  Na   4      ?          ?          ?          ?          ?          ?          ?          ?          ?          ?
      https://subversion.xray.aps.anl.gov/pyGSAS/trunk/atmdata.py
  O    32     ?          ?          ?          ?          ?          ?          ?          ?          ?          ?
      https://subversion.xray.aps.anl.gov/pyGSAS/trunk/atmdata.py
  Si   12     ?          ?          ?          ?          ?          ?          ?          ?          ?          ?
      https://subversion.xray.aps.anl.gov/pyGSAS/trunk/atmdata.py

# Note that Z affects _cell_formula_sum and _weight
_cell_formula_units_Z  4
_chemical_formula_sum  "Al Na O8 Si3"
_chemical_formula_weight  262.22

# MOLECULAR GEOMETRY
loop_
   _geom_bond_atom_site_label_1
   _geom_bond_atom_site_label_2
   _geom_bond_distance
   _geom_bond_site_symmetry_1
   _geom_bond_site_symmetry_2
   _geom_bond_publ_flag
  Al1    O1     1.74519      1_555    1_554 yes
  Al1    O3     1.7429       1_555    1_455 yes
  Al1    O5     1.73509      1_555    1_555 yes
  Al1    O7     1.74556      1_555    1_555 yes
  Si1    O1     1.59985      1_555    2_566 yes
  Si1    O4     1.59997      1_555    1_455 yes
  Si1    O6     1.62225      1_555    1_555 yes
  Si1    O8     1.61907      1_555    1_555 yes
  Si2    O2     1.63011      1_555    1_545 yes
  Si2    O3     1.59435      1_555    1_555 yes
  Si2    O6     1.61836      1_555    3_545 yes
  Si2    O8     1.6168       1_555    2_666 yes
  Si3    O2     1.64718      1_555    1_555 yes
  Si3    O4     1.61975      1_555    1_555 yes
  Si3    O5     1.59682      1_555    3_555 yes
  Si3    O7     1.60203      1_555    2_666 yes
  Na1    O1     2.66887      1_555    1_564 yes
  Na1    O1     2.53079      1_555    2_566 yes
  Na1    O2     2.3704       1_555    1_555 yes
  Na1    O3     2.45321      1_555    2_665 yes
  Na1    O7     2.43384      1_555    1_565 yes
  O1     Al1    1.74519      1_555    1_556 yes
  O1     Si1    1.59985      1_555    2_566 yes
  O1     Na1    2.66887      1_555    1_546 yes
  O1     Na1    2.53079      1_555    2_566 yes
  O2     Si2    1.63011      1_555    1_565 yes
  O2     Si3    1.64718      1_555    1_555 yes
  O2     Na1    2.3704       1_555    1_555 yes
  O3     Al1    1.7429       1_555    1_655 yes
  O3     Si2    1.59435      1_555    1_555 yes
  O3     Na1    2.45321      1_555    2_665 yes
  O4     Si1    1.59997      1_555    1_655 yes
  O4     Si3    1.61975      1_555    1_555 yes
  O5     Al1    1.73509      1_555    1_555 yes
  O5     Si3    1.59682      1_555    3_445 yes
  O6     Si1    1.62225      1_555    1_555 yes
  O6     Si2    1.61836      1_555    3_455 yes
  O7     Al1    1.74556      1_555    1_555 yes
  O7     Si3    1.60203      1_555    2_666 yes
  O7     Na1    2.43384      1_555    1_545 yes
  O8     Si1    1.61907      1_555    1_555 yes
  O8     Si2    1.6168       1_555    2_666 yes

loop_
   _geom_angle_atom_site_label_1
   _geom_angle_atom_site_label_2
   _geom_angle_atom_site_label_3
   _geom_angle
   _geom_angle_site_symmetry_1
   _geom_angle_site_symmetry_2
   _geom_angle_site_symmetry_3
   _geom_angle_publ_flag
  O1     Al1    O3     102.836       1_554  1_555    1_455 yes
  O1     Al1    O5     116.047       1_554  1_555    1_555 yes
  O3     Al1    O5     112.215       1_455  1_555    1_555 yes
  O1     Al1    O7     104.004       1_554  1_555    1_555 yes
  O3     Al1    O7     111.151       1_455  1_555    1_555 yes
  O5     Al1    O7     110.14        1_555  1_555    1_555 yes
  O1     Si1    O4     109.433       2_566  1_555    1_455 yes
  O1     Si1    O6     112.47        2_566  1_555    1_555 yes
  O4     Si1    O6     108.187       1_455  1_555    1_555 yes
  O1     Si1    O8     107.176       2_566  1_555    1_555 yes
  O4     Si1    O8     111.446       1_455  1_555    1_555 yes
  O6     Si1    O8     108.16        1_555  1_555    1_555 yes
  O2     Si2    O3     111.144       1_545  1_555    1_555 yes
  O2     Si2    O6     104.24        1_545  1_555    3_545 yes
  O3     Si2    O6     112.114       1_555  1_555    3_545 yes
  O2     Si2    O8     106.97        1_545  1_555    2_666 yes
  O3     Si2    O8     111.591       1_555  1_555    2_666 yes
  O6     Si2    O8     110.422       3_545  1_555    2_666 yes
  O2     Si3    O4     107.269       1_555  1_555    1_555 yes
  O2     Si3    O5     105.914       1_555  1_555    3_555 yes
  O4     Si3    O5     110.224       1_555  1_555    3_555 yes
  O2     Si3    O7     108.565       1_555  1_555    2_666 yes
  O4     Si3    O7     110.208       1_555  1_555    2_666 yes
  O5     Si3    O7     114.328       3_555  1_555    2_666 yes
  Al1    O1     Si1    141.397       1_556  1_555    2_566 yes
  Si2    O2     Si3    130.019       1_565  1_555    1_555 yes
  Si2    O2     Na1    120.351       1_565  1_555    1_555 yes
  Si3    O2     Na1    108.811       1_555  1_555    1_555 yes
  Al1    O3     Si2    139.461       1_655  1_555    1_555 yes
  Si1    O4     Si3    161.151       1_655  1_555    1_555 yes
  Al1    O5     Si3    129.689       1_555  1_555    3_445 yes
  Si1    O6     Si2    135.676       1_555  1_555    3_455 yes
  Al1    O7     Si3    133.943       1_555  1_555    2_666 yes
  Si1    O8     Si2    151.747       1_555  1_555    2_666 yes
_pd_proc_ls_pref_orient_corr  none
_pd_proc_ls_profile_function
;
  Crystallite size in microns with "isotropic" model:
  parameters: Size, G/L mix
    0.171(12), 1.000, 
  Microstrain, "isotropic" model (10^6^ * delta Q/Q)
    parameters: Mustrain, G/L mix
    0.000, 1.000, 

;

data_NEW2minmill_phase_4
# Information for phase 4
_pd_block_id  2021-08-04T18:30|NEW2minmill|phase_4|McDougallHamish
# GSAS-II edited template follows Phase_Template
#==============================================================================
# 7. CHEMICAL, STRUCTURAL AND CRYSTAL DATA

_pd_char_particle_morphology      ?

_chemical_name_systematic
; ?
;
_chemical_name_common             ?
_chemical_formula_moiety          ?        
_chemical_formula_structural      ?        
_chemical_formula_analytical      ?
_chemical_melting_point           ?
_chemical_compound_source         ?       # for minerals and 
                                          # natural products
_symmetry_space_group_name_Hall   ?

_exptl_crystal_F_000               ?
_exptl_crystal_density_meas        ?
_exptl_crystal_density_method      ?

_cell_measurement_temperature     300        

_cell_special_details
; ?
;

_geom_special_details             ?

# The following item identifies the program(s) used (if appropriate).
_computing_structure_solution     ?        

#==============================================================================

# 8. Phase information from GSAS-II


# phase info for Pyrrhotite 4M follows
_pd_phase_name  "Pyrrhotite 4M"
_cell_length_a  11.927(18)
_cell_length_b  6.8693(28)
_cell_length_c  12.820(21)
_cell_angle_alpha  90
_cell_angle_beta   117.20(4)
_cell_angle_gamma  90
_cell_volume  934.14(31)
_exptl_crystal_density_diffrn  4.6034
_symmetry_cell_setting  monoclinic
_symmetry_space_group_name_H-M  "C 2/c"
loop_
    _space_group_symop_id
    _space_group_symop_operation_xyz
     1  x,y,z
     2  -x,y,1/2-z
     3  -x,-y,-z
     4  x,-y,1/2+z
     5  1/2+x,1/2+y,z
     6  1/2-x,1/2+y,1/2-z
     7  1/2-x,1/2-y,-z
     8  1/2+x,1/2-y,1/2+z

# ATOMIC COORDINATES AND DISPLACEMENT PARAMETERS
loop_ 
   _atom_site_label
   _atom_site_type_symbol
   _atom_site_fract_x
   _atom_site_fract_y
   _atom_site_fract_z
   _atom_site_occupancy
   _atom_site_adp_type
   _atom_site_U_iso_or_equiv
   _atom_site_symmetry_multiplicity
S1     S    0.01800     0.38330     0.11960     1.000      Uiso 0.010      8   
S2     S    0.02910     0.11420     0.63900     1.000      Uiso 0.010      8   
Fe3    Fe   0.10860     0.10250     0.49980     1.000      Uiso 0.010      8   
S4     S    0.23410     0.13550     0.38260     1.000      Uiso 0.010      8   
Fe5    Fe   0.24180     0.36600     0.24680     1.000      Uiso 0.010      8   
S6     S    0.26790     0.13400     0.12360     1.000      Uiso 0.010      8   
Fe7    Fe   0.38720     0.15000     0.01260     1.000      Uiso 0.010      8   
Fe8    Fe   0.00000     0.14720     0.25000     1.000      Uiso 0.010      4   

loop_  _atom_type_symbol _atom_type_number_in_cell
        _atom_type_scat_Cromer_Mann_a1 _atom_type_scat_Cromer_Mann_a2 _atom_type_scat_Cromer_Mann_a3
        _atom_type_scat_Cromer_Mann_a4 _atom_type_scat_Cromer_Mann_b1 _atom_type_scat_Cromer_Mann_b2
        _atom_type_scat_Cromer_Mann_b3 _atom_type_scat_Cromer_Mann_b4 _atom_type_scat_Cromer_Mann_c
        _atom_type_scat_length_neutron _atom_type_scat_source
  Fe   28     11.7695    7.3573     3.5222     2.3045     4.7611     0.3072     15.3535    76.8805    1.0369     0.945
      https://subversion.xray.aps.anl.gov/pyGSAS/trunk/atmdata.py
  S    32     6.9053     5.2034     1.4379     1.5863     1.4679     22.2151    0.2536     56.172     0.8669     0.2847
      https://subversion.xray.aps.anl.gov/pyGSAS/trunk/atmdata.py

# Note that Z affects _cell_formula_sum and _weight
_cell_formula_units_Z  4
_chemical_formula_sum  "Fe7 S8"
_chemical_formula_weight  647.41

# MOLECULAR GEOMETRY
loop_
   _geom_bond_atom_site_label_1
   _geom_bond_atom_site_label_2
   _geom_bond_distance
   _geom_bond_site_symmetry_1
   _geom_bond_site_symmetry_2
   _geom_bond_publ_flag
  S1     Fe3    2.49607      1_555    2_555 yes
  S1     Fe5    2.41207      1_555    1_555 yes
  S1     Fe7    2.39063      1_555    5_455 yes
  S1     Fe7    2.44033      1_555    7_555 yes
  S1     Fe8    2.40819      1_555    1_555 yes
  S2     Fe3    2.3743       1_555    1_555 yes
  S2     Fe3    2.32539      1_555    3_556 yes
  S2     Fe5    2.44341      1_555    7_556 yes
  S2     Fe7    2.36776      1_555    8_456 yes
  S2     Fe8    2.41276      1_555    3_556 yes
  Fe3    S1     2.49607      1_555    2_555 yes
  Fe3    S2     2.3743       1_555    1_555 yes
  Fe3    S2     2.32539      1_555    3_556 yes
  Fe3    S6     2.45171      1_555    4_556 yes
  S4     Fe5    2.38595      1_555    1_555 yes
  Fe5    S1     2.41207      1_555    1_555 yes
  Fe5    S2     2.44341      1_555    7_556 yes
  Fe5    S4     2.38595      1_555    1_555 yes
  Fe5    S6     2.3624       1_555    1_555 yes
  S6     Fe3    2.45171      1_555    4_555 yes
  S6     Fe5    2.3624       1_555    1_555 yes
  S6     Fe7    2.43165      1_555    1_555 yes
  S6     Fe7    2.39145      1_555    7_555 yes
  Fe7    S1     2.39063      1_555    5_545 yes
  Fe7    S1     2.44033      1_555    7_555 yes
  Fe7    S2     2.36776      1_555    8_555 yes
  Fe7    S6     2.43165      1_555    1_555 yes
  Fe7    S6     2.39145      1_555    7_555 yes
  Fe8    S1     2.40819      1_555    1_555 yes
  Fe8    S1     2.40819      1_555    2_555 yes
  Fe8    S2     2.41276      1_555    3_556 yes
  Fe8    S2     2.41276      1_555    4_555 yes
_pd_proc_ls_pref_orient_corr
   "March-Dollase correction coef. = 1.000 axis = [0, 0, 1]"
_pd_proc_ls_profile_function
;
  Crystallite size in microns with "isotropic" model:
  parameters: Size, G/L mix
    0.049(4), 1.000, 
  Microstrain, "isotropic" model (10^6^ * delta Q/Q)
    parameters: Mustrain, G/L mix
    0.000, 1.000, 

;

data_NEW2minmill_phase_1
# Information for phase 1
_pd_block_id  2021-08-04T18:30|NEW2minmill|phase_1|McDougallHamish
# GSAS-II edited template follows Phase_Template
#==============================================================================
# 7. CHEMICAL, STRUCTURAL AND CRYSTAL DATA

_pd_char_particle_morphology      ?

_chemical_name_systematic
; ?
;
_chemical_name_common             ?
_chemical_formula_moiety          ?        
_chemical_formula_structural      ?        
_chemical_formula_analytical      ?
_chemical_melting_point           ?
_chemical_compound_source         ?       # for minerals and 
                                          # natural products
_symmetry_space_group_name_Hall   ?

_exptl_crystal_F_000               ?
_exptl_crystal_density_meas        ?
_exptl_crystal_density_method      ?

_cell_measurement_temperature     300        

_cell_special_details
; ?
;

_geom_special_details             ?

# The following item identifies the program(s) used (if appropriate).
_computing_structure_solution     ?        

#==============================================================================

# 8. Phase information from GSAS-II


# phase info for SiO2 follows
_pd_phase_name  SiO2
_cell_length_a  4.9149(4)
_cell_length_b  4.9149(4)
_cell_length_c  5.4057(3)
_cell_angle_alpha  90
_cell_angle_beta   90
_cell_angle_gamma  120
_cell_volume  113.084(8)
_exptl_crystal_density_diffrn  2.6468
_symmetry_cell_setting  trigonal
_symmetry_space_group_name_H-M  "P 32 2 1"
loop_
    _space_group_symop_id
    _space_group_symop_operation_xyz
     1  x,y,z
     2  -y,x-y,2/3+z
     3  y-x,-x,1/3+z
     4  y,x,-z
     5  -x,y-x,2/3-z
     6  x-y,-y,1/3-z

# ATOMIC COORDINATES AND DISPLACEMENT PARAMETERS
loop_ 
   _atom_site_label
   _atom_site_type_symbol
   _atom_site_fract_x
   _atom_site_fract_y
   _atom_site_fract_z
   _atom_site_occupancy
   _atom_site_adp_type
   _atom_site_U_iso_or_equiv
   _atom_site_symmetry_multiplicity
Si1    Si4+ 0.47000     0.00000     0.66670     1.000      Uani 0.006      3   
O1     O2-  0.41460     0.26780     0.78543     1.000      Uani 0.011      6   

loop_
   _atom_site_aniso_label
   _atom_site_aniso_U_11
   _atom_site_aniso_U_22
   _atom_site_aniso_U_33
   _atom_site_aniso_U_12
   _atom_site_aniso_U_13
   _atom_site_aniso_U_23
Si1    0.0073      0.0059      0.0053      0.0029      0.0003      0.0006      
O1     0.0120      0.0105      0.0118      0.0065      -0.0029     -0.0040     

loop_  _atom_type_symbol _atom_type_number_in_cell
        _atom_type_scat_Cromer_Mann_a1 _atom_type_scat_Cromer_Mann_a2 _atom_type_scat_Cromer_Mann_a3
        _atom_type_scat_Cromer_Mann_a4 _atom_type_scat_Cromer_Mann_b1 _atom_type_scat_Cromer_Mann_b2
        _atom_type_scat_Cromer_Mann_b3 _atom_type_scat_Cromer_Mann_b4 _atom_type_scat_Cromer_Mann_c
        _atom_type_scat_length_neutron _atom_type_scat_source
  O    6      ?          ?          ?          ?          ?          ?          ?          ?          ?          ?
      https://subversion.xray.aps.anl.gov/pyGSAS/trunk/atmdata.py
  Si   3      ?          ?          ?          ?          ?          ?          ?          ?          ?          ?
      https://subversion.xray.aps.anl.gov/pyGSAS/trunk/atmdata.py

# Note that Z affects _cell_formula_sum and _weight
_cell_formula_units_Z  3
_chemical_formula_sum  "O2 Si"
_chemical_formula_weight  60.08

# MOLECULAR GEOMETRY
loop_
   _geom_bond_atom_site_label_1
   _geom_bond_atom_site_label_2
   _geom_bond_distance
   _geom_bond_site_symmetry_1
   _geom_bond_site_symmetry_2
   _geom_bond_publ_flag
  Si1    O1     1.60525      1_555    1_555 yes
  Si1    O1     1.61159      1_555    2_654 yes
  Si1    O1     1.61134      1_555    5_656 yes
  Si1    O1     1.60539      1_555    6_556 yes
  O1     Si1    1.60525      1_555    1_555 yes
  O1     Si1    1.61159      1_555    3_665 yes
  O1     Si1    1.61134      1_555    5_666 yes

loop_
   _geom_angle_atom_site_label_1
   _geom_angle_atom_site_label_2
   _geom_angle_atom_site_label_3
   _geom_angle
   _geom_angle_site_symmetry_1
   _geom_angle_site_symmetry_2
   _geom_angle_site_symmetry_3
   _geom_angle_publ_flag
  O1     Si1    O1     110.256       1_555  1_555    2_654 yes
  O1     Si1    O1     108.745       1_555  1_555    5_656 yes
  O1     Si1    O1     109.685       2_654  1_555    5_656 yes
  O1     Si1    O1     109.161       1_555  1_555    6_556 yes
  O1     Si1    O1     108.725       2_654  1_555    6_556 yes
  O1     Si1    O1     110.262       5_656  1_555    6_556 yes
  Si1    O1     Si1    143.832       1_555  1_555    3_665 yes
  Si1    O1     Si1    143.836       1_555  1_555    5_666 yes
  Si1    O1     Si1    0.009         3_665  1_555    5_666 yes
_pd_proc_ls_pref_orient_corr
   "March-Dollase correction coef. = 1.000 axis = [0, 0, 1]"
_pd_proc_ls_profile_function
;
  Crystallite size in microns with "isotropic" model:
  parameters: Size, G/L mix
    0.220(12), 1.000, 
  Microstrain, "isotropic" model (10^6^ * delta Q/Q)
    parameters: Mustrain, G/L mix
    0.000, 1.000, 

;

data_NEW2minmill_phase_3
# Information for phase 3
_pd_block_id  2021-08-04T18:30|NEW2minmill|phase_3|McDougallHamish
# GSAS-II edited template follows Phase_Template
#==============================================================================
# 7. CHEMICAL, STRUCTURAL AND CRYSTAL DATA

_pd_char_particle_morphology      ?

_chemical_name_systematic
; ?
;
_chemical_name_common             ?
_chemical_formula_moiety          ?        
_chemical_formula_structural      ?        
_chemical_formula_analytical      ?
_chemical_melting_point           ?
_chemical_compound_source         ?       # for minerals and 
                                          # natural products
_symmetry_space_group_name_Hall   ?

_exptl_crystal_F_000               ?
_exptl_crystal_density_meas        ?
_exptl_crystal_density_method      ?

_cell_measurement_temperature     300        

_cell_special_details
; ?
;

_geom_special_details             ?

# The following item identifies the program(s) used (if appropriate).
_computing_structure_solution     ?        

#==============================================================================

# 8. Phase information from GSAS-II


# phase info for TiO2 follows
_pd_phase_name  TiO2
_cell_length_a  4.5979(16)
_cell_length_b  4.5979(16)
_cell_length_c  2.9608(14)
_cell_angle_alpha  90
_cell_angle_beta   90
_cell_angle_gamma  90
_cell_volume  62.59(3)
_exptl_crystal_density_diffrn  4.2393
_symmetry_cell_setting  tetragonal
_symmetry_space_group_name_H-M  "P 42/m n m"
loop_
    _space_group_symop_id
    _space_group_symop_operation_xyz
     1  x,y,z
     2  1/2-y,1/2+x,1/2+z
     3  -x,-y,z
     4  1/2+y,1/2-x,1/2+z
     5  1/2-x,1/2+y,1/2+z
     6  -y,-x,z
     7  1/2+x,1/2-y,1/2+z
     8  y,x,z
     9  -x,-y,-z
    10  1/2+y,1/2-x,1/2-z
    11  x,y,-z
    12  1/2-y,1/2+x,1/2-z
    13  1/2+x,1/2-y,1/2-z
    14  y,x,-z
    15  1/2-x,1/2+y,1/2-z
    16  -y,-x,-z

# ATOMIC COORDINATES AND DISPLACEMENT PARAMETERS
loop_ 
   _atom_site_label
   _atom_site_type_symbol
   _atom_site_fract_x
   _atom_site_fract_y
   _atom_site_fract_z
   _atom_site_occupancy
   _atom_site_adp_type
   _atom_site_U_iso_or_equiv
   _atom_site_symmetry_multiplicity
Ti1    Ti4+ 0.00000     0.00000     0.00000     1.000      Uani 0.006      2   
O1     O2-  0.30493     0.30493     0.00000     1.000      Uani 0.006      4   

loop_
   _atom_site_aniso_label
   _atom_site_aniso_U_11
   _atom_site_aniso_U_22
   _atom_site_aniso_U_33
   _atom_site_aniso_U_12
   _atom_site_aniso_U_13
   _atom_site_aniso_U_23
Ti1    0.0070      0.0070      0.0047      -0.0002     0.0000      0.0000      
O1     0.0060      0.0060      0.0045      -0.0019     0.0000      0.0000      

loop_  _atom_type_symbol _atom_type_number_in_cell
        _atom_type_scat_Cromer_Mann_a1 _atom_type_scat_Cromer_Mann_a2 _atom_type_scat_Cromer_Mann_a3
        _atom_type_scat_Cromer_Mann_a4 _atom_type_scat_Cromer_Mann_b1 _atom_type_scat_Cromer_Mann_b2
        _atom_type_scat_Cromer_Mann_b3 _atom_type_scat_Cromer_Mann_b4 _atom_type_scat_Cromer_Mann_c
        _atom_type_scat_length_neutron _atom_type_scat_source
  O    4      ?          ?          ?          ?          ?          ?          ?          ?          ?          ?
      https://subversion.xray.aps.anl.gov/pyGSAS/trunk/atmdata.py
  Ti   2      ?          ?          ?          ?          ?          ?          ?          ?          ?          ?
      https://subversion.xray.aps.anl.gov/pyGSAS/trunk/atmdata.py

# Note that Z affects _cell_formula_sum and _weight
_cell_formula_units_Z  2
_chemical_formula_sum  "O2 Ti"
_chemical_formula_weight  79.9

# MOLECULAR GEOMETRY
loop_
   _geom_bond_atom_site_label_1
   _geom_bond_atom_site_label_2
   _geom_bond_distance
   _geom_bond_site_symmetry_1
   _geom_bond_site_symmetry_2
   _geom_bond_publ_flag
  Ti1    O1     1.98276      1_555    1_555 yes
  Ti1    O1     1.94948      1_555    2_544 yes
  Ti1    O1     1.94948      1_555    2_545 yes
  Ti1    O1     1.98276      1_555    3_555 yes
  Ti1    O1     1.94948      1_555    4_454 yes
  Ti1    O1     1.94948      1_555    4_455 yes
  O1     Ti1    1.98276      1_555    1_555 yes
  O1     Ti1    1.94948      1_555    2_554 yes
  O1     Ti1    1.94948      1_555    2_555 yes

loop_
   _geom_angle_atom_site_label_1
   _geom_angle_atom_site_label_2
   _geom_angle_atom_site_label_3
   _geom_angle
   _geom_angle_site_symmetry_1
   _geom_angle_site_symmetry_2
   _geom_angle_site_symmetry_3
   _geom_angle_publ_flag
  O1     Ti1    O1     90            1_555  1_555    2_544 yes
  O1     Ti1    O1     90            1_555  1_555    2_545 yes
  O1     Ti1    O1     98.82         2_544  1_555    2_545 yes
  O1     Ti1    O1     180           1_555  1_555    3_555 yes
  O1     Ti1    O1     90            2_544  1_555    3_555 yes
  O1     Ti1    O1     90            2_545  1_555    3_555 yes
  O1     Ti1    O1     90            1_555  1_555    4_454 yes
  O1     Ti1    O1     81.18         2_544  1_555    4_454 yes
  O1     Ti1    O1     180           2_545  1_555    4_454 yes
  O1     Ti1    O1     90            3_555  1_555    4_454 yes
  O1     Ti1    O1     90            1_555  1_555    4_455 yes
  O1     Ti1    O1     180           2_544  1_555    4_455 yes
  O1     Ti1    O1     81.18         2_545  1_555    4_455 yes
  O1     Ti1    O1     90            3_555  1_555    4_455 yes
  O1     Ti1    O1     98.82         4_454  1_555    4_455 yes
  Ti1    O1     Ti1    130.59        1_555  1_555    2_554 yes
  Ti1    O1     Ti1    130.59        1_555  1_555    2_555 yes
  Ti1    O1     Ti1    98.82         2_554  1_555    2_555 yes
_pd_proc_ls_pref_orient_corr
   "March-Dollase correction coef. = 1.000 axis = [0, 0, 1]"
_pd_proc_ls_profile_function
;
  Crystallite size in microns with "isotropic" model:
  parameters: Size, G/L mix
    0.13(4), 1.000, 
  Microstrain, "isotropic" model (10^6^ * delta Q/Q)
    parameters: Mustrain, G/L mix
    0.000, 1.000, 

;

data_NEW2minmill_pwd_0
_pd_proc_ls_profile_function
;
Finger-Cox-Jephcoat function parameters U, V, W, X, Y, SH/L:
  peak variance(Gauss) = Utan(Th)^2^+Vtan(Th)+W:
  peak HW(Lorentz) = X/cos(Th)+Ytan(Th); SH/L = S/L+H/L
  U, V, W in (centideg)^2^, X & Y in centideg
    0.000, 0.000, 1.089, 0.882, 1.689, 0.058, 
;
# Information for histogram 0: PWDR BAT3_2min_milla_30mm_MonicaHamish_Ruoming_step size 0_2_min_mill_a.xrdml Scan 1
_pd_block_id
;
2021-08-04T18:30|NEW2minmill|McDougallHamish|PANalytical,Co-EmpyreanII_hist_0
;
# GSAS-II edited template follows Instrument_Template
#==============================================================================
# 9. INSTRUMENT CHARACTERIZATION

_exptl_special_details
; ?
;

# if regions of the data are excluded, the reason(s) are supplied here:
_pd_proc_info_excluded_regions
; ?
;

# The following item is used to identify the equipment used to record 
# the powder pattern when the diffractogram was measured at a laboratory 
# other than the authors' home institution, e.g. when neutron or synchrotron
# radiation is used.

_pd_instr_location
; ?
;
_pd_calibration_special_details           # description of the method used
                                          # to calibrate the instrument
; ?
;

_diffrn_source                    Co-Ka       
_diffrn_source_target             Co
_diffrn_source_type               Graded_Flat
_diffrn_measurement_device_type   Panalytical_Reflection_Transmission       
_diffrn_detector                  PIXcel1D      
_diffrn_detector_type             Empyrean_II       # make or model of detector

_pd_meas_scan_method              ?       # options are 'step', 'cont',
                                          # 'tof', 'fixed' or
                                          # 'disp' (= dispersive)
_pd_meas_special_details
;  ?
;

# The following two items identify the program(s) used (if appropriate).
_computing_data_collection        ?        
_computing_data_reduction         ?                   

# Describe any processing performed on the data, prior to refinement.
# For example: a manual Lp correction or a precomputed absorption correction
_pd_proc_info_data_reduction      ?

# The following item is used for angular dispersive measurements only.

_diffrn_radiation_monochromator   ?        

# The following items are used to define the size of the instrument.
# Not all distances are appropriate for all instrument types.

_pd_instr_dist_src/mono           ?
_pd_instr_dist_mono/spec          ?
_pd_instr_dist_src/spec           ?
_pd_instr_dist_spec/anal          ?
_pd_instr_dist_anal/detc          ?
_pd_instr_dist_spec/detc          ?

# 10. Specimen size and mounting information

# The next three fields give the specimen dimensions in mm.  The equatorial 
# plane contains the incident and diffracted beam.

_pd_spec_size_axial               ?       # perpendicular to 
                                          # equatorial plane

_pd_spec_size_equat               ?       # parallel to 
                                          # scattering vector 
                                          # in transmission

_pd_spec_size_thick               ?       # parallel to 
                                          # scattering vector 
                                          # in reflection

_pd_spec_mounting                         # This field should be
                                          # used to give details of the 
                                          # container.
; ?
;

_pd_spec_mount_mode               ?       # options are 'reflection' 
                                          # or 'transmission'
    
_pd_spec_shape                    ?       # options are 'cylinder' 
                                          # 'flat_sheet' or 'irregular'


loop_
     _atom_type_symbol
     _atom_type_scat_dispersion_real
     _atom_type_scat_dispersion_imag
     _atom_type_scat_dispersion_source
  Al        0.255   0.328   https://subversion.xray.aps.anl.gov/pyGSAS/trunk/atmdata.py
  Fe       -3.332   0.490   https://subversion.xray.aps.anl.gov/pyGSAS/trunk/atmdata.py
  Na        0.167   0.167   https://subversion.xray.aps.anl.gov/pyGSAS/trunk/atmdata.py
  O         0.063   0.044   https://subversion.xray.aps.anl.gov/pyGSAS/trunk/atmdata.py
  S         0.371   0.733   https://subversion.xray.aps.anl.gov/pyGSAS/trunk/atmdata.py
  Si        0.298   0.438   https://subversion.xray.aps.anl.gov/pyGSAS/trunk/atmdata.py
  Ti       -0.063   2.321   https://subversion.xray.aps.anl.gov/pyGSAS/trunk/atmdata.py

_diffrn_radiation_type  K\a~1,2~
loop_
   _diffrn_radiation_wavelength
   _diffrn_radiation_wavelength_wt
   _diffrn_radiation_wavelength_id
  1.78892         1.0             1     
  1.79278         0.5000          2     

# PHASE TABLE
loop_
   _pd_phase_id
   _pd_phase_block_id
   _pd_phase_mass_%
  0  2021-08-04T18:30|NEW2minmill|phase_0|McDougallHamish  0.776(3)
  2  2021-08-04T18:30|NEW2minmill|phase_2|McDougallHamish  0.1086(26)
  4  2021-08-04T18:30|NEW2minmill|phase_4|McDougallHamish  0.0440(14)
  1  2021-08-04T18:30|NEW2minmill|phase_1|McDougallHamish  0.0646(10)
  3  2021-08-04T18:30|NEW2minmill|phase_3|McDougallHamish  0.0064(7)
loop_
   _gsas_proc_phase_R_F_factor
   _gsas_proc_phase_R_Fsqd_factor
   _gsas_proc_phase_id
   _gsas_proc_phase_block_id
    0.03669  0.08611  0  2021-08-04T18:30|NEW2minmill|phase_0|McDougallHamish
    0.08136  0.18791  2  2021-08-04T18:30|NEW2minmill|phase_2|McDougallHamish
    0.06571  0.11431  4  2021-08-04T18:30|NEW2minmill|phase_4|McDougallHamish
    0.07936  0.21331  1  2021-08-04T18:30|NEW2minmill|phase_1|McDougallHamish
    0.06162  0.12220  3  2021-08-04T18:30|NEW2minmill|phase_3|McDougallHamish
_pd_proc_ls_prof_R_factor     0.07717
_pd_proc_ls_prof_wR_factor    0.10293
_gsas_proc_ls_prof_R_B_factor   0.09857
_gsas_proc_ls_prof_wR_B_factor  0.12507
_pd_proc_ls_prof_wR_expected  0.04068
_diffrn_radiation_probe  x-ray
_diffrn_radiation_polarisn_ratio  0.7000
_pd_proc_ls_background_function
;
Background function: "chebyschev-1" function with 7 terms:
    441.7(15), -516.8(24), 391.3(23), -201.4(20), 106.7(19), 
    -34.6(14), 13.8(13), 
;
_diffrn_ambient_temperature  300
_diffrn_ambient_pressure  100

# STRUCTURE FACTOR TABLE
loop_
   _pd_refln_phase_id
   _refln_index_h
   _refln_index_k
   _refln_index_l
   _refln_F_squared_meas
   _refln_F_squared_calc
   _refln_phase_calc
   _refln_d_spacing
   _gsas_i100_meas
  0  1    1    1    965.4302   845.6058   0.0     3.12895  25.38  
  0  2    0    0    6862.9192  6423.2830  -0.0    2.70975  100.00 
  0  2    1    0    3761.3126  3393.7780  0.0     2.42368  86.57  
  0  2    1    1    1782.5766  1744.8952  -180.0  2.21251  67.62  
  0  2    2    0    3082.3406  3376.4171  -0.0    1.91609  43.15  
  0  2    2    1    40.6730    42.0768    -0.0    1.80650  1.01   
  0  3    1    1    4825.2164  5347.8502  -0.0    1.63404  97.64  
  0  2    2    2    2236.6680  2390.6180  0.0     1.56448  13.88  
  0  3    0    2    3162.9932  3201.5825  -0.0    1.50310  27.34  
  0  3    1    2    575.8989   596.5668   0.0     1.44842  9.33   
  0  3    2    1    1675.8909  1736.0355  180.0   1.44842  27.16  
  0  4    0    0    430.3698   407.5986   -180.0  1.35488  1.57   
  0  3    2    2    40.4160    46.8285    -0.0    1.31442  0.57   
  0  4    1    0    101.6887   117.8228   -0.0    1.31442  0.71   
  0  4    1    1    63.4246    64.4449    180.0   1.27739  0.86   
  0  3    3    1    591.6096   592.2572   -0.0    1.24332  7.82   
  0  4    0    2    979.9400   889.6544   0.0     1.21184  6.35   
  0  4    2    0    979.9400   889.6544   0.0     1.21184  6.35   
  0  4    1    2    1.7306     1.7712     -0.0    1.18263  0.02   
  0  4    2    1    1394.6990  1427.4381  -180.0  1.18263  17.85  
  0  3    3    2    752.7469   729.9380   0.0     1.15544  9.58   
  0  4    2    2    1126.4083  1051.7125  0.0     1.10625  14.46  
  0  4    3    0    133.7114   148.3047   -0.0    1.08390  0.87   
  0  4    1    3    77.3070    81.6638    -180.0  1.06285  1.03   
  0  4    3    1    26.5656    28.0628    0.0     1.06285  0.35   
  0  3    3    3    1847.9613  1618.5630  -0.0    1.04298  8.46   
  0  5    1    1    3937.7804  3448.9606  -0.0    1.04298  54.11  
  1  1    0    0    265.5469   242.5017   180.0   4.25639  0.68   
  1  1    0    1    717.0683   634.4313   120.0   3.34415  1.12   
  1  1    0    -1   1705.8547  1509.2673  -120.0  3.34415  2.67   
  1  1    1    0    401.2670   343.7722   -155.6  2.45743  0.33   
  1  1    0    -2   96.6524    86.1421    -60.0   2.28168  0.07   
  1  1    0    2    335.3049   298.8427   -120.0  2.28168  0.23   
  1  1    1    1    100.4215   96.0360    82.9    2.23711  0.13   
  1  2    0    0    326.7152   308.9287   0.0     2.12820  0.20   
  1  2    0    -1   68.6499    77.2019    60.0    1.98026  0.04   
  1  2    0    1    164.4591   184.9464   -60.0   1.98026  0.09   
  1  1    1    2    585.8090   602.7489   9.8     1.81825  0.51   
  1  0    0    3    73.9176    94.4702    0.0     1.80189  0.01   
  1  2    0    2    113.5032   82.0653    60.0    1.67207  0.04   
  1  2    0    -2   503.6147   364.1246   120.0   1.67207  0.18   
  1  1    0    -3   195.1883   203.8210   180.0   1.65932  0.07   
  1  1    0    3    2.4727     2.5820     0.0     1.65932  0.00   
  1  2    1    0    16.7661    14.6336    -38.9   1.60877  0.01   
  1  2    1    -1   326.3551   356.2509   95.9    1.54193  0.20   
  1  2    1    1    280.9515   306.6880   -109.6  1.54193  0.18   
  1  1    1    3    144.6091   142.5492   117.5   1.45312  0.08   
  1  3    0    0    83.7612    76.3346    180.0   1.41880  0.02   
  1  2    1    -2   324.7861   413.7275   -123.3  1.38241  0.17   
  1  2    1    2    100.8308   128.4429   143.4   1.38241  0.05   
  1  2    0    -3   186.8663   292.6402   -0.0    1.37518  0.05   
  1  2    0    3    657.8352   1030.1967  0.0     1.37518  0.17   
  1  3    0    -1   564.6776   815.6481   -120.0  1.37232  0.15   
  1  3    0    1    0.7013     1.0131     -60.0   1.37232  0.00   
  1  1    0    -4   129.7332   120.2777   -120.0  1.28805  0.03   
  1  1    0    4    427.5343   396.3738   120.0   1.28805  0.10   
  1  3    0    -2   222.5709   208.2536   120.0   1.25624  0.05   
  1  3    0    2    507.4733   474.8292   -120.0  1.25624  0.12   
  1  2    2    0    311.7651   370.9709   -16.5   1.22872  0.07   
  1  2    1    -3   66.9574    70.9898    179.1   1.20006  0.03   
  1  2    1    3    284.2047   301.3205   -134.8  1.20006  0.13   
  1  2    2    1    92.4183    105.5589   88.6    1.19815  0.04   
  1  1    1    4    333.3075   334.1040   -14.4   1.18417  0.15   
  1  3    1    0    357.9161   361.4386   121.4   1.18051  0.16   
  1  3    1    -1   200.7100   189.8528   -18.5   1.15333  0.09   
  1  3    1    1    67.0181    63.3928    16.4    1.15333  0.03   
  1  2    0    -4   1.1393     1.4721     -120.0  1.14084  0.00   
  1  2    0    4    54.6853    70.6614    120.0   1.14084  0.01   
  1  2    2    2    3.3441     3.3484     -9.8    1.11856  0.00   
  1  3    0    3    74.8372    62.7056    -180.0  1.11472  0.02   
  1  3    0    -3   7.9750     6.6822     -0.0    1.11472  0.00   
  1  3    1    -2   232.3302   304.2534   -8.9    1.08182  0.10   
  1  3    1    2    94.9244    124.3104   59.1    1.08182  0.04   
  1  4    0    0    139.6793   168.1434   0.0     1.06410  0.03   
  1  1    0    -5   378.8904   346.2031   120.0   1.04786  0.09   
  1  1    0    5    142.1607   129.8963   -120.0  1.04786  0.03   
  1  4    0    -1   36.4646    31.3968    60.0    1.04406  0.01   
  1  4    0    1    336.3343   289.5912   120.0   1.04406  0.08   
  1  2    1    4    148.5739   240.8323   -129.5  1.03477  0.07   
  1  2    1    -4   6.7001     10.8606    51.2    1.03477  0.00   
  2  0    0    1    1843.9762  685.7541   180.0   6.38786  0.09   
  2  0    2    0    1008.1778  396.3962   180.0   6.37466  0.02   
  2  1    1    0    552.1706   238.2363   -0.0    6.33955  0.01   
  2  1    -1   0    634.6479   287.4879   -0.0    6.29869  0.01   
  2  1    1    -1   1023.8206  406.2352   180.0   5.91009  0.02   
  2  1    -1   -1   741.8423   415.6378   -180.0  5.58552  0.02   
  2  0    2    -1   10.2388    16.5792    0.0     4.66174  0.00   
  2  0    2    1    1.0273     1.8371     180.0   4.37623  0.00   
  2  2    0    -1   19775.7552 21037.4763 -0.0    4.02732  0.16   
  2  1    -1   1    5454.4244  3767.3897  -0.0    3.85265  0.06   
  2  1    1    1    12021.5287 10390.3834 0.0     3.77565  0.16   
  2  1    3    0    9321.4927  5886.9121  180.0   3.68167  0.07   
  2  1    3    -1   6949.8120  4505.3267  0.0     3.66562  0.05   
  2  1    -3   0    13988.5097 11675.3013 180.0   3.65766  0.09   
  2  2    0    0    1.3528     2.5781     0.0     3.63776  0.00   
  2  1    1    -2   5818.5735  4328.5159  0.0     3.50520  0.06   
  2  2    2    -1   2553.2400  1650.0035  180.0   3.48122  0.01   
  2  1    -3   -1   78.0944    12.1276    0.0     3.43616  0.00   
  2  1    -1   -2   5427.6234  5251.4578  0.0     3.37264  0.06   
  2  2    -2   -1   346.0304   364.8637   0.0     3.33313  0.00   
  2  2    0    -2   22175.2387 26655.4799 -180.0  3.21484  0.15   
  2  0    0    2    38980.4499 37071.8044 -180.0  3.19393  0.48   
  2  0    4    0    26154.0059 25362.8195 180.0   3.18733  0.13   
  2  2    2    0    16086.8365 13873.6743 180.0   3.16977  0.09   
  2  2    -2   0    16483.6303 14946.6082 -180.0  3.14934  0.08   
  2  1    -3   1    11765.3692 11175.2497 -180.0  2.96418  0.06   
  2  2    2    -2   6634.1920  7187.5067  0.0     2.95504  0.03   
  2  0    2    -2   5799.8786  5310.5610  0.0     2.93060  0.04   
  2  0    4    -1   8151.7504  8585.7945  0.0     2.92677  0.03   
  2  1    3    1    6236.6840  6897.0276  180.0   2.86133  0.04   
  2  1    3    -2   1685.1360  1923.0466  -0.0    2.83885  0.01   
  2  2    -2   -2   166.9524   183.4547   -0.0    2.79276  0.00   
  2  0    2    2    180.4216   191.6414   0.0     2.78600  0.00   
  2  0    4    1    353.8645   387.5360   -0.0    2.78271  0.00   
  2  2    0    1    109.8515   109.5836   -0.0    2.68712  0.00   
  2  3    1    -1   399.3014   431.0071   -180.0  2.66293  0.00   
  2  1    -3   -2   6719.0914  6171.6319  -0.0    2.63839  0.04   
  2  3    -1   -1   41.5985    33.5476    -180.0  2.62530  0.00   
  2  2    4    -1   15867.5191 12550.4891 -180.0  2.55995  0.05   
  2  3    1    -2   2433.3634  1812.0722  180.0   2.53704  0.01   
  2  1    -1   2    1205.2696  667.2869   180.0   2.51139  0.01   
  2  2    -2   1    2105.5635  1686.7859  -180.0  2.49495  0.01   
  2  3    -1   -2   546.7046   451.5613   180.0   2.48043  0.00   
  2  1    1    2    129.2951   110.2849   180.0   2.46610  0.00   
  2  2    2    1    1594.5516  1367.0046  -180.0  2.45771  0.01   
  2  2    -4   -1   11502.9103 10453.7459 -180.0  2.44277  0.03   
  2  1    5    -1   4610.7195  4093.1663  -0.0    2.42941  0.01   
  2  1    5    0    58.0510    64.0884    180.0   2.41202  0.00   
  2  2    4    0    3644.1525  3944.1458  -0.0    2.40628  0.01   
  2  1    -5   0    2134.4420  2230.8323  180.0   2.40074  0.01   
  2  2    -4   0    2406.7775  2079.3222  -0.0    2.38844  0.01   
  2  3    1    0    1882.7766  1565.2946  -0.0    2.38575  0.01   
  2  3    -1   0    2343.8334  2090.0863  -0.0    2.37918  0.01   
  2  2    0    -3   9.0569     7.3701     180.0   2.35133  0.00   
  2  2    4    -2   3.0729     2.9331     0.0     2.34729  0.00   
  2  1    1    -3   119.0629   110.8373   -0.0    2.33656  0.00   
  2  0    4    -2   1309.8432  884.3144   -180.0  2.33087  0.00   
  2  3    3    -1   19581.6420 9809.7794  180.0   2.31766  0.05   
  2  1    -5   -1   2134.6567  1044.9800  0.0     2.31526  0.01   
  2  1    -1   -3   2483.3500  2291.2470  -0.0    2.27750  0.01   
  2  2    2    -3   178.5831   155.6865   -0.0    2.26146  0.00   
  2  3    3    -2   19.6905    15.9172    0.0     2.25070  0.00   
  2  3    -3   -1   3210.8535  2703.2457  -180.0  2.24518  0.01   
  2  1    -3   2    840.2647   824.7896   -0.0    2.22556  0.00   
  2  0    4    2    1853.5992  2085.0250  0.0     2.18812  0.01   
  2  2    -4   -2   1272.5245  1431.8638  0.0     2.18799  0.00   
  2  1    -5   1    3531.0165  4194.8986  180.0   2.18493  0.01   
  2  2    -2   -3   1836.0978  1851.4932  0.0     2.15451  0.01   
  2  1    5    -2   346.9346   312.7232   -180.0  2.15169  0.00   
  2  3    1    -3   213.0550   204.6119   0.0     2.13824  0.00   
  2  3    -3   -2   507.9092   512.1941   180.0   2.13724  0.00   
  2  1    3    2    180.5985   174.4523   -180.0  2.13433  0.00   
  2  0    0    3    485.7774   454.6548   -0.0    2.12929  0.00   
  2  0    6    0    11395.4534 11042.6256 -0.0    2.12489  0.02   
  2  1    3    -3   640.6103   674.2906   -180.0  2.11876  0.00   
  2  1    5    1    4452.1473  4734.7647  180.0   2.11595  0.01   
  2  3    3    0    1418.2327  1496.6439  -180.0  2.11318  0.00   
  2  3    -3   0    109.5363   182.7827   -180.0  2.09956  0.00   
  2  3    -1   -3   1307.9496  2416.5634  0.0     2.08973  0.00   
  2  2    -4   1    7090.4797  8370.0925  180.0   2.07604  0.02   
  2  0    2    -3   272.5174   286.8930   -180.0  2.05903  0.00   
  2  0    6    -1   74.4241    83.9001    -0.0    2.05549  0.00   
  2  2    4    1    1591.3879  2723.1302  180.0   2.03350  0.00   
  2  4    0    -2   1234.0923  1673.8545  -0.0    2.01366  0.00   
  2  1    -5   -2   786.1593   976.2191   -0.0    2.00557  0.00   
  2  4    0    -1   3034.9590  3207.5402  -0.0    2.00025  0.01   
  2  2    0    2    894.6601   914.6787   0.0     1.99827  0.00   
  2  1    -3   -3   1824.8773  2006.9284  -0.0    1.99351  0.01   
  2  0    2    3    1161.9305  1320.4879  0.0     1.98235  0.01   
  2  0    6    1    4371.7988  4760.1395  0.0     1.97919  0.01   
  2  3    -1   1    1527.2335  1778.1424  0.0     1.97162  0.00   
  2  3    3    -3   589.4513   747.2487   -180.0  1.97003  0.00   
  2  3    1    1    1135.4423  1049.8991  0.0     1.96352  0.00   
  2  2    4    -3   228.5724   210.6125   -180.0  1.96339  0.00   
  2  4    2    -2   1107.7087  1505.1300  0.0     1.94723  0.00   
  2  2    -2   2    4246.7102  4434.5615  -0.0    1.92633  0.01   
  2  4    2    -1   187.0874   195.3738   0.0     1.92397  0.00   
  2  2    6    -1   23.6656    25.7092    -0.0    1.91781  0.00   
  2  4    -2   -2   14873.2834 14612.2943 -0.0    1.89414  0.02   
  2  4    -2   -1   85.0387    83.9894    180.0   1.89341  0.00   
  2  3    5    -1   3189.5434  3253.1319  -180.0  1.88804  0.01   
  2  2    2    2    11037.3030 11147.4650 -0.0    1.88782  0.03   
  2  3    -3   -3   207.0590   242.1347   -0.0    1.86184  0.00   
  2  3    5    -2   137.7655   151.7748   -180.0  1.86122  0.00   
  2  4    0    -3   11478.0149 17227.6438 -180.0  1.84958  0.02   
  2  2    -6   -1   652.8691   630.1904   -180.0  1.84310  0.00   
  2  1    -5   2    35.0321    32.7906    -180.0  1.84286  0.00   
  2  2    6    0    7959.0460  5973.8074  -0.0    1.84084  0.01   
  2  2    6    -2   3844.7046  2234.4122  -180.0  1.83281  0.01   
  2  1    -1   3    3674.0681  2403.8627  -180.0  1.82957  0.01   
  2  2    -6   0    15315.5614 11170.3478 0.0     1.82883  0.02   
  2  2    -4   -3   459.3325   351.5785   -0.0    1.82817  0.00   
  2  0    4    -3   7430.2213  6600.1943  180.0   1.82454  0.02   
  2  3    -5   -1   574.4002   547.0575   -180.0  1.82305  0.00   
  2  0    6    -2   9834.3714  9376.7847  -180.0  1.82300  0.02   
  2  4    0    0    16517.7909 16544.7345 -0.0    1.81888  0.03   
  2  3    -3   1    1332.7013  1388.1619  -0.0    1.81269  0.00   
  2  4    2    -3   1634.6228  1698.2109  -0.0    1.80678  0.00   
  2  1    1    3    11028.9435 13204.6231 -180.0  1.80269  0.04   
  2  3    3    1    433.2348   659.8672   -0.0    1.79396  0.00   
  2  1    5    -3   26.2176    36.9138    180.0   1.79152  0.00   
  2  1    7    -1   288.1544   370.2527   -180.0  1.78554  0.00   
  2  2    0    -4   23499.8976 29304.7955 0.0     1.78457  0.07   
  2  1    7    0    1666.1380  1186.7943  -0.0    1.76994  0.00   
  2  3    5    0    543.7071   192.4714   -180.0  1.76391  0.00   
  2  1    -7   0    5424.2417  1861.7091  0.0     1.76369  0.01   
  2  1    5    2    5651.3574  1478.1411  -180.0  1.75728  0.01   
  2  3    -5   -2   974.4470   292.8600   -180.0  1.75539  0.00   
  2  2    2    -4   11657.1452 5374.4235  180.0   1.75260  0.03   
  2  4    2    0    6996.6533  3240.2714  180.0   1.75255  0.01   
  2  3    -5   0    1.2789     0.6787     -180.0  1.75073  0.00   
  2  4    -2   -3   2343.4548  1498.9920  -180.0  1.74735  0.00   
  2  4    -2   0    2212.8680  1478.3757  -180.0  1.74562  0.00   
  2  4    4    -2   12135.7203 11156.5991 -180.0  1.74061  0.02   
  2  3    1    -4   15.3201    11.6942    0.0     1.73791  0.00   
  2  1    1    -4   1332.8395  931.5858   180.0   1.73044  0.00   
  2  0    4    3    1734.0608  1649.4123  180.0   1.72108  0.00   
  2  1    -7   -1   570.5367   544.5769   -0.0    1.72100  0.00   
  2  2    -4   2    5287.4467  5111.9528  -180.0  1.72066  0.01   
  2  0    6    2    4111.6571  4043.0244  180.0   1.71979  0.01   
  2  2    -6   -2   5826.5371  5843.5104  180.0   1.71808  0.01   
  2  1    -3   3    3869.5625  3889.7621  0.0     1.71755  0.01   
  2  4    4    -1   3492.9789  3425.3612  -0.0    1.71605  0.00   
  2  3    -1   -4   39.7616    26.3196    -0.0    1.70384  0.00   
  2  3    5    -3   2522.9689  1781.5059  180.0   1.70048  0.00   
  2  1    -1   -4   1640.1655  1087.2281  180.0   1.69839  0.01   
  2  2    -2   -4   7119.0520  6607.2640  -0.0    1.68632  0.02   
  2  2    -6   1    126.3669   111.8094   180.0   1.68403  0.00   
  2  1    -7   1    1371.6243  1037.6002  0.0     1.67991  0.00   
  2  1    7    -2   4279.8269  3014.1863  0.0     1.67337  0.01   
  2  4    -4   -1   4399.4008  3113.5342  -0.0    1.67328  0.01   
  2  1    -5   -3   363.7236   322.6770   -180.0  1.66739  0.00   
  2  2    4    2    7687.5180  6980.1241  -180.0  1.66673  0.02   
  2  4    -4   -2   3292.2727  2996.9232  -180.0  1.66656  0.00   
  2  1    3    3    607.7874   605.4945   0.0     1.65314  0.00   
  2  3    3    -4   491.2200   474.5918   180.0   1.65084  0.00   
  2  2    6    1    15.6879    15.0623    180.0   1.64996  0.00   
  2  4    4    -3   86.7576    81.5092    0.0     1.64497  0.00   
  2  1    3    -4   1323.2953  1267.0308  -180.0  1.64299  0.00   
  2  2    6    -3   385.3158   438.3802   0.0     1.63845  0.00   
  2  1    7    1    862.6274   959.6711   0.0     1.63566  0.00   
  2  5    1    -2   52.6144    62.3555    -180.0  1.62122  0.00   
  2  2    4    -4   7.5658     6.6299     0.0     1.60885  0.00   
  2  3    -1   2    268.2717   237.1891   -180.0  1.60779  0.00   
  2  4    0    -4   28.8653    25.5451    0.0     1.60742  0.00   
  2  5    -1   -2   122.5931   104.4782   -0.0    1.60481  0.00   
  2  3    1    2    5.2627     3.3755     -180.0  1.59704  0.00   
  2  0    0    4    2689.1823  1719.5025  -0.0    1.59697  0.01   
  2  0    8    0    6784.0094  4104.7411  -0.0    1.59366  0.01   
  2  3    -5   -3   7779.2131  7048.0684  -180.0  1.58673  0.01   
  2  4    2    -4   5949.2017  5767.4424  -180.0  1.58523  0.01   
  2  4    4    0    82.5773    80.5872    180.0   1.58489  0.00   
  2  3    -5   1    3624.9969  3541.7994  0.0     1.57987  0.00   
  2  1    -7   -2   123.9238   106.0592   180.0   1.57566  0.00   
  2  4    -4   0    1116.1011  972.7791   180.0   1.57467  0.00   
  2  4    0    1    1528.2845  1313.3627  0.0     1.57405  0.00   
  2  0    2    -4   7882.8944  6835.8768  -180.0  1.57267  0.02   
  2  5    1    -1   2086.3543  1838.8969  0.0     1.57223  0.00   
  2  5    1    -3   4.7392     4.5305     0.0     1.57056  0.00   
  2  0    8    -1   5072.2793  5105.5113  -180.0  1.56971  0.01   
  2  3    -3   -4   206.3108   222.0271   -180.0  1.56739  0.00   
  2  1    -3   -4   1107.9153  1168.3240  -180.0  1.56437  0.00   
  2  5    -1   -1   3437.2388  3532.8589  -0.0    1.56314  0.00   
  2  3    5    1    6106.3110  6630.5027  -0.0    1.55930  0.01   
  2  2    0    3    1618.5273  1763.6711  -180.0  1.55911  0.00   
  2  4    -4   -3   611.1001   668.2938   0.0     1.55805  0.00   
  2  0    6    -3   51.0501    50.4752    180.0   1.55391  0.00   
  2  5    -1   -3   3416.6073  3177.9812  180.0   1.54983  0.00   
  2  5    3    -2   1815.6385  1684.3120  0.0     1.53962  0.00   
  2  3    7    -1   366.5052   255.3064   -0.0    1.53554  0.00   
  2  4    -2   -4   6897.0448  4566.3850  180.0   1.53333  0.01   
  2  4    -2   1    555.3251   360.2122   -0.0    1.53138  0.00   
  2  2    -2   3    5213.1945  3884.5431  0.0     1.52972  0.01   
  2  1    -5   3    156.0408   114.2358   180.0   1.52775  0.00   
  2  0    2    4    2635.1878  1999.2534  180.0   1.52655  0.01   
  2  3    7    -2   1865.6482  1417.6951  180.0   1.52649  0.00   
  2  4    2    1    74.8020    55.0425    -0.0    1.52494  0.00   
  2  0    8    1    76.7777    53.4117    0.0     1.52385  0.00   
  2  3    -3   2    1062.2291  713.5252   0.0     1.52351  0.00   
  2  2    -6   -3   1471.4320  972.3599   180.0   1.52111  0.00   
  2  1    -7   2    2828.4764  2092.8268  180.0   1.51406  0.00   
  2  2    -4   -4   4183.2175  3475.0688  -180.0  1.51008  0.01   
  2  2    8    -1   8880.1272  8932.7653  0.0     1.50687  0.01   
  2  5    3    -3   11303.6354 11216.4371 -0.0    1.50125  0.01   
  2  2    2    3    251.9261   261.4234   0.0     1.49966  0.00   
  2  5    -3   -2   1246.0409  1283.3165  0.0     1.49852  0.00   
  2  4    6    -2   1584.7864  1643.4734  -180.0  1.49804  0.00   
  2  3    3    2    2649.9514  2828.3266  0.0     1.49651  0.00   
  2  5    3    -1   1432.5529  1375.8687  180.0   1.49230  0.00   
  2  1    7    -3   998.3490   963.7100   -0.0    1.49138  0.00   
  2  3    5    -4   1003.3271  976.7543   0.0     1.48741  0.00   
  2  3    -7   -1   4.4772     4.1505     -180.0  1.48641  0.00   
  2  2    -6   2    2299.1588  2225.9899  -180.0  1.48209  0.00   
  2  1    5    -4   547.7520   569.2303   -0.0    1.48061  0.00   
  2  4    4    -4   1018.2803  936.8644   -0.0    1.47752  0.00   
  2  4    6    -1   2690.0761  2425.3077  -0.0    1.47727  0.00   
  2  2    8    -2   2619.6394  2036.6290  -0.0    1.46947  0.00   
  2  5    -3   -1   2918.2114  2250.7625  180.0   1.46932  0.00   
  2  0    4    -4   2243.9846  1799.2981  0.0     1.46530  0.00   
  2  2    8    0    20520.2755 17372.8918 180.0   1.46378  0.02   
  2  0    8    -2   3141.6761  2670.5014  0.0     1.46338  0.00   
  2  3    7    0    1576.7859  1344.4772  -0.0    1.46164  0.00   
  2  0    6    3    10269.0333 9727.2084  -180.0  1.45874  0.02   
  2  2    -8   -1   303.3630   277.6153   0.0     1.45806  0.00   
  2  2    -8   0    15975.5259 14971.6548 -180.0  1.45572  0.02   
  2  1    5    3    87.5285    84.4701    0.0     1.45352  0.00   
  2  3    -7   0    1805.1801  1874.7884  -0.0    1.45113  0.00   
  2  5    -3   -3   3883.1925  3973.0050  -0.0    1.44873  0.00   
  2  1    7    2    343.6355   339.6716   180.0   1.44736  0.00   
  2  5    1    0    476.3633   468.7582   0.0     1.44694  0.00   
  2  5    -1   0    282.9247   282.6566   0.0     1.44450  0.00   
  2  3    -7   -2   410.3996   407.5222   -180.0  1.44435  0.00   
  2  5    1    -4   378.8477   376.0669   -0.0    1.44434  0.00   
  2  4    6    -3   5099.8858  4799.2632  180.0   1.44037  0.00   
  2  3    7    -3   2321.3084  2066.9126  0.0     1.43858  0.00   
  2  4    -6   -1   16301.5415 13974.0377 -0.0    1.43651  0.02   
  2  1    -1   4    2141.1874  1747.7612  -0.0    1.43156  0.00   
  2  2    6    2    16361.2346 14127.5120 -180.0  1.43067  0.03   
  2  4    -6   -2   12390.8602 11494.7453 -180.0  1.42772  0.01   
  2  3    1    -5   57.2510    54.5453    0.0     1.42498  0.00   
  2  2    -4   3    9777.3889  9304.7725  -0.0    1.42492  0.01   
  2  5    -1   -4   6660.8853  6191.0063  0.0     1.42367  0.01   
  2  2    0    -5   568.4136   530.6717   -0.0    1.41970  0.00   
  2  2    6    -4   4426.3625  4109.1661  -0.0    1.41942  0.01   
  2  4    -4   1    2250.0101  2328.2327  -180.0  1.41643  0.00   
  2  1    1    4    9636.7169  9765.5200  -0.0    1.41417  0.02   
  2  2    2    -5   147.7943   102.1798   180.0   1.40774  0.00   
  2  4    4    1    5517.5791  4251.1055  -180.0  1.40628  0.01   
  2  1    9    -1   539.3824   313.3806   180.0   1.40427  0.00   
  2  3    -1   -5   894.9104   559.2035   180.0   1.40173  0.00   
  2  5    5    -2   177.0959   121.8591   180.0   1.39689  0.00   
  2  4    -4   -4   481.8542   333.7965   -180.0  1.39638  0.00   
  2  5    3    -4   11909.7857 10290.7248 -180.0  1.39407  0.01   
  2  0    4    4    740.1695   603.2489   180.0   1.39300  0.00   
  2  1    9    0    7525.7609  6061.3448  -180.0  1.39244  0.01   
  2  0    8    2    930.2593   841.8614   -0.0    1.39135  0.00   
  2  1    -7   -3   9.2506     8.6161     0.0     1.39082  0.00   
  2  2    -8   -2   449.4119   389.1003   0.0     1.38958  0.00   
  2  1    -9   0    5341.2445  5032.6219  -180.0  1.38852  0.00   
  2  3    -5   -4   728.7941   712.8918   180.0   1.38828  0.00   
  2  1    -5   -4   10.8938    12.2841    -0.0    1.38705  0.00   
  2  4    6    0    6103.3672  6881.9956  0.0     1.38694  0.01   
  2  2    -8   1    2132.0206  2583.5813  -0.0    1.38353  0.00   
  2  3    -5   2    93.1746    107.7060   180.0   1.38139  0.00   
  2  1    -3   4    9188.6018  11498.8556 180.0   1.38001  0.02   
  2  3    3    -5   473.1903   601.2645   -0.0    1.37984  0.00   
  2  5    3    0    1621.8316  2064.1961  180.0   1.37983  0.00   
  2  2    4    3    5702.1855  7682.9819  -0.0    1.37735  0.01   
  2  4    -6   0    2111.8483  2929.6322  0.0     1.37669  0.00   
  2  5    -3   0    1290.4546  1846.9850  -180.0  1.37349  0.00   
  2  4    0    -5   6922.6049  9852.1453  -0.0    1.37263  0.01   
  2  5    5    -3   745.6649   1000.1841  -0.0    1.37203  0.00   
  2  1    1    -5   63.2063    51.8333    180.0   1.36876  0.00   
  2  2    8    -3   1373.3731  897.0709   0.0     1.36740  0.00   
  2  2    -2   -5   1347.0783  890.9937   -180.0  1.36475  0.00   
  2  1    -9   -1   3430.7986  2521.2414  180.0   1.36346  0.00   
  2  4    2    -5   14136.0228 11335.5971 180.0   1.36264  0.02   
  2  2    8    1    4224.4211  3611.9875  -180.0  1.35827  0.00   
  2  5    5    -1   1053.4940  870.4892   -180.0  1.35737  0.00   
  2  4    -6   -3   4373.8772  4126.3352  180.0   1.35385  0.00   
  2  3    -7   1    623.9461   576.4772   0.0     1.35312  0.00   
  2  1    9    -2   14529.6867 16147.0686 0.0     1.35152  0.01   
  2  6    0    -2   14997.2011 16981.3924 180.0   1.35133  0.01   
  2  1    -9   1    3338.9795  3741.5161  -0.0    1.35032  0.00   
  2  1    -1   -5   9658.3435  10683.9602 -0.0    1.34891  0.02   
  2  3    5    2    193.3569   209.3398   0.0     1.34817  0.00   
  2  5    -5   -2   519.9820   568.7530   180.0   1.34647  0.00   
  2  4    0    2    16506.9049 20266.7951 180.0   1.34356  0.02   
  2  6    0    -3   384.4535   424.9852   0.0     1.34244  0.00   
  2  3    -7   -3   916.9365   987.1236   180.0   1.34218  0.00   
  2  5    -3   -4   18.6513    19.4544    -0.0    1.34037  0.00   
  2  3    7    1    789.3033   545.2034   0.0     1.33504  0.00   
  2  1    3    4    434.9781   303.9072   180.0   1.33473  0.00   
  2  2    4    -5   2431.2064  2138.1647  -0.0    1.33359  0.00   
  2  6    2    -2   7505.5497  7470.5514  0.0     1.33146  0.01   
  2  3    -1   3    526.8931   551.6386   -0.0    1.32984  0.00   
  2  5    -5   -1   2805.5805  3077.6343  -180.0  1.32879  0.00   
  2  1    -7   3    750.3996   845.5145   -180.0  1.32789  0.00   
  2  1    3    -5   11455.8474 12956.3684 180.0   1.32785  0.02   
  2  4    6    -4   1038.3410  1219.1637  0.0     1.32754  0.00   
  2  6    2    -3   5.1330     6.0091     -0.0    1.32656  0.00   
  2  4    -2   -5   2829.8514  3146.4347  0.0     1.32203  0.00   
  2  1    9    1    962.6676   1105.1306  -0.0    1.32057  0.00   
  2  4    -2   2    1903.7006  2255.4357  0.0     1.32028  0.00   
  2  3    1    3    2701.0331  3237.6008  0.0     1.32015  0.00   
  2  2    -6   -4   93.1285    114.0134   0.0     1.31919  0.00   
  2  3    -3   -5   1781.3581  2179.7868  180.0   1.31918  0.00   
  2  0    6    -4   3034.6570  3685.3963  0.0     1.31717  0.00   
  2  0    8    -3   3807.8551  4546.6333  -0.0    1.31636  0.00   
  2  6    -2   -2   305.1190   330.6363   180.0   1.31265  0.00   
  2  4    2    2    581.4175   505.4413   0.0     1.30914  0.00   
  2  5    -5   -3   7043.6306  6208.9517  0.0     1.30653  0.01   
  2  3    7    -4   15.4270    11.5530    -180.0  1.30602  0.00   
  2  6    0    -1   1083.7063  635.2341   -0.0    1.30261  0.00   
  2  6    -2   -3   7866.4996  4797.6968  0.0     1.30107  0.01   
  2  1    7    -4   1374.0467  816.7390   180.0   1.30069  0.00   
  2  4    4    -5   1380.2343  839.8412   -180.0  1.29576  0.00   
  2  5    -1   1    941.8947   560.8179   -180.0  1.29287  0.00   
  2  5    5    -4   162.7033   102.0732   -0.0    1.29210  0.00   
  2  5    1    1    322.4145   213.0414   180.0   1.29128  0.00   
  2  5    1    -5   1474.6531  1297.0866  -180.0  1.28850  0.00   
  2  1    -9   -2   7676.5272  7594.2794  0.0     1.28440  0.01   
  2  3    -3   3    3759.0297  3821.2749  180.0   1.28422  0.00   
  2  2    -6   3    90.3300    97.9036    -0.0    1.28363  0.00   
  2  3    5    -5   2851.3777  3037.5557  -0.0    1.28334  0.00   
  2  6    2    -1   2480.1691  2446.8719  180.0   1.28151  0.00   
  2  4    8    -2   15882.5509 16043.2073 -0.0    1.27998  0.01   
  2  6    0    -4   4746.4607  4642.8182  0.0     1.27913  0.00   
  2  1    -5   4    0.2808     0.2762     -0.0    1.27885  0.00   
  2  0    0    5    1509.1878  1504.7953  0.0     1.27757  0.00   
  2  2    -8   -3   1065.0823  969.8153   0.0     1.27578  0.00   
  2  1    -3   -5   1809.7494  1649.0848  -180.0  1.27554  0.00   
  2  0    10   0    6255.9573  5612.4673  -0.0    1.27493  0.01   
  2  3    9    -1   703.6411   567.6734   180.0   1.27318  0.00   
  2  3    9    -2   276.1022   209.3409   0.0     1.27118  0.00   
  2  6    -2   -1   789.9871   604.9530   -180.0  1.27102  0.00   
  2  5    -1   -5   3998.9177  3287.3648  -0.0    1.27057  0.00   
  2  4    -6   1    2534.9507  2157.0193  180.0   1.27033  0.00   
  2  2    0    4    5123.8636  5970.9564  -0.0    1.26862  0.01   
  2  6    2    -4   2220.1810  2642.8907  -180.0  1.26852  0.00   
  2  0    2    -5   3265.9525  4140.6925  180.0   1.26818  0.01   
  2  2    -8   2    12072.1896 15669.9235 0.0     1.26800  0.01   
  2  5    5    0    1176.9376  1539.1640  -0.0    1.26791  0.00   
  2  0    10   -1   619.1467   722.1628   -180.0  1.26570  0.00   
  2  4    8    -1   121.3910   116.1733   180.0   1.26381  0.00   
  2  2    -4   -5   34.1349    34.2839    180.0   1.26302  0.00   
  2  1    -9   2    406.0799   407.6104   0.0     1.26267  0.00   
  2  6    4    -2   4272.9767  4060.9393  -0.0    1.26012  0.00   
  2  1    7    3    1533.2638  1423.0605  -180.0  1.25993  0.00   
  2  5    -5   0    1362.9484  1251.7915  -0.0    1.25974  0.00   
  2  4    6    1    37.8273    35.4122    180.0   1.25938  0.00   
  2  6    4    -3   6004.6300  5742.7030  -180.0  1.25904  0.00   
  2  3    3    3    35.1147    34.1056    0.0     1.25855  0.00   
  2  2    -2   4    2820.1382  2630.4316  180.0   1.25569  0.00   
  2  5    3    -5   8490.4824  7849.9862  180.0   1.25548  0.01   
  2  1    9    -3   500.4729   446.4585   -180.0  1.25310  0.00   
  2  4    -4   2    3197.3930  2913.1494  0.0     1.24747  0.00   
  2  4    8    -3   1611.8176  1591.0184  -180.0  1.24643  0.00   
  2  5    -3   1    161.7634   154.1169   -180.0  1.24419  0.00   
  2  4    -6   -4   4595.3782  4649.8078  0.0     1.24074  0.00   
  2  1    5    -5   20.4717    20.8490    -0.0    1.24058  0.00   
  2  6    -2   -4   113.8169   116.0421   -0.0    1.24022  0.00   
  2  5    3    1    850.8972   865.0651   -180.0  1.23993  0.00   
  2  0    6    4    4350.4515  4402.8269  -0.0    1.23960  0.01   
  2  0    8    3    2539.8859  2523.8232  0.0     1.23892  0.00   
  2  5    7    -2   47.3270    48.4702    -180.0  1.23815  0.00   
  2  0    2    5    5.9269     6.1649     -0.0    1.23770  0.00   
  2  3    -9   -1   1959.5731  1878.7146  -180.0  1.23697  0.00   
  2  0    10   1    78.3571    69.0195    180.0   1.23540  0.00   
  2  2    8    -4   0.7217     0.6712     -0.0    1.23509  0.00   
  2  2    2    4    268.2740   202.3679   180.0   1.23305  0.00   
  2  2    10   -1   828.4506   674.5837   -0.0    1.23266  0.00   
  2  2    6    3    619.0189   591.5126   -0.0    1.23202  0.00   
  2  4    -8   -1   1542.8697  1660.8265  180.0   1.22975  0.00   
  2  4    4    2    6256.1503  7216.8110  -0.0    1.22886  0.01   
  2  6    -4   -2   6378.6685  7429.0559  0.0     1.22874  0.00   
  2  4    -4   -5   5099.9827  5935.8119  180.0   1.22833  0.01   
  2  3    9    0    192.1309   207.1256   180.0   1.22722  0.00   
  2  2    8    2    16694.6090 16367.8700 -0.0    1.22501  0.02   
  2  3    -7   2    4.5360     4.4310     -180.0  1.22493  0.00   
  2  5    7    -3   816.8430   701.3947   180.0   1.22357  0.00   
  2  5    -5   -4   559.0196   527.2945   -180.0  1.22255  0.00   
  2  2    6    -5   96.8221    93.3157    -0.0    1.22244  0.00   
  2  3    9    -3   3837.4036  3989.5508  -0.0    1.22187  0.00   
  2  4    -8   -2   14892.0157 15576.6760 0.0     1.22139  0.01   
  2  1    5    4    2822.2926  2923.6151  -180.0  1.22003  0.00   
  2  3    -9   0    63.5259    63.1939    -0.0    1.21922  0.00   
  2  6    -4   -3   2.1064     1.6171     -180.0  1.21643  0.00   
  2  6    4    -1   12.3782    10.2523    180.0   1.21473  0.00   
  2  2    10   -2   3858.7846  3195.8904  -180.0  1.21471  0.00   
  2  3    -7   -4   10.9976    9.5153     0.0     1.21279  0.00   
  2  6    0    0    15108.2221 13100.2263 0.0     1.21259  0.01   
  2  1    9    2    2017.8924  1749.7864  0.0     1.21259  0.00   
  2  0    4    -5   59.2781    51.4047    -180.0  1.21258  0.00   
  2  1    -7   -4   776.4372   673.8718   0.0     1.21254  0.00   
  2  6    4    -4   222.1781   199.9465   0.0     1.21185  0.00   
  2  0    10   -2   2669.4120  2393.1814  180.0   1.21068  0.00   
  2  3    -9   -2   2.6770     2.4088     0.0     1.20966  0.00   
  2  5    7    -1   1004.0305  919.5910   -0.0    1.20764  0.00   
  2  5    -3   -5   1819.2091  1669.4106  -180.0  1.20756  0.00   
  2  2    10   0    13.5604    11.8619    180.0   1.20601  0.00   
  2  3    -5   -5   5758.4500  5223.5291  -0.0    1.20426  0.01   
  2  4    8    0    2350.1538  2036.1638  -180.0  1.20314  0.00   
  2  2    -10  0    1200.2991  1234.3417  180.0   1.20037  0.00   
  2  2    -10  -1   1746.2988  1881.5821  0.0     1.19900  0.00   
  2  2    -4   4    0.0038     0.0043     180.0   1.19841  0.00   
  2  3    -5   3    4579.1833  5149.8089  -180.0  1.19827  0.00   
  2  6    -4   -1   3471.2701  4013.4094  180.0   1.19705  0.00   
  2  4    -8   0    1740.5693  1701.7086  -180.0  1.19422  0.00   
  2  4    6    -5   5762.9090  5356.2972  -0.0    1.19366  0.01   
  2  6    2    0    7991.9484  6359.8747  -180.0  1.19287  0.01   
  2  3    1    -6   223.1199   172.0799   180.0   1.19278  0.00   
  2  3    7    2    288.2946   210.6961   180.0   1.19262  0.00   
  2  6    -2   0    2566.6814  1825.4606  -180.0  1.18959  0.00   
  2  5    -7   -2   328.4722   235.2689   -180.0  1.18926  0.00   
  2  5    5    -5   646.6713   652.0282   -0.0    1.18202  0.00   
  2  6    0    -5   1883.5331  1859.8386  -0.0    1.18139  0.00   
  2  5    -7   -1   1136.6432  1170.6276  -0.0    1.17956  0.00   
  2  3    -1   -6   9439.6303  10651.6340 0.0     1.17652  0.01   
  2  1    -9   -3   3002.0186  3479.3329  -0.0    1.17569  0.00   
  2  4    0    -6   600.1953   694.8770   -180.0  1.17567  0.00   
  2  6    2    -5   599.4071   690.4314   180.0   1.17553  0.00   
  2  4    8    -4   4535.9469  5262.2410  180.0   1.17365  0.00   
  2  1    -1   5    38.5355    44.3347    0.0     1.17349  0.00   
  2  2    0    -6   3026.0804  3262.2227  -180.0  1.17258  0.01   
  2  4    2    -6   722.7864   785.7923   0.0     1.17185  0.00   
  2  4    -8   -3   466.3518   512.5086   -0.0    1.17167  0.00   
  2  1    -5   -5   4893.3993  5414.4867  -180.0  1.17131  0.01   
  2  3    3    -6   3291.1545  3178.6335  180.0   1.16840  0.00   
  2  5    7    -4   6181.0861  5932.4007  0.0     1.16833  0.00   
  2  2    2    -6   464.9924   444.4424   0.0     1.16828  0.00   
  2  0    8    -4   6492.5768  6734.2463  -180.0  1.16544  0.01   
  2  3    5    3    7837.3822  9033.3981  -180.0  1.16397  0.01   
  2  6    -4   -4   1186.5544  1331.0105  -180.0  1.16381  0.00   
  2  3    7    -5   1062.6968  1180.8749  180.0   1.16377  0.00   
  2  3    -9   1    27.6779    24.5109    -0.0    1.16177  0.00   
  2  1    1    5    2272.6272  1984.2370  0.0     1.16142  0.00   
  2  2    -10  1    468.7988   408.7012   -180.0  1.16134  0.00   
  2  0    4    5    4436.4687  3674.6390  -180.0  1.16082  0.01   
  2  6    6    -3   741.7378   572.9928   0.0     1.16041  0.00   
  2  5    -5   1    10.6604    8.2052     180.0   1.16017  0.00   
  2  7    1    -3   417.1045   326.8856   180.0   1.15995  0.00   
  2  2    4    4    424.8499   334.7388   180.0   1.15990  0.00   
  2  0    10   2    2501.5691  1953.1670  -180.0  1.15916  0.00   
  2  5    -7   -3   17.9682    13.9221    0.0     1.15905  0.00   
  2  6    6    -2   1378.9679  1062.5954  180.0   1.15883  0.00   
  2  2    -10  -2   1081.3257  927.1428   -180.0  1.15763  0.00   
  2  2    10   -3   528.4451   456.9863   180.0   1.15752  0.00   
  2  1    -7   4    8901.9560  7894.1741  -0.0    1.15699  0.01   
  2  1    11   -1   181.4985   172.4013   -0.0    1.15488  0.00   
  2  5    5    1    15.6363    14.5872    180.0   1.15443  0.00   
  2  4    0    3    418.1234   372.8509   -0.0    1.15214  0.00   
  2  7    -1   -3   211.1866   190.7937   -0.0    1.15103  0.00   
  2  1    -9   3    432.3401   390.2848   -180.0  1.15086  0.00   
  2  7    1    -2   513.2056   417.6649   180.0   1.14957  0.00   
  2  6    -2   -5   3.5402     3.3422     180.0   1.14818  0.00   
  2  2    -8   -4   1376.2944  1241.1393  -0.0    1.14713  0.00   
  2  3    9    1    950.7162   840.9132   -180.0  1.14703  0.00   
  2  1    -3   5    151.8280   131.0137   -0.0    1.14691  0.00   
  2  4    -6   2    1088.3403  884.2580   -180.0  1.14653  0.00   
  2  1    11   0    724.2876   673.8595   0.0     1.14593  0.00   
  2  3    -9   -3   6191.9247  6842.7549  -0.0    1.14539  0.01   
  2  1    -11  0    51.9631    56.5171    180.0   1.14326  0.00   
  2  7    -1   -2   234.3334   258.5173   180.0   1.14319  0.00   
  2  2    10   1    1816.0652  2221.3310  -180.0  1.14260  0.00   
  2  2    -6   -5   6759.0852  8280.7099  -0.0    1.14253  0.01   
  2  5    -1   2    0.2080     0.2523     -180.0  1.14237  0.00   
  2  4    -2   -6   131.5406   159.9954   -0.0    1.14109  0.00   
  2  5    7    0    1287.5413  1584.2307  0.0     1.14103  0.00   
  2  3    9    -4   3181.0682  3452.1120  -180.0  1.13977  0.00   
  2  4    -2   3    653.3735   675.3480   180.0   1.13965  0.00   
  2  2    -8   3    951.3010   940.5804   180.0   1.13923  0.00   
  2  5    1    2    142.1834   151.0052   180.0   1.13897  0.00   
  2  2    -2   -6   397.0419   457.5743   180.0   1.13875  0.00   
  2  5    1    -6   86.7901    92.8501    180.0   1.13644  0.00   
  2  6    4    0    8621.3437  9886.1889  -180.0  1.13618  0.01   
  2  1    9    -4   5247.9166  6387.1239  180.0   1.13575  0.00   
  2  7    1    -4   88.5127    104.3489   0.0     1.13318  0.00   
  2  5    -7   0    470.8872   561.3250   0.0     1.13270  0.00   
  2  6    4    -5   2988.5689  3560.8356  -0.0    1.13225  0.00   
  2  7    3    -3   1611.2767  1752.7599  180.0   1.13164  0.00   
  2  1    7    -5   1759.3579  1876.4532  -0.0    1.13113  0.00   
  2  4    4    -6   60.8384    74.0198    180.0   1.13073  0.00   
  2  6    -4   0    6755.3548  8996.3605  -180.0  1.13052  0.01   
  2  1    1    -6   9.2859     12.7255    180.0   1.13041  0.00   
  2  4    2    3    21.7976    26.9687    0.0     1.12798  0.00   
  2  1    11   -2   3282.4613  4054.5939  -180.0  1.12721  0.00   
  2  2    4    -6   506.6028   617.9103   -180.0  1.12706  0.00   
  2  1    -11  -1   65.9581    80.5660    180.0   1.12692  0.00   
  2  0    6    -5   665.2204   825.3110   -0.0    1.12677  0.00   
  2  0    10   -3   22.6508    25.1309    180.0   1.12560  0.00   
  2  6    6    -4   1056.8877  1116.6065  -0.0    1.12535  0.00   
  2  4    -8   1    1416.7681  1428.0735  -0.0    1.12500  0.00   
  2  4    6    2    488.4370   491.6513   180.0   1.12497  0.00   
  2  3    -3   -6   2639.0709  2679.1058  0.0     1.12421  0.00   
  2  1    -11  1    528.4984   520.4388   180.0   1.12385  0.00   
  2  3    -1   4    61.2739    62.3074    180.0   1.12290  0.00   
  2  7    -1   -4   330.6752   340.7362   180.0   1.12266  0.00   
  2  6    -6   -2   5.6882     5.8815     -0.0    1.12259  0.00   
  2  5    -1   -6   3363.4938  3679.1020  -180.0  1.12188  0.00   
  2  6    6    -1   22.4003    18.5196    -180.0  1.12105  0.00   
  2  7    3    -2   427.6700   466.2613   -180.0  1.11981  0.00   
  2  5    -5   -5   2861.4588  3254.1700  180.0   1.11710  0.00   
  2  1    -1   -6   1419.4048  1573.1101  -180.0  1.11699  0.00   
  2  4    -6   -5   12.9909    12.1624    -180.0  1.11621  0.00   
  2  5    3    -6   4204.8458  3572.8767  0.0     1.11574  0.00   
  2  3    1    4    671.4688   557.2568   180.0   1.11489  0.00   
  2  4    8    1    3646.7294  3030.2470  -0.0    1.11486  0.00   
  2  1    3    5    265.4056   208.8946   -180.0  1.11404  0.00   
  2  2    -6   4    2381.5148  1626.0861  -0.0    1.11278  0.00   
  2  6    -6   -3   12143.1838 9170.8262  180.0   1.11104  0.01   
  2  5    -3   2    30.2197    23.9804    -180.0  1.11049  0.00   
  2  3    5    -6   94.1108    75.3696    -0.0    1.11017  0.00   
  2  1    3    -6   4376.7179  3749.4968  0.0     1.10915  0.01   
  2  7    3    -4   987.2078   851.8273   -0.0    1.10885  0.00   
  2  7    -3   -3   9.3055     8.0510     -0.0    1.10731  0.00   
  2  7    1    -1   612.2508   540.2195   -180.0  1.10485  0.00   
  2  6    0    1    3141.9409  2851.2916  180.0   1.10441  0.00   
  2  1    11   1    381.7599   353.4958   0.0     1.10278  0.00   
  2  7    -3   -2   8.0967     7.6618     -0.0    1.10240  0.00   
  2  4    10   -2   318.9308   293.9448   -180.0  1.10139  0.00   
  2  7    -1   -1   613.5236   560.8360   -180.0  1.10125  0.00   
  2  5    3    2    101.5473   92.4856    -180.0  1.10119  0.00   
  2  2    8    -5   4189.6011  3728.5603  180.0   1.10077  0.00   
  2  6    -6   -1   6.8871     6.2337     0.0     1.10033  0.00   
  2  5    -7   -4   144.2314   136.6182   0.0     1.09716  0.00   
  2  3    -3   4    150.6037   143.6453   -0.0    1.09706  0.00   
  2  1    7    4    56.7978    57.0295    -0.0    1.09661  0.00   
  2  0    8    4    2875.0229  2959.2417  180.0   1.09406  0.00   
  2  4    -8   -4   3565.3341  3685.4545  -180.0  1.09399  0.00   
  2  4    -4   3    2120.0416  2186.7268  180.0   1.09385  0.00   
  2  3    -7   3    1759.8358  1814.2931  0.0     1.09384  0.00   
  2  1    9    3    299.3080   308.2223   180.0   1.09383  0.00   
  2  2    -10  2    4.3520     3.3265     -0.0    1.09247  0.00   
  2  2    8    3    483.8681   379.8198   0.0     1.09126  0.00   
  2  5    9    -2   2351.5655  1582.6840  -0.0    1.09021  0.00   
  2  4    10   -1   2.5041     1.7369     -180.0  1.08903  0.00   
  2  6    -2   1    2.1966     1.5406     -180.0  1.08894  0.00   
  2  1    -5   5    8011.6208  5646.2565  0.0     1.08884  0.01   
  2  6    2    1    358.6465   245.3481   -0.0    1.08745  0.00   
  2  2    -10  -3   899.8027   617.4947   180.0   1.08733  0.00   
  2  5    7    -5   126.2835   91.0318    -180.0  1.08704  0.00   
  2  6    -4   -5   466.0175   422.0173   180.0   1.08477  0.00   
  2  3    -7   -5   2726.4398  3180.2930  0.0     1.08232  0.00   
  2  5    9    -3   30.4607    37.0056    -180.0  1.08217  0.00   
  2  4    10   -3   390.4136   496.5346   180.0   1.08176  0.00   
  2  4    8    -5   367.3143   416.8216   0.0     1.08002  0.00   
  2  7    -3   -4   419.2551   475.9937   -180.0  1.08002  0.00   
  2  3    11   -2   985.1286   1209.7235  180.0   1.07973  0.00   
  2  3    -9   2    892.2257   1162.0253  -0.0    1.07952  0.00   
  2  1    -11  -2   377.0205   505.5742   -0.0    1.07909  0.00   
  2  3    11   -1   1890.7155  2531.9784  -180.0  1.07901  0.00   
  2  4    -4   -6   61.9086    79.4879    0.0     1.07725  0.00   
  2  7    3    -1   318.5904   517.9063   0.0     1.07642  0.00   
  2  7    1    -5   15.0558    25.2106    -0.0    1.07626  0.00   
  2  5    -3   -6   804.4223   1371.1187  180.0   1.07586  0.00   
  2  2    10   -4   1669.3471  2842.5457  0.0     1.07584  0.00   
  2  2    -4   -6   112.1364   186.5753   0.0     1.07568  0.00   
  2  3    3    4    362.8170   560.4316   180.0   1.07511  0.00   
  2  1    -11  2    360.1701   558.2780   -180.0  1.07370  0.00   
  2  7    5    -3   620.6600   928.6481   180.0   1.07351  0.00   
  2  4    4    3    549.1710   818.8776   180.0   1.07348  0.00   
  2  1    -3   -6   98.2039    135.6225   180.0   1.07233  0.00   
  2  6    0    -6   2.8435     4.1780     -180.0  1.07161  0.00   
  2  1    11   -3   393.8452   540.3856   180.0   1.07008  0.00   
  2  6    2    -6   80.7781    107.8329   0.0     1.06912  0.00   
  2  6    -6   -4   475.8559   552.9788   0.0     1.06862  0.00   
  2  5    9    -1   800.5536   1026.4794  0.0     1.06732  0.00   
  2  2    6    4    3313.3656  4143.5979  0.0     1.06716  0.01   
  2  7    -3   -1   155.3972   173.9010   0.0     1.06652  0.00   
  2  2    0    5    1650.3373  1937.9253  0.0     1.06580  0.00   
  2  0    6    5    296.1133   358.8678   0.0     1.06561  0.00   
  2  7    -1   -5   2684.2655  3288.8085  0.0     1.06535  0.00   
  2  5    5    -6   375.9320   447.2840   -180.0  1.06509  0.00   
  2  0    0    6    45.1420    53.4823    180.0   1.06464  0.00   
  2  0    10   3    2761.8336  3276.3246  0.0     1.06463  0.00   
  2  4    6    -6   29.4393    31.3322    -180.0  1.06282  0.00   
  2  6    6    -5   410.2379   434.3157   -0.0    1.06260  0.00   
  2  0    12   0    106.3979   112.6819   180.0   1.06244  0.00   
  2  4    -10  -1   1054.9776  1132.6677  180.0   1.06171  0.00   
  2  7    5    -2   4175.8964  4496.3914  -180.0  1.06153  0.00   
  2  0    2    -6   681.2577   748.1993   0.0     1.06104  0.00   
  2  5    -7   1    916.4291   969.1237   180.0   1.06052  0.00   
  2  1    -9   -4   1637.1616  1706.8793  -180.0  1.06015  0.00   
  2  2    -2   5    3087.3664  3313.4198  -180.0  1.05994  0.01   
  2  3    -9   -4   12.6963    13.6703    -180.0  1.05993  0.00   
  2  2    6    -6   247.6101   288.6216   -180.0  1.05938  0.00   
  2  0    12   -1   1067.4219  1340.4500  -0.0    1.05892  0.00   
  2  1    -7   -5   6.2929     7.5059     -180.0  1.05860  0.00   
  2  1    5    -6   39.9127    47.4061    -180.0  1.05858  0.00   
  2  2    10   2    1253.2663  1237.1699  -0.0    1.05797  0.00   
  2  3    7    3    12.7311    12.9031    -180.0  1.05758  0.00   
  2  7    3    -5   2083.0579  2239.1302  -180.0  1.05718  0.00   
  2  6    6    0    433.2552   461.7745   -0.0    1.05659  0.00   
  2  7    5    -4   2222.7751  2051.4003  0.0     1.05581  0.00   
  2  4    -10  -2   3205.0577  3145.7849  0.0     1.05450  0.00   
  2  5    7    1    38.1821    37.2884    180.0   1.05440  0.00   
  2  6    8    -3   9795.7243  8866.7538  -0.0    1.05196  0.01   
  2  3    -11  -1   287.3913   261.5320   -0.0    1.05193  0.00   
  2  5    -5   2    5342.5696  5387.0808  -180.0  1.05131  0.01   
  2  3    9    2    862.9496   862.2832   -0.0    1.05108  0.00   
  2  3    11   -3   697.3870   673.7850   180.0   1.05082  0.00   
  2  6    -6   0    518.5984   488.9045   -0.0    1.04978  0.00   
  2  6    8    -2   353.4278   331.3808   0.0     1.04899  0.00   
  2  3    11   0    439.2946   407.0557   -0.0    1.04881  0.00   
  2  3    -5   -6   1341.4814  1235.7557  -180.0  1.04872  0.00   
  2  4    10   0    66.9200    61.4161    -0.0    1.04771  0.00   
  2  5    -9   -2   2409.4682  2208.3085  -0.0    1.04729  0.00   
  2  5    9    -4   242.5564   228.7958   -180.0  1.04516  0.00   
  2  6    -2   -6   1398.0926  1293.5044  -0.0    1.04487  0.00   
  2  6    -4   1    3420.0068  3160.5795  -0.0    1.04485  0.00   
  2  3    -5   4    2719.3288  2301.6767  -0.0    1.04377  0.00   
  2  3    9    -5   2140.8719  1817.7670  180.0   1.04328  0.00   
  2  1    5    5    1861.6781  1623.2967  -0.0    1.04294  0.00   
  2  3    -11  0    1594.5279  1387.3612  0.0     1.04270  0.00   
  2  2    2    5    303.9364   264.3036   0.0     1.04269  0.00   
  2  5    -9   -1   73.5561    62.5557    0.0     1.04240  0.00   
  2  6    4    1    1214.6882  1021.8291  -0.0    1.04223  0.00   
  2  4    -10  0    610.2630   554.7785   -0.0    1.04034  0.00   
  2  2    12   -1   4174.3018  3828.0670  -180.0  1.03971  0.00   
  2  0    2    6    1599.4597  1492.8101  0.0     1.03949  0.00   
  2  7    -5   -3   3745.5270  3517.5593  180.0   1.03943  0.00   
  2  5    5    2    3980.1369  4324.4718  -180.0  1.03825  0.01   
  2  4    -8   2    271.1930   298.1823   -0.0    1.03802  0.00   
  2  6    4    -6   1136.6951  1251.2761  -180.0  1.03798  0.00   
  2  0    12   1    294.6931   335.8693   -0.0    1.03750  0.00   
  2  7    -5   -2   1230.9087  1492.9651  -180.0  1.03709  0.00   
  2  7    1    0    952.8698   1264.8986  -0.0    1.03656  0.00   
  2  1    -9   4    1.8565     2.8086     180.0   1.03594  0.00   
  2  1    11   2    1095.5154  1702.3367  180.0   1.03580  0.00   
  2  7    -1   0    1158.3636  1823.6465  -0.0    1.03529  0.00   
  2  4    10   -4   5.7160     9.1218     0.0     1.03486  0.00   
  2  3    -11  -2   814.0545   1522.0493  -180.0  1.03326  0.00   
  3  1    1    0    1334.1960  1271.9616  -0.0    3.25118  0.03   
  3  1    0    1    573.8927   492.3083   -0.0    2.48932  0.01   
  3  2    0    0    293.4264   149.3026   -0.0    2.29893  0.00   
  3  1    1    1    331.6865   374.9555   180.0   2.18908  0.01   
  3  2    1    0    137.0637   152.7665   0.0     2.05623  0.00   
  3  2    1    1    960.7703   880.2245   -0.0    1.68889  0.02   
  3  2    2    0    956.8227   1142.9561  -0.0    1.62559  0.01   
  3  0    0    2    1397.0015  1418.4370  -0.0    1.48040  0.00   
  3  3    1    0    375.2406   356.7420   -0.0    1.45397  0.00   
  3  2    2    1    29.8338    28.2349    180.0   1.42495  0.00   
  3  3    0    1    1273.6201  1055.2044  -0.0    1.36108  0.01   
  3  1    1    2    510.6420   541.7155   -0.0    1.34730  0.00   
  3  3    1    1    47.0334    32.7482    0.0     1.30510  0.00   
  3  3    2    0    16.6550    15.0214    180.0   1.27522  0.00   
  3  2    0    2    151.0387   145.3475   -0.0    1.24466  0.00   
  3  2    1    2    44.9276    42.1752    0.0     1.20142  0.00   
  3  3    2    1    142.6309   154.4876   -0.0    1.17121  0.00   
  3  4    0    0    513.4055   422.1172   -0.0    1.14947  0.00   
  3  4    1    0    94.2206    78.6710    180.0   1.11515  0.00   
  3  2    2    2    588.8972   562.7287   -0.0    1.09454  0.00   
  3  3    3    0    557.2875   592.2106   -0.0    1.08373  0.00   
  3  4    1    1    319.7452   271.7076   -0.0    1.04358  0.00   
  3  3    1    2    189.2126   220.8531   -0.0    1.03733  0.00   
  4  1    1    0    8901.7804  5230.9801  0.0     5.76584  0.01   
  4  1    1    -1   2315.8541  1404.6704  0.0     5.75322  0.00   
  4  0    0    2    11353.3689 6634.3195  0.0     5.70106  0.00   
  4  2    0    0    1177.2941  777.5840   180.0   5.30365  0.00   
  4  2    0    -2   15375.6028 11505.0663 0.0     5.26468  0.01   
  4  1    1    1    5400.3099  5911.9602  -180.0  4.69678  0.00   
  4  1    1    -2   415.8960   470.8719   -180.0  4.67639  0.00   
  4  1    1    2    1479.7888  1807.6343  -180.0  3.62818  0.00   
  4  1    1    -3   5874.3556  6211.2421  180.0   3.61251  0.00   
  4  0    2    0    8582.1911  1738.6637  180.0   3.43465  0.00   
  4  3    1    -1   2419.7228  1015.4506  -0.0    3.40613  0.00   
  4  3    1    -2   6152.3886  3188.3766  180.0   3.39833  0.00   
  4  0    2    1    4386.8050  5008.4817  -0.0    3.28869  0.00   
  4  2    0    2    10310.5845 11585.3666 -0.0    3.21816  0.00   
  4  2    0    -4   5047.4572  4995.9553  180.0   3.19207  0.00   
  4  3    1    0    2378.7213  2137.7205  0.0     3.14376  0.00   
  4  3    1    -3   2907.8642  2675.3550  180.0   3.12546  0.00   
  4  4    0    -2   89183.5889 80910.5503 180.0   2.98152  0.01   
  4  2    2    -1   86031.3825 75056.7102 -0.0    2.97625  0.02   
  4  0    2    2    811.7833   793.0397   0.0     2.94199  0.00   
  4  2    2    0    1049.8273  1809.9835  0.0     2.88292  0.00   
  4  2    2    -2   354.5790   529.5161   -0.0    2.87661  0.00   
  4  1    1    3    2084.3808  2484.3500  -0.0    2.86316  0.00   
  4  1    1    -4   5034.4975  5797.7013  -0.0    2.85237  0.00   
  4  0    0    4    8969.0157  10329.0263 -0.0    2.85053  0.00   
  4  3    1    1    3533.1388  3753.2275  -180.0  2.75709  0.00   
  4  3    1    -4   2801.6188  3262.1954  -0.0    2.73656  0.00   
  4  4    0    0    75454.7838 71041.9911 0.0     2.65183  0.01   
  4  2    2    1    147196.8728 133022.1773 0.0     2.64322  0.03   
  4  2    2    -3   74514.0922 66277.1922 -180.0  2.63352  0.01   
  4  4    0    -4   158893.4581 140508.8148 180.0   2.63234  0.01   
  4  0    2    3    18236.6407 14181.7572 180.0   2.54828  0.00   
  4  3    1    2    10014.4897 9772.1059  -180.0  2.37485  0.00   
  4  3    1    -5   6204.5627  5858.2101  -0.0    2.35649  0.00   
  4  2    2    2    161.6583   143.8182   -180.0  2.34839  0.00   
  4  2    2    -4   1012.3875  881.4346   180.0   2.33820  0.00   
  4  1    1    4    3638.5725  2963.5205  -0.0    2.33515  0.00   
  4  1    1    -5   461.4799   299.5633   -0.0    2.32762  0.00   
  4  4    2    -2   1693.9113  1408.0652  -0.0    2.25154  0.00   
  4  5    1    -2   2468.8533  2123.3090  180.0   2.24419  0.00   
  4  5    1    -3   601.5468   539.1542   180.0   2.24047  0.00   
  4  1    3    0    57.2455    52.5027    0.0     2.23821  0.00   
  4  1    3    -1   4533.0633  4186.2462  -0.0    2.23747  0.00   
  4  4    2    -1   899.5071   918.5298   0.0     2.21174  0.00   
  4  4    2    -3   12043.4937 13298.4938 -0.0    2.20604  0.00   
  4  0    2    4    824.5510   966.9500   180.0   2.19350  0.00   
  4  5    1    -1   10015.9840 11520.4080 -0.0    2.16535  0.00   
  4  1    3    1    1007.7397  1032.3941  -0.0    2.15732  0.00   
  4  1    3    -2   11109.3106 10975.5516 0.0     2.15533  0.00   
  4  5    1    -4   718.0625   709.7605   -180.0  2.15536  0.00   
  4  2    0    4    1698.6268  1630.7411  0.0     2.13639  0.00   
  4  2    0    -6   7105.4566  7201.1177  0.0     2.12363  0.00   
  4  4    2    0    491.4653   728.5144   -180.0  2.09901  0.00   
  4  4    2    -4   366.4721   548.6325   -180.0  2.08931  0.00   
  4  4    0    2    272101.4556 285741.4893 180.0   2.06969  0.01   
  4  2    2    3    283593.4331 292787.7239 0.0     2.06326  0.03   
  4  2    2    -5   261055.1180 297019.9126 0.0     2.05405  0.03   
  4  4    0    -6   259643.2256 302016.1855 -180.0  2.05120  0.01   
  4  3    1    3    906.9078   1081.1190  -180.0  2.04788  0.00   
  4  3    1    -6   100.2043   154.6340   -0.0    2.03274  0.00   
  4  5    1    0    487.7035   771.0005   180.0   2.02700  0.00   
  4  1    3    2    9532.4932  14027.7789 -0.0    2.01823  0.00   
  4  1    3    -3   877.5958   1239.3116  -0.0    2.01552  0.00   
  4  5    1    -5   10294.4162 14151.2165 -0.0    2.01339  0.00   
  4  3    3    -1   6270.5844  7028.4965  -0.0    1.97746  0.00   
  4  3    3    -2   168.2668   188.2835   0.0     1.97593  0.00   
  4  1    1    5    4704.0115  4612.1293  180.0   1.96050  0.00   
  4  6    0    -2   988.5318   970.6743   180.0   1.96113  0.00   
  4  1    1    -6   1454.7640  1560.3950  -0.0    1.95505  0.00   
  4  6    0    -4   16159.2833 17257.5959 -180.0  1.95518  0.00   
  4  4    2    1    16682.5780 20965.9734 -0.0    1.94293  0.00   
  4  4    2    -5   65.1600    70.9153    180.0   1.93141  0.00   
  4  3    3    0    9089.5197  9843.5896  180.0   1.92195  0.00   
  4  3    3    -3   2526.4448  2771.1302  -0.0    1.91774  0.00   
  4  0    0    6    1602.4146  1705.1365  -0.0    1.90035  0.00   
  4  0    2    5    85.5763    90.1372    -180.0  1.89981  0.00   
  4  5    1    1    2408.6767  2501.1033  -180.0  1.86056  0.00   
  4  1    3    3    2945.3718  3425.4494  0.0     1.85210  0.00   
  4  1    3    -4   422.3063   509.1035   -180.0  1.84917  0.00   
  4  5    1    -6   2641.8126  2896.6648  -180.0  1.84586  0.00   
  4  3    3    1    3691.9521  3298.1879  -0.0    1.82244  0.00   
  4  3    3    -4   15622.5130 15083.2702 -180.0  1.81647  0.00   
  4  2    2    4    2020.2816  2004.7601  180.0   1.81409  0.00   
  4  2    2    -6   106.1499   110.8462   -0.0    1.80626  0.00   
  4  3    1    4    1090.1152  1170.9069  -0.0    1.78183  0.00   
  4  4    2    2    734.4924   570.0027   -0.0    1.77271  0.00   
  4  3    1    -7   1145.4003  720.6469   -180.0  1.76963  0.00   
  4  6    0    0    60810.7365 33117.2582 180.0   1.76788  0.00   
  4  4    2    -6   3809.2767  1198.1600  -0.0    1.76106  0.00   
  4  6    0    -6   5.6554     2.0510     0.0     1.75489  0.00   
  4  6    2    -3   419846.4104 370038.4229 -180.0  1.72037  0.03   
  4  0    4    0    389637.2899 349197.4003 -180.0  1.71733  0.01   
  4  6    2    -2   572.2204   389.6517   -0.0    1.70307  0.00   
  4  6    2    -4   2259.8535  1559.8102  180.0   1.69917  0.00   
  4  0    4    1    4743.8186  3261.1281  -0.0    1.69817  0.00   
  4  3    3    2    5243.3467  3601.8680  -0.0    1.69798  0.00   
  4  3    3    -5   13582.3751 10536.8117 0.0     1.69123  0.00   
  4  5    1    2    3266.2867  2567.1386  -180.0  1.69091  0.00   
  4  1    1    6    877.6322   741.7350   -0.0    1.68468  0.00   
  4  1    3    4    54.6404    44.9703    -0.0    1.68329  0.00   
  4  1    1    -7   16038.6048 12420.3292 -180.0  1.68059  0.00   
  4  1    3    -5   6063.4900  4681.6764  0.0     1.68046  0.00   
  4  5    1    -7   368.1094   265.7581   -180.0  1.67673  0.00   
  4  0    2    6    1077.5844  1003.5888  0.0     1.66280  0.00   
  4  2    4    -1   2937.4525  2846.0747  180.0   1.65025  0.00   
  4  6    2    -1   893.1706   865.8969   -180.0  1.65056  0.00   
  4  7    1    -3   36.6213    35.4867    180.0   1.65033  0.00   
  4  5    3    -2   347.8877   336.9162   -180.0  1.64825  0.00   
  4  7    1    -4   575.6921   557.5403   -0.0    1.64826  0.00   
  4  5    3    -3   1278.2257  1233.5025  -180.0  1.64677  0.00   
  4  0    4    2    634.2501   612.1127   -180.0  1.64434  0.00   
  4  6    2    -5   520.7166   505.2539   -180.0  1.64348  0.00   
  4  2    4    0    700.9425   754.1348   -0.0    1.63381  0.00   
  4  2    4    -2   4148.0449  4465.8494  180.0   1.63266  0.00   
  4  7    1    -2   3283.4949  3571.4802  180.0   1.61877  0.00   
  4  5    3    -1   927.4004   967.1505   0.0     1.61624  0.00   
  4  7    1    -5   942.5880   916.8984   -0.0    1.61292  0.00   
  4  5    3    -4   4032.7979  3836.8577  -180.0  1.61207  0.00   
  4  4    0    4    71771.0133 64364.2002 180.0   1.60908  0.00   
  4  4    2    3    31.1188    27.4398    180.0   1.60765  0.00   
  4  2    2    5    43884.8411 37127.6016 -180.0  1.60496  0.00   
  4  2    2    -7   94794.3405 66511.2896 0.0     1.59845  0.01   
  4  4    2    -7   3860.7317  2580.8493  -0.0    1.59679  0.00   
  4  4    0    -8   56267.4239 36927.3328 0.0     1.59604  0.00   
  4  2    4    1    2223.6817  1926.4611  0.0     1.58623  0.00   
  4  2    4    -3   2005.5685  1878.0675  0.0     1.58413  0.00   
  4  2    0    6    32451.0384 28885.1715 -0.0    1.57490  0.00   
  4  6    2    0    345.5868   317.4281   -0.0    1.57188  0.00   
  4  2    0    -8   4913.3916  4971.2983  -180.0  1.56773  0.00   
  4  3    1    5    1717.5987  1737.9254  180.0   1.56773  0.00   
  4  3    3    3    473.6775   485.0009   0.0     1.56559  0.00   
  4  0    4    3    2848.1001  2917.1059  -0.0    1.56499  0.00   
  4  6    2    -6   1216.3660  1247.1099  -180.0  1.56273  0.00   
  4  3    3    -6   1445.6006  1492.8885  -180.0  1.55880  0.00   
  4  3    1    -8   1809.7244  1857.3102  0.0     1.55790  0.00   
  4  7    1    -1   1976.6180  2042.4001  -0.0    1.55896  0.00   
  4  5    3    0    3764.2581  3764.8648  180.0   1.55620  0.00   
  4  7    1    -6   4128.4910  3784.2912  -180.0  1.55028  0.00   
  4  5    3    -5   1534.7364  1407.6591  0.0     1.55002  0.00   
  4  5    1    3    1120.2479  786.8987   0.0     1.53211  0.00   
  4  1    3    5    10.1177    7.3898     -180.0  1.52550  0.00   
  4  1    3    -6   1669.5493  1155.7827  0.0     1.52293  0.00   
  4  5    1    -8   7.8343     5.3759     0.0     1.51922  0.00   
  4  2    4    2    5831.1410  4259.2701  180.0   1.51510  0.00   
  4  2    4    -4   3172.0352  2489.5300  -0.0    1.51235  0.00   
  4  6    0    2    9313.4141  8929.2480  -180.0  1.50509  0.00   
  4  6    0    -8   4563.8228  4381.9848  -180.0  1.49176  0.00   
  4  8    0    -4   21170.0301 20096.2166 0.0     1.49076  0.00   
  4  4    4    -2   21979.6561 20517.7233 -0.0    1.48812  0.00   
  4  7    1    0    550.4952   522.1602   0.0     1.47975  0.00   
  4  6    2    1    554.0119   505.4373   180.0   1.47800  0.00   
  4  5    3    1    1663.1476  1470.7859  180.0   1.47697  0.00   
  4  4    4    -1   207.2902   180.6208   180.0   1.47646  0.00   
  4  1    1    7    10982.3968 9073.7519  -0.0    1.47458  0.00   
  4  4    4    -3   2010.5814  1670.1267  180.0   1.47476  0.00   
  4  1    1    -8   9496.5506  7391.2827  0.0     1.47142  0.00   
  4  0    2    7    3191.6584  2499.6018  180.0   1.47175  0.00   
  4  0    4    4    756.0358   585.1247   180.0   1.47100  0.00   
  4  5    3    -6   0.2318     0.1795     -180.0  1.46958  0.00   
  4  7    1    -7   299.0160   231.8398   -180.0  1.46938  0.00   
  4  6    2    -7   1373.4839  1079.4025  180.0   1.46787  0.00   
  4  4    2    4    338.2100   309.0628   -180.0  1.45711  0.00   
  4  4    2    -8   307.7954   302.4845   -180.0  1.44740  0.00   
  4  8    0    -2   53427.9027 52301.5540 0.0     1.44545  0.00   
  4  4    4    0    42921.7105 40431.8829 -180.0  1.44146  0.00   
  4  8    0    -6   43706.7771 39499.2643 -180.0  1.43911  0.00   
  4  4    4    -4   60928.1627 54152.0299 0.0     1.43831  0.00   
  4  3    3    4    5353.0591  4620.7657  -180.0  1.43665  0.00   
  4  2    2    6    0.9690     0.8056     -180.0  1.43158  0.00   
  4  3    3    -7   1716.8497  1448.7970  0.0     1.43023  0.00   
  4  2    4    3    3187.6185  2700.7215  180.0   1.42973  0.00   
  4  2    2    -8   1989.0658  1819.8832  -0.0    1.42619  0.00   
  4  2    4    -5   1840.3395  1673.3904  180.0   1.42665  0.00   
  4  0    0    8    289630.4012 266539.2379 -0.0    1.42526  0.01   
  4  3    1    6    1178.9703  937.8761   180.0   1.39460  0.00   
  4  5    1    4    846.0027   766.4026   0.0     1.38990  0.00   
  4  7    1    1    56.0186    50.2105    -180.0  1.39036  0.00   
  4  3    1    -9   682.7487   707.0497   -0.0    1.38661  0.00   
  4  4    4    1    3668.2072  3625.7059  -0.0    1.38781  0.00   
  4  5    3    2    445.8577   442.9769   -180.0  1.38770  0.00   
  4  1    3    6    2862.5623  3149.1806  0.0     1.38425  0.00   
  4  4    4    -5   1091.0110  1224.9425  0.0     1.38359  0.00   
  4  1    3    -7   421.1838   485.7509   -180.0  1.38198  0.00   
  4  5    3    -7   898.8470   1075.5006  180.0   1.37983  0.00   
  4  7    1    -8   190.8088   231.2862   0.0     1.37932  0.00   
  4  5    1    -9   2565.7551  3159.9602  -0.0    1.37851  0.00   
  4  6    2    2    207.5878   255.5312   -180.0  1.37854  0.00   
  4  0    4    5    323.2811   361.2702   -180.0  1.37183  0.00   
  4  6    2    -8   3.5837     2.8619     0.0     1.36828  0.00   
  4  8    2    -4   979.5381   738.9032   180.0   1.36751  0.00   
  4  7    3    -3   4402.7365  3199.1281  -180.0  1.36501  0.00   
  4  7    3    -4   614.0930   462.5993   -180.0  1.36383  0.00   
  4  1    5    0    5492.0879  4377.5663  -180.0  1.36248  0.00   
  4  1    5    -1   71.7019    57.4866    -0.0    1.36231  0.00   
  4  8    2    -3   2287.8677  1922.5602  180.0   1.35910  0.00   
  4  8    2    -5   16188.3504 14150.5569 180.0   1.35646  0.00   
  4  7    3    -2   6700.4195  6974.2207  0.0     1.34698  0.00   
  4  1    5    1    7073.1475  7447.5757  0.0     1.34359  0.00   
  4  7    3    -5   2271.3569  2391.3241  180.0   1.34361  0.00   
  4  1    5    -2   2666.5087  2805.7617  180.0   1.34311  0.00   
  4  2    4    4    244.1891   204.8439   -180.0  1.33849  0.00   
  4  2    4    -6   5315.8777  4277.5018  180.0   1.33534  0.00   
  4  8    2    -2   209.6330   192.2543   0.0     1.33228  0.00   
  4  8    2    -6   106.7389   116.6868   0.0     1.32731  0.00   
  4  8    0    0    115156.4622 126661.5899 0.0     1.32591  0.00   
  4  4    2    5    11589.4105 12808.5293 0.0     1.32400  0.00   
  4  4    4    2    103063.5033 113941.9059 0.0     1.32161  0.00   
  4  0    2    8    328.3465   368.2075   180.0   1.31642  0.00   
  4  4    4    -6   107083.9061 120729.4823 0.0     1.31676  0.00   
  4  3    3    5    1099.7247  1245.5389  -0.0    1.31715  0.00   
  4  4    2    -9   5012.1830  5522.7067  180.0   1.31550  0.00   
  4  8    0    -8   124620.7451 139112.4286 -0.0    1.31617  0.00   
  4  3    3    -8   7374.0095  7098.7737  180.0   1.31130  0.00   
  4  7    3    -1   1044.0315  1032.5927  180.0   1.31193  0.00   
  4  1    1    8    173.2706   157.0013   180.0   1.30987  0.00   
  4  1    1    -9   871.1902   714.9877   180.0   1.30735  0.00   
  4  1    5    2    2098.0356  1741.0921  180.0   1.30791  0.00   
  4  1    5    -3   8976.8069  7332.3806  -0.0    1.30718  0.00   
  4  7    3    -6   9393.1460  7542.3359  -0.0    1.30675  0.00   
  4  6    4    -3   3842.5896  2359.2813  -0.0    1.29949  0.00   
  4  9    1    -4   1370.0050  840.7626   0.0     1.29967  0.00   
  4  9    1    -5   411.5297   256.7371   0.0     1.29837  0.00   
  4  7    1    2    6354.8197  3971.2947  -180.0  1.29827  0.00   
  4  3    5    -1   986.2570   623.9480   0.0     1.29662  0.00   
  4  3    5    -2   3456.8585  2195.2006  -0.0    1.29619  0.00   
  4  5    3    3    525.9553   335.5374   180.0   1.29581  0.00   
  4  6    4    -2   37.7622    25.6459    0.0     1.29198  0.00   
  4  4    0    6    24495.8393 18445.1890 180.0   1.29041  0.00   
  4  6    4    -4   9397.8591  7147.8738  -0.0    1.29028  0.00   
  4  8    2    -1   11605.2924 8919.4141  180.0   1.29014  0.00   
  4  5    3    -8   4023.8939  3485.2815  180.0   1.28798  0.00   
  4  7    1    -9   150.4702   133.1816   180.0   1.28729  0.00   
  4  2    2    7    18436.8806 16121.3989 -0.0    1.28772  0.00   
  4  2    2    -9   20348.2776 19749.4871 0.0     1.28323  0.00   
  4  8    2    -7   442.7558   429.3576   -180.0  1.28339  0.00   
  4  9    1    -3   5801.1991  5505.8053  180.0   1.28437  0.00   
  4  4    0    -10  21281.4361 20626.8832 -180.0  1.28142  0.00   
  4  3    5    0    743.9925   723.0322   -0.0    1.28059  0.00   
  4  9    1    -6   191.8088   186.4033   -0.0    1.28061  0.00   
  4  6    2    3    0.3914     0.3803     180.0   1.28034  0.00   
  4  3    5    -3   6264.3295  6057.1432  -0.0    1.27934  0.00   
  4  0    4    6    137.1936   118.7790   180.0   1.27414  0.00   
  4  6    2    -9   522.1614   464.9998   180.0   1.27048  0.00   
  4  6    4    -1   464.9381   482.3156   -180.0  1.26861  0.00   
  4  6    4    -5   544.6456   582.1506   -180.0  1.26538  0.00   
  4  5    1    5    4323.3349  4608.9316  180.0   1.26524  0.00   
  4  6    0    4    6781.5899  7257.1579  180.0   1.26546  0.00   
  4  7    3    0    792.1173   802.9980   180.0   1.26367  0.00   
  4  1    3    7    8566.8731  8422.3689  -0.0    1.26045  0.00   
  4  1    5    3    37.0440    35.3555    180.0   1.25929  0.00   
  4  1    3    -8   3285.5328  3096.4805  180.0   1.25847  0.00   
  4  1    5    -4   3305.2546  3109.1160  180.0   1.25836  0.00   
  4  7    3    -7   2629.3510  2422.5128  180.0   1.25719  0.00   
  4  5    1    -10  7701.4415  7040.6080  -180.0  1.25533  0.00   
  4  6    0    -10  130.0901   117.7995   180.0   1.25436  0.00   
  4  3    1    7    1818.2242  1611.9052  -0.0    1.25310  0.00   
  4  9    1    -2   400.6261   361.7381   0.0     1.25413  0.00   
  4  3    5    1    10017.1110 8364.6882  0.0     1.24984  0.00   
  4  4    4    3    19.5158    16.4610    0.0     1.24881  0.00   
  4  9    1    -7   10158.8601 8727.7224  -180.0  1.24831  0.00   
  4  3    5    -4   1249.7928  1094.9028  -0.0    1.24791  0.00   
  4  3    1    -10  3199.8515  2986.1989  180.0   1.24653  0.00   
  4  2    4    5    1291.1252  1152.6107  0.0     1.24755  0.00   
  4  2    4    -7   828.1319   791.7891   0.0     1.24448  0.00   
  4  4    4    -7   6817.9210  6546.9764  -0.0    1.24370  0.00   
  4  2    0    8    28.5082    27.6681    -0.0    1.24151  0.00   
  4  2    0    -10  2141.4729  2004.2607  180.0   1.23699  0.00   
  4  8    2    0    784.1793   732.5347   180.0   1.23694  0.00   
  4  6    4    0    15016.5044 14164.7168 -0.0    1.23182  0.00   
  4  8    2    -8   599.2056   627.3611   180.0   1.22902  0.00   
  4  6    4    -6   126.0499   129.7550   -180.0  1.22740  0.00   
  4  9    1    -1   3093.1624  2737.0310  -0.0    1.21201  0.00   
  4  3    3    6    945.7147   849.4249   0.0     1.20939  0.00   
  4  4    2    6    457.4657   411.6959   -0.0    1.20797  0.00   
  4  7    1    3    81.5159    73.2966    180.0   1.20853  0.00   
  4  3    5    2    4172.4957  3752.2007  0.0     1.20744  0.00   
  4  5    3    4    8461.7501  7534.7350  -180.0  1.20632  0.00   
  4  7    3    1    3065.2228  2738.1132  180.0   1.20663  0.00   
  4  3    5    -5   55.0455    48.9057    180.0   1.20500  0.00   
  4  3    3    -9   1052.0110  945.1661   -0.0    1.20417  0.00   
  4  9    1    -8   2600.7183  2320.3991  0.0     1.20467  0.00   
  4  1    5    4    4288.7581  3946.6484  180.0   1.20212  0.00   
  4  4    2    -10  168.9483   165.4794   -0.0    1.20059  0.00   
  4  1    5    -5   686.9334   658.1130   0.0     1.20109  0.00   
  4  7    3    -8   5.3040     5.4369     0.0     1.19939  0.00   
  4  5    3    -9   288.9057   300.8548   180.0   1.19886  0.00   
  4  7    1    -10  7804.4340  8291.7393  -180.0  1.19807  0.00   
  4  0    2    9    341.0630   269.4602   -0.0    1.18862  0.00   
  4  5    5    -2   3921.1970  3033.1047  -0.0    1.18916  0.00   
  4  5    5    -3   0.1281     0.1013     -0.0    1.18860  0.00   
  4  6    2    4    316.1101   267.9123   180.0   1.18743  0.00   
  4  10   0    -4   7908.7935  6791.4438  0.0     1.18724  0.00   
  4  10   0    -6   11645.4891 11083.9325 0.0     1.18504  0.00   
  4  6    4    1    1388.7900  1321.5609  0.0     1.18505  0.00   
  4  0    4    7    288.3496   286.3109   180.0   1.18182  0.00   
  4  6    4    -7   1752.8757  1787.8415  0.0     1.17981  0.00   
  4  6    2    -10  2.1270     2.2339     -0.0    1.17825  0.00   
  4  1    1    9    115.4029   122.6215   -0.0    1.17757  0.00   
  4  8    0    2    29628.1664 31208.9425 180.0   1.17807  0.00   
  4  5    5    -1   6815.5795  7333.2479  -180.0  1.17697  0.00   
  4  1    1    -10  691.5487   762.8322   180.0   1.17552  0.00   
  4  8    2    1    5431.9286  5829.5691  -180.0  1.17708  0.00   
  4  5    5    -4   5046.5579  5571.4326  -0.0    1.17536  0.00   
  4  4    4    4    30603.4596 33801.2648 0.0     1.17420  0.00   
  4  4    4    -8   28967.0942 28612.5301 -180.0  1.16910  0.00   
  4  8    2    -9   8559.4840  8411.0748  180.0   1.16856  0.00   
  4  8    0    -10  39027.0032 38238.0217 0.0     1.16784  0.00   
  4  2    2    8    102.3545   100.3650   0.0     1.16757  0.00   
  4  2    2    -10  559.6885   559.3630   -0.0    1.16381  0.00   
  4  2    4    6    16187.5767 13793.8077 180.0   1.16072  0.00   
  4  9    1    0    199.0621   175.9750   180.0   1.16162  0.00   
  4  2    4    -8   2824.2114  2418.4289  0.0     1.15783  0.00   
  4  3    5    3    3553.5113  3138.9165  0.0     1.15697  0.00   
  4  5    1    6    57.0628    50.4393    0.0     1.15695  0.00   
  4  3    5    -6   56.1601    51.9835    -0.0    1.15422  0.00   
  4  9    1    -9   612.8339   565.3148   180.0   1.15332  0.00   
  4  1    3    8    3008.7507  2761.9705  0.0     1.15288  0.00   
  4  5    5    0    7249.3341  6677.8488  -0.0    1.15317  0.00   
  4  1    3    -9   1.4814     1.3309     -0.0    1.15116  0.00   
  4  5    5    -5   9562.4964  8524.5720  -180.0  1.15064  0.00   
  4  5    1    -11  1672.5476  1512.6930  0.0     1.14836  0.00   
  4  9    3    -4   440.7034   426.9046   0.0     1.14591  0.00   
  4  0    6    0    2512.6088  2617.0231  -0.0    1.14488  0.00   
  4  9    3    -5   62.6914    64.8810    -0.0    1.14502  0.00   
  4  7    3    2    4718.3733  4899.9757  -0.0    1.14495  0.00   
  4  0    0    10   372.6139   423.7872   -0.0    1.14021  0.00   
  4  1    5    5    4404.1931  5052.6414  -0.0    1.14051  0.00   
  4  10   0    -2   13883.0153 15977.0108 0.0     1.14083  0.00   
  4  1    5    -6   4816.4067  5316.8792  180.0   1.13943  0.00   
  4  0    6    1    1501.4347  1652.6802  180.0   1.13916  0.00   
  4  7    3    -9   4265.2313  4662.3484  180.0   1.13739  0.00   
  4  3    1    8    60.5148    68.5290    180.0   1.13600  0.00   
  4  10   0    -8   1234.0975  1446.9812  0.0     1.13500  0.00   
  4  9    3    -3   1226.1904  1425.8009  -180.0  1.13538  0.00   
  4  9    3    -6   1601.7970  1854.9560  -0.0    1.13278  0.00   
  4  3    1    -11  26.0510    30.9463    0.0     1.13052  0.00   
  4  6    4    2    2466.0310  2828.6870  0.0     1.13190  0.00   
  4  6    4    -8   1857.5445  2098.6789  -0.0    1.12620  0.00   
  4  10   2    -5   5436.2243  6260.3145  0.0     1.12662  0.00   
  4  8    4    -4   3779.2891  4163.4508  -180.0  1.12577  0.00   
  4  2    6    -1   3482.1034  3576.1516  180.0   1.12435  0.00   
  4  7    1    4    4830.6288  4923.6613  -0.0    1.12407  0.00   
  4  0    6    2    1365.2966  1380.1016  -180.0  1.12247  0.00   
  4  5    3    5    1957.1560  1969.9637  -180.0  1.12210  0.00   
  4  10   2    -4   8.9927     9.0506     180.0   1.12210  0.00   
  4  8    4    -3   3401.0442  3322.0045  -180.0  1.12107  0.00   
  4  10   2    -6   172.8767   172.4285   180.0   1.12024  0.00   
  4  5    5    1    707.4841   712.3459   0.0     1.11980  0.00   
  4  8    4    -5   1023.6725  1031.7594  180.0   1.11958  0.00   
  4  2    6    0    5287.4183  5323.9761  180.0   1.11911  0.00   
  4  2    6    -2   984.9688   994.6994   180.0   1.11874  0.00   
  4  5    5    -6   2608.4208  2507.7650  0.0     1.11656  0.00   
  4  5    3    -10  1858.7907  1595.3866  -0.0    1.11517  0.00   
  4  7    1    -11  2546.0356  2080.5242  180.0   1.11435  0.00   
  4  3    3    7    9207.9764  7162.2968  0.0     1.11361  0.00   
  4  9    3    -2   2473.7398  2019.0786  0.0     1.11433  0.00   
  4  8    2    2    147.6833   120.6468   0.0     1.11435  0.00   
  4  9    3    -7   2148.9615  1750.0554  -180.0  1.11024  0.00   
  4  3    3    -10  310.0217   264.2393   -0.0    1.10899  0.00   
  4  4    2    7    10566.5860 9262.0651  0.0     1.10733  0.00   
  4  8    2    -10  40.6464    36.4788    0.0     1.10568  0.00   
  4  10   2    -3   39907.6176 35134.6049 -180.0  1.10704  0.00   
  4  9    1    1    4275.0763  3804.5571  -180.0  1.10646  0.00   
  4  8    4    -2   32753.1084 29367.7986 -180.0  1.10587  0.00   
  4  2    6    1    30154.8437 27657.2710 -180.0  1.10346  0.00   
  4  10   2    -7   38105.7908 34945.5796 0.0     1.10347  0.00   
  4  8    4    -6   32764.0487 30145.0352 0.0     1.10302  0.00   
  4  2    6    -3   32468.4049 29932.7872 0.0     1.10275  0.00   
  4  4    2    -11  2378.4464  2171.7260  -0.0    1.10093  0.00   
  4  3    5    4    76.3996    70.5308    0.0     1.10191  0.00   
  4  6    2    5    143295.7929 132118.4929 -180.0  1.10176  0.01   
  4  4    4    5    2949.3019  2698.2919  180.0   1.10112  0.00   
  4  3    5    -7   3235.7019  2940.6878  0.0     1.09901  0.00   
  4  9    1    -10  302.9170   279.5570   0.0     1.09771  0.00   
  4  0    4    8    141171.4401 133943.8055 -180.0  1.09675  0.01   
  4  4    4    -9   140.1937   134.0820   0.0     1.09622  0.00   
  4  0    6    3    3561.1558  3405.7446  -0.0    1.09623  0.00   
  4  6    2    -11  169050.6587 149682.1479 -180.0  1.09337  0.01   
  4  9    3    -1   1163.5215  1114.3484  0.0     1.08447  0.00   
  4  0    2    10   120.0551   133.7299   0.0     1.08214  0.00   
  4  10   2    -2   817.0129   879.0255   -0.0    1.08267  0.00   
  4  7    3    3    5336.3436  5994.9982  180.0   1.08198  0.00   
  4  8    4    -1   5.7194     6.5236     0.0     1.08141  0.00   
  4  2    4    7    122.0853   143.6472   180.0   1.07999  0.00   
  4  9    3    -8   13.8018    16.9908    180.0   1.07920  0.00   
  4  5    5    2    4349.0567  5313.7515  0.0     1.07936  0.00   
  4  2    6    2    383.4858   479.5437   0.0     1.07866  0.00   
  4  2    4    -9   1001.4871  1303.4737  -180.0  1.07733  0.00   
  4  1    5    6    5903.8848  7502.3719  180.0   1.07773  0.00   
  4  2    6    -4   2480.6502  3161.5489  -0.0    1.07767  0.00   
  4  10   2    -8   236.6520   301.4058   0.0     1.07768  0.00   
  4  8    4    -7   685.1252   885.6925   -0.0    1.07743  0.00   
  4  1    5    -7   8101.0029  11199.6750 0.0     1.07666  0.00   
  4  5    5    -7   11.3717    16.4800    0.0     1.07564  0.00   
  4  6    4    3    1048.5957  1519.6083  -180.0  1.07562  0.00   
  4  7    3    -10  8612.0953  12260.3533 0.0     1.07445  0.00   
  4  6    0    6    625.8370   878.8977   180.0   1.07272  0.00   
  4  6    4    -9   617.0028   817.6472   -180.0  1.06975  0.00   
  4  1    1    10   2020.0582  2598.9786  -180.0  1.06913  0.00   
  4  11   1    -5   117.0977   156.8616   180.0   1.07020  0.00   
  4  11   1    -6   4.3628     5.6711     -180.0  1.06931  0.00   
  4  4    6    -2   1975.7405  2494.2659  -180.0  1.06880  0.00   
  4  1    1    -11  34.4641    42.2046    0.0     1.06744  0.00   
  4  7    5    -3   1065.2954  1332.0657  -180.0  1.06857  0.00   
  4  4    0    8    18978.0990 23529.7854 -0.0    1.06820  0.00   
  4  7    5    -4   136.3562   168.7354   180.0   1.06801  0.00   
  4  2    2    9    20763.0563 24380.3803 -0.0    1.06635  0.00   
  4  6    0    -12  2554.1421  2929.7469  -180.0  1.06402  0.00   
  4  4    6    -1   1.7626     2.0438     -0.0    1.06445  0.00   
  4  2    2    -11  18916.8430 21004.2825 -180.0  1.06316  0.00   
  4  4    6    -3   2486.6507  2831.4970  180.0   1.06381  0.00   
  4  4    0    -12  26000.5422 28258.1165 -180.0  1.06181  0.00   
  4  5    1    7    2948.6836  3263.4211  0.0     1.06306  0.00   
  4  0    6    4    1536.1092  1675.3512  0.0     1.06240  0.00   
  4  11   1    -4   4701.9103  5109.6716  0.0     1.06176  0.00   
  4  1    3    9    1462.3517  1610.8804  0.0     1.05959  0.00   
  4  10   0    0    755.0686   818.6871   0.0     1.06073  0.00   
  4  7    5    -2   1.5029     1.6444     -0.0    1.05986  0.00   
  4  11   1    -7   59.5744    66.0173    -180.0  1.05916  0.00   
  4  1    3    -10  2217.1023  2357.5321  0.0     1.05810  0.00   
  4  7    5    -5   3633.3939  3887.5199  -180.0  1.05821  0.00   
  4  5    1    -12  2148.1893  2093.0629  -180.0  1.05561  0.00   
  4  10   0    -10  5001.8794  4647.5795  0.0     1.05294  0.00   
  4  4    6    0    1670.3477  1594.2503  0.0     1.05111  0.00   
  4  8    2    3    23814.1835 22550.5447 180.0   1.05162  0.00   
  4  10   2    -1   60768.8328 57925.1992 0.0     1.05081  0.00   
  4  4    6    -4   1240.6329  1172.5845  0.0     1.04988  0.00   
  4  8    4    0    65941.0658 62159.8536 -180.0  1.04950  0.00   
  4  9    1    2    140.5690   132.4732   -0.0    1.04947  0.00   
  4  9    3    0    2543.3858  2356.5625  0.0     1.04792  0.00   
  4  2    6    3    60346.0865 55953.1978 -180.0  1.04653  0.00   
  4  7    1    5    1102.7280  1023.5807  0.0     1.04623  0.00   
  4  2    6    -5   60844.8669 56260.1373 -180.0  1.04532  0.00   
  4  3    5    5    3960.8946  3649.5277  -0.0    1.04514  0.00   
  4  10   2    -9   73767.5668 67209.1538 0.0     1.04473  0.00   
  4  8    4    -8   74328.3223 67545.8582 -180.0  1.04465  0.00   
  4  5    3    6    1549.0514  1400.2751  -180.0  1.04449  0.00   
  4  8    2    -11  5.5092     4.8524     0.0     1.04312  0.00   
  4  11   1    -3   30.1242    27.3651    180.0   1.04464  0.00   
  4  3    5    -8   435.1391   382.4968   -0.0    1.04221  0.00   
  4  7    5    -1   5296.6754  4658.2850  -180.0  1.04253  0.00   
  4  9    3    -9   559.1026   492.8769   -180.0  1.04182  0.00   
  4  9    1    -11  5388.1953  4934.4777  180.0   1.04066  0.00   
  4  11   1    -8   5788.4441  5328.4278  0.0     1.04053  0.00   
  4  7    5    -6   21.7941    20.5779    180.0   1.03992  0.00   
  4  5    3    -11  154.9534   166.7382   -0.0    1.03815  0.00   
  4  7    1    -12  487.4535   563.7093   -180.0  1.03735  0.00   
  4  3    1    9    893.5204   983.6862   -180.0  1.03788  0.00   
_reflns_number_total  1184
_reflns_d_resolution_low    6.388
_reflns_d_resolution_high   1.033

# POWDER DATA TABLE
_pd_meas_2theta_range_min  10.01313
_pd_meas_2theta_range_max  119.99238
_pd_meas_2theta_range_inc  0.02626
_pd_proc_2theta_range_min  9.98829
_pd_proc_2theta_range_max  119.96754
_pd_proc_2theta_range_inc  0.02626
_pd_proc_number_of_points  4189

loop_
   _pd_meas_intensity_total
   _pd_calc_intensity_total
   _pd_proc_intensity_bkg_calc
   _pd_proc_ls_weight
  2703         0            0           0         
  2678         0            0           0         
  2659         0            0           0         
  2758         0            0           0         
  2748         0            0           0         
  2641         0            0           0         
  2689         0            0           0         
  2578         0            0           0         
  2670         0            0           0         
  2692         0            0           0         
  2616         0            0           0         
  2558         0            0           0         
  2644         0            0           0         
  2644         0            0           0         
  2656         0            0           0         
  2709         0            0           0         
  2677         0            0           0         
  2614         0            0           0         
  2500         0            0           0         
  2625         0            0           0         
  2618         0            0           0         
  2558         0            0           0         
  2609         0            0           0         
  2630         0            0           0         
  2577         0            0           0         
  2660         0            0           0         
  2521         0            0           0         
  2533         0            0           0         
  2591         0            0           0         
  2539         0            0           0         
  2563         0            0           0         
  2462         0            0           0         
  2552         0            0           0         
  2614         0            0           0         
  2441         0            0           0         
  2494         0            0           0         
  2462         0            0           0         
  2503         0            0           0         
  2546         0            0           0         
  2478         0            0           0         
  2449         0            0           0         
  2462         0            0           0         
  2498         0            0           0         
  2391         0            0           0         
  2400         0            0           0         
  2430         0            0           0         
  2445         0            0           0         
  2350         0            0           0         
  2429         0            0           0         
  2382         0            0           0         
  2327         0            0           0         
  2476         0            0           0         
  2374         0            0           0         
  2393         0            0           0         
  2393         0            0           0         
  2320         0            0           0         
  2400         0            0           0         
  2377         0            0           0         
  2281         0            0           0         
  2312         0            0           0         
  2414         0            0           0         
  2357         0            0           0         
  2365         0            0           0         
  2276         0            0           0         
  2361         0            0           0         
  2276         0            0           0         
  2328         0            0           0         
  2372         0            0           0         
  2252         0            0           0         
  2194         0            0           0         
  2339         0            0           0         
  2264         0            0           0         
  2225         0            0           0         
  2164         0            0           0         
  2288         0            0           0         
  2258         0            0           0         
  2341         0            0           0         
  2290         0            0           0         
  2253         0            0           0         
  2154         0            0           0         
  2249         0            0           0         
  2239         0            0           0         
  2214         0            0           0         
  2222         0            0           0         
  2236         0            0           0         
  2179         0            0           0         
  2106         0            0           0         
  2181         0            0           0         
  2173         0            0           0         
  2153         0            0           0         
  2164         0            0           0         
  2071         0            0           0         
  2114         0            0           0         
  2179         0            0           0         
  2113         0            0           0         
  2142         0            0           0         
  2067         0            0           0         
  2247         0            0           0         
  2147         0            0           0         
  2190         0            0           0         
  2130         0            0           0         
  2144         0            0           0         
  2092         0            0           0         
  2121         0            0           0         
  2007         0            0           0         
  2081         0            0           0         
  2099         0            0           0         
  2057         0            0           0         
  2034         0            0           0         
  2022         0            0           0         
  2002         0            0           0         
  2056         0            0           0         
  2079         0            0           0         
  2072         0            0           0         
  2025         0            0           0         
  2094         0            0           0         
  2030         0            0           0         
  2034         0            0           0         
  2054         0            0           0         
  2061         0            0           0         
  1988         0            0           0         
  2009         0            0           0         
  1954         0            0           0         
  2032         0            0           0         
  2027         0            0           0         
  2012         0            0           0         
  1953         0            0           0         
  1962         0            0           0         
  1955         0            0           0         
  1969         0            0           0         
  1989         0            0           0         
  1944         0            0           0         
  1907         0            0           0         
  1874         0            0           0         
  1949         0            0           0         
  1893         0            0           0         
  1947         0            0           0         
  1967         0            0           0         
  1959         0            0           0         
  1915         0            0           0         
  1884         0            0           0         
  1960         0            0           0         
  1896         0            0           0         
  1908         0            0           0         
  1966         0            0           0         
  1887         0            0           0         
  1851         0            0           0         
  1801         0            0           0         
  1879         0            0           0         
  1928         0            0           0         
  1831         0            0           0         
  1854         0            0           0         
  1783         0            0           0         
  1779         0            0           0         
  1837         0            0           0         
  1923         0            0           0         
  1907         0            0           0         
  1753         0            0           0         
  1828         0            0           0         
  1814         0            0           0         
  1798         0            0           0         
  1744         0            0           0         
  1870         0            0           0         
  1792         0            0           0         
  1810         0            0           0         
  1860         0            0           0         
  1780         0            0           0         
  1751         0            0           0         
  1818         0            0           0         
  1804         0            0           0         
  1789         0            0           0         
  1814         0            0           0         
  1767         0            0           0         
  1817         0            0           0         
  1804         0            0           0         
  1736         0            0           0         
  1727         0            0           0         
  1746         0            0           0         
  1675         0            0           0         
  1723         1706.50316   1706.10301  0.000580383 
  1770         1703.04545   1702.63351  0.000564972 
  1708         1699.59524   1699.17087  0.00058548 
  1737         1696.15257   1695.71509  0.000575705 
  1705         1692.71748   1692.26615  0.00058651 
  1690         1689.29001   1688.82405  0.000591716 
  1746         1685.87024   1685.38876  0.000572738 
  1716         1682.45822   1681.96029  0.000582751 
  1714         1679.05403   1678.53862  0.000583431 
  1739         1675.65775   1675.12373  0.000575043 
  1724         1672.26948   1671.71562  0.000580046 
  1651         1668.88943   1668.31428  0.000605694 
  1691         1665.51752   1664.91969  0.000591366 
  1725         1662.15401   1661.53184  0.00057971 
  1714         1658.7991    1658.15072  0.000583431 
  1669         1655.45288   1654.77633  0.000599161 
  1614         1652.11564   1651.40864  0.000619579 
  1647         1648.78763   1648.04765  0.000607165 
  1630         1645.46916   1644.69335  0.000613497 
  1612         1642.16057   1641.34573  0.000620347 
  1725         1638.86228   1638.00477  0.00057971 
  1642         1635.57492   1634.67046  0.000609013 
  1720         1632.29882   1631.3428   0.000581395 
  1705         1629.03482   1628.02177  0.00058651 
  1628         1625.78421   1624.70736  0.000614251 
  1681         1622.54715   1621.39956  0.000594884 
  1646         1619.32554   1618.09836  0.000607533 
  1552         1616.1206    1614.80374  0.00064433 
  1640         1612.93452   1611.51571  0.000609756 
  1644         1609.76983   1608.23424  0.000608273 
  1637         1606.62985   1604.95932  0.000610874 
  1660         1603.51891   1601.69095  0.00060241 
  1640         1600.44288   1598.42911  0.000609756 
  1653         1597.40989   1595.17379  0.000604961 
  1582         1594.43157   1591.92498  0.000632111 
  1630         1591.52536   1588.68268  0.000613497 
  1592         1588.71908   1585.44686  0.000628141 
  1665         1586.06195   1582.21752  0.000600601 
  1578         1583.65488   1578.99465  0.000633714 
  1539         1581.71245   1575.77824  0.000649773 
  1543         1580.5722    1572.56827  0.000648088 
  1698         1580.08924   1569.36474  0.000588928 
  1662         1580.23641   1566.16763  0.000601685 
  1629         1582.10842   1562.97694  0.000613874 
  1652         1584.46685   1559.79265  0.000605327 
  1632         1588.09374   1556.61475  0.000612745 
  1608         1593.91392   1553.44323  0.000621891 
  1630         1600.59962   1550.27809  0.000613497 
  1648         1611.59563   1547.1193   0.000606796 
  1721         1625.0089    1543.96687  0.000581058 
  1679         1645.0231    1540.82077  0.000595593 
  1737         1666.72471   1537.681    0.000575705 
  1736         1674.70458   1534.54755  0.000576037 
  1763         1653.22819   1531.4204   0.000567215 
  1651         1617.60708   1528.29956  0.000605694 
  1621         1588.62724   1525.18499  0.000616903 
  1599         1572.07052   1522.07671  0.000625391 
  1568         1561.23626   1518.97468  0.000637755 
  1607         1551.19168   1515.87891  0.000622278 
  1533         1543.63984   1512.78939  0.000652316 
  1551         1538.69818   1509.70609  0.000644745 
  1538         1532.25046   1506.62902  0.000650195 
  1510         1522.75567   1503.55816  0.000662252 
  1532         1513.33585   1500.49351  0.000652742 
  1497         1506.14275   1497.43504  0.000668003 
  1513         1500.87292   1494.38275  0.000660939 
  1528         1496.56215   1491.33663  0.00065445 
  1503         1492.71407   1488.29668  0.000665336 
  1505         1489.11997   1485.26287  0.000664452 
  1551         1485.68473   1482.2352   0.000644745 
  1501         1482.35785   1479.21366  0.000666223 
  1499         1479.10956   1476.19823  0.000667111 
  1504         1475.92114   1473.18892  0.000664894 
  1475         1472.78021   1470.1857   0.000677966 
  1489         1469.67835   1467.18857  0.000671592 
  1472         1466.60968   1464.19751  0.000679348 
  1482         1463.57002   1461.21252  0.000674764 
  1400         1460.55644   1458.23358  0.000714286 
  1499         1457.56693   1455.2607   0.000667111 
  1463         1454.60018   1452.29384  0.000683527 
  1484         1451.65551   1449.33301  0.000673854 
  1503         1448.7328    1446.3782   0.000665336 
  1412         1445.83248   1443.42939  0.000708215 
  1429         1442.95563   1440.48657  0.00069979 
  1407         1440.10413   1437.54974  0.000710732 
  1518         1437.28096   1434.61888  0.000658762 
  1418         1434.49079   1431.69399  0.000705219 
  1412         1431.74122   1428.77505  0.000708215 
  1426         1429.04575   1425.86205  0.000701262 
  1465         1426.43216   1422.95499  0.000682594 
  1390         1423.96016   1420.05385  0.000719424 
  1407         1421.71943   1417.15862  0.000710732 
  1453         1419.64642   1414.26929  0.000688231 
  1464         1417.68871   1411.38586  0.00068306 
  1330         1416.26954   1408.50831  0.00075188 
  1433         1415.04149   1405.63663  0.000697837 
  1400         1413.93933   1402.77082  0.000714286 
  1449         1413.76492   1399.91085  0.000690131 
  1523         1413.68092   1397.05673  0.000656599 
  1464         1415.00088   1394.20844  0.00068306 
  1361         1416.92112   1391.36598  0.000734754 
  1446         1419.57875   1388.52932  0.000691563 
  1444         1417.90276   1385.69847  0.000692521 
  1390         1410.24905   1382.87341  0.000719424 
  1442         1401.26841   1380.05414  0.000693481 
  1461         1394.50312   1377.24063  0.000684463 
  1405         1390.75422   1374.43289  0.000711744 
  1400         1388.87261   1371.6309   0.000714286 
  1386         1388.20089   1368.83465  0.000721501 
  1317         1388.48861   1366.04414  0.000759301 
  1400         1389.53646   1363.25935  0.000714286 
  1477         1391.0256    1360.48027  0.000677048 
  1413         1392.65013   1357.7069   0.000707714 
  1361         1394.43602   1354.93922  0.000734754 
  1366         1396.79943   1352.17722  0.000732064 
  1406         1400.12717   1349.4209   0.000711238 
  1435         1404.0748    1346.67024  0.000696864 
  1387         1407.16035   1343.92524  0.000720981 
  1410         1407.41974   1341.18588  0.00070922 
  1425         1403.84843   1338.45215  0.000701754 
  1336         1397.13323   1335.72405  0.000748503 
  1366         1389.10053   1333.00157  0.000732064 
  1379         1381.55652   1330.28469  0.000725163 
  1317         1375.43035   1327.5734   0.000759301 
  1423         1370.49744   1324.86771  0.000702741 
  1402         1365.64887   1322.16759  0.000713267 
  1400         1359.76471   1319.47303  0.000714286 
  1355         1352.61087   1316.78404  0.000738007 
  1309         1344.84366   1314.10059  0.000763942 
  1347         1337.35952   1311.42267  0.00074239 
  1306         1330.79132   1308.75029  0.000765697 
  1388         1325.306     1306.08343  0.000720461 
  1286         1320.6807    1303.42207  0.000777605 
  1356         1317.09619   1300.76621  0.000737463 
  1326         1314.40639   1298.11585  0.000754148 
  1324         1312.05093   1295.47096  0.000755287 
  1307         1310.96946   1292.83155  0.000765111 
  1306         1310.23786   1290.19759  0.000765697 
  1356         1311.08656   1287.56909  0.000737463 
  1309         1312.68527   1284.94603  0.000763942 
  1330         1314.62425   1282.3284   0.00075188 
  1346         1311.06182   1279.7162   0.000742942 
  1285         1301.61659   1277.10941  0.00077821 
  1252         1291.11471   1274.50803  0.000798722 
  1288         1282.76593   1271.91204  0.000776398 
  1229         1277.1645    1269.32143  0.00081367 
  1320         1272.99852   1266.7362   0.000757576 
  1328         1269.48504   1264.15634  0.000753012 
  1290         1266.29703   1261.58184  0.000775194 
  1332         1263.29751   1259.01268  0.000750751 
  1233         1260.42012   1256.44886  0.00081103 
  1293         1257.62854   1253.89037  0.000773395 
  1203         1254.90143   1251.3372   0.000831255 
  1248         1252.22564   1248.78934  0.000801282 
  1251         1249.59288   1246.24679  0.000799361 
  1249         1246.99795   1243.70952  0.000800641 
  1215         1244.43769   1241.17754  0.000823045 
  1209         1241.91049   1238.65083  0.00082713 
  1263         1239.41601   1236.12938  0.000791766 
  1247         1236.95496   1233.61319  0.000801925 
  1263         1234.52919   1231.10225  0.000791766 
  1237         1232.14172   1228.59654  0.000808407 
  1225         1229.79699   1226.09606  0.000816327 
  1292         1227.50117   1223.6008   0.000773994 
  1204         1225.26271   1221.11074  0.000830565 
  1252         1223.09298   1218.62589  0.000798722 
  1236         1221.0073    1216.14623  0.000809061 
  1186         1219.02601   1213.67174  0.00084317 
  1227         1217.17558   1211.20243  0.000814996 
  1158         1215.48877   1208.73828  0.000863558 
  1167         1214.00288   1206.27929  0.000856898 
  1186         1212.75853   1203.82544  0.00084317 
  1262         1211.80697   1201.37673  0.000792393 
  1181         1211.22651   1198.93314  0.00084674 
  1141         1211.11709   1196.49467  0.000876424 
  1147         1211.54085   1194.06131  0.00087184 
  1204         1212.39312   1191.63305  0.000830565 
  1201         1213.38014   1189.20988  0.000832639 
  1152         1214.20244   1186.79179  0.000868056 
  1248         1214.89525   1184.37878  0.000801282 
  1227         1215.76149   1181.97082  0.000814996 
  1091         1216.84767   1179.56793  0.00091659 
  1258         1217.39137   1177.17007  0.000794913 
  1114         1215.99197   1174.77726  0.000897666 
  1165         1211.73951   1172.38947  0.000858369 
  1228         1205.02439   1170.0067   0.000814332 
  1171         1197.12377   1167.62894  0.000853971 
  1190         1189.29992   1165.25618  0.000840336 
  1175         1182.256     1162.88841  0.000851064 
  1178         1176.16242   1160.52562  0.000848896 
  1115         1170.92404   1158.16781  0.000896861 
  1126         1166.36015   1155.81497  0.000888099 
  1047         1162.31819   1153.46708  0.00095511 
  1157         1158.65575   1151.12414  0.000864304 
  1113         1155.27827   1148.78614  0.000898473 
  1153         1152.11981   1146.45307  0.000867303 
  1134         1149.13482   1144.12491  0.000881834 
  1087         1146.26351   1141.80168  0.000919963 
  1136         1143.49146   1139.48334  0.000880282 
  1132         1140.80505   1137.1699   0.000883392 
  1148         1138.17616   1134.86135  0.00087108 
  1078         1135.5998    1132.55767  0.000927644 
  1074         1133.06713   1130.25886  0.000931099 
  1101         1130.57127   1127.96491  0.000908265 
  1092         1128.10679   1125.67582  0.000915751 
  1160         1125.66939   1123.39156  0.000862069 
  1126         1123.25559   1121.11214  0.000888099 
  1091         1120.86256   1118.83755  0.00091659 
  1113         1118.48811   1116.56777  0.000898473 
  1072         1116.13019   1114.3028   0.000932836 
  1128         1113.7873    1112.04263  0.000886525 
  1163         1111.45818   1109.78725  0.000859845 
  1140         1109.14166   1107.53665  0.000877193 
  1080         1106.83687   1105.29082  0.000925926 
  1062         1104.54302   1103.04976  0.00094162 
  1091         1102.25945   1100.81346  0.00091659 
  1134         1099.98559   1098.5819   0.000881834 
  1071         1097.72098   1096.35509  0.000933707 
  1121         1095.46519   1094.133    0.000892061 
  1050         1093.21787   1091.91564  0.000952381 
  1091         1090.97872   1089.70298  0.00091659 
  1126         1088.74748   1087.49504  0.000888099 
  1083         1086.52394   1085.29179  0.000923361 
  1112         1084.30791   1083.09323  0.000899281 
  1071         1082.10331   1080.89935  0.000933707 
  1099         1079.90188   1078.71014  0.000909918 
  1058         1077.70961   1076.52559  0.00094518 
  1040         1075.52236   1074.3457   0.000961538 
  1044         1073.34209   1072.17045  0.000957854 
  1067         1071.17155   1069.99984  0.000937207 
  1045         1069.00517   1067.83386  0.000956938 
  1037         1066.85417   1065.6725   0.00096432 
  1059         1064.70175   1063.51575  0.000944287 
  1037         1062.55634   1061.36361  0.00096432 
  1074         1060.42154   1059.21606  0.000931099 
  1046         1058.29041   1057.0731   0.000956023 
  1044         1056.16672   1054.93472  0.000957854 
  1026         1054.05033   1052.80091  0.000974659 
  1005         1051.94158   1050.67166  0.000995025 
  1012         1049.84081   1048.54697  0.000988142 
  1059         1047.74804   1046.42682  0.000944287 
  1064         1045.66373   1044.31121  0.00093985 
  1073         1043.58827   1042.20012  0.000931966 
  1048         1041.52207   1040.09356  0.000954198 
  1030         1039.4657    1037.99151  0.000970874 
  1006         1037.4198    1035.89397  0.000994036 
  1033         1035.38533   1033.80092  0.000968054 
  1049         1033.3628    1031.71236  0.000953289 
  1071         1031.3535    1029.62829  0.000933707 
  993          1029.35889   1027.54868  0.001007049 
  1003         1027.38036   1025.47353  0.000997009 
  1007         1025.4205    1023.40285  0.000993049 
  1019         1023.48119   1021.3366   0.000981354 
  1012         1021.56508   1019.2748   0.000988142 
  972          1019.67667   1017.21743  0.001028807 
  968          1017.82049   1015.16448  0.001033058 
  1010         1016.00255   1013.11595  0.000990099 
  996          1014.23106   1011.07182  0.001004016 
  973          1012.51652   1009.0321   0.001027749 
  985          1010.87296   1006.99676  0.001015228 
  994          1009.31914   1004.9658   0.001006036 
  1015         1007.88051   1002.93922  0.000985222 
  1006         1006.59178   1000.91701  0.000994036 
  958          1005.49963   998.89916   0.001043841 
  1012         1004.66576   996.88565   0.000988142 
  1009         1004.16677   994.87649   0.00099108 
  950          1004.08344   992.87166   0.001052632 
  912          1004.46807   990.87116   0.001096491 
  1040         1005.28671   988.87498   0.000961538 
  955          1006.3946    986.8831    0.00104712 
  973          1007.64822   984.89554   0.001027749 
  924          1009.03671   982.91226   0.001082251 
  951          1010.52618   980.93327   0.001051525 
  968          1011.68143   978.95856   0.001033058 
  1017         1011.55738   976.98813   0.000983284 
  1018         1009.31526   975.02195   0.000982318 
  963          1004.96726   973.06003   0.001038422 
  992          999.22996    971.10236   0.001008065 
  917          993.06138    969.14893   0.001090513 
  915          987.16147    967.19972   0.001092896 
  922          981.83364    965.25475   0.001084599 
  965          977.10979    963.31399   0.001036269 
  966          972.79617    961.37743   0.001035197 
  982          968.89141    959.44508   0.00101833 
  908          965.37915    957.51692   0.001101322 
  949          962.2246     955.59295   0.001053741 
  901          959.37442    953.67315   0.001109878 
  939          956.74127    951.75752   0.001064963 
  980          954.2612     949.84605   0.001020408 
  913          951.89549    947.93874   0.00109529 
  920          949.61812    946.03557   0.001086957 
  940          947.40941    944.13655   0.00106383 
  943          945.25619    942.24165   0.001060445 
  855          943.14821    940.35088   0.001169591 
  905          941.07775    938.46422   0.001104972 
  940          939.03883    936.58167   0.00106383 
  903          937.02677    934.70321   0.00110742 
  940          935.0379     932.82886   0.00106383 
  944          933.06929    930.95858   0.001059322 
  968          931.11854    929.09239   0.001033058 
  919          929.18377    927.23026   0.001088139 
  838          927.26368    925.3722    0.001193317 
  893          925.35641    923.51819   0.001119821 
  920          923.4612     921.66822   0.001086957 
  894          921.57731    919.8223    0.001118568 
  875          919.70372    917.98041   0.001142857 
  903          917.83997    916.14254   0.00110742 
  889          915.98558    914.30869   0.001124859 
  941          914.14012    912.47884   0.001062699 
  888          912.30326    910.653     0.001126126 
  944          910.47473    908.83116   0.001059322 
  909          908.65431    907.0133    0.00110011 
  899          906.84211    905.19942   0.001112347 
  878          905.03748    903.38951   0.001138952 
  827          903.2406     901.58356   0.00120919 
  905          901.45158    899.78158   0.001104972 
  902          899.67015    897.98354   0.001108647 
  884          897.89648    896.18944   0.001131222 
  938          896.13066    894.39928   0.001066098 
  913          894.3728     892.61304   0.00109529 
  867          892.62305    890.83073   0.001153403 
  880          890.88163    889.05233   0.001136364 
  863          889.14879    887.27783   0.001158749 
  871          887.42483    885.50723   0.001148106 
  869          885.71014    883.74052   0.001150748 
  848          884.01075    881.97769   0.001179245 
  864          882.31609    880.21874   0.001157407 
  888          880.63241    878.46366   0.001126126 
  856          878.96016    876.71244   0.001168224 
  877          877.29925    874.96507   0.001140251 
  863          875.65495    873.22155   0.001158749 
  796          874.03308    871.48187   0.001256281 
  855          872.42295    869.74601   0.001169591 
  855          870.83164    868.01399   0.001169591 
  850          869.26545    866.28578   0.001176471 
  830          867.72426    864.56138   0.001204819 
  843          866.20578    862.84079   0.00118624 
  820          864.70525    861.12399   0.001219512 
  835          863.20929    859.41097   0.001197605 
  837          861.74078    857.70174   0.001194743 
  887          860.31279    855.99629   0.001127396 
  833          858.94068    854.2946    0.00120048 
  841          857.63539    852.59667   0.001189061 
  804          856.40473    850.90249   0.001243781 
  805          855.26243    849.21206   0.001242236 
  843          854.22869    847.52537   0.00118624 
  836          853.33163    845.84241   0.001196172 
  787          852.61077    844.16317   0.001270648 
  825          852.12244    842.48765   0.001212121 
  806          851.94939    840.81584   0.001240695 
  790          852.21884    839.14774   0.001265823 
  823          853.13629    837.48333   0.001215067 
  843          855.06177    835.8226    0.00118624 
  842          858.72565    834.16556   0.001187648 
  766          865.91609    832.5122    0.001305483 
  905          880.61877    830.8625    0.001104972 
  845          905.38907    829.21646   0.001183432 
  947          935.17125    827.57408   0.001055966 
  954          994.29535    825.93534   0.001048218 
  1066         1054.53981   824.30024   0.000938086 
  1132         1156.8372    822.66878   0.000883392 
  1436         1283.70687   821.04094   0.000696379 
  1649         1437.55232   819.41672   0.000606428 
  1639         1456.0558    817.79611   0.000610128 
  1401         1306.46152   816.17911   0.000713776 
  1213         1162.86102   814.5657    0.000824402 
  919          1005.0968    812.95589   0.001088139 
  863          914.2557     811.34966   0.001158749 
  797          872.99414    809.74701   0.001254705 
  830          851.88728    808.14792   0.001204819 
  809          839.03741    806.55241   0.001236094 
  847          830.26527    804.96044   0.001180638 
  779          823.79871    803.37203   0.001283697 
  781          818.75066    801.78716   0.00128041 
  811          814.63016    800.20583   0.001233046 
  805          811.13281    798.62803   0.001242236 
  802          808.07974    797.05375   0.001246883 
  866          805.35124    795.48298   0.001154734 
  764          802.86563    793.91573   0.001308901 
  768          800.56845    792.35197   0.001302083 
  849          798.41881    790.79172   0.001177856 
  832          796.38865    789.23495   0.001201923 
  830          794.45646    787.68166   0.001204819 
  773          792.60665    786.13185   0.001293661 
  830          790.82754    784.5855    0.001204819 
  807          789.12742    783.04262   0.001239157 
  804          787.46644    781.50319   0.001243781 
  765          785.85697    779.96722   0.00130719 
  786          784.30467    778.43468   0.001272265 
  734          782.79133    776.90558   0.001362398 
  727          781.32525    775.3799    0.001375516 
  737          779.90758    773.85765   0.001356852 
  735          778.5409     772.33881   0.001360544 
  767          777.27263    770.82339   0.001303781 
  768          776.02214    769.31136   0.001302083 
  794          774.84054    767.80273   0.001259446 
  740          773.77266    766.29748   0.001351351 
  771          772.76517    764.79562   0.001297017 
  797          771.87125    763.29714   0.001254705 
  750          771.12345    761.80202   0.001333333 
  757          770.54561    760.31026   0.001321004 
  780          770.19452    758.82186   0.001282051 
  758          770.14312    757.33681   0.001319261 
  801          770.50679    755.85511   0.001248439 
  775          771.43656    754.37674   0.001290323 
  725          773.21053    752.90169   0.00137931 
  785          776.30954    751.42997   0.001273885 
  795          781.68409    749.96157   0.001257862 
  830          791.41088    748.49648   0.001204819 
  820          809.40433    747.03469   0.001219512 
  807          838.01263    745.5762    0.001239157 
  896          871.71685    744.121     0.001116071 
  940          931.84558    742.66908   0.00106383 
  1078         1012.06001   741.22044   0.000927644 
  1178         1102.95403   739.77507   0.000848896 
  1294         1236.27494   738.33297   0.000772798 
  1231         1293.12742   736.89412   0.000812348 
  1120         1222.69434   735.45853   0.000892857 
  963          1106.46343   734.02618   0.001038422 
  837          982.93756    732.59707   0.001194743 
  800          875.83048    731.1712    0.00125   
  789          817.11578    729.74855   0.001267427 
  775          786.7002     728.32912   0.001290323 
  737          769.26011    726.91291   0.001356852 
  756          757.97279    725.4999    0.001322751 
  718          749.99369    724.09009   0.001392758 
  725          743.98873    722.68348   0.00137931 
  769          739.24159    721.28006   0.00130039 
  705          735.33752    719.87982   0.00141844 
  727          732.0212     718.48276   0.001375516 
  712          729.12839    717.08886   0.001404494 
  699          726.54986    715.69813   0.001430615 
  691          724.21057    714.31056   0.001447178 
  684          722.05756    712.92613   0.001461988 
  759          720.05292    711.54485   0.001317523 
  750          718.16897    710.16671   0.001333333 
  712          716.38522    708.79171   0.001404494 
  683          714.68661    707.41982   0.001464129 
  727          713.06206    706.05106   0.001375516 
  715          711.50355    704.68541   0.001398601 
  719          710.00568    703.32287   0.001390821 
  720          708.56527    701.96343   0.001388889 
  680          707.18116    700.60709   0.001470588 
  731          705.85439    699.25383   0.001367989 
  710          704.58835    697.90366   0.001408451 
  707          703.38929    696.55657   0.001414427 
  681          702.26739    695.21254   0.001468429 
  670          701.23826    693.87158   0.001492537 
  623          700.32563    692.53368   0.001605136 
  733          699.56634    691.19883   0.001364256 
  746          699.01947    689.86702   0.001340483 
  693          698.78523    688.53826   0.001443001 
  681          699.05292    687.21253   0.001468429 
  665          700.22281    685.88983   0.001503759 
  685          703.12339    684.57015   0.001459854 
  693          708.93378    683.25349   0.001443001 
  690          716.96214    681.93983   0.001449275 
  765          729.25956    680.62918   0.00130719 
  894          750.14382    679.32153   0.001118568 
  872          772.14377    678.01687   0.001146789 
  988          805.72       676.71519   0.001012146 
  949          825.24149    675.4165    0.001053741 
  843          809.9297     674.12078   0.00118624 
  770          780.77459    672.82803   0.001298701 
  721          750.81532    671.53823   0.001386963 
  657          720.61018    670.2514    0.00152207 
  715          702.75938    668.96751   0.001398601 
  649          693.62995    667.68657   0.001540832 
  684          688.741      666.40857   0.001461988 
  666          686.00558    665.1335    0.001501502 
  686          684.63164    663.86136   0.001457726 
  714          684.37603    662.59213   0.00140056 
  675          685.29409    661.32583   0.001481481 
  714          687.74353    660.06243   0.00140056 
  664          692.62223    658.80193   0.001506024 
  675          701.95574    657.54433   0.001481481 
  713          719.46206    656.28962   0.001402525 
  731          746.65511    655.0378    0.001367989 
  757          781.93542    653.78885   0.001321004 
  831          845.30412    652.54278   0.001203369 
  907          919.06621    651.29958   0.001102536 
  1030         1019.24805   650.05924   0.000970874 
  1324         1110.03798   648.82176   0.000755287 
  1375         1090.35702   647.58713   0.000727273 
  1117         1000.33199   646.35534   0.000895255 
  945          911.62085    645.12639   0.001058201 
  865          810.03487    643.90027   0.001156069 
  696          740.99804    642.67698   0.001436782 
  698          705.18153    641.45652   0.001432665 
  647          685.97977    640.23887   0.001545595 
  692          674.41102    639.02403   0.001445087 
  626          666.68698    637.81199   0.001597444 
  647          661.16718    636.60276   0.001545595 
  633          657.04318    635.39631   0.001579779 
  668          653.8579     634.19266   0.001497006 
  605          651.36048    632.99178   0.001652893 
  589          649.40774    631.79369   0.001697793 
  617          647.91964    630.59836   0.001620746 
  691          646.88227    629.4058    0.001447178 
  652          646.32366    628.21599   0.001533742 
  616          646.35543    627.02894   0.001623377 
  630          647.22212    625.84464   0.001587302 
  626          649.45472    624.66309   0.001597444 
  613          654.12488    623.48426   0.001631321 
  671          662.47926    622.30817   0.001490313 
  682          673.83273    621.13481   0.001466276 
  781          692.97997    619.96416   0.00128041 
  734          720.36905    618.79623   0.001362398 
  777          754.73173    617.63101   0.001287001 
  943          797.22215    616.4685    0.001060445 
  992          813.47323    615.30868   0.001008065 
  1053         812.48374    614.15155   0.000949668 
  1005         820.28132    612.99711   0.000995025 
  1036         836.99634    611.84535   0.000965251 
  1077         873.4324     610.69626   0.000928505 
  1224         901.84268    609.54985   0.000816993 
  1093         935.96513    608.4061    0.000914913 
  932          929.8324     607.26501   0.001072961 
  923          863.68871    606.12658   0.001083424 
  721          802.75807    604.99079   0.001386963 
  605          742.89807    603.85765   0.001652893 
  597          692.50307    602.72714   0.001675042 
  602          665.09843    601.59927   0.00166113 
  593          651.29306    600.47402   0.001686341 
  640          643.86707    599.3514    0.0015625 
  610          639.59058    598.23138   0.001639344 
  642          637.05402    597.11399   0.001557632 
  580          635.30854    595.99919   0.001724138 
  635          633.40379    594.887     0.001574803 
  616          630.6027     593.77739   0.001623377 
  630          626.74799    592.67038   0.001587302 
  629          622.1328     591.56595   0.001589825 
  575          617.21724    590.4641    0.00173913 
  595          612.47941    589.36483   0.001680672 
  627          608.23955    588.26812   0.001594896 
  608          604.59293    587.17397   0.001644737 
  647          601.49136    586.08238   0.001545595 
  577          598.83743    584.99334   0.001733102 
  580          596.53435    583.90685   0.001724138 
  567          594.50264    582.8229    0.001763668 
  610          592.68169    581.74148   0.001639344 
  609          591.02733    580.6626    0.001642036 
  597          589.50602    579.58624   0.001675042 
  574          588.09524    578.5124    0.00174216 
  562          586.78308    577.44107   0.001779359 
  592          585.55049    576.37226   0.001689189 
  600          584.39463    575.30595   0.001666667 
  589          583.31516    574.24214   0.001697793 
  570          582.30872    573.18082   0.001754386 
  591          581.38227    572.12199   0.001692047 
  581          580.54544    571.06564   0.00172117 
  565          579.81437    570.01177   0.001769912 
  604          579.21466    568.96038   0.001655629 
  552          578.78655    567.91145   0.001811594 
  613          578.59544    566.86499   0.001631321 
  584          578.75125    565.82098   0.001712329 
  608          579.45357    564.77943   0.001644737 
  609          581.12251    563.74032   0.001642036 
  594          584.68106    562.70366   0.001683502 
  593          591.83726    561.66943   0.001686341 
  644          603.32969    560.63764   0.001552795 
  641          616.10345    559.60827   0.001560062 
  601          640.52855    558.58132   0.001663894 
  738          675.24556    557.55679   0.001355014 
  777          700.57164    556.53467   0.001287001 
  757          711.2441     555.51496   0.001321004 
  720          682.57057    554.49765   0.001388889 
  638          658.96643    553.48274   0.001567398 
  623          631.90509    552.47022   0.001605136 
  609          607.0317     551.46008   0.001642036 
  596          597.02785    550.45233   0.001677852 
  553          596.31621    549.44695   0.001808318 
  617          596.89834    548.44394   0.001620746 
  646          595.32705    547.4433    0.001547988 
  595          586.51586    546.44502   0.001680672 
  584          579.47232    545.4491    0.001712329 
  597          571.63224    544.45553   0.001675042 
  591          564.64862    543.4643    0.001692047 
  561          560.4756     542.47542   0.001782531 
  624          557.98493    541.48887   0.001602564 
  605          556.34678    540.50466   0.001652893 
  626          555.19265    539.52277   0.001597444 
  615          554.37439    538.5432    0.001626016 
  632          553.82441    537.56595   0.001582278 
  629          553.4842     536.59102   0.001589825 
  697          553.29339    535.61838   0.00143472 
  699          553.1659     534.64806   0.001430615 
  729          552.98536    533.68002   0.001371742 
  685          552.74892    532.71428   0.001459854 
  679          552.46946    531.75083   0.001472754 
  677          552.31005    530.78966   0.001477105 
  641          552.37971    529.83077   0.001560062 
  624          552.77242    528.87415   0.001602564 
  572          553.59326    527.9198    0.001748252 
  584          554.87746    526.96771   0.001712329 
  616          556.60642    526.01788   0.001623377 
  600          558.69904    525.07031   0.001666667 
  588          561.0204     524.12498   0.00170068 
  582          563.38603    523.1819    0.001718213 
  568          565.61345    522.24105   0.001760563 
  608          567.73548    521.30244   0.001644737 
  582          570.13808    520.36606   0.001718213 
  590          573.51201    519.43191   0.001694915 
  565          579.01095    518.49997   0.001769912 
  606          588.6908     517.57025   0.001650165 
  585          605.40273    516.64274   0.001709402 
  611          627.84806    515.71744   0.001636661 
  655          658.29828    514.79434   0.001526718 
  683          711.80296    513.87343   0.001464129 
  728          763.80789    512.95472   0.001373626 
  747          804.91339    512.03819   0.001338688 
  792          803.32814    511.12385   0.001262626 
  799          799.47182    510.21168   0.001251564 
  877          821.88491    509.30169   0.001140251 
  902          877.37776    508.39386   0.001108647 
  1071         1032.79356   507.4882    0.000933707 
  1235         1285.73345   506.5847    0.000809717 
  1657         1695.6685    505.68335   0.0006035 
  2310         2370.74642   504.78415   0.0004329 
  3803         3184.41508   503.8871    0.00026295 
  5138         4012.43977   502.99218   0.000194628 
  4420         3686.27995   502.09941   0.000226244 
  3195         2948.63075   501.20876   0.000312989 
  2793         2489.61312   500.32024   0.000358038 
  1750         1730.38642   499.43384   0.000571429 
  1028         1156.98293   498.54956   0.000972763 
  763          890.24563    497.6674    0.001310616 
  656          763.59093    496.78734   0.00152439 
  612          692.33698    495.90938   0.001633987 
  573          647.44894    495.03353   0.001745201 
  625          617.43812    494.15977   0.0016    
  573          596.43532    493.28809   0.001745201 
  568          581.25554    492.41851   0.001760563 
  578          570.09006    491.551     0.001730104 
  482          561.8619     490.68558   0.002074689 
  548          555.89041    489.82222   0.001824818 
  524          551.67862    488.96093   0.001908397 
  500          548.72719    488.10171   0.002     
  544          546.41443    487.24454   0.001838235 
  566          544.11032    486.38943   0.001766784 
  506          541.49895    485.53636   0.001976285 
  524          538.65725    484.68534   0.001908397 
  519          535.83488    483.83637   0.001926782 
  526          533.35873    482.98943   0.001901141 
  536          531.59753    482.14452   0.001865672 
  519          530.88632    481.30163   0.001926782 
  553          531.55768    480.46078   0.001808318 
  527          534.12109    479.62193   0.001897533 
  564          539.57861    478.78511   0.00177305 
  509          549.88588    477.95029   0.001964637 
  534          568.17376    477.11748   0.001872659 
  610          595.51484    476.28667   0.001639344 
  591          623.78874    475.45786   0.001692047 
  695          659.91322    474.63104   0.001438849 
  827          711.85219    473.8062    0.00120919 
  738          725.44938    472.98335   0.001355014 
  676          693.77034    472.16248   0.00147929 
  693          670.34716    471.34358   0.001443001 
  672          639.44295    470.52666   0.001488095 
  603          604.9227     469.7117    0.001658375 
  559          585.65498    468.8987    0.001788909 
  594          580.94852    468.08766   0.001683502 
  563          588.05769    467.27858   0.001776199 
  555          608.40928    466.47144   0.001801802 
  594          648.26143    465.66624   0.001683502 
  627          709.59019    464.86299   0.001594896 
  689          786.98537    464.06167   0.001451379 
  894          924.4786     463.26229   0.001118568 
  1012         1073.04914   462.46483   0.000988142 
  1032         1166.48486   461.6693    0.000968992 
  907          1129.45517   460.87568   0.001102536 
  971          1072.74049   460.08398   0.001029866 
  918          1078.47339   459.29419   0.001089325 
  935          1103.65575   458.50631   0.001069519 
  1069         1199.57459   457.72033   0.000935454 
  1398         1462.90091   456.93625   0.000715308 
  1903         1862.50772   456.15406   0.000525486 
  2555         2154.38207   455.37376   0.000391389 
  2558         2183.9686    454.59534   0.00039093 
  2350         1998.90021   453.81881   0.000425532 
  1986         1848.68356   453.04416   0.000503525 
  1458         1520.45671   452.27137   0.000685871 
  1119         1202.88311   451.50046   0.000893655 
  931          1027.96613   450.73141   0.001074114 
  768          902.98073    449.96422   0.001302083 
  815          861.24538    449.19889   0.001226994 
  894          871.07794    448.43541   0.001118568 
  951          876.78441    447.67377   0.001051525 
  914          832.77504    446.91399   0.001094092 
  972          784.08213    446.15604   0.001028807 
  889          758.01863    445.39992   0.001124859 
  884          728.0843     444.64564   0.001131222 
  880          722.03614    443.89319   0.001136364 
  867          757.18612    443.14256   0.001153403 
  857          828.69571    442.39375   0.001166861 
  865          894.71494    441.64675   0.001156069 
  886          928.22833    440.90157   0.001128668 
  984          956.1663     440.15819   0.00101626 
  1109         1067.53924   439.41662   0.000901713 
  1361         1321.12219   438.67685   0.000734754 
  1791         1730.00241   437.93887   0.000558347 
  2673         2478.32988   437.20268   0.000374111 
  4375         3655.66385   436.46828   0.000228571 
  6501         5229.7208    435.73566   0.000153822 
  7461         5999.14327   435.00482   0.00013403 
  5116         4568.76405   434.27576   0.000195465 
  4259         3811.60068   433.54847   0.000234797 
  3507         3197.19039   432.82294   0.000285144 
  1905         1925.27207   432.09918   0.000524934 
  1018         1193.35415   431.37718   0.000982318 
  746          892.19419    430.65693   0.001340483 
  678          749.2928     429.93844   0.001474926 
  652          666.83114    429.22169   0.001533742 
  585          613.82731    428.50669   0.001709402 
  573          577.39789    427.79342   0.001745201 
  552          551.09266    427.08189   0.001811594 
  495          531.36208    426.3721    0.002020202 
  546          516.09243    425.66403   0.001831502 
  531          503.97322    424.95768   0.001883239 
  523          494.15106    424.25306   0.001912046 
  476          486.04139    423.55015   0.00210084 
  506          479.24002    422.84895   0.001976285 
  501          473.46143    422.14946   0.001996008 
  467          468.48732    421.45168   0.002141328 
  438          464.16225    420.7556    0.002283105 
  466          460.36837    420.06121   0.002145923 
  487          457.00967    419.36852   0.002053388 
  458          454.01578    418.67752   0.002183406 
  466          451.33018    417.9882    0.002145923 
  515          448.90779    417.30056   0.001941748 
  449          446.71233    416.6146    0.002227171 
  461          444.71541    415.93032   0.002169197 
  450          442.89235    415.2477    0.002222222 
  427          441.22457    414.56675   0.00234192 
  406          439.69711    413.88747   0.002463054 
  430          438.29708    413.20984   0.002325581 
  404          437.01497    412.53387   0.002475248 
  411          435.84342    411.85955   0.00243309 
  446          434.77692    411.18688   0.002242152 
  420          433.8118     410.51585   0.002380952 
  422          432.94626    409.84646   0.002369668 
  452          432.18014    409.1787    0.002212389 
  433          431.51499    408.51258   0.002309469 
  412          430.95434    407.84809   0.002427184 
  449          430.50373    407.18522   0.002227171 
  414          430.16698    406.52398   0.002415459 
  416          429.96284    405.86435   0.002403846 
  426          429.89924    405.20634   0.002347418 
  467          429.99854    404.54993   0.002141328 
  402          430.28123    403.89514   0.002487562 
  425          430.77693    403.24194   0.002352941 
  398          431.52378    402.59035   0.002512563 
  450          432.57034    401.94035   0.002222222 
  417          433.98032    401.29194   0.002398082 
  395          435.83697    400.64512   0.002531646 
  473          438.25076    399.99989   0.002114165 
  430          441.36977    399.35623   0.002325581 
  437          445.39388    398.71416   0.00228833 
  412          450.59515    398.07365   0.002427184 
  417          457.34468    397.43472   0.002398082 
  489          466.13772    396.79735   0.00204499 
  472          477.62692    396.16155   0.002118644 
  500          492.612      395.52731   0.002     
  575          511.92066    394.89462   0.00173913 
  520          536.04825    394.26348   0.001923077 
  596          564.42822    393.6339    0.001677852 
  573          594.67859    393.00585   0.001745201 
  584          622.7901     392.37935   0.001712329 
  695          644.31184    391.75439   0.001438849 
  736          655.21104    391.13096   0.001358696 
  774          654.19796    390.50906   0.00129199 
  748          645.25892    389.88869   0.001336898 
  768          635.85871    389.26984   0.001302083 
  757          630.55767    388.65252   0.001321004 
  817          636.06126    388.03671   0.00122399 
  731          662.64311    387.42241   0.001367989 
  685          684.23511    386.80962   0.001459854 
  619          671.84281    386.19834   0.001615509 
  611          643.58805    385.58856   0.001636661 
  596          640.90238    384.98028   0.001677852 
  568          631.25777    384.3735    0.001760563 
  555          594.81969    383.7682    0.001801802 
  515          549.40385    383.1644    0.001941748 
  544          521.14788    382.56208   0.001838235 
  514          499.3586     381.96125   0.001945525 
  408          473.36888    381.36189   0.00245098 
  505          457.55107    380.76401   0.001980198 
  461          453.51079    380.16759   0.002169197 
  451          460.0222     379.57265   0.002217295 
  529          476.28275    378.97917   0.001890359 
  584          506.20155    378.38715   0.001712329 
  603          550.5951     377.79659   0.001658375 
  640          592.69285    377.20749   0.0015625 
  676          610.07911    376.61983   0.00147929 
  627          603.33956    376.03363   0.001594896 
  563          572.78321    375.44886   0.001776199 
  503          532.45731    374.86554   0.001988072 
  457          496.34493    374.28366   0.002188184 
  405          460.91963    373.70321   0.002469136 
  392          432.74989    373.12419   0.00255102 
  394          416.75188    372.5466    0.002538071 
  370          407.75133    371.97043   0.002702703 
  389          402.14984    371.39568   0.002570694 
  367          398.32273    370.82235   0.002724796 
  362          395.53289    370.25044   0.002762431 
  375          393.42057    369.67993   0.002666667 
  372          391.80011    369.11083   0.002688172 
  399          390.55434    368.54314   0.002506266 
  370          389.64038    367.97685   0.002702703 
  388          389.0045     367.41195   0.00257732 
  385          388.64665    366.84845   0.002597403 
  369          388.55417    366.28634   0.002710027 
  351          388.70195    365.72562   0.002849003 
  375          388.97595    365.16628   0.002666667 
  370          389.29889    364.60832   0.002702703 
  381          389.66087    364.05174   0.002624672 
  352          390.14078    363.49654   0.002840909 
  356          390.90246    362.94271   0.002808989 
  383          392.16191    362.39024   0.002610966 
  398          394.38197    361.83914   0.002512563 
  415          398.40285    361.2894    0.002409639 
  383          405.80219    360.74102   0.002610966 
  401          419.08098    360.194     0.002493766 
  449          438.52204    359.64833   0.002227171 
  445          467.18844    359.104     0.002247191 
  478          505.87052    358.56103   0.00209205 
  534          529.22577    358.01939   0.001872659 
  510          514.18461    357.47909   0.001960784 
  507          493.12855    356.94013   0.001972387 
  453          480.87062    356.40251   0.002207506 
  478          458.45444    355.86621   0.00209205 
  410          432.3949     355.33124   0.002439024 
  393          416.66056    354.79759   0.002544529 
  383          408.65014    354.26526   0.002610966 
  415          405.62498    353.73425   0.002409639 
  402          404.87115    353.20456   0.002487562 
  442          406.33326    352.67617   0.002262443 
  364          411.40484    352.14909   0.002747253 
  400          406.67034    351.62332   0.0025    
  409          397.40036    351.09885   0.002444988 
  406          393.65411    350.57568   0.002463054 
  383          388.36841    350.0538    0.002610966 
  328          381.12119    349.53321   0.00304878 
  347          376.43672    349.01392   0.002881844 
  359          373.75071    348.49591   0.002785515 
  348          372.08879    347.97918   0.002873563 
  386          370.95265    347.46373   0.002590674 
  398          370.12593    346.94956   0.002512563 
  354          369.50864    346.43667   0.002824859 
  379          369.04732    345.92504   0.002638522 
  363          368.7111     345.41468   0.002754821 
  375          368.4779     344.90559   0.002666667 
  375          368.87628    344.39776   0.002666667 
  370          368.84379    343.89118   0.002702703 
  352          368.90789    343.38587   0.002840909 
  339          369.08513    342.8818    0.002949853 
  357          369.67259    342.37899   0.00280112 
  381          370.21126    341.87742   0.002624672 
  401          371.05773    341.37709   0.002493766 
  356          372.13673    340.87801   0.002808989 
  334          373.57993    340.38016   0.002994012 
  378          375.66804    339.88355   0.002645503 
  376          377.27345    339.38816   0.002659574 
  402          378.89924    338.89401   0.002487562 
  361          381.91327    338.40108   0.002770083 
  387          384.40604    337.90938   0.002583979 
  395          385.40335    337.4189    0.002531646 
  363          385.73173    336.92963   0.002754821 
  389          385.04973    336.44157   0.002570694 
  388          384.63502    335.95473   0.00257732 
  372          384.86758    335.4691    0.002688172 
  369          384.95068    334.98467   0.002710027 
  387          385.8111     334.50144   0.002583979 
  371          387.60628    334.01941   0.002695418 
  380          390.06267    333.53858   0.002631579 
  382          393.07896    333.05894   0.002617801 
  402          396.62386    332.58049   0.002487562 
  383          400.65061    332.10323   0.002610966 
  414          405.03697    331.62716   0.002415459 
  399          409.61173    331.15226   0.002506266 
  435          414.30268    330.67855   0.002298851 
  422          419.23465    330.20601   0.002369668 
  400          424.62333    329.73464   0.0025    
  451          430.68648    329.26445   0.002217295 
  459          437.68116    328.79542   0.002178649 
  441          445.91944    328.32756   0.002267574 
  447          455.71829    327.86086   0.002237136 
  393          467.38686    327.39532   0.002544529 
  430          481.23526    326.93093   0.002325581 
  456          497.59179    326.4677    0.002192982 
  453          516.84308    326.00562   0.002207506 
  493          539.62482    325.54469   0.002028398 
  522          567.0142     325.0849    0.001915709 
  528          600.59774    324.62625   0.001893939 
  547          642.59542    324.16875   0.001828154 
  586          696.22088    323.71238   0.001706485 
  718          766.32196    323.25714   0.001392758 
  807          860.49756    322.80304   0.001239157 
  985          991.3065     322.35006   0.001015228 
  1260         1181.03371   321.89821   0.000793651 
  1639         1473.72806   321.44748   0.000610128 
  2202         1975.84534   320.99787   0.000454133 
  3241         2982.21841   320.54938   0.000308547 
  4986         5090.496     320.10201   0.000200562 
  8373         8202.81393   319.65574   0.000119432 
  15312        13689.19332  319.21059   0.000065308 
  25287        20776.06237  318.76654   0.000039546 
  26562        22667.96229  318.32359   0.000037648 
  16314        15754.3688   317.88175   0.000061297 
  13615        13520.66014  317.441     0.000073448 
  13800        12864.03992  317.00135   0.000072464 
  8215         8258.73694   316.56279   0.000121729 
  3436         4229.15143   316.12533   0.000291036 
  1846         2505.48342   315.68895   0.000541712 
  1540         1752.46293   315.25365   0.000649351 
  1186         1348.38316   314.81944   0.00084317 
  997          1099.73281   314.3863    0.001003009 
  957          934.67144    313.95425   0.001044932 
  888          819.16084    313.52326   0.001126126 
  771          735.20866    313.09335   0.001297017 
  635          671.72545    312.66451   0.001574803 
  636          622.45685    312.23673   0.001572327 
  582          584.03232    311.81002   0.001718213 
  542          553.5235     311.38436   0.001845018 
  543          528.81025    310.95977   0.001841621 
  521          508.95139    310.53623   0.001919386 
  520          493.09473    310.11375   0.001923077 
  481          480.55853    309.69231   0.002079002 
  466          470.91028    309.27192   0.002145923 
  443          463.9401     308.85258   0.002257336 
  434          459.63629    308.43428   0.002304147 
  403          457.82204    308.01702   0.00248139 
  453          458.73607    307.6008    0.002207506 
  436          462.79278    307.18561   0.002293578 
  479          468.66787    306.77145   0.002087683 
  428          477.18624    306.35833   0.002336449 
  471          490.33842    305.94623   0.002123142 
  471          507.50676    305.53515   0.002123142 
  559          527.15911    305.1251    0.001788909 
  614          549.38258    304.71607   0.001628664 
  589          574.676      304.30805   0.001697793 
  641          603.88962    303.90105   0.001560062 
  654          636.22108    303.49506   0.001529052 
  784          668.29489    303.09008   0.00127551 
  723          697.25935    302.68611   0.001383126 
  876          724.65629    302.28314   0.001141553 
  809          749.39248    301.88117   0.001236094 
  841          778.03873    301.4802    0.001189061 
  755          798.91735    301.08023   0.001324503 
  790          774.47457    300.68125   0.001265823 
  762          742.43042    300.28327   0.001312336 
  721          717.03466    299.88627   0.001386963 
  725          673.2631     299.49026   0.00137931 
  639          619.17089    299.09524   0.001564945 
  631          571.20187    298.7012    0.001584786 
  581          528.98544    298.30813   0.00172117 
  593          492.06561    297.91604   0.001686341 
  536          460.89776    297.52493   0.001865672 
  476          435.5497     297.13479   0.00210084 
  448          415.34293    296.74562   0.002232143 
  401          399.19769    296.35742   0.002493766 
  412          386.22463    295.97018   0.002427184 
  357          375.7305     295.5839    0.00280112 
  368          367.12782    295.19858   0.002717391 
  338          359.97776    294.81422   0.00295858 
  398          353.9571     294.43082   0.002512563 
  357          348.82644    294.04837   0.00280112 
  347          344.36445    293.66687   0.002881844 
  348          340.51893    293.28631   0.002873563 
  348          337.11226    292.9067    0.002873563 
  325          334.12947    292.52804   0.003076923 
  326          331.47514    292.15031   0.003067485 
  354          329.09388    291.77353   0.002824859 
  353          326.95832    291.39768   0.002832861 
  312          325.03127    291.02276   0.003205128 
  322          323.28799    290.64877   0.00310559 
  331          321.70879    290.27572   0.003021148 
  313          320.27119    289.90358   0.003194888 
  320          318.97848    289.53238   0.003125  
  315          317.812      289.16209   0.003174603 
  337          316.77497    288.79273   0.002967359 
  341          315.86344    288.42428   0.002932551 
  346          315.08166    288.05675   0.002890173 
  309          314.43965    287.69012   0.003236246 
  327          313.95927    287.32441   0.003058104 
  318          313.65489    286.95961   0.003144654 
  310          313.59049    286.59571   0.003225806 
  314          313.83711    286.23272   0.003184713 
  369          314.52229    285.87062   0.002710027 
  340          315.87864    285.50943   0.002941176 
  317          318.3606     285.14913   0.003154574 
  343          322.97316    284.78972   0.002915452 
  360          331.90271    284.43121   0.002777778 
  376          348.76823    284.07359   0.002659574 
  417          372.77405    283.71685   0.002398082 
  418          399.50396    283.361     0.002392344 
  486          430.10154    283.00603   0.002057613 
  432          419.71709    282.65194   0.002314815 
  397          394.40936    282.29873   0.002518892 
  434          387.77268    281.9464    0.002304147 
  391          382.49629    281.59494   0.002557545 
  367          360.71126    281.24435   0.002724796 
  351          344.25347    280.89463   0.002849003 
  350          335.33762    280.54577   0.002857143 
  336          329.88862    280.19778   0.00297619 
  329          325.85766    279.85066   0.003039514 
  352          322.6412     279.50439   0.002840909 
  341          320.34617    279.15899   0.002932551 
  317          319.53587    278.81443   0.003154574 
  350          319.88508    278.47074   0.002857143 
  327          321.40915    278.12789   0.003058104 
  348          322.43127    277.78589   0.002873563 
  315          317.31921    277.44474   0.003174603 
  279          312.47826    277.10444   0.003584229 
  352          310.61265    276.76498   0.002840909 
  316          307.79141    276.42636   0.003164557 
  323          303.38733    276.08857   0.003095975 
  360          300.39777    275.75163   0.002777778 
  312          298.67784    275.41551   0.003205128 
  287          297.6548     275.08023   0.003484321 
  275          297.02923    274.74578   0.003636364 
  310          296.69238    274.41216   0.003225806 
  336          297.11757    274.07936   0.00297619 
  349          297.47107    273.74739   0.00286533 
  309          298.49523    273.41624   0.003236246 
  353          300.51404    273.0859    0.002832861 
  342          303.27896    272.75639   0.002923977 
  302          306.45238    272.42769   0.003311258 
  343          308.09078    272.0998    0.002915452 
  338          305.85877    271.77272   0.00295858 
  339          304.49089    271.44645   0.002949853 
  371          304.95582    271.12099   0.002695418 
  308          304.48347    270.79633   0.003246753 
  317          303.67812    270.47248   0.003154574 
  297          304.61347    270.14942   0.003367003 
  336          307.73071    269.82717   0.00297619 
  339          313.5527     269.5057    0.002949853 
  331          321.72385    269.18504   0.003021148 
  370          333.50254    268.86516   0.002702703 
  381          346.80503    268.54608   0.002624672 
  339          358.88383    268.22778   0.002949853 
  362          374.52534    267.91027   0.002762431 
  400          392.5601     267.59354   0.0025    
  382          392.62484    267.2776    0.002617801 
  404          375.82568    266.96243   0.002475248 
  397          364.64227    266.64805   0.002518892 
  371          359.36812    266.33443   0.002695418 
  381          348.04455    266.0216    0.002624672 
  335          335.50582    265.70953   0.002985075 
  331          326.99329    265.39823   0.003021148 
  339          321.63117    265.0877    0.002949853 
  334          319.36323    264.77794   0.002994012 
  352          319.17326    264.46894   0.002840909 
  340          319.5263     264.1607    0.002941176 
  300          320.72077    263.85322   0.003333333 
  322          323.31264    263.5465    0.00310559 
  346          327.37734    263.24054   0.002890173 
  321          333.05229    262.93533   0.003115265 
  370          341.06598    262.63087   0.002702703 
  388          352.42466    262.32716   0.00257732 
  374          371.934      262.02419   0.002673797 
  439          410.38938    261.72198   0.002277904 
  505          475.33274    261.4205    0.001980198 
  580          545.27892    261.11977   0.001724138 
  692          640.60073    260.81978   0.001445087 
  680          621.55846    260.52053   0.001470588 
  625          548.61476    260.22202   0.0016    
  546          532.91024    259.92423   0.001831502 
  619          549.74431    259.62718   0.001615509 
  542          504.91144    259.33086   0.001845018 
  547          468.10528    259.03527   0.001828154 
  523          466.30817    258.74041   0.001912046 
  516          488.46121    258.44627   0.001937984 
  583          523.02856    258.15285   0.001715266 
  630          568.04018    257.86015   0.001587302 
  575          600.52894    257.56818   0.00173913 
  624          616.09949    257.27692   0.001602564 
  636          652.22109    256.98637   0.001572327 
  736          715.11231    256.69654   0.001358696 
  827          790.20982    256.40742   0.00120919 
  1038         895.23617    256.11901   0.000963391 
  1097         1065.26882   255.8313    0.000911577 
  1441         1340.17615   255.5443    0.000693963 
  2017         1814.76259   255.25801   0.000495786 
  3200         2755.31816   254.97242   0.0003125 
  5248         4755.97908   254.68752   0.000190549 
  9251         8167.96268   254.40333   0.000108096 
  16489        13867.674    254.11983   0.000060646 
  23059        18864.39016  253.83703   0.000043367 
  18152        15827.83202  253.55492   0.00005509 
  11154        10643.27736  253.2735    0.000089654 
  10891        10420.52507  252.99277   0.000091819 
  11360        10599.35986  252.71273   0.000088028 
  7099         6848.70818   252.43337   0.000140865 
  3116         3524.85552   252.1547    0.000320924 
  1732         2084.78213   251.8767    0.000577367 
  1165         1455.10298   251.59939   0.000858369 
  979          1120.9884    251.32276   0.00102145 
  872          919.94757    251.0468    0.001146789 
  744          790.56532    250.77152   0.001344086 
  611          703.9757     250.49691   0.001636661 
  625          637.39789    250.22297   0.0016    
  537          578.20169    249.9497    0.001862197 
  542          535.22202    249.6771    0.001845018 
  448          506.26316    249.40516   0.002232143 
  459          477.45396    249.13389   0.002178649 
  426          444.25406    248.86328   0.002347418 
  397          418.94297    248.59333   0.002518892 
  417          401.49857    248.32404   0.002398082 
  378          386.65544    248.0554    0.002645503 
  379          373.27893    247.78743   0.002638522 
  385          364.63132    247.5201    0.002597403 
  389          360.23882    247.25342   0.002570694 
  346          359.31943    246.9874    0.002890173 
  369          358.0245     246.72202   0.002710027 
  374          352.90794    246.45729   0.002673797 
  381          347.92705    246.19321   0.002624672 
  369          342.14246    245.92977   0.002710027 
  384          338.60844    245.66697   0.002604167 
  379          336.60354    245.40481   0.002638522 
  368          335.77055    245.14328   0.002717391 
  338          330.84991    244.8824    0.00295858 
  308          322.33916    244.62214   0.003246753 
  314          316.57738    244.36252   0.003184713 
  324          313.18138    244.10353   0.00308642 
  301          308.01424    243.84517   0.003322259 
  307          301.14928    243.58744   0.003257329 
  299          295.61351    243.33034   0.003344482 
  278          291.27505    243.07385   0.003597122 
  287          287.70915    242.818     0.003484321 
  266          284.76518    242.56276   0.003759398 
  243          282.39469    242.30814   0.004115226 
  267          280.5584     242.05414   0.003745318 
  259          279.20183    241.80075   0.003861004 
  247          278.24087    241.54798   0.004048583 
  259          277.52547    241.29582   0.003861004 
  293          276.82081    241.04428   0.003412969 
  258          275.8979     240.79334   0.003875969 
  290          274.69169    240.54301   0.003448276 
  279          272.67072    240.29328   0.003584229 
  311          271.20853    240.04416   0.003215434 
  268          269.69461    239.79565   0.003731343 
  288          267.82935    239.54773   0.003472222 
  290          266.33483    239.30042   0.003448276 
  244          265.01768    239.0537    0.004098361 
  282          263.92665    238.80758   0.003546099 
  250          263.05747    238.56205   0.004     
  254          262.42315    238.31712   0.003937008 
  243          262.05055    238.07278   0.004115226 
  271          261.95626    237.82902   0.003690037 
  266          262.16648    237.58586   0.003759398 
  266          262.64546    237.34328   0.003759398 
  271          263.26461    237.10129   0.003690037 
  243          263.86379    236.85988   0.004115226 
  250          264.16078    236.61906   0.004     
  263          265.08486    236.37881   0.003802281 
  289          266.57072    236.13915   0.003460208 
  262          268.14856    235.90006   0.003816794 
  298          267.01486    235.66154   0.003355705 
  281          264.60146    235.4236    0.003558719 
  282          263.77966    235.18624   0.003546099 
  312          264.38071    234.94944   0.003205128 
  271          264.88205    234.71322   0.003690037 
  281          266.58634    234.47756   0.003558719 
  320          272.41219    234.24247   0.003125  
  338          284.92879    234.00794   0.00295858 
  362          303.02854    233.77398   0.002762431 
  399          323.45186    233.54058   0.002506266 
  429          331.70415    233.30774   0.002331002 
  441          316.41398    233.07545   0.002267574 
  391          305.50261    232.84373   0.002557545 
  421          301.79083    232.61256   0.002375297 
  353          296.01123    232.38195   0.002832861 
  337          281.03935    232.15188   0.002967359 
  295          269.27459    231.92237   0.003389831 
  303          261.70164    231.69341   0.00330033 
  275          257.58251    231.465     0.003636364 
  264          255.60023    231.23714   0.003787879 
  271          254.9991     231.00982   0.003690037 
  265          255.65287    230.78304   0.003773585 
  311          257.75644    230.55681   0.003215434 
  282          260.77464    230.33111   0.003546099 
  286          261.56937    230.10596   0.003496503 
  313          259.57021    229.88134   0.003194888 
  305          258.3929     229.65726   0.003278689 
  288          258.79069    229.43372   0.003472222 
  295          258.8873     229.21071   0.003389831 
  284          258.15184    228.98823   0.003521127 
  293          258.26673    228.76628   0.003412969 
  260          259.89209    228.54486   0.003846154 
  284          263.35263    228.32397   0.003521127 
  273          269.57369    228.10361   0.003663004 
  274          281.19013    227.88377   0.003649635 
  312          305.04158    227.66445   0.003205128 
  335          353.52149    227.44566   0.002985075 
  386          421.28147    227.22739   0.002590674 
  536          500.79196    227.00963   0.001865672 
  558          512.83564    226.79239   0.001792115 
  524          441.42385    226.57567   0.001908397 
  407          420.31163    226.35947   0.002457002 
  445          435.18836    226.14378   0.002247191 
  457          414.09338    225.9286    0.002188184 
  396          348.80269    225.71393   0.002525253 
  296          311.53971    225.49977   0.003378378 
  292          294.93182    225.28612   0.003424658 
  240          280.61882    225.07297   0.004166667 
  276          269.62548    224.86033   0.003623188 
  277          263.30558    224.64819   0.003610108 
  260          259.83031    224.43656   0.003846154 
  261          257.92334    224.22543   0.003831418 
  252          256.98883    224.01479   0.003968254 
  247          256.7669     223.80466   0.004048583 
  279          257.01831    223.59502   0.003584229 
  250          257.5393     223.38588   0.004     
  273          257.78158    223.17723   0.003663004 
  241          258.12882    222.96907   0.004149378 
  268          258.97447    222.76141   0.003731343 
  273          260.20893    222.55423   0.003663004 
  292          261.50592    222.34755   0.003424658 
  274          263.00064    222.14135   0.003649635 
  258          264.93686    221.93564   0.003875969 
  268          267.3502     221.73041   0.003731343 
  280          270.39809    221.52567   0.003571429 
  291          274.48274    221.32141   0.003436426 
  352          280.38322    221.11762   0.002840909 
  304          288.36523    220.91432   0.003289474 
  291          297.38569    220.7115    0.003436426 
  321          304.7359     220.50915   0.003115265 
  338          306.90206    220.30728   0.00295858 
  335          312.59183    220.10588   0.002985075 
  308          326.35427    219.90496   0.003246753 
  407          351.59102    219.70451   0.002457002 
  373          385.67067    219.50453   0.002680965 
  449          424.32788    219.30501   0.002227171 
  421          440.11323    219.10597   0.002375297 
  412          407.52069    218.90739   0.002427184 
  405          397.81035    218.70927   0.002469136 
  404          409.91889    218.51162   0.002475248 
  436          422.3756     218.31444   0.002293578 
  433          410.61292    218.11771   0.002309469 
  402          409.30541    217.92144   0.002487562 
  383          423.46263    217.72564   0.002610966 
  467          448.59506    217.53029   0.002141328 
  478          483.10869    217.33539   0.00209205 
  513          526.67554    217.14095   0.001949318 
  609          582.80106    216.94697   0.001642036 
  748          661.28429    216.75343   0.001336898 
  813          773.36602    216.56035   0.001230012 
  904          938.04597    216.36772   0.001106195 
  1162         1194.6111    216.17554   0.000860585 
  1665         1637.97115   215.9838    0.000600601 
  2670         2533.31152   215.79251   0.000374532 
  4433         4565.3321    215.60167   0.000225581 
  8163         8391.59924   215.41127   0.000122504 
  14358        12840.7159   215.22131   0.000069648 
  18172        16188.25663  215.03179   0.00005503 
  11693        10856.13443  214.84272   0.000085521 
  7374         7793.64198   214.65408   0.000135612 
  7940         7921.74402   214.46588   0.000125945 
  9172         9091.93885   214.27812   0.000109027 
  6176         6060.26904   214.09079   0.000161917 
  2774         3116.86094   213.9039    0.00036049 
  1433         1825.54427   213.71743   0.000697837 
  991          1264.13139   213.5314    0.001009082 
  766          967.16742    213.3458    0.001305483 
  603          785.49361    213.16064   0.001658375 
  539          665.06435    212.97589   0.001855288 
  440          580.97643    212.79158   0.002272727 
  431          520.15253    212.60769   0.002320186 
  381          475.26347    212.42422   0.002624672 
  407          442.12576    212.24118   0.002457002 
  339          418.69682    212.05856   0.002949853 
  389          404.81092    211.87637   0.002570694 
  372          401.85929    211.69459   0.002688172 
  385          408.73435    211.51323   0.002597403 
  393          411.24592    211.33229   0.002544529 
  400          403.06283    211.15176   0.0025    
  418          390.76464    210.97165   0.002392344 
  370          380.03531    210.79195   0.002702703 
  362          374.31373    210.61267   0.002762431 
  316          357.48609    210.4338    0.003164557 
  296          335.1057     210.25534   0.003378378 
  277          315.53972    210.07729   0.003610108 
  288          302.97083    209.89964   0.003472222 
  264          291.96244    209.72241   0.003787879 
  269          280.18503    209.54558   0.003717472 
  281          271.61145    209.36915   0.003558719 
  237          265.82127    209.19313   0.004219409 
  258          261.70009    209.01751   0.003875969 
  224          258.62464    208.84229   0.004464286 
  266          256.31192    208.66748   0.003759398 
  227          254.63999    208.49306   0.004405286 
  264          253.54952    208.31904   0.003787879 
  256          252.98248    208.14542   0.00390625 
  263          252.81105    207.9722    0.003802281 
  235          252.77661    207.79937   0.004255319 
  243          252.55009    207.62693   0.004115226 
  255          251.9361     207.45489   0.003921569 
  213          251.05343    207.28323   0.004694836 
  232          250.18552    207.11197   0.004310345 
  240          249.52122    206.9411    0.004166667 
  233          249.16505    206.77062   0.004291845 
  247          249.31489    206.60052   0.004048583 
  256          250.36602    206.43081   0.00390625 
  255          252.91853    206.26148   0.003921569 
  294          257.28612    206.09254   0.003401361 
  252          262.09683    205.92399   0.003968254 
  237          264.54467    205.75581   0.004219409 
  215          259.85686    205.58802   0.004651163 
  275          255.17151    205.4206    0.003636364 
  269          252.97087    205.25357   0.003717472 
  234          248.299      205.08691   0.004273504 
  278          241.75389    204.92063   0.003597122 
  256          237.14229    204.75472   0.00390625 
  235          233.81193    204.58919   0.004255319 
  268          231.48798    204.42403   0.003731343 
  235          230.01659    204.25925   0.004255319 
  232          229.1705     204.09483   0.004310345 
  226          228.86852    203.93079   0.004424779 
  234          229.19323    203.76712   0.004273504 
  248          230.40737    203.60381   0.004032258 
  237          232.61286    203.44087   0.004219409 
  226          234.64248    203.2783    0.004424779 
  215          235.34663    203.1161    0.004651163 
  242          236.76724    202.95426   0.004132231 
  249          239.57068    202.79278   0.004016064 
  223          244.14578    202.63166   0.004484305 
  280          251.69388    202.47091   0.003571429 
  262          267.42339    202.31051   0.003816794 
  330          300.69611    202.15048   0.003030303 
  344          353.84691    201.9908    0.002906977 
  441          412.44858    201.83148   0.002267574 
  476          434.40908    201.67252   0.00210084 
  415          401.16338    201.51391   0.002409639 
  419          394.30271    201.35566   0.002386635 
  401          381.49479    201.19776   0.002493766 
  335          370.73091    201.04021   0.002985075 
  344          335.6928     200.88302   0.002906977 
  315          311.43532    200.72617   0.003174603 
  305          293.1091     200.56967   0.003278689 
  273          277.25805    200.41353   0.003663004 
  234          272.70617    200.25773   0.004273504 
  268          279.34384    200.10227   0.003731343 
  267          277.5421     199.94717   0.003745318 
  293          265.9615     199.7924    0.003412969 
  236          260.07082    199.63798   0.004237288 
  290          257.14437    199.48391   0.003448276 
  264          253.53641    199.33017   0.003787879 
  232          243.9907     199.17678   0.004310345 
  222          236.57484    199.02372   0.004504505 
  206          231.47197    198.87101   0.004854369 
  259          226.61409    198.71863   0.003861004 
  219          223.44914    198.56659   0.00456621 
  196          221.68826    198.41488   0.005102041 
  222          220.74625    198.26352   0.004504505 
  202          220.30851    198.11248   0.004950495 
  223          220.25978    197.96178   0.004484305 
  200          220.59088    197.81141   0.005     
  208          221.19394    197.66137   0.004807692 
  196          221.48593    197.51166   0.005102041 
  219          221.56739    197.36229   0.00456621 
  202          222.00237    197.21324   0.004950495 
  220          222.88416    197.06452   0.004545455 
  241          224.06692    196.91612   0.004149378 
  216          225.51245    196.76806   0.00462963 
  203          227.94594    196.62031   0.004926108 
  217          232.42469    196.47289   0.004608295 
  219          240.05181    196.3258    0.00456621 
  224          247.39136    196.17903   0.004464286 
  194          245.40166    196.03257   0.005154639 
  206          241.531      195.88644   0.004854369 
  234          241.98382    195.74063   0.004273504 
  241          245.9163     195.59514   0.004149378 
  213          248.08068    195.44997   0.004694836 
  201          247.35389    195.30511   0.004975124 
  248          248.38696    195.16057   0.004032258 
  249          251.85214    195.01634   0.004016064 
  269          257.56179    194.87243   0.003717472 
  281          266.02836    194.72883   0.003558719 
  278          279.00987    194.58555   0.003597122 
  295          299.95859    194.44257   0.003389831 
  279          330.72725    194.29991   0.003584229 
  324          352.66499    194.15756   0.00308642 
  325          352.2588     194.01552   0.003076923 
  320          358.814      193.87378   0.003125  
  332          381.16182    193.73236   0.003012048 
  389          412.42358    193.59124   0.002570694 
  385          434.35771    193.45042   0.002597403 
  468          449.39194    193.30991   0.002136752 
  464          465.87431    193.16971   0.002155172 
  566          484.93696    193.02981   0.001766784 
  530          508.13332    192.89021   0.001886792 
  586          535.42678    192.75091   0.001706485 
  622          563.13137    192.61191   0.001607717 
  603          584.9358     192.47322   0.001658375 
  672          595.69437    192.33482   0.001488095 
  582          595.98781    192.19672   0.001718213 
  599          592.11362    192.05892   0.001669449 
  636          590.48613    191.92141   0.001572327 
  609          593.00907    191.7842    0.001642036 
  563          599.05451    191.64729   0.001776199 
  570          611.0742     191.51067   0.001754386 
  602          627.31369    191.37434   0.00166113 
  573          641.64978    191.23831   0.001745201 
  599          651.47101    191.10257   0.001669449 
  588          654.10446    190.96712   0.00170068 
  582          648.20109    190.83196   0.001718213 
  542          631.79886    190.69709   0.001845018 
  572          604.92511    190.5625    0.001748252 
  534          570.38735    190.42821   0.001872659 
  460          531.06801    190.2942    0.002173913 
  454          490.11152    190.16048   0.002202643 
  418          449.90062    190.02704   0.002392344 
  376          412.07403    189.89389   0.002659574 
  366          378.12722    189.76102   0.00273224 
  328          349.09992    189.62844   0.00304878 
  300          325.15264    189.49614   0.003333333 
  256          305.79662    189.36412   0.00390625 
  272          290.28793    189.23238   0.003676471 
  295          277.91271    189.10092   0.003389831 
  238          268.10026    188.96974   0.004201681 
  263          260.49564    188.83884   0.003802281 
  229          255.07041    188.70821   0.004366812 
  223          252.34905    188.57786   0.004484305 
  208          253.47628    188.44779   0.004807692 
  240          257.67891    188.318     0.004166667 
  217          254.8016     188.18848   0.004608295 
  215          244.6692     188.05923   0.004651163 
  234          238.04846    187.93026   0.004273504 
  210          236.31467    187.80155   0.004761905 
  199          236.19186    187.67312   0.005025126 
  229          231.55387    187.54497   0.004366812 
  201          225.79155    187.41708   0.004975124 
  198          222.04108    187.28946   0.005050505 
  202          219.84047    187.16211   0.004950495 
  222          218.57288    187.03503   0.004504505 
  192          217.95576    186.90821   0.005208333 
  217          217.88573    186.78166   0.004608295 
  209          218.32819    186.65538   0.004784689 
  195          219.2425     186.52936   0.005128205 
  191          220.4962     186.40361   0.005235602 
  224          221.87229    186.27812   0.004464286 
  207          223.11308    186.15289   0.004830918 
  195          224.30088    186.02793   0.005128205 
  207          225.89097    185.90323   0.004830918 
  225          228.50104    185.77878   0.004444444 
  239          231.90067    185.6546    0.0041841 
  220          232.01295    185.53068   0.004545455 
  210          227.71762    185.40701   0.004761905 
  221          223.94877    185.28361   0.004524887 
  196          222.01935    185.16046   0.005102041 
  202          221.14921    185.03757   0.004950495 
  213          218.8651     184.91493   0.004694836 
  210          216.25266    184.79255   0.004761905 
  216          215.53898    184.67042   0.00462963 
  201          216.24767    184.54855   0.004975124 
  200          214.65042    184.42693   0.005     
  171          211.87595    184.30556   0.005847953 
  218          211.49563    184.18445   0.004587156 
  227          214.54479    184.06358   0.004405286 
  232          220.96206    183.94297   0.004310345 
  220          226.46759    183.8226    0.004545455 
  230          224.85873    183.70249   0.004347826 
  233          222.13045    183.58262   0.004291845 
  227          219.63829    183.463     0.004405286 
  212          219.02572    183.34363   0.004716981 
  168          221.1738     183.2245    0.005952381 
  226          224.16246    183.10562   0.004424779 
  243          229.88667    182.98699   0.004115226 
  217          227.78809    182.86859   0.004608295 
  229          218.22762    182.75045   0.004366812 
  212          212.66546    182.63254   0.004716981 
  205          212.39562    182.51488   0.004878049 
  210          214.61532    182.39746   0.004761905 
  213          213.011      182.28028   0.004694836 
  209          209.66352    182.16334   0.004784689 
  184          208.67015    182.04664   0.005434783 
  190          210.25213    181.93018   0.005263158 
  191          214.69826    181.81396   0.005235602 
  224          223.58948    181.69798   0.004464286 
  249          240.06958    181.58223   0.004016064 
  258          266.27579    181.46672   0.003875969 
  295          309.40511    181.35145   0.003389831 
  334          368.36721    181.23641   0.002994012 
  347          356.92148    181.12161   0.002881844 
  303          310.17497    181.00704   0.00330033 
  276          284.34928    180.8927    0.003623188 
  246          287.67095    180.7786    0.004065041 
  284          301.41152    180.66473   0.003521127 
  291          278.91422    180.55109   0.003436426 
  263          249.48506    180.43768   0.003802281 
  243          232.37925    180.3245    0.004115226 
  236          226.70294    180.21155   0.004237288 
  208          224.86405    180.09883   0.004807692 
  210          219.96426    179.98634   0.004761905 
  190          215.01764    179.87408   0.005263158 
  192          210.97053    179.76205   0.005208333 
  204          210.20474    179.65024   0.004901961 
  219          210.01916    179.53865   0.00456621 
  201          208.57751    179.4273    0.004975124 
  205          207.72926    179.31616   0.004878049 
  203          208.84722    179.20526   0.004926108 
  229          210.80126    179.09457   0.004366812 
  207          209.20811    178.98411   0.004830918 
  210          206.81265    178.87387   0.004761905 
  201          206.3269     178.76386   0.004975124 
  206          207.51197    178.65406   0.004854369 
  229          208.73814    178.54449   0.004366812 
  208          208.04523    178.43513   0.004807692 
  217          207.29484    178.326     0.004608295 
  235          207.3125     178.21708   0.004255319 
  207          207.64414    178.10838   0.004830918 
  218          207.87864    177.99991   0.004587156 
  194          207.91197    177.89164   0.005154639 
  205          207.89494    177.7836    0.004878049 
  199          208.0144     177.67577   0.005025126 
  210          208.36632    177.56816   0.004761905 
  164          209.0262     177.46076   0.006097561 
  209          210.23749    177.35357   0.004784689 
  205          212.51891    177.2466    0.004878049 
  200          216.2239     177.13985   0.005     
  213          219.12392    177.0333    0.004694836 
  213          219.04196    176.92697   0.004694836 
  200          219.55653    176.82085   0.005     
  197          221.82937    176.71494   0.005076142 
  197          225.10931    176.60925   0.005076142 
  217          227.23985    176.50376   0.004608295 
  219          227.1786     176.39848   0.00456621 
  230          226.90633    176.29341   0.004347826 
  190          227.12742    176.18855   0.005263158 
  211          227.76418    176.0839    0.004739336 
  237          228.6181     175.97945   0.004219409 
  215          229.6228     175.87521   0.004651163 
  226          230.91516    175.77118   0.004424779 
  220          232.71987    175.66735   0.004545455 
  234          235.21777    175.56373   0.004273504 
  229          238.52845    175.46031   0.004366812 
  238          242.75056    175.3571    0.004201681 
  219          248.00747    175.25409   0.00456621 
  260          254.47926    175.15128   0.003846154 
  262          262.45831    175.04868   0.003816794 
  245          272.446      174.94628   0.004081633 
  286          285.3905     174.84408   0.003496503 
  332          303.0904     174.74208   0.003012048 
  332          328.1634     174.64028   0.003012048 
  331          359.07482    174.53868   0.003021148 
  391          380.97467    174.43728   0.002557545 
  418          399.55727    174.33608   0.002392344 
  465          431.82791    174.23508   0.002150538 
  485          482.26386    174.13427   0.002061856 
  492          553.45398    174.03367   0.00203252 
  565          646.46764    173.93326   0.001769912 
  657          782.36471    173.83304   0.00152207 
  908          1005.44529   173.73303   0.001101322 
  1302         1406.37772   173.63321   0.000768049 
  2179         2241.43905   173.53358   0.000458926 
  3966         4158.63981   173.43415   0.000252143 
  7317         7680.63237   173.33491   0.000136668 
  10482        11136.9385   173.23586   0.000095402 
  8779         9299.25205   173.13701   0.000113908 
  4869         5332.88453   173.03835   0.000205381 
  3711         4148.93118   172.93988   0.000269469 
  4493         5020.99053   172.84161   0.000222568 
  5492         6261.43079   172.74352   0.000182083 
  4412         4918.73479   172.64563   0.000226655 
  2320         2615.69288   172.54792   0.000431034 
  1199         1480.84121   172.45041   0.000834028 
  820          991.1027     172.35308   0.001219512 
  639          745.66718    172.25595   0.001564945 
  499          600.79625    172.159     0.002004008 
  435          506.79776    172.06223   0.002298851 
  365          441.98787    171.96566   0.002739726 
  345          395.28088    171.86927   0.002898551 
  292          360.46154    171.77307   0.003424658 
  278          333.83081    171.67706   0.003597122 
  282          313.07753    171.58123   0.003546099 
  294          296.69952    171.48558   0.003401361 
  265          283.72026    171.39012   0.003773585 
  271          273.54941    171.29484   0.003690037 
  289          265.94982    171.19975   0.003460208 
  238          261.12566    171.10484   0.004201681 
  272          260.11525    171.01011   0.003676471 
  277          265.50726    170.91557   0.003610108 
  296          281.26545    170.8212    0.003378378 
  314          302.68678    170.72702   0.003184713 
  311          297.66918    170.63302   0.003215434 
  286          273.74746    170.5392    0.003496503 
  287          261.32736    170.44556   0.003484321 
  249          264.56028    170.3521    0.004016064 
  278          280.09178    170.25881   0.003597122 
  258          294.74665    170.16571   0.003875969 
  285          315.36706    170.07278   0.003508772 
  326          340.10507    169.98003   0.003067485 
  316          317.35231    169.88746   0.003164557 
  304          276.78873    169.79507   0.003289474 
  261          257.1499     169.70285   0.003831418 
  242          258.69314    169.61081   0.004132231 
  281          268.28096    169.51894   0.003558719 
  274          255.56642    169.42725   0.003649635 
  240          231.01716    169.33573   0.004166667 
  231          214.51499    169.24439   0.004329004 
  184          205.19225    169.15322   0.005434783 
  206          199.67233    169.06223   0.004854369 
  197          196.03665    168.97141   0.005076142 
  171          193.40389    168.88076   0.005847953 
  203          191.37649    168.79028   0.004926108 
  195          189.74447    168.69998   0.005128205 
  168          188.38846    168.60984   0.005952381 
  188          187.23495    168.51988   0.005319149 
  192          186.23646    168.43009   0.005208333 
  173          185.36312    168.34046   0.005780347 
  154          184.58823    168.25101   0.006493506 
  185          183.89842    168.16173   0.005405405 
  183          183.28244    168.07261   0.005464481 
  186          182.73249    167.98367   0.005376344 
  196          182.24291    167.89489   0.005102041 
  182          181.81218    167.80628   0.005494505 
  181          181.44046    167.71784   0.005524862 
  181          181.128      167.62956   0.005524862 
  159          180.88215    167.54145   0.006289308 
  199          180.71461    167.45351   0.005025126 
  173          180.64987    167.36573   0.005780347 
  189          180.73539    167.27812   0.005291005 
  190          181.06299    167.19067   0.005263158 
  155          181.73669    167.10339   0.006451613 
  161          182.49908    167.01627   0.00621118 
  190          182.49667    166.92931   0.005263158 
  172          181.97576    166.84252   0.005813953 
  198          181.68297    166.75589   0.005050505 
  174          181.79975    166.66943   0.005747126 
  177          182.21275    166.58312   0.005649718 
  187          182.49367    166.49698   0.005347594 
  171          182.67039    166.411     0.005847953 
  203          183.18625    166.32518   0.004926108 
  193          184.25857    166.23952   0.005181347 
  185          186.07215    166.15403   0.005405405 
  173          189.01827    166.06869   0.005780347 
  189          194.01014    165.98351   0.005291005 
  187          203.21092    165.89849   0.005347594 
  233          220.86028    165.81363   0.004291845 
  231          250.48048    165.72893   0.004329004 
  224          272.02776    165.64439   0.004464286 
  193          252.97645    165.56      0.005181347 
  191          228.49231    165.47577   0.005235602 
  219          219.50789    165.3917    0.00456621 
  194          224.67688    165.30778   0.005154639 
  179          233.70725    165.22403   0.005586592 
  200          225.21914    165.14042   0.005     
  180          210.42327    165.05698   0.005555556 
  160          202.97481    164.97369   0.00625   
  190          201.59429    164.89055   0.005263158 
  216          205.62103    164.80757   0.00462963 
  209          213.59592    164.72474   0.004784689 
  244          212.18861    164.64207   0.004098361 
  253          202.31738    164.55955   0.003952569 
  237          196.12082    164.47718   0.004219409 
  217          194.90908    164.39496   0.004608295 
  189          197.7523     164.3129    0.005291005 
  197          198.4418     164.23099   0.005076142 
  222          193.85942    164.14924   0.004504505 
  206          190.79237    164.06763   0.004854369 
  209          191.18669    163.98617   0.004784689 
  184          194.83661    163.90487   0.005434783 
  246          199.71418    163.82372   0.004065041 
  264          202.19483    163.74271   0.003787879 
  298          207.24456    163.66186   0.003355705 
  324          220.90026    163.58115   0.00308642 
  309          244.66006    163.5006    0.003236246 
  269          265.00879    163.42019   0.003717472 
  259          259.79102    163.33993   0.003861004 
  255          242.52543    163.25982   0.003921569 
  316          238.09483    163.17986   0.003164557 
  307          251.01083    163.10005   0.003257329 
  283          277.0605     163.02038   0.003533569 
  302          299.20506    162.94086   0.003311258 
  280          300.78388    162.86148   0.003571429 
  303          300.75546    162.78226   0.00330033 
  292          296.14214    162.70317   0.003424658 
  293          299.30971    162.62424   0.003412969 
  379          330.87053    162.54545   0.002638522 
  457          400.74229    162.4668    0.002188184 
  510          542.6182     162.3883    0.001960784 
  580          755.04672    162.30994   0.001724138 
  703          793.44963    162.23173   0.001422475 
  602          577.00374    162.15366   0.00166113 
  578          437.11308    162.07573   0.001730104 
  470          414.62911    161.99795   0.00212766 
  450          477.55279    161.92031   0.002222222 
  404          529.07365    161.84281   0.002475248 
  418          431.22647    161.76545   0.002392344 
  326          327.70651    161.68824   0.003067485 
  275          272.77442    161.61117   0.003636364 
  228          245.54886    161.53424   0.004385965 
  217          233.07131    161.45745   0.004608295 
  245          229.92197    161.3808    0.004081633 
  252          235.57188    161.30429   0.003968254 
  217          254.33101    161.22792   0.004608295 
  286          304.25274    161.15169   0.003496503 
  376          410.00182    161.0756    0.002659574 
  449          463.06063    160.99965   0.002227171 
  434          363.58421    160.92384   0.002304147 
  333          306.53861    160.84816   0.003003003 
  355          318.39981    160.77263   0.002816901 
  378          392.57396    160.69723   0.002645503 
  420          472.93056    160.62197   0.002380952 
  373          409.10364    160.54685   0.002680965 
  307          314.27669    160.47187   0.003257329 
  262          267.85354    160.39702   0.003816794 
  233          259.52077    160.32231   0.004291845 
  219          269.28146    160.24773   0.00456621 
  225          260.49832    160.17329   0.004444444 
  176          232.17622    160.09899   0.005681818 
  186          209.44851    160.02482   0.005376344 
  168          196.78964    159.95079   0.005952381 
  150          190.42684    159.87689   0.006666667 
  186          187.61791    159.80313   0.005376344 
  167          186.3748     159.7295    0.005988024 
  182          184.38147    159.65601   0.005494505 
  201          182.5047     159.58265   0.004975124 
  180          181.91732    159.50942   0.005555556 
  168          182.57864    159.43633   0.005952381 
  157          184.33791    159.36337   0.006369427 
  169          186.62491    159.29054   0.00591716 
  158          189.70517    159.21785   0.006329114 
  211          195.34373    159.14528   0.004739336 
  188          205.59601    159.07285   0.005319149 
  201          224.73727    159.00055   0.004975124 
  225          261.87935    158.92839   0.004444444 
  284          329.6103     158.85635   0.003521127 
  359          411.41872    158.78444   0.002785515 
  318          403.95369    158.71267   0.003144654 
  312          327.705      158.64102   0.003205128 
  277          280.67988    158.56951   0.003610108 
  246          274.15333    158.49812   0.004065041 
  244          297.9103     158.42687   0.004098361 
  244          310.08604    158.35574   0.004098361 
  261          270.99078    158.28475   0.003831418 
  244          229.49113    158.21388   0.004098361 
  210          205.13416    158.14314   0.004761905 
  183          192.02779    158.07253   0.005464481 
  186          184.62578    158.00205   0.005376344 
  165          180.07985    157.93169   0.006060606 
  174          177.11765    157.86147   0.005747126 
  165          175.14989    157.79137   0.006060606 
  166          173.87453    157.7214    0.006024096 
  172          173.13772    157.65155   0.005813953 
  173          172.87644    157.58183   0.005780347 
  180          174.12216    157.51224   0.005555556 
  185          175.0885     157.44277   0.005405405 
  171          177.01297    157.37343   0.005847953 
  188          179.42252    157.30422   0.005319149 
  175          179.99053    157.23513   0.005714286 
  175          179.23884    157.16617   0.005714286 
  180          178.90726    157.09733   0.005555556 
  185          179.53723    157.02861   0.005405405 
  187          180.0506     156.96003   0.005347594 
  218          180.42134    156.89156   0.004587156 
  205          180.30497    156.82322   0.004878049 
  196          181.21823    156.755     0.005102041 
  197          182.87473    156.68691   0.005076142 
  192          181.56929    156.61894   0.005208333 
  222          178.07397    156.55109   0.004504505 
  244          175.7361     156.48337   0.004098361 
  219          175.00292    156.41577   0.00456621 
  231          175.63102    156.34829   0.004329004 
  268          176.43534    156.28093   0.003731343 
  263          176.21279    156.2137    0.003802281 
  303          177.06515    156.14658   0.00330033 
  282          180.01761    156.07959   0.003546099 
  256          181.99534    156.01272   0.00390625 
  280          180.44385    155.94597   0.003571429 
  266          179.90149    155.87935   0.003759398 
  293          182.23082    155.81284   0.003412969 
  279          188.67748    155.74645   0.003584229 
  286          201.65759    155.68018   0.003496503 
  275          219.15396    155.61404   0.003636364 
  268          224.25469    155.54801   0.003731343 
  274          208.60262    155.4821    0.003649635 
  246          194.93847    155.41632   0.004065041 
  200          190.31756    155.35065   0.005     
  209          193.66042    155.2851    0.004784689 
  227          200.56766    155.21967   0.004405286 
  249          199.1145     155.15436   0.004016064 
  211          192.50076    155.08916   0.004739336 
  191          187.32947    155.02409   0.005235602 
  227          183.98253    154.95913   0.004405286 
  220          182.81509    154.89429   0.004545455 
  184          181.02656    154.82957   0.005434783 
  192          180.21042    154.76496   0.005208333 
  170          181.39228    154.70048   0.005882353 
  195          183.65159    154.63611   0.005128205 
  182          189.04662    154.57185   0.005494505 
  208          199.45882    154.50771   0.004807692 
  189          213.15934    154.44369   0.005291005 
  201          214.83104    154.37979   0.004975124 
  202          201.45279    154.316     0.004950495 
  200          191.58657    154.25233   0.005     
  206          189.02214    154.18877   0.004854369 
  207          192.48336    154.12532   0.004830918 
  194          197.58741    154.062     0.005154639 
  186          194.35947    153.99879   0.005376344 
  159          187.19362    153.93569   0.006289308 
  211          182.8914     153.8727    0.004739336 
  204          181.23208    153.80984   0.004901961 
  209          181.13177    153.74708   0.004784689 
  203          182.04812    153.68444   0.004926108 
  158          183.91451    153.62191   0.006329114 
  197          186.99285    153.5595    0.005076142 
  213          191.52822    153.4972    0.004694836 
  208          195.48248    153.43501   0.004807692 
  228          196.75452    153.37294   0.004385965 
  231          198.04073    153.31098   0.004329004 
  234          201.31441    153.24913   0.004273504 
  228          206.6888     153.1874    0.004385965 
  227          213.86761    153.12577   0.004405286 
  266          221.91448    153.06426   0.003759398 
  273          230.42716    153.00286   0.003663004 
  263          241.63948    152.94158   0.003802281 
  302          256.69804    152.8804    0.003311258 
  348          276.40959    152.81934   0.002873563 
  325          301.90569    152.75839   0.003076923 
  325          334.69664    152.69754   0.003076923 
  446          376.15596    152.63681   0.002242152 
  424          423.87178    152.57619   0.002358491 
  444          462.52528    152.51568   0.002252252 
  466          480.09168    152.45528   0.002145923 
  474          484.3982     152.39499   0.002109705 
  477          490.7461     152.33481   0.002096436 
  464          503.9745     152.27475   0.002155172 
  451          504.54606    152.21479   0.002217295 
  424          484.9309     152.15494   0.002358491 
  444          455.80138    152.0952    0.002252252 
  406          420.75409    152.03556   0.002463054 
  360          390.22062    151.97604   0.002777778 
  369          365.664      151.91663   0.002710027 
  339          337.96829    151.85732   0.002949853 
  306          309.91279    151.79813   0.003267974 
  273          285.71796    151.73904   0.003663004 
  270          263.62516    151.68006   0.003703704 
  255          245.29558    151.62118   0.003921569 
  260          231.10677    151.56242   0.003846154 
  241          220.11875    151.50376   0.004149378 
  233          211.49117    151.44521   0.004291845 
  239          204.62657    151.38677   0.0041841 
  223          199.1096     151.32844   0.004484305 
  231          194.64453    151.27021   0.004329004 
  213          191.01882    151.21209   0.004694836 
  216          188.07852    151.15408   0.00462963 
  230          185.72003    151.09617   0.004347826 
  207          183.87707    151.03837   0.004830918 
  177          182.49236    150.98067   0.005649718 
  218          181.50548    150.92308   0.004587156 
  198          181.03409    150.8656    0.005050505 
  204          181.36844    150.80822   0.004901961 
  198          182.91434    150.75095   0.005050505 
  202          185.63408    150.69378   0.004950495 
  196          187.14388    150.63672   0.005102041 
  196          187.13451    150.57977   0.005102041 
  204          188.83847    150.52292   0.004901961 
  204          190.53778    150.46617   0.004901961 
  191          188.89079    150.40953   0.005235602 
  195          187.16372    150.35299   0.005128205 
  193          185.9551     150.29656   0.005181347 
  212          185.37482    150.24023   0.004716981 
  220          186.46573    150.18401   0.004545455 
  252          187.68917    150.12789   0.003968254 
  244          187.79395    150.07187   0.004098361 
  193          188.86345    150.01596   0.005181347 
  219          191.87046    149.96015   0.00456621 
  227          197.22756    149.90445   0.004405286 
  231          205.96489    149.84884   0.004329004 
  251          220.29235    149.79334   0.003984064 
  243          243.67538    149.73795   0.004115226 
  264          277.13674    149.68265   0.003787879 
  274          304.19305    149.62746   0.003649635 
  295          297.91156    149.57237   0.003389831 
  305          277.70368    149.51739   0.003278689 
  258          272.85557    149.4625    0.003875969 
  267          283.94083    149.40772   0.003745318 
  287          287.10116    149.35304   0.003484321 
  271          276.38188    149.29847   0.003690037 
  250          255.16634    149.24399   0.004     
  234          235.00429    149.18961   0.004273504 
  244          225.51056    149.13534   0.004098361 
  243          222.78559    149.08117   0.004115226 
  222          214.42727    149.0271    0.004504505 
  211          203.71449    148.97313   0.004739336 
  185          197.3585     148.91926   0.005405405 
  205          194.4919     148.86549   0.004878049 
  194          192.3828     148.81182   0.005154639 
  216          189.6162     148.75825   0.00462963 
  181          187.61163    148.70479   0.005524862 
  241          186.86682    148.65142   0.004149378 
  201          187.26507    148.59815   0.004975124 
  215          188.6854     148.54499   0.004651163 
  209          190.71082    148.49192   0.004784689 
  226          193.77925    148.43895   0.004424779 
  215          200.25461    148.38608   0.004651163 
  280          213.40709    148.33332   0.003571429 
  259          237.54296    148.28065   0.003861004 
  314          274.87324    148.22808   0.003184713 
  371          328.69621    148.17561   0.002695418 
  403          341.14732    148.12323   0.00248139 
  406          284.51994    148.07096   0.002463054 
  340          246.7523     148.01879   0.002941176 
  283          238.36155    147.96671   0.003533569 
  285          248.96887    147.91473   0.003508772 
  327          274.28992    147.86285   0.003058104 
  323          282.87703    147.81107   0.003095975 
  275          264.93055    147.75939   0.003636364 
  275          260.05814    147.7078    0.003636364 
  238          251.09119    147.65632   0.004201681 
  239          229.38951    147.60493   0.0041841 
  215          214.03296    147.55363   0.004651163 
  207          208.62259    147.50244   0.004830918 
  212          211.25042    147.45134   0.004716981 
  195          218.37539    147.40034   0.005128205 
  239          218.88668    147.34944   0.0041841 
  224          211.27683    147.29863   0.004464286 
  221          206.90198    147.24792   0.004524887 
  231          209.30725    147.19731   0.004329004 
  217          221.05032    147.14679   0.004608295 
  214          245.65507    147.09638   0.004672897 
  276          264.42745    147.04605   0.003623188 
  237          244.81769    146.99583   0.004219409 
  223          223.93933    146.94569   0.004484305 
  199          216.20504    146.89566   0.005025126 
  212          218.60366    146.84572   0.004716981 
  229          229.82177    146.79588   0.004366812 
  220          239.87341    146.74613   0.004545455 
  219          231.3262     146.69648   0.00456621 
  220          222.05725    146.64692   0.004545455 
  213          219.60203    146.59746   0.004694836 
  215          221.16181    146.5481    0.004651163 
  224          222.98567    146.49883   0.004464286 
  231          224.7231     146.44965   0.004329004 
  228          227.97647    146.40057   0.004385965 
  245          232.6221     146.35158   0.004081633 
  250          237.57676    146.30269   0.004     
  251          242.85217    146.2539    0.003984064 
  234          248.25954    146.20519   0.004273504 
  276          254.02466    146.15659   0.003623188 
  257          261.13244    146.10807   0.003891051 
  243          269.66242    146.05965   0.004115226 
  262          279.17052    146.01133   0.003816794 
  334          289.86721    145.9631    0.002994012 
  308          302.42498    145.91496   0.003246753 
  319          317.29073    145.86692   0.003134796 
  328          334.93785    145.81897   0.00304878 
  356          356.24574    145.77111   0.002808989 
  382          382.01829    145.72335   0.002617801 
  474          410.85892    145.67568   0.002109705 
  474          442.3331     145.6281    0.002109705 
  571          481.22895    145.58062   0.001751313 
  681          530.99712    145.53323   0.001468429 
  657          594.90834    145.48593   0.00152207 
  701          677.77211    145.43872   0.001426534 
  714          786.12619    145.39161   0.00140056 
  743          930.81856    145.34459   0.001345895 
  892          1132.78394   145.29767   0.001121076 
  1134         1427.95606   145.25083   0.000881834 
  1423         1884.2188    145.20409   0.000702741 
  2159         2644.63209   145.15744   0.000463177 
  3580         4081.3022    145.11088   0.00027933 
  6505         7261.86298   145.06442   0.000153728 
  12065        14454.2594   145.01804   0.000082884 
  19753        24992.38003  144.97176   0.000050625 
  21318        22109.30292  144.92557   0.000046909 
  13113        12155.0458   144.87947   0.00007626 
  7589         7282.64924   144.83346   0.00013177 
  5977         6285.68208   144.78755   0.000167308 
  7081         8326.39999   144.74172   0.000141223 
  9957         13015.91753  144.69599   0.000100432 
  11162        12620.70683  144.65035   0.00008959 
  7388         7089.57448   144.6048    0.000135355 
  3879         3798.30403   144.55934   0.000257798 
  2118         2331.48788   144.51397   0.000472144 
  1328         1631.08209   144.46869   0.000753012 
  1076         1239.15238   144.4235    0.000929368 
  840          995.80639    144.3784    0.001190476 
  745          836.0789     144.3334    0.001342282 
  627          723.1817     144.28848   0.001594896 
  575          631.5714     144.24365   0.00173913 
  483          555.46809    144.19892   0.002070393 
  411          496.47089    144.15427   0.00243309 
  327          452.17596    144.10972   0.003058104 
  372          419.2463     144.06525   0.002688172 
  347          393.32364    144.02088   0.002881844 
  304          368.20999    143.97659   0.003289474 
  275          343.23428    143.93239   0.003636364 
  285          321.69693    143.88829   0.003508772 
  269          304.16557    143.84427   0.003717472 
  250          289.81235    143.80034   0.004     
  254          277.80213    143.7565    0.003937008 
  255          267.5441     143.71275   0.003921569 
  263          258.65188    143.66909   0.003802281 
  260          250.8579     143.62552   0.003846154 
  253          244.02632    143.58204   0.003952569 
  235          238.05828    143.53865   0.004255319 
  216          232.84552    143.49534   0.00462963 
  207          228.29926    143.45213   0.004830918 
  186          224.37258    143.409     0.005376344 
  198          221.04104    143.36596   0.005050505 
  225          218.28356    143.32301   0.004444444 
  191          216.07677    143.28015   0.005235602 
  235          214.40183    143.23737   0.004255319 
  235          213.55618    143.19469   0.004255319 
  192          213.06349    143.15209   0.005208333 
  207          213.33166    143.10958   0.004830918 
  240          214.60255    143.06716   0.004166667 
  241          217.26456    143.02483   0.004149378 
  244          220.61673    142.98258   0.004098361 
  239          219.66479    142.94042   0.0041841 
  207          215.94407    142.89835   0.004830918 
  233          213.24305    142.85637   0.004291845 
  211          212.17568    142.81447   0.004739336 
  211          212.70039    142.77267   0.004739336 
  206          214.26684    142.73094   0.004854369 
  225          214.31463    142.68931   0.004444444 
  220          211.42053    142.64776   0.004545455 
  228          208.06445    142.6063    0.004385965 
  227          205.21877    142.56493   0.004405286 
  194          203.27467    142.52365   0.005154639 
  219          202.26647    142.48245   0.00456621 
  208          202.04564    142.44134   0.004807692 
  219          202.41044    142.40031   0.00456621 
  236          203.28137    142.35937   0.004237288 
  210          204.78435    142.31852   0.004761905 
  217          206.93033    142.27775   0.004608295 
  227          209.45609    142.23707   0.004405286 
  230          212.05894    142.19648   0.004347826 
  254          214.87416    142.15597   0.003937008 
  252          218.36448    142.11555   0.003968254 
  261          220.12843    142.07522   0.003831418 
  271          216.15499    142.03497   0.003690037 
  247          211.0556     141.9948    0.004048583 
  292          208.01066    141.95473   0.003424658 
  275          207.32084    141.91473   0.003636364 
  264          209.26151    141.87483   0.003787879 
  242          210.94297    141.83501   0.004132231 
  221          204.94647    141.79527   0.004524887 
  237          195.56309    141.75562   0.004219409 
  241          188.79053    141.71606   0.004149378 
  239          184.88675    141.67658   0.0041841 
  236          183.31411    141.63718   0.004237288 
  223          183.23317    141.59787   0.004484305 
  203          181.95465    141.55865   0.004926108 
  205          179.41679    141.51951   0.004878049 
  192          178.39386    141.48046   0.005208333 
  205          179.92955    141.44149   0.004878049 
  193          184.98564    141.4026    0.005181347 
  227          194.47336    141.3638    0.004405286 
  192          203.54186    141.32509   0.005208333 
  195          203.04187    141.28646   0.005128205 
  223          201.60627    141.24791   0.004484305 
  188          200.96496    141.20945   0.005319149 
  226          194.73038    141.17107   0.004424779 
  183          190.29394    141.13278   0.005464481 
  168          190.63583    141.09457   0.005952381 
  193          189.83647    141.05644   0.005181347 
  177          187.23143    141.0184    0.005649718 
  170          186.70888    140.98044   0.005882353 
  177          184.71683    140.94257   0.005649718 
  162          182.18894    140.90478   0.00617284 
  197          182.76679    140.86707   0.005076142 
  185          184.05884    140.82945   0.005405405 
  168          181.36179    140.79191   0.005952381 
  178          178.0288     140.75446   0.005617978 
  172          176.81356    140.71709   0.005813953 
  174          177.63644    140.6798    0.005747126 
  195          180.2941     140.64259   0.005128205 
  190          184.28113    140.60547   0.005263158 
  192          187.39245    140.56843   0.005208333 
  213          189.74785    140.53147   0.004694836 
  190          193.91951    140.4946    0.005263158 
  195          200.41198    140.45781   0.005128205 
  219          208.65209    140.42111   0.00456621 
  265          219.89843    140.38448   0.003773585 
  266          236.57915    140.34794   0.003759398 
  280          247.36095    140.31148   0.003571429 
  265          241.27638    140.2751    0.003773585 
  268          234.71658    140.23881   0.003731343 
  260          236.61445    140.2026    0.003846154 
  266          246.95377    140.16647   0.003759398 
  247          264.76349    140.13042   0.004048583 
  297          282.94132    140.09446   0.003367003 
  282          293.90643    140.05858   0.003546099 
  278          307.52356    140.02278   0.003597122 
  291          336.50054    139.98706   0.003436426 
  356          388.87264    139.95142   0.002808989 
  443          478.61097    139.91587   0.002257336 
  549          641.78131    139.8804    0.001821494 
  934          983.62319    139.84501   0.001070664 
  1631         1759.34311   139.8097    0.000613121 
  2619         3144.56632   139.77447   0.000381825 
  3180         3478.00923   139.73933   0.000314465 
  2247         2135.63153   139.70426   0.000445038 
  1327         1260.77048   139.66928   0.00075358 
  923          949.78327    139.63438   0.001083424 
  1043         999.64085    139.59956   0.000958773 
  1290         1425.71085   139.56482   0.000775194 
  1649         2007.40396   139.53017   0.000606428 
  1500         1620.41684   139.49559   0.000666667 
  1047         955.07208    139.46109   0.00095511 
  613          616.24634    139.42668   0.001631321 
  406          461.90491    139.39235   0.002463054 
  331          371.61714    139.35809   0.003021148 
  281          313.55167    139.32392   0.003558719 
  269          276.77686    139.28983   0.003717472 
  246          253.92094    139.25582   0.004065041 
  219          241.17523    139.22189   0.00456621 
  211          234.20891    139.18804   0.004739336 
  216          224.29498    139.15428   0.00462963 
  221          211.07607    139.12059   0.004524887 
  171          200.34973    139.08698   0.005847953 
  187          192.47231    139.05345   0.005347594 
  206          186.72475    139.02001   0.004854369 
  165          182.50263    138.98664   0.006060606 
  180          179.40402    138.95335   0.005555556 
  208          177.22343    138.92014   0.004807692 
  207          175.95822    138.88702   0.004830918 
  166          175.81999    138.85397   0.006024096 
  180          177.10943    138.821     0.005555556 
  156          179.08198    138.78812   0.006410256 
  184          178.07839    138.75531   0.005434783 
  179          174.42125    138.72258   0.005586592 
  187          171.76278    138.68993   0.005347594 
  178          170.74656    138.65736   0.005617978 
  157          171.18199    138.62487   0.006369427 
  208          172.96799    138.59246   0.004807692 
  172          175.22213    138.56013   0.005813953 
  195          176.74373    138.52788   0.005128205 
  171          178.36256    138.49571   0.005847953 
  190          182.4385     138.46361   0.005263158 
  167          190.23354    138.4316    0.005988024 
  210          204.35819    138.39966   0.004761905 
  210          231.61981    138.36781   0.004761905 
  305          288.08992    138.33603   0.003278689 
  348          399.11332    138.30433   0.002873563 
  407          533.16339    138.27271   0.002457002 
  393          491.43446    138.24117   0.002544529 
  369          357.52396    138.20971   0.002710027 
  297          281.31672    138.17832   0.003367003 
  254          257.71557    138.14702   0.003937008 
  269          272.36299    138.11579   0.003717472 
  298          323.22339    138.08464   0.003355705 
  330          365.31262    138.05357   0.003030303 
  258          310.55142    138.02258   0.003875969 
  245          243.28463    137.99167   0.004081633 
  216          206.54403    137.96083   0.00462963 
  213          189.00503    137.93007   0.004694836 
  176          179.86452    137.89939   0.005681818 
  202          174.10832    137.86879   0.004950495 
  183          170.71328    137.83827   0.005464481 
  185          169.74076    137.80782   0.005405405 
  179          171.6825     137.77745   0.005586592 
  197          176.11981    137.74716   0.005076142 
  216          177.6246     137.71695   0.00462963 
  186          172.86127    137.68681   0.005376344 
  206          168.49172    137.65676   0.004854369 
  174          167.06659    137.62677   0.005747126 
  204          168.3821     137.59687   0.004901961 
  194          172.77366    137.56705   0.005154639 
  209          180.56934    137.5373    0.004784689 
  190          185.56082    137.50763   0.005263158 
  185          180.28597    137.47803   0.005405405 
  202          172.5822     137.44851   0.004950495 
  182          168.88596    137.41907   0.005494505 
  194          169.25946    137.38971   0.005154639 
  192          173.56253    137.36042   0.005208333 
  171          181.40256    137.33122   0.005847953 
  184          184.82169    137.30208   0.005434783 
  170          177.58612    137.27303   0.005882353 
  181          169.72678    137.24405   0.005524862 
  167          165.74266    137.21514   0.005988024 
  153          165.00201    137.18632   0.006535948 
  189          166.81919    137.15757   0.005291005 
  210          169.65186    137.1289    0.004761905 
  192          169.16961    137.1003    0.005208333 
  177          165.81733    137.07178   0.005649718 
  177          163.73043    137.04333   0.005649718 
  222          163.5896     137.01496   0.004504505 
  163          164.10409    136.98667   0.006134969 
  147          163.67649    136.95846   0.006802721 
  166          162.90278    136.93032   0.006024096 
  175          162.25393    136.90225   0.005714286 
  188          162.17701    136.87426   0.005319149 
  172          162.80771    136.84635   0.005813953 
  194          164.0337     136.81851   0.005154639 
  188          165.24565    136.79075   0.005319149 
  173          165.9248     136.76307   0.005780347 
  207          166.7597     136.73545   0.004830918 
  179          168.12792    136.70792   0.005586592 
  201          170.04032    136.68046   0.004975124 
  183          172.57853    136.65308   0.005464481 
  190          175.9777     136.62577   0.005263158 
  189          180.25282    136.59853   0.005291005 
  204          183.72066    136.57138   0.004901961 
  204          185.10804    136.54429   0.004901961 
  200          186.8152     136.51728   0.005     
  191          190.00197    136.49035   0.005235602 
  239          194.79731    136.46349   0.0041841 
  199          201.57121    136.43671   0.005025126 
  245          210.97917    136.41      0.004081633 
  269          222.87341    136.38337   0.003717472 
  280          234.83399    136.35681   0.003571429 
  269          241.84875    136.33032   0.003717472 
  276          247.82362    136.30391   0.003623188 
  303          259.12157    136.27758   0.00330033 
  305          277.58074    136.25132   0.003278689 
  304          305.08599    136.22513   0.003289474 
  307          344.20968    136.19902   0.003257329 
  382          392.43599    136.17298   0.002617801 
  389          443.76998    136.14701   0.002570694 
  468          516.5084     136.12112   0.002136752 
  577          638.96       136.09531   0.001733102 
  867          853.96108    136.06957   0.001153403 
  1277         1273.08596   136.0439    0.000783085 
  2178         2192.55752   136.0183    0.000459137 
  3922         4130.84578   135.99278   0.000254972 
  5851         6416.34182   135.96734   0.000170911 
  5322         5202.12375   135.94196   0.000187899 
  3124         2932.68308   135.91666   0.000320102 
  2048         1817.14474   135.89144   0.000488281 
  1587         1483.72104   135.86628   0.00063012 
  1631         1673.95441   135.84121   0.000613121 
  2344         2488.75781   135.8162    0.000426621 
  3006         3502.40625   135.79127   0.000332668 
  2704         2771.68252   135.76641   0.000369822 
  1669         1575.37579   135.74162   0.000599161 
  972          947.55083    135.71691   0.001028807 
  670          660.46996    135.69227   0.001492537 
  464          509.36239    135.6677    0.002155172 
  408          418.97783    135.64321   0.00245098 
  321          362.46353    135.61879   0.003115265 
  304          321.57273    135.59444   0.003289474 
  263          289.11631    135.57017   0.003802281 
  253          265.41524    135.54596   0.003952569 
  233          247.55938    135.52183   0.004291845 
  239          234.04027    135.49777   0.0041841 
  212          224.37146    135.47379   0.004716981 
  205          217.94747    135.44988   0.004878049 
  212          211.99866    135.42604   0.004716981 
  201          206.04639    135.40227   0.004975124 
  204          200.90354    135.37857   0.004901961 
  195          196.19709    135.35495   0.005128205 
  195          191.94684    135.3314    0.005128205 
  186          187.8591     135.30792   0.005376344 
  187          184.71507    135.28451   0.005347594 
  184          182.72411    135.26117   0.005434783 
  190          181.69714    135.23791   0.005263158 
  205          180.92148    135.21472   0.004878049 
  189          179.95969    135.1916    0.005291005 
  172          178.96437    135.16855   0.005813953 
  173          177.54409    135.14557   0.005780347 
  176          175.0638     135.12267   0.005681818 
  162          172.01609    135.09983   0.00617284 
  175          169.52649    135.07707   0.005714286 
  186          167.7388     135.05438   0.005376344 
  170          166.51234    135.03176   0.005882353 
  178          165.73897    135.00921   0.005617978 
  148          165.25563    134.98673   0.006756757 
  164          164.58382    134.96432   0.006097561 
  173          163.96389    134.94199   0.005780347 
  163          164.32832    134.91972   0.006134969 
  181          166.1569     134.89753   0.005524862 
  162          168.70512    134.87541   0.00617284 
  182          169.90125    134.85335   0.005494505 
  180          171.45963    134.83137   0.005555556 
  151          174.91686    134.80946   0.006622517 
  167          176.7445     134.78762   0.005988024 
  178          173.9884     134.76585   0.005617978 
  166          170.34505    134.74415   0.006024096 
  158          168.6481     134.72252   0.006329114 
  164          168.28435    134.70096   0.006097561 
  175          169.73097    134.67947   0.005714286 
  178          173.5208     134.65806   0.005617978 
  159          175.56659    134.63671   0.006289308 
  171          171.90151    134.61543   0.005847953 
  174          166.73556    134.59422   0.005747126 
  200          163.39295    134.57308   0.005     
  138          161.92511    134.55201   0.007246377 
  169          161.86494    134.53101   0.00591716 
  159          162.76074    134.51008   0.006289308 
  171          163.38851    134.48922   0.005847953 
  197          162.39581    134.46843   0.005076142 
  167          160.98485    134.44771   0.005988024 
  166          160.23248    134.42706   0.006024096 
  146          160.10182    134.40648   0.006849315 
  146          160.33761    134.38596   0.006849315 
  180          160.78409    134.36552   0.005555556 
  191          161.46355    134.34515   0.005235602 
  189          162.67352    134.32484   0.005291005 
  188          164.95278    134.3046    0.005319149 
  148          168.37697    134.28444   0.006756757 
  175          170.22007    134.26434   0.005714286 
  200          168.09804    134.24431   0.005     
  190          165.50887    134.22435   0.005263158 
  177          164.39998    134.20446   0.005649718 
  191          164.71284    134.18463   0.005235602 
  170          166.42576    134.16488   0.005882353 
  186          169.67959    134.14519   0.005376344 
  158          173.87923    134.12557   0.006329114 
  170          177.91422    134.10602   0.005882353 
  217          182.7829     134.08654   0.004608295 
  211          188.59244    134.06713   0.004739336 
  216          198.94643    134.04778   0.00462963 
  208          215.32324    134.0285    0.004807692 
  241          223.14569    134.00929   0.004149378 
  214          212.51879    133.99015   0.004672897 
  219          200.23085    133.97108   0.00456621 
  228          195.07436    133.95207   0.004385965 
  210          195.33493    133.93313   0.004761905 
  216          198.93889    133.91426   0.00462963 
  233          206.29253    133.89546   0.004291845 
  221          213.74417    133.87672   0.004524887 
  234          214.19161    133.85806   0.004273504 
  225          214.9606     133.83946   0.004444444 
  220          223.87186    133.82092   0.004545455 
  211          237.08735    133.80246   0.004739336 
  218          237.69582    133.78406   0.004587156 
  245          228.13205    133.76572   0.004081633 
  257          223.15404    133.74746   0.003891051 
  223          226.03056    133.72926   0.004484305 
  258          237.09562    133.71113   0.003875969 
  265          257.49161    133.69306   0.003773585 
  304          283.29032    133.67507   0.003289474 
  302          295.04348    133.65714   0.003311258 
  311          292.72177    133.63927   0.003215434 
  323          298.12028    133.62147   0.003095975 
  372          317.60566    133.60374   0.002688172 
  393          351.04022    133.58608   0.002544529 
  397          396.69597    133.56848   0.002518892 
  431          427.17664    133.55094   0.002320186 
  411          439.00253    133.53348   0.00243309 
  427          465.61573    133.51608   0.00234192 
  471          522.66782    133.49874   0.002123142 
  565          619.22617    133.48147   0.001769912 
  694          771.40952    133.46427   0.001440922 
  953          1021.38013   133.44713   0.001049318 
  1447         1465.72942   133.43006   0.000691085 
  2450         2371.59399   133.41305   0.000408163 
  4363         4344.26013   133.39611   0.0002292 
  6722         7602.24685   133.37924   0.000148765 
  7416         8111.40092   133.36243   0.000134844 
  5028         4951.27484   133.34569   0.000198886 
  3027         2830.47593   133.32901   0.00033036 
  2027         1961.94042   133.31239   0.00049334 
  1940         1809.85283   133.29584   0.000515464 
  2229         2280.46104   133.27936   0.000448632 
  3280         3557.02089   133.26294   0.000304878 
  3817         4627.89248   133.24659   0.000261986 
  3093         3333.74866   133.2303    0.000323311 
  1907         1880.32615   133.21407   0.000524384 
  1231         1137.07599   133.19792   0.000812348 
  836          787.15011    133.18182   0.001196172 
  602          604.69951    133.16579   0.00166113 
  500          496.6832     133.14982   0.002     
  393          427.30202    133.13392   0.002544529 
  373          380.45848    133.11808   0.002680965 
  334          347.86633    133.10231   0.002994012 
  320          324.8183     133.0866    0.003125  
  317          308.50917    133.07096   0.003154574 
  304          294.79524    133.05538   0.003289474 
  281          280.72866    133.03986   0.003558719 
  287          269.54551    133.02441   0.003484321 
  252          262.45063    133.00902   0.003968254 
  281          257.46551    132.99369   0.003558719 
  265          252.41404    132.97843   0.003773585 
  287          249.00759    132.96323   0.003484321 
  259          249.16135    132.94809   0.003861004 
  253          251.90306    132.93302   0.003952569 
  228          252.21011    132.91801   0.004385965 
  292          241.26307    132.90307   0.003424658 
  212          226.81916    132.88818   0.004716981 
  229          215.89821    132.87337   0.004366812 
  251          208.28236    132.85861   0.003984064 
  213          204.03975    132.84392   0.004694836 
  219          203.30582    132.82928   0.00456621 
  229          205.04245    132.81472   0.004366812 
  236          203.82345    132.80021   0.004237288 
  227          198.84136    132.78577   0.004405286 
  217          196.74308    132.77139   0.004608295 
  228          200.2999     132.75707   0.004385965 
  219          209.17309    132.74282   0.00456621 
  225          221.55836    132.72862   0.004444444 
  216          233.13047    132.71449   0.00462963 
  252          227.40731    132.70042   0.003968254 
  236          211.01973    132.68642   0.004237288 
  250          200.65345    132.67247   0.004     
  233          198.79081    132.65859   0.004291845 
  266          204.69573    132.64477   0.003759398 
  247          217.55729    132.63101   0.004048583 
  203          234.39454    132.61731   0.004926108 
  218          240.27851    132.60367   0.004587156 
  246          229.00265    132.5901    0.004065041 
  217          219.0459     132.57658   0.004608295 
  220          217.41592    132.56313   0.004545455 
  225          223.22465    132.54974   0.004444444 
  227          235.53344    132.53641   0.004405286 
  256          250.29081    132.52314   0.00390625 
  258          253.1235     132.50993   0.003875969 
  240          241.87129    132.49679   0.004166667 
  240          231.08562    132.4837    0.004166667 
  223          221.28723    132.47067   0.004484305 
  206          211.39078    132.45771   0.004854369 
  210          206.02875    132.4448    0.004761905 
  208          205.41576    132.43196   0.004807692 
  206          204.92574    132.41918   0.004854369 
  190          199.13842    132.40645   0.005263158 
  219          192.91277    132.39379   0.00456621 
  208          189.35125    132.38119   0.004807692 
  191          186.50703    132.36865   0.005235602 
  176          186.20189    132.35616   0.005681818 
  209          188.08234    132.34374   0.004784689 
  197          188.38187    132.33138   0.005076142 
  187          183.54774    132.31907   0.005347594 
  189          173.58795    132.30683   0.005291005 
  177          166.91204    132.29465   0.005649718 
  171          164.87228    132.28252   0.005847953 
  150          166.75574    132.27046   0.006666667 
  172          171.44748    132.25845   0.005813953 
  163          175.15216    132.2465    0.006134969 
  167          176.42043    132.23462   0.005988024 
  198          176.58481    132.22279   0.005050505 
  175          180.50879    132.21102   0.005714286 
  186          192.80228    132.19931   0.005376344 
  203          206.17841    132.18766   0.004926108 
  189          201.06138    132.17606   0.005291005 
  155          184.24591    132.16453   0.006451613 
  185          171.02261    132.15305   0.005405405 
  168          163.59081    132.14164   0.005952381 
  162          161.32752    132.13028   0.00617284 
  142          163.75584    132.11898   0.007042254 
  161          170.12281    132.10773   0.00621118 
  174          173.8666     132.09655   0.005747126 
  158          167.24026    132.08542   0.006329114 
  167          158.00349    132.07435   0.005988024 
  151          151.7749     132.06334   0.006622517 
  165          148.1707     132.05239   0.006060606 
  185          146.14907    132.0415    0.005405405 
  162          145.05845    132.03066   0.00617284 
  156          144.62536    132.01988   0.006410256 
  124          144.78439    132.00915   0.008064516 
  156          145.56825    131.99849   0.006410256 
  154          147.36006    131.98788   0.006493506 
  158          150.6976     131.97733   0.006329114 
  126          154.10839    131.96684   0.007936508 
  131          153.00674    131.9564    0.007633588 
  148          148.87573    131.94602   0.006756757 
  154          145.84545    131.9357    0.006493506 
  179          144.4554     131.92543   0.005586592 
  133          144.21518    131.91522   0.007518797 
  168          144.77052    131.90507   0.005952381 
  145          146.11557    131.89497   0.006896552 
  169          147.19825    131.88493   0.00591716 
  175          146.01735    131.87494   0.005714286 
  143          144.19361    131.86502   0.006993007 
  141          143.33651    131.85514   0.007092199 
  157          142.96349    131.84533   0.006369427 
  149          142.08565    131.83557   0.006711409 
  154          141.02298    131.82586   0.006493506 
  162          140.26303    131.81621   0.00617284 
  144          139.86705    131.80662   0.006944444 
  134          139.76468    131.79708   0.007462687 
  143          139.92079    131.7876    0.006993007 
  125          140.28368    131.77817   0.008     
  142          140.53655    131.7688    0.007042254 
  149          140.44394    131.75949   0.006711409 
  152          140.41065    131.75023   0.006578947 
  147          140.68125    131.74102   0.006802721 
  147          141.28533    131.73187   0.006802721 
  150          142.14654    131.72277   0.006666667 
  150          143.07767    131.71373   0.006666667 
  156          144.09207    131.70474   0.006410256 
  158          145.85822    131.69581   0.006329114 
  140          149.21668    131.68693   0.007142857 
  170          155.16912    131.67811   0.005882353 
  163          163.95062    131.66934   0.006134969 
  168          170.26527    131.66062   0.005952381 
  164          168.01122    131.65196   0.006097561 
  174          164.65087    131.64335   0.005747126 
  173          164.82096    131.6348    0.005780347 
  187          166.1619     131.6263    0.005347594 
  165          164.59104    131.61785   0.006060606 
  179          162.79925    131.60946   0.005586592 
  151          163.88587    131.60112   0.006622517 
  173          164.09174    131.59284   0.005780347 
  152          161.02259    131.58461   0.006578947 
  168          159.13087    131.57643   0.005952381 
  174          160.15011    131.5683    0.005747126 
  182          162.42405    131.56023   0.005494505 
  179          164.12158    131.55221   0.005586592 
  184          166.51485    131.54424   0.005434783 
  151          167.43332    131.53633   0.006622517 
  164          165.60202    131.52847   0.006097561 
  159          165.64395    131.52066   0.006289308 
  152          169.35038    131.5129    0.006578947 
  171          171.34603    131.5052    0.005847953 
  160          168.24977    131.49754   0.00625   
  167          165.8341     131.48994   0.005988024 
  164          166.52941    131.4824    0.006097561 
  179          168.24681    131.4749    0.005586592 
  190          170.46744    131.46746   0.005263158 
  160          176.1209     131.46006   0.00625   
  159          186.87334    131.45272   0.006289308 
  196          202.72905    131.44544   0.005102041 
  188          227.3194     131.4382    0.005319149 
  246          274.43753    131.43101   0.004065041 
  284          353.75364    131.42388   0.003521127 
  305          397.49877    131.4168    0.003278689 
  294          332.97043    131.40976   0.003401361 
  251          264.9394     131.40278   0.003984064 
  257          233.38506    131.39585   0.003891051 
  215          229.65246    131.38897   0.004651163 
  238          247.45729    131.38214   0.004201681 
  247          281.72305    131.37537   0.004048583 
  277          316.89739    131.36864   0.003610108 
  240          321.56888    131.36196   0.004166667 
  207          276.08035    131.35534   0.004830918 
  223          236.24275    131.34876   0.004484305 
  193          220.70217    131.34223   0.005181347 
  256          224.29946    131.33576   0.00390625 
  207          240.15728    131.32933   0.004830918 
  210          252.98803    131.32295   0.004761905 
  223          253.85505    131.31663   0.004484305 
  239          257.75097    131.31035   0.0041841 
  225          287.12607    131.30412   0.004444444 
  289          360.26467    131.29794   0.003460208 
  279          455.52215    131.29182   0.003584229 
  319          443.91872    131.28574   0.003134796 
  238          354.52759    131.27971   0.004201681 
  235          295.42659    131.27372   0.004255319 
  199          272.31124    131.26779   0.005025126 
  231          280.28214    131.26191   0.004329004 
  266          324.22122    131.25607   0.003759398 
  290          414.75328    131.25029   0.003448276 
  326          508.50773    131.24455   0.003067485 
  294          465.89593    131.23886   0.003401361 
  261          346.63829    131.23322   0.003831418 
  231          267.67395    131.22763   0.004329004 
  198          229.79308    131.22208   0.005050505 
  204          216.74068    131.21659   0.004901961 
  199          221.29773    131.21114   0.005025126 
  199          242.38995    131.20574   0.005025126 
  180          264.25608    131.20039   0.005555556 
  195          246.48561    131.19508   0.005128205 
  199          208.83552    131.18982   0.005025126 
  200          183.63263    131.18461   0.005     
  177          170.18791    131.17945   0.005649718 
  195          163.17234    131.17434   0.005128205 
  167          158.89742    131.16927   0.005988024 
  172          155.68326    131.16425   0.005813953 
  197          153.56565    131.15927   0.005076142 
  160          152.5317     131.15435   0.00625   
  152          152.47048    131.14946   0.006578947 
  187          153.403      131.14463   0.005347594 
  182          155.43601    131.13984   0.005494505 
  184          157.9606     131.1351    0.005434783 
  181          159.94946    131.13041   0.005524862 
  192          162.88365    131.12576   0.005208333 
  185          168.73463    131.12116   0.005405405 
  194          177.38396    131.1166    0.005154639 
  196          188.35613    131.11209   0.005102041 
  222          196.15769    131.10762   0.004504505 
  191          194.1335     131.1032    0.005235602 
  183          192.30124    131.09883   0.005464481 
  195          196.23615    131.0945    0.005128205 
  212          201.33265    131.09022   0.004716981 
  217          199.66178    131.08598   0.004608295 
  225          193.18419    131.08179   0.004444444 
  208          189.0273     131.07764   0.004807692 
  201          187.59234    131.07354   0.004975124 
  192          184.15642    131.06948   0.005208333 
  197          182.07549    131.06547   0.005076142 
  199          185.20846    131.0615    0.005025126 
  194          190.2319     131.05758   0.005154639 
  184          189.55556    131.0537    0.005434783 
  211          184.47264    131.04987   0.004739336 
  214          181.01854    131.04608   0.004672897 
  194          181.45768    131.04233   0.005154639 
  192          187.40509    131.03863   0.005208333 
  212          202.10384    131.03497   0.004716981 
  248          234.2776     131.03136   0.004032258 
  332          302.15953    131.02779   0.003012048 
  414          416.68951    131.02426   0.002415459 
  448          465.21328    131.02078   0.002232143 
  382          362.01911    131.01734   0.002617801 
  306          275.26281    131.01394   0.003267974 
  250          234.3333     131.01059   0.004     
  241          218.3948     131.00728   0.004149378 
  245          220.56       131.00401   0.004081633 
  313          245.14933    131.00078   0.003194888 
  325          302.13952    130.9976    0.003076923 
  330          361.16865    130.99446   0.003030303 
  317          341.19979    130.99137   0.003154574 
  225          292.67285    130.98831   0.004444444 
  234          249.83583    130.9853    0.004273504 
  195          222.35333    130.98233   0.005128205 
  194          208.82517    130.97941   0.005154639 
  215          205.45305    130.97652   0.004651163 
  209          214.00932    130.97368   0.004784689 
  222          233.42849    130.97088   0.004504505 
  226          247.56162    130.96812   0.004424779 
  185          240.15548    130.9654    0.005405405 
  210          221.56747    130.96272   0.004761905 
  177          207.79365    130.96009   0.005649718 
  202          201.34351    130.95749   0.004950495 
  189          195.92077    130.95494   0.005291005 
  181          191.75403    130.95243   0.005524862 
  191          192.35609    130.94996   0.005235602 
  180          193.7086     130.94753   0.005555556 
  192          188.09239    130.94514   0.005208333 
  195          181.258      130.94279   0.005128205 
  204          179.86519    130.94048   0.004901961 
  203          184.66572    130.93821   0.004926108 
  211          194.85025    130.93599   0.004739336 
  198          210.00665    130.9338    0.005050505 
  178          221.91678    130.93165   0.005617978 
  175          212.22601    130.92955   0.005714286 
  162          191.79453    130.92748   0.00617284 
  195          177.19026    130.92545   0.005128205 
  152          169.26193    130.92346   0.006578947 
  168          165.44048    130.92152   0.005952381 
  172          165.55315    130.91961   0.005813953 
  142          170.14272    130.91774   0.007042254 
  148          177.4651     130.91591   0.006756757 
  141          177.41354    130.91412   0.007092199 
  167          167.80767    130.91237   0.005988024 
  148          158.56849    130.91065   0.006756757 
  149          152.71285    130.90898   0.006711409 
  154          148.878      130.90734   0.006493506 
  143          146.06258    130.90575   0.006993007 
  148          144.00209    130.90419   0.006756757 
  165          142.72267    130.90267   0.006060606 
  150          141.89568    130.90119   0.006666667 
  137          141.3792     130.89974   0.00729927 
  149          141.09352    130.89834   0.006711409 
  142          141.03309    130.89697   0.007042254 
  138          141.15699    130.89564   0.007246377 
  129          141.51732    130.89435   0.007751938 
  158          142.18538    130.8931    0.006329114 
  155          143.23799    130.89188   0.006451613 
  155          144.50339    130.8907    0.006451613 
  160          145.42645    130.88956   0.00625   
  162          146.15378    130.88846   0.00617284 
  165          147.62202    130.88739   0.006060606 
  141          149.57797    130.88636   0.007092199 
  145          149.88184    130.88536   0.006896552 
  146          148.91715    130.88441   0.006849315 
  160          149.00339    130.88349   0.00625   
  154          150.97269    130.8826    0.006493506 
  176          154.89613    130.88176   0.005681818 
  164          159.91226    130.88094   0.006097561 
  153          162.24389    130.88017   0.006535948 
  145          160.28842    130.87943   0.006896552 
  153          158.02879    130.87873   0.006535948 
  162          156.81801    130.87806   0.00617284 
  165          157.42808    130.87743   0.006060606 
  165          160.00943    130.87684   0.006060606 
  158          165.09979    130.87628   0.006329114 
  152          173.939      130.87575   0.006578947 
  198          185.56134    130.87526   0.005050505 
  181          198.51921    130.87481   0.005524862 
  222          211.7281     130.87439   0.004504505 
  203          211.98282    130.87401   0.004926108 
  154          198.52322    130.87366   0.006493506 
  175          186.76587    130.87335   0.005714286 
  178          181.04439    130.87307   0.005617978 
  169          180.13478    130.87282   0.00591716 
  174          182.47082    130.87261   0.005747126 
  192          186.84023    130.87244   0.005208333 
  184          193.37996    130.87229   0.005434783 
  208          198.26733    130.87219   0.004807692 
  177          194.46712    130.87211   0.005649718 
  172          187.14983    130.87208   0.005813953 
  158          182.52496    130.87207   0.006329114 
  186          181.08023    130.8721    0.005376344 
  167          181.91882    130.87216   0.005988024 
  162          184.45814    130.87226   0.00617284 
  193          188.53803    130.87238   0.005181347 
  179          193.88913    130.87255   0.005586592 
  192          198.39882    130.87274   0.005208333 
  213          199.25891    130.87297   0.004694836 
  204          198.70841    130.87323   0.004901961 
  220          199.65146    130.87353   0.004545455 
  197          203.13296    130.87385   0.005076142 
  184          207.90707    130.87421   0.005434783 
  185          209.5127     130.8746    0.005405405 
  198          207.77097    130.87503   0.005050505 
  181          207.82696    130.87549   0.005524862 
  197          208.16704    130.87597   0.005076142 
  189          206.57809    130.8765    0.005291005 
  185          206.68277    130.87705   0.005405405 
  187          210.60325    130.87763   0.005347594 
  215          218.51417    130.87825   0.004651163 
  218          228.55826    130.8789    0.004587156 
  198          235.76649    130.87958   0.005050505 
  211          238.95382    130.88029   0.004739336 
  186          241.89245    130.88103   0.005376344 
  225          243.30938    130.88181   0.004444444 
  264          246.01858    130.88261   0.003787879 
  250          259.44746    130.88345   0.004     
  275          296.96876    130.88432   0.003636364 
  314          378.18797    130.88521   0.003184713 
  432          483.67672    130.88614   0.002314815 
  398          458.73797    130.8871    0.002512563 
  310          348.07962    130.88809   0.003225806 
  256          277.05553    130.88911   0.00390625 
  233          241.49543    130.89016   0.004291845 
  211          225.26522    130.89124   0.004739336 
  192          223.03589    130.89235   0.005208333 
  219          238.1124     130.89349   0.00456621 
  257          278.19503    130.89466   0.003891051 
  295          317.17322    130.89586   0.003389831 
  252          280.65089    130.89709   0.003968254 
  215          225.03561    130.89835   0.004651163 
  181          192.62629    130.89964   0.005524862 
  174          176.12826    130.90095   0.005747126 
  177          167.29247    130.9023    0.005649718 
  162          162.09488    130.90368   0.00617284 
  147          158.82711    130.90508   0.006802721 
  154          156.45164    130.90651   0.006493506 
  188          154.41124    130.90798   0.005319149 
  169          152.95606    130.90947   0.00591716 
  143          152.22577    130.91099   0.006993007 
  172          152.25369    130.91254   0.005813953 
  156          153.21805    130.91411   0.006410256 
  136          155.45943    130.91572   0.007352941 
  149          158.82315    130.91735   0.006711409 
  137          160.47539    130.91901   0.00729927 
  170          157.57614    130.9207    0.005882353 
  167          153.45751    130.92241   0.005988024 
  174          150.75331    130.92416   0.005747126 
  160          149.33248    130.92593   0.00625   
  151          148.43008    130.92773   0.006622517 
  151          147.91997    130.92955   0.006622517 
  147          148.23064    130.93141   0.006802721 
  157          149.26839    130.93329   0.006369427 
  142          149.46385    130.9352    0.007042254 
  151          147.78487    130.93713   0.006622517 
  158          146.18006    130.93909   0.006329114 
  167          145.45354    130.94108   0.005988024 
  161          145.11957    130.9431    0.00621118 
  147          145.1161     130.94514   0.006802721 
  162          146.04422    130.94721   0.00617284 
  152          148.26646    130.9493    0.006578947 
  172          150.42067    130.95142   0.005813953 
  140          149.66963    130.95357   0.007142857 
  161          146.90804    130.95574   0.00621118 
  186          144.44474    130.95794   0.005376344 
  141          143.00104    130.96016   0.007092199 
  144          142.24032    130.96241   0.006944444 
  155          142.05514    130.96469   0.006451613 
  167          142.57302    130.96699   0.005988024 
  152          143.76409    130.96932   0.006578947 
  146          144.77726    130.97167   0.006849315 
  150          144.23112    130.97404   0.006666667 
  141          142.72412    130.97645   0.007092199 
  166          141.41837    130.97887   0.006024096 
  146          140.6616     130.98132   0.006849315 
  141          140.38018    130.9838    0.007092199 
  151          140.47868    130.9863    0.006622517 
  153          140.8776     130.98883   0.006535948 
  155          141.19351    130.99138   0.006451613 
  132          140.84732    130.99395   0.007575758 
  139          140.19811    130.99655   0.007194245 
  138          139.7524     130.99917   0.007246377 
  159          139.58113    131.00182   0.006289308 
  134          139.65409    131.00449   0.007462687 
  151          139.97119    131.00719   0.006622517 
  137          140.58131    131.0099    0.00729927 
  147          141.52059    131.01265   0.006802721 
  163          142.51831    131.01541   0.006134969 
  161          142.93705    131.0182    0.00621118 
  154          143.00859    131.02101   0.006493506 
  161          143.35686    131.02385   0.00621118 
  148          144.09999    131.02671   0.006756757 
  147          145.21362    131.02959   0.006802721 
  180          146.54259    131.03249   0.005555556 
  155          148.01465    131.03542   0.006451613 
  177          149.77129    131.03837   0.005649718 
  127          151.87208    131.04134   0.007874016 
  171          154.35759    131.04434   0.005847953 
  154          157.78302    131.04736   0.006493506 
  164          163.48834    131.0504    0.006097561 
  171          173.82049    131.05346   0.005847953 
  211          192.61092    131.05654   0.004739336 
  215          222.65725    131.05965   0.004651163 
  268          248.44259    131.06278   0.003731343 
  203          233.4655     131.06593   0.004926108 
  198          202.12191    131.0691    0.005050505 
  168          181.83444    131.07229   0.005952381 
  189          171.90867    131.07551   0.005291005 
  165          168.50444    131.07874   0.006060606 
  202          170.15785    131.082     0.004950495 
  193          177.63791    131.08528   0.005181347 
  207          192.32235    131.08858   0.004830918 
  230          208.23911    131.0919    0.004347826 
  193          207.14002    131.09524   0.005181347 
  200          198.72561    131.09861   0.005     
  212          195.3268     131.10199   0.004716981 
  179          189.85298    131.1054    0.005586592 
  164          181.44142    131.10882   0.006097561 
  141          175.43067    131.11227   0.007092199 
  170          171.1171     131.11573   0.005882353 
  174          167.05435    131.11922   0.005747126 
  157          164.93327    131.12272   0.006369427 
  170          165.74094    131.12625   0.005882353 
  188          169.65334    131.1298    0.005319149 
  178          175.16796    131.13336   0.005617978 
  172          177.47837    131.13695   0.005813953 
  177          176.12498    131.14055   0.005649718 
  167          176.69957    131.14418   0.005988024 
  184          181.28713    131.14783   0.005434783 
  200          188.45401    131.15149   0.005     
  168          192.21766    131.15517   0.005952381 
  192          188.59214    131.15888   0.005208333 
  187          185.0676     131.1626    0.005347594 
  188          184.21897    131.16634   0.005319149 
  184          185.70637    131.1701    0.005434783 
  182          193.76262    131.17388   0.005494505 
  208          216.23411    131.17768   0.004807692 
  251          263.84694    131.18149   0.003984064 
  336          329.08151    131.18533   0.00297619 
  286          328.85581    131.18918   0.003496503 
  265          265.0096     131.19305   0.003773585 
  230          218.84897    131.19694   0.004347826 
  224          196.73643    131.20085   0.004464286 
  179          188.22627    131.20478   0.005586592 
  190          188.386      131.20872   0.005263158 
  214          195.56952    131.21268   0.004672897 
  233          212.74221    131.21667   0.004291845 
  238          239.98026    131.22066   0.004201681 
  211          244.38659    131.22468   0.004739336 
  188          210.33813    131.22871   0.005319149 
  178          181.82509    131.23276   0.005617978 
  195          167.21249    131.23683   0.005128205 
  162          160.90071    131.24092   0.00617284 
  172          158.52779    131.24502   0.005813953 
  147          157.28348    131.24914   0.006802721 
  148          156.10223    131.25328   0.006756757 
  155          154.90968    131.25743   0.006451613 
  164          153.16755    131.2616    0.006097561 
  176          152.10241    131.26579   0.005681818 
  165          152.85911    131.27      0.006060606 
  199          155.39552    131.27422   0.005025126 
  168          158.77362    131.27846   0.005952381 
  167          160.51174    131.28271   0.005988024 
  193          159.71984    131.28698   0.005181347 
  153          159.33882    131.29127   0.006535948 
  180          162.23953    131.29557   0.005555556 
  179          169.92788    131.29989   0.005586592 
  161          183.54549    131.30423   0.00621118 
  187          200.61189    131.30858   0.005347594 
  193          213.30317    131.31295   0.005181347 
  190          216.57864    131.31733   0.005263158 
  152          205.56743    131.32173   0.006578947 
  161          187.42604    131.32614   0.00621118 
  150          173.32679    131.33057   0.006666667 
  159          165.80123    131.33502   0.006289308 
  159          163.76702    131.33948   0.006289308 
  158          166.48895    131.34396   0.006329114 
  181          172.80851    131.34845   0.005524862 
  155          178.70751    131.35295   0.006451613 
  156          180.46419    131.35748   0.006410256 
  150          175.77568    131.36201   0.006666667 
  175          166.11286    131.36656   0.005714286 
  147          157.56788    131.37113   0.006802721 
  140          152.05991    131.37571   0.007142857 
  149          148.83103    131.38031   0.006711409 
  160          146.98892    131.38492   0.00625   
  172          146.00053    131.38954   0.005813953 
  133          145.59407    131.39418   0.007518797 
  140          145.39391    131.39884   0.007142857 
  124          145.0763     131.40351   0.008064516 
  173          144.74149    131.40819   0.005780347 
  138          144.68624    131.41289   0.007246377 
  129          145.04726    131.4176    0.007751938 
  136          145.90123    131.42232   0.007352941 
  158          147.38431    131.42706   0.006329114 
  122          149.79592    131.43181   0.008196721 
  164          153.54666    131.43658   0.006097561 
  147          158.39963    131.44136   0.006802721 
  163          161.94549    131.44615   0.006134969 
  192          162.45082    131.45096   0.005208333 
  149          162.28532    131.45578   0.006711409 
  164          162.84657    131.46061   0.006097561 
  169          161.93469    131.46546   0.00591716 
  150          160.05995    131.47032   0.006666667 
  159          159.79712    131.4752    0.006289308 
  156          162.0574     131.48008   0.006410256 
  177          167.23731    131.48498   0.005649718 
  185          175.69027    131.48989   0.005405405 
  215          188.54193    131.49482   0.004651163 
  233          210.84056    131.49976   0.004291845 
  263          248.64154    131.50471   0.003802281 
  276          285.24405    131.50968   0.003623188 
  277          275.00015    131.51465   0.003610108 
  224          241.51668    131.51964   0.004464286 
  230          215.09489    131.52464   0.004347826 
  230          194.94079    131.52966   0.004347826 
  183          182.08394    131.53468   0.005464481 
  164          176.87201    131.53972   0.006097561 
  199          179.08092    131.54478   0.005025126 
  202          190.03517    131.54984   0.004950495 
  218          208.81963    131.55491   0.004587156 
  189          217.28829    131.56      0.005291005 
  227          203.34607    131.5651    0.004405286 
  183          187.3844     131.57021   0.005464481 
  167          174.82361    131.57534   0.005988024 
  165          165.08275    131.58047   0.006060606 
  153          158.68089    131.58562   0.006535948 
  175          154.8558     131.59078   0.005714286 
  145          152.65814    131.59595   0.006896552 
  148          151.48231    131.60113   0.006756757 
  148          150.99098    131.60632   0.006756757 
  166          150.97534    131.61153   0.006024096 
  150          151.22568    131.61674   0.006666667 
  164          151.58126    131.62197   0.006097561 
  165          152.08682    131.62721   0.006060606 
  155          152.80581    131.63246   0.006451613 
  160          153.76646    131.63772   0.00625   
  190          155.01564    131.64299   0.005263158 
  188          156.63277    131.64828   0.005319149 
  152          158.7511     131.65357   0.006578947 
  169          161.58149    131.65887   0.00591716 
  188          165.31402    131.66419   0.005319149 
  173          169.44103    131.66952   0.005780347 
  161          172.36026    131.67485   0.00621118 
  184          174.48438    131.6802    0.005434783 
  162          177.78407    131.68556   0.00617284 
  182          182.64407    131.69093   0.005494505 
  187          188.67391    131.69631   0.005347594 
  183          196.74395    131.7017    0.005464481 
  220          208.46956    131.7071    0.004545455 
  216          225.61333    131.71251   0.00462963 
  240          250.77026    131.71793   0.004166667 
  289          288.0233     131.72337   0.003460208 
  361          346.35089    131.72881   0.002770083 
  467          450.60649    131.73426   0.002141328 
  731          655.9085     131.73972   0.001367989 
  1108         1047.27453   131.7452    0.000902527 
  1481         1562.6167    131.75068   0.000675219 
  1415         1546.85951   131.75617   0.000706714 
  958          1034.78427   131.76167   0.001043841 
  692          663.96277    131.76719   0.001445087 
  520          479.02552    131.77271   0.001923077 
  417          398.41762    131.77824   0.002398082 
  420          376.37341    131.78378   0.002380952 
  417          404.75732    131.78933   0.002398082 
  597          505.60854    131.79489   0.001675042 
  729          714.70824    131.80046   0.001371742 
  833          936.98454    131.80605   0.00120048 
  721          825.96843    131.81164   0.001386963 
  576          562.95023    131.81723   0.001736111 
  393          397.01966    131.82284   0.002544529 
  329          311.68415    131.82846   0.003039514 
  251          263.93047    131.83409   0.003984064 
  251          234.18819    131.83973   0.003984064 
  198          214.31095    131.84537   0.005050505 
  201          200.09364    131.85103   0.004975124 
  180          190.5855     131.85669   0.005555556 
  179          183.76451    131.86237   0.005586592 
  171          178.37059    131.86805   0.005847953 
  181          175.27813    131.87374   0.005524862 
  158          174.18601    131.87945   0.006329114 
  172          172.4229     131.88516   0.005813953 
  156          168.28244    131.89088   0.006410256 
  169          163.85951    131.89661   0.00591716 
  162          159.84129    131.90234   0.00617284 
  175          156.28468    131.90809   0.005714286 
  164          153.62339    131.91385   0.006097561 
  129          151.81048    131.91961   0.007751938 
  140          150.63891    131.92538   0.007142857 
  153          150.00735    131.93116   0.006535948 
  148          149.72559    131.93696   0.006756757 
  158          149.33196    131.94276   0.006329114 
  154          148.72799    131.94856   0.006493506 
  164          148.36865    131.95438   0.006097561 
  164          148.46516    131.96021   0.006097561 
  166          148.94573    131.96604   0.006024096 
  170          149.54354    131.97188   0.005882353 
  149          150.04567    131.97773   0.006711409 
  160          150.46894    131.98359   0.00625   
  149          150.85034    131.98946   0.006711409 
  142          150.87896    131.99534   0.007042254 
  158          150.8133     132.00123   0.006329114 
  131          151.12626    132.00712   0.007633588 
  164          152.03561    132.01302   0.006097561 
  153          153.73944    132.01893   0.006535948 
  163          156.51772    132.02485   0.006134969 
  159          160.78535    132.03078   0.006289308 
  156          167.22673    132.03672   0.006410256 
  188          176.94274    132.04266   0.005319149 
  190          192.67049    132.04862   0.005263158 
  210          218.00419    132.05458   0.004761905 
  203          246.91291    132.06055   0.004926108 
  191          251.17627    132.06652   0.005235602 
  210          227.0592     132.07251   0.004761905 
  187          201.17526    132.0785    0.005347594 
  177          183.47915    132.08451   0.005649718 
  175          174.09771    132.09052   0.005714286 
  151          170.73434    132.09654   0.006622517 
  158          171.81166    132.10257   0.006329114 
  181          177.67537    132.1086    0.005524862 
  195          189.86085    132.11464   0.005128205 
  193          205.33633    132.1207    0.005181347 
  188          210.36584    132.12676   0.005319149 
  192          203.84297    132.13283   0.005208333 
  193          199.8594     132.1389    0.005181347 
  187          200.94104    132.14499   0.005347594 
  182          197.2323     132.15108   0.005494505 
  176          184.71237    132.15718   0.005681818 
  185          172.52487    132.16329   0.005405405 
  185          164.75984    132.16941   0.005405405 
  168          160.7929     132.17553   0.005952381 
  170          159.41358    132.18167   0.005882353 
  181          159.91555    132.18781   0.005524862 
  179          162.64216    132.19396   0.005586592 
  179          168.31128    132.20012   0.005586592 
  193          176.07958    132.20628   0.005181347 
  170          181.45043    132.21246   0.005882353 
  189          182.92729    132.21864   0.005291005 
  185          184.63448    132.22483   0.005405405 
  174          186.60117    132.23103   0.005747126 
  181          183.60744    132.23723   0.005524862 
  183          175.65527    132.24345   0.005464481 
  153          169.25595    132.24967   0.006535948 
  152          166.7955     132.2559    0.006578947 
  178          167.36384    132.26214   0.005617978 
  167          167.84166    132.26839   0.005988024 
  152          166.62304    132.27465   0.006578947 
  136          166.21042    132.28091   0.007352941 
  161          167.56535    132.28718   0.00621118 
  162          169.40046    132.29346   0.00617284 
  161          168.96769    132.29975   0.00621118 
  168          165.64628    132.30605   0.005952381 
  163          162.78974    132.31235   0.006134969 
  189          161.92035    132.31867   0.005291005 
  151          162.67016    132.32499   0.006622517 
  139          163.56762    132.33132   0.007194245 
  190          163.45837    132.33766   0.005263158 
  185          163.34475    132.344     0.005405405 
  187          164.08298    132.35036   0.005347594 
  180          165.73266    132.35672   0.005555556 
  177          168.23717    132.36309   0.005649718 
  204          171.63909    132.36947   0.004901961 
  181          176.10256    132.37586   0.005524862 
  192          181.92294    132.38226   0.005208333 
  189          189.43463    132.38866   0.005291005 
  216          198.52328    132.39508   0.00462963 
  240          208.46454    132.4015    0.004166667 
  257          220.2919     132.40793   0.003891051 
  258          236.72247    132.41437   0.003875969 
  276          260.4673     132.42082   0.003623188 
  346          295.42988    132.42728   0.002890173 
  365          348.69449    132.43374   0.002739726 
  476          434.13271    132.44022   0.00210084 
  685          580.12815    132.4467    0.001459854 
  962          844.68457    132.45319   0.001039501 
  1651         1333.7449    132.45969   0.000605694 
  2289         2054.20011   132.4662    0.000436872 
  2269         2270.26903   132.47272   0.000440723 
  1639         1614.05096   132.47924   0.000610128 
  1061         1014.18488   132.48578   0.000942507 
  780          690.98412    132.49233   0.001282051 
  610          539.21467    132.49888   0.001639344 
  512          479.14264    132.50544   0.001953125 
  514          481.22183    132.51201   0.001945525 
  641          551.38112    132.51859   0.001560062 
  876          727.17724    132.52518   0.001141553 
  1129         1046.11      132.53178   0.00088574 
  1261         1277.32218   132.53839   0.000793021 
  991          1024.55703   132.54501   0.001009082 
  696          673.29758    132.55164   0.001436782 
  549          461.79       132.55827   0.001821494 
  372          351.4057     132.56492   0.002688172 
  329          292.02617    132.57157   0.003039514 
  254          256.74967    132.57824   0.003937008 
  218          232.96954    132.58491   0.004587156 
  213          215.30855    132.5916    0.004694836 
  199          202.23335    132.59829   0.005025126 
  207          192.67001    132.60499   0.004830918 
  216          185.59135    132.61171   0.00462963 
  197          180.28415    132.61843   0.005076142 
  166          176.33344    132.62516   0.006024096 
  182          173.55957    132.63191   0.005494505 
  186          171.9608     132.63866   0.005376344 
  167          171.56315    132.64542   0.005988024 
  185          172.11083    132.65219   0.005405405 
  175          173.44291    132.65898   0.005714286 
  191          175.58307    132.66577   0.005235602 
  171          175.99805    132.67257   0.005847953 
  179          172.53469    132.67939   0.005586592 
  157          168.33977    132.68621   0.006369427 
  155          165.78627    132.69304   0.006451613 
  172          164.58214    132.69989   0.005813953 
  193          163.47873    132.70675   0.005181347 
  178          162.46508    132.71361   0.005617978 
  175          162.46735    132.72049   0.005714286 
  176          163.94163    132.72738   0.005681818 
  172          166.98395    132.73427   0.005813953 
  165          170.81712    132.74118   0.006060606 
  176          173.79028    132.7481    0.005681818 
  184          176.892      132.75504   0.005434783 
  190          183.62892    132.76198   0.005263158 
  215          197.89473    132.76893   0.004651163 
  209          223.88458    132.7759    0.004784689 
  246          260.59445    132.78287   0.004065041 
  257          278.89345    132.78986   0.003891051 
  243          252.44833    132.79686   0.004115226 
  233          219.13254    132.80387   0.004291845 
  172          200.10805    132.81089   0.005813953 
  202          193.25429    132.81793   0.004950495 
  212          194.7773     132.82497   0.004716981 
  206          204.07136    132.83203   0.004854369 
  217          218.88736    132.8391    0.004608295 
  221          228.00004    132.84618   0.004524887 
  221          230.97196    132.85328   0.004524887 
  203          236.28857    132.86039   0.004926108 
  216          227.71201    132.8675    0.00462963 
  203          206.34737    132.87464   0.004926108 
  194          188.77405    132.88178   0.005154639 
  170          178.1224     132.88894   0.005882353 
  152          173.17525    132.8961    0.006578947 
  150          172.67598    132.90329   0.006666667 
  165          175.91716    132.91048   0.006060606 
  147          178.85169    132.91769   0.006802721 
  168          174.92154    132.92491   0.005952381 
  159          168.14062    132.93214   0.006289308 
  150          164.06968    132.93939   0.006666667 
  169          162.99064    132.94665   0.00591716 
  153          163.48932    132.95393   0.006535948 
  155          164.38771    132.96121   0.006451613 
  142          165.79527    132.96852   0.007042254 
  181          167.24174    132.97583   0.005524862 
  152          167.18673    132.98316   0.006578947 
  154          167.00857    132.9905    0.006493506 
  153          167.44866    132.99786   0.006535948 
  178          165.84974    133.00523   0.005617978 
  197          162.1955     133.01262   0.005076142 
  192          159.17459    133.02002   0.005208333 
  174          157.77665    133.02743   0.005747126 
  149          157.7679     133.03486   0.006711409 
  171          158.63023    133.04231   0.005847953 
  191          160.00903    133.04977   0.005235602 
  158          161.15487    133.05724   0.006329114 
  181          161.65579    133.06473   0.005524862 
  176          162.55014    133.07224   0.005681818 
  166          163.61392    133.07976   0.006024096 
  190          163.64033    133.08729   0.005263158 
  187          163.30603    133.09484   0.005347594 
  165          163.24315    133.10241   0.006060606 
  203          162.95667    133.10999   0.004926108 
  173          162.65996    133.11759   0.005780347 
  197          162.83079    133.1252    0.005076142 
  173          163.58011    133.13284   0.005780347 
  163          164.75445    133.14048   0.006134969 
  199          166.48643    133.14815   0.005025126 
  200          168.67524    133.15583   0.005     
  190          171.36347    133.16352   0.005263158 
  190          174.62097    133.17124   0.005263158 
  188          178.45431    133.17897   0.005319149 
  174          182.62954    133.18672   0.005747126 
  197          187.04457    133.19448   0.005076142 
  188          192.17638    133.20227   0.005319149 
  188          198.54192    133.21007   0.005319149 
  206          206.55349    133.21788   0.004854369 
  219          216.65543    133.22572   0.00456621 
  235          229.6936     133.23358   0.004255319 
  259          246.89058    133.24145   0.003861004 
  277          270.495      133.24934   0.003610108 
  303          304.46136    133.25725   0.00330033 
  339          354.90678    133.26517   0.002949853 
  407          426.17205    133.27312   0.002457002 
  446          502.59586    133.28109   0.002242152 
  546          568.85759    133.28907   0.001831502 
  712          677.66598    133.29707   0.001404494 
  950          904.53779    133.3051    0.001052632 
  1529         1359.00154   133.31314   0.000654022 
  2393         2195.74711   133.3212    0.000417885 
  3062         3262.96524   133.32928   0.000326584 
  2855         3300.05226   133.33738   0.000350263 
  2098         2264.52777   133.34551   0.000476644 
  1350         1441.45909   133.35365   0.000740741 
  1019         1009.34992   133.36181   0.000981354 
  886          801.81232    133.36999   0.001128668 
  686          703.66381    133.3782    0.001457726 
  791          691.85704    133.38642   0.001264223 
  817          783.74306    133.39467   0.00122399 
  1063         1019.90337   133.40294   0.000940734 
  1467         1435.20648   133.41123   0.000681663 
  1662         1896.57851   133.41954   0.000601685 
  1586         1779.2551    133.42787   0.000630517 
  1103         1212.09058   133.43622   0.000906618 
  797          790.82113    133.4446    0.001254705 
  572          558.8968     133.453     0.001748252 
  438          435.34193    133.46142   0.002283105 
  382          367.13531    133.46986   0.002617801 
  309          329.51047    133.47833   0.003236246 
  306          312.75586    133.48682   0.003267974 
  304          307.76489    133.49533   0.003289474 
  280          293.74202    133.50387   0.003571429 
  257          267.40087    133.51243   0.003891051 
  257          246.25951    133.52101   0.003891051 
  259          234.87348    133.52962   0.003861004 
  215          231.4749     133.53826   0.004651163 
  226          232.78962    133.54691   0.004424779 
  230          231.39689    133.55559   0.004347826 
  201          222.62018    133.5643    0.004975124 
  179          212.8554     133.57303   0.005586592 
  200          206.06713    133.58179   0.005     
  189          200.1362     133.59057   0.005291005 
  182          194.06232    133.59937   0.005494505 
  183          189.50629    133.60821   0.005464481 
  177          187.28626    133.61707   0.005649718 
  183          187.48394    133.62595   0.005464481 
  174          190.1827     133.63486   0.005747126 
  181          194.77866    133.6438    0.005524862 
  195          198.06718    133.65276   0.005128205 
  180          196.98914    133.66176   0.005555556 
  184          193.11643    133.67077   0.005434783 
  170          189.30665    133.67982   0.005882353 
  188          186.8833     133.68889   0.005319149 
  181          185.86229    133.698     0.005524862 
  180          185.26431    133.70713   0.005555556 
  191          183.47421    133.71628   0.005235602 
  177          182.2889     133.72547   0.005649718 
  177          183.82538    133.73468   0.005649718 
  186          188.11837    133.74393   0.005376344 
  172          193.44137    133.7532    0.005813953 
  169          194.76393    133.7625    0.00591716 
  188          189.33279    133.77184   0.005319149 
  186          181.84081    133.7812    0.005376344 
  162          176.53859    133.79059   0.00617284 
  174          174.13834    133.80001   0.005747126 
  174          173.40107    133.80947   0.005747126 
  162          172.77354    133.81895   0.00617284 
  186          172.74234    133.82847   0.005376344 
  169          174.44836    133.83801   0.00591716 
  175          178.14412    133.84759   0.005714286 
  184          183.42959    133.8572    0.005434783 
  177          188.39627    133.86684   0.005649718 
  167          190.5444     133.87651   0.005988024 
  210          188.02381    133.88622   0.004761905 
  189          181.09307    133.89596   0.005291005 
  180          173.93211    133.90573   0.005555556 
  194          168.78911    133.91553   0.005154639 
  166          165.5485     133.92537   0.006024096 
  152          163.69208    133.93524   0.006578947 
  189          162.89092    133.94515   0.005291005 
  179          163.05461    133.95509   0.005586592 
  161          164.3182     133.96507   0.00621118 
  175          166.97354    133.97507   0.005714286 
  167          170.97836    133.98512   0.005988024 
  179          174.88157    133.9952    0.005586592 
  201          176.75597    134.00531   0.004975124 
  167          175.72492    134.01546   0.005988024 
  142          172.18195    134.02565   0.007042254 
  148          169.21642    134.03587   0.006756757 
  163          168.90192    134.04613   0.006134969 
  161          171.83693    134.05643   0.00621118 
  163          177.83123    134.06676   0.006134969 
  150          183.81191    134.07713   0.006666667 
  160          183.61783    134.08754   0.00625   
  163          177.65658    134.09799   0.006134969 
  183          171.90911    134.10848   0.005464481 
  167          168.86004    134.119     0.005988024 
  181          167.37107    134.12956   0.005524862 
  175          165.75676    134.14016   0.005714286 
  180          164.65345    134.1508    0.005555556 
  147          165.29892    134.16148   0.006802721 
  180          168.28027    134.1722    0.005555556 
  168          173.91004    134.18296   0.005952381 
  177          181.22235    134.19376   0.005649718 
  200          186.13554    134.20461   0.005     
  162          186.28541    134.21549   0.00617284 
  165          184.73394    134.22641   0.006060606 
  183          181.91276    134.23738   0.005464481 
  211          177.5581     134.24839   0.004739336 
  212          173.98251    134.25944   0.004716981 
  199          172.24199    134.27053   0.005025126 
  178          172.08696    134.28167   0.005617978 
  176          173.26073    134.29284   0.005681818 
  167          175.97498    134.30407   0.005988024 
  219          179.91942    134.31533   0.00456621 
  214          183.91777    134.32664   0.004672897 
  217          187.3202     134.338     0.004608295 
  217          190.81507    134.3494    0.004608295 
  231          195.12494    134.36084   0.004329004 
  226          199.80014    134.37233   0.004424779 
  230          206.2427     134.38387   0.004347826 
  222          215.9884     134.39545   0.004504505 
  260          229.81096    134.40708   0.003846154 
  249          248.66084    134.41875   0.004016064 
  292          272.73593    134.43047   0.003424658 
  321          302.85763    134.44224   0.003115265 
  384          347.60817    134.45406   0.002604167 
  455          424.5896     134.46592   0.002197802 
  652          566.16049    134.47784   0.001533742 
  1014         831.3695     134.4898    0.000986193 
  1350         1283.33138   134.50181   0.000740741 
  1667         1743.3762    134.51387   0.00059988 
  1421         1603.48208   134.52598   0.00070373 
  1057         1096.17626   134.53814   0.000946074 
  748          731.98252    134.55035   0.001336898 
  592          536.97764    134.56261   0.001689189 
  467          440.34564    134.57492   0.002141328 
  435          397.98902    134.58728   0.002298851 
  384          394.78861    134.5997    0.002604167 
  459          433.87301    134.61217   0.002178649 
  597          532.3021     134.62469   0.001675042 
  726          708.93224    134.63726   0.00137741 
  860          943.62628    134.64988   0.001162791 
  929          1027.92866   134.66256   0.001076426 
  784          798.56803    134.6753    0.00127551 
  603          549.00614    134.68808   0.001658375 
  386          397.75546    134.70092   0.002590674 
  317          315.28489    134.71382   0.003154574 
  285          269.56131    134.72677   0.003508772 
  268          243.55806    134.73978   0.003731343 
  252          229.94617    134.75285   0.003968254 
  208          225.86578    134.76597   0.004807692 
  248          227.45715    134.77914   0.004032258 
  217          222.9128     134.79238   0.004608295 
  208          207.81718    134.80567   0.004807692 
  202          193.31185    134.81902   0.004950495 
  211          183.67334    134.83243   0.004739336 
  189          177.89885    134.8459    0.005291005 
  191          174.38975    134.85942   0.005235602 
  179          171.5009     134.87301   0.005586592 
  192          168.19348    134.88665   0.005208333 
  172          164.74662    134.90036   0.005813953 
  145          161.81494    134.91413   0.006896552 
  182          159.60267    134.92796   0.005494505 
  149          157.97579    134.94184   0.006711409 
  163          156.77352    134.9558    0.006134969 
  157          156.01601    134.96981   0.006369427 
  150          155.83384    134.98389   0.006666667 
  157          156.36351    134.99803   0.006369427 
  164          157.60861    135.01223   0.006097561 
  160          158.94014    135.0265    0.00625   
  163          159.09923    135.04083   0.006134969 
  165          158.0296     135.05522   0.006060606 
  188          156.80004    135.06968   0.005319149 
  177          156.00763    135.08421   0.005649718 
  176          156.07519    135.0988    0.005681818 
  144          157.24017    135.11346   0.006944444 
  152          159.4105     135.12819   0.006578947 
  143          161.63676    135.14298   0.006993007 
  157          161.53902    135.15784   0.006369427 
  151          159.06804    135.17277   0.006622517 
  154          156.6569     135.18777   0.006493506 
  148          155.08723    135.20284   0.006756757 
  156          153.93891    135.21797   0.006410256 
  156          153.20533    135.23318   0.006410256 
  147          153.08514    135.24846   0.006802721 
  157          153.69049    135.2638    0.006369427 
  155          155.33934    135.27922   0.006451613 
  174          158.39005    135.29471   0.005747126 
  157          163.16983    135.31027   0.006369427 
  177          169.4989     135.32591   0.005649718 
  174          175.8757     135.34161   0.005747126 
  149          178.9475     135.3574    0.006711409 
  162          175.23488    135.37325   0.00617284 
  171          168.03758    135.38918   0.005847953 
  162          162.29489    135.40518   0.00617284 
  141          159.24757    135.42126   0.007092199 
  144          158.66807    135.43742   0.006944444 
  182          160.33773    135.45365   0.005494505 
  161          163.85377    135.46996   0.00621118 
  160          167.36453    135.48634   0.00625   
  147          168.0462     135.5028    0.006802721 
  148          167.60531    135.51934   0.006756757 
  147          168.93692    135.53596   0.006802721 
  151          170.47564    135.55266   0.006622517 
  159          169.40534    135.56944   0.006289308 
  161          166.08699    135.5863    0.00621118 
  179          162.3049     135.60323   0.005586592 
  162          159.50016    135.62025   0.00617284 
  176          157.95494    135.63735   0.005681818 
  138          157.54248    135.65453   0.007246377 
  139          157.84321    135.6718    0.007194245 
  151          157.79004    135.68915   0.006622517 
  151          156.20591    135.70658   0.006622517 
  169          154.15151    135.72409   0.00591716 
  146          153.08685    135.74169   0.006849315 
  125          153.17963    135.75938   0.008     
  155          154.00729    135.77715   0.006451613 
  176          154.89092    135.795     0.005681818 
  165          155.90318    135.81294   0.006060606 
  172          157.93146    135.83097   0.005813953 
  187          161.58941    135.84909   0.005347594 
  139          166.61546    135.86729   0.007194245 
  174          170.47736    135.88559   0.005747126 
  149          170.4353     135.90397   0.006711409 
  167          167.39631    135.92244   0.005988024 
  149          162.41613    135.941     0.006711409 
  161          157.20583    135.95965   0.00621118 
  133          153.35802    135.97839   0.007518797 
  142          151.00987    135.99723   0.007042254 
  147          149.82831    136.01616   0.006802721 
  157          149.59431    136.03517   0.006369427 
  133          150.29052    136.05429   0.007518797 
  144          152.01882    136.07349   0.006944444 
  162          154.61403    136.09279   0.00617284 
  144          156.86125    136.11219   0.006944444 
  157          157.35987    136.13168   0.006369427 
  152          156.48537    136.15127   0.006578947 
  131          154.79837    136.17095   0.007633588 
  175          153.1972     136.19073   0.005714286 
  154          152.56469    136.21061   0.006493506 
  148          152.90909    136.23059   0.006756757 
  136          153.64743    136.25066   0.007352941 
  153          153.73226    136.27083   0.006535948 
  148          153.24062    136.29111   0.006756757 
  174          153.12442    136.31148   0.005747126 
  135          153.49743    136.33196   0.007407407 
  166          154.40031    136.35253   0.006024096 
  157          155.89013    136.37321   0.006369427 
  165          157.58702    136.394     0.006060606 
  155          159.96653    136.41488   0.006451613 
  135          161.29785    136.43587   0.007407407 
  138          159.55785    136.45696   0.007246377 
  146          156.38819    136.47816   0.006849315 
  159          153.88528    136.49946   0.006289308 
  156          152.05601    136.52087   0.006410256 
  137          150.60586    136.54239   0.00729927 
  154          149.76867    136.56402   0.006493506 
  125          149.48333    136.58575   0.008     
  152          149.6416     136.60759   0.006578947 
  155          150.24947    136.62954   0.006451613 
  166          151.08299    136.6516    0.006024096 
  146          152.4045     136.67377   0.006849315 
  150          153.60743    136.69605   0.006666667 
  138          153.58715    136.71844   0.007246377 
  156          152.96856    136.74095   0.006410256 
  142          153.15162    136.76356   0.007042254 
  137          154.1928     136.78629   0.00729927 
  154          154.78753    136.80914   0.006493506 
  160          154.00567    136.8321    0.00625   
  140          152.46887    136.85517   0.007142857 
  138          150.8788     136.87836   0.007246377 
  137          149.69381    136.90167   0.00729927 
  157          149.11308    136.9251    0.006369427 
  145          149.1258     136.94864   0.006896552 
  143          149.71952    136.9723    0.006993007 
  152          150.89748    136.99608   0.006578947 
  151          152.55176    137.01998   0.006622517 
  159          154.4393     137.044     0.006289308 
  160          156.25904    137.06814   0.00625   
  153          157.51545    137.0924    0.006535948 
  167          158.2837     137.11679   0.005988024 
  164          158.96077    137.14129   0.006097561 
  173          158.77373    137.16593   0.005780347 
  140          156.89801    137.19068   0.007142857 
  164          154.44289    137.21556   0.006097561 
  157          152.50118    137.24057   0.006369427 
  130          151.38302    137.2657    0.007692308 
  157          151.0699     137.29096   0.006369427 
  142          151.40676    137.31635   0.007042254 
  154          152.14358    137.34186   0.006493506 
  159          153.07715    137.36751   0.006289308 
  147          154.20099    137.39328   0.006802721 
  168          155.916      137.41919   0.005952381 
  142          158.21244    137.44522   0.007042254 
  149          159.39211    137.47139   0.006711409 
  139          157.82802    137.49769   0.007194245 
  133          154.88379    137.52412   0.007518797 
  164          152.31565    137.55069   0.006097561 
  180          150.56077    137.57739   0.005555556 
  169          149.51167    137.60422   0.00591716 
  133          148.99643    137.63119   0.007518797 
  152          148.88433    137.6583    0.006578947 
  144          149.09482    137.68555   0.006944444 
  144          149.59987    137.71293   0.006944444 
  155          150.41018    137.74045   0.006451613 
  155          151.39881    137.76811   0.006451613 
  132          152.10723    137.79591   0.007575758 
  158          151.93133    137.82385   0.006329114 
  151          151.15015    137.85194   0.006622517 
  162          150.52646    137.88016   0.00617284 
  161          150.31657    137.90853   0.00621118 
  153          150.33504    137.93705   0.006535948 
  138          150.32656    137.9657    0.007246377 
  147          150.481      137.9945    0.006802721 
  146          151.07386    138.02345   0.006849315 
  158          152.27082    138.05255   0.006329114 
  133          154.24516    138.08179   0.007518797 
  148          157.07675    138.11118   0.006756757 
  141          160.22005    138.14072   0.007092199 
  161          161.91776    138.17041   0.00621118 
  159          161.03663    138.20024   0.006289308 
  160          159.17568    138.23023   0.00625   
  152          158.12391    138.26038   0.006578947 
  150          158.38096    138.29067   0.006666667 
  171          159.80585    138.32112   0.005847953 
  168          161.94901    138.35172   0.005952381 
  156          163.80951    138.38248   0.006410256 
  165          165.01709    138.41339   0.006060606 
  161          166.96468    138.44446   0.00621118 
  185          170.67474    138.47569   0.005405405 
  172          175.45129    138.50707   0.005813953 
  171          178.07251    138.53861   0.005847953 
  175          175.42268    138.57032   0.005714286 
  174          170.17124    138.60218   0.005747126 
  158          166.01473    138.6342    0.006329114 
  173          163.6688     138.66639   0.005780347 
  148          162.75913    138.69874   0.006756757 
  178          163.00158    138.73125   0.005617978 
  210          163.96506    138.76393   0.004761905 
  184          165.00676    138.79677   0.005434783 
  179          166.18801    138.82978   0.005586592 
  184          167.87091    138.86295   0.005434783 
  202          169.65463    138.8963    0.004950495 
  199          170.95477    138.92981   0.005025126 
  184          170.87753    138.96349   0.005434783 
  175          169.43874    138.99734   0.005714286 
  176          168.48365    139.03136   0.005681818 
  179          168.98819    139.06555   0.005586592 
  203          171.01118    139.09991   0.004926108 
  201          174.65962    139.13445   0.004975124 
  196          178.46969    139.16917   0.005102041 
  206          180.29476    139.20405   0.004854369 
  183          179.52705    139.23912   0.005464481 
  178          178.45634    139.27436   0.005617978 
  193          178.34939    139.30977   0.005181347 
  206          179.11953    139.34537   0.004854369 
  198          180.80985    139.38115   0.005050505 
  190          183.73247    139.4171    0.005263158 
  194          188.17533    139.45324   0.005154639 
  201          194.33492    139.48955   0.004975124 
  201          201.80638    139.52606   0.004975124 
  217          208.98301    139.56274   0.004608295 
  243          215.03535    139.59961   0.004115226 
  230          221.1049     139.63666   0.004347826 
  246          227.76186    139.6739    0.004065041 
  258          236.17154    139.71133   0.003875969 
  257          247.996      139.74894   0.003891051 
  279          264.9067     139.78675   0.003584229 
  306          288.59426    139.82474   0.003267974 
  359          321.86555    139.86292   0.002785515 
  373          369.81698    139.9013    0.002680965 
  500          442.17114    139.93987   0.002     
  642          558.397      139.97863   0.001557632 
  897          756.93345    140.01758   0.001114827 
  1324         1104.6198    140.05673   0.000755287 
  1940         1670.16733   140.09608   0.000515464 
  2230         2272.70884   140.13562   0.00044843 
  2026         2218.18825   140.17536   0.000493583 
  1498         1594.40871   140.2153    0.000667557 
  1124         1066.77103   140.25544   0.00088968 
  763          755.79842    140.29578   0.001310616 
  655          587.39348    140.33632   0.001526718 
  612          499.2627     140.37706   0.001633987 
  537          458.75378    140.41801   0.001862197 
  545          453.03804    140.45916   0.001834862 
  560          483.20739    140.50051   0.001785714 
  658          564.19513    140.54208   0.001519757 
  852          726.97377    140.58384   0.001173709 
  1096         1002.58188   140.62582   0.000912409 
  1189         1286.22261   140.66801   0.000841043 
  1174         1228.59405   140.7104    0.000851789 
  897          906.05785    140.75301   0.001114827 
  709          641.3975     140.79582   0.001410437 
  522          483.44187    140.83886   0.001915709 
  440          393.63137    140.8821    0.002272727 
  370          340.80505    140.92556   0.002702703 
  320          307.63456    140.96923   0.003125  
  293          285.55948    141.01312   0.003412969 
  282          270.27456    141.05723   0.003546099 
  253          259.22524    141.10156   0.003952569 
  225          250.51663    141.14611   0.004444444 
  223          243.18412    141.19087   0.004484305 
  259          237.05583    141.23586   0.003861004 
  239          231.96001    141.28107   0.0041841 
  236          227.63564    141.32651   0.004237288 
  226          223.93076    141.37217   0.004424779 
  232          220.42531    141.41805   0.004310345 
  223          216.13476    141.46416   0.004484305 
  223          211.09264    141.5105    0.004484305 
  205          206.35324    141.55707   0.004878049 
  211          202.43128    141.60386   0.004739336 
  182          199.32404    141.65089   0.005494505 
  206          196.85766    141.69815   0.004854369 
  199          194.83609    141.74564   0.005025126 
  198          193.10674    141.79337   0.005050505 
  212          191.59021    141.84133   0.004716981 
  194          190.26073    141.88952   0.005154639 
  174          189.13332    141.93795   0.005747126 
  205          188.2682     141.98662   0.004878049 
  207          187.61219    142.03553   0.004830918 
  222          186.7618     142.08468   0.004504505 
  190          185.68451    142.13406   0.005263158 
  174          184.94618    142.1837    0.005747126 
  225          184.86448    142.23357   0.004444444 
  178          185.4161     142.28369   0.005617978 
  168          186.44845    142.33405   0.005952381 
  219          187.72263    142.38466   0.00456621 
  181          188.9063     142.43551   0.005524862 
  197          189.69094    142.48662   0.005076142 
  188          189.94939    142.53797   0.005319149 
  203          189.67525    142.58957   0.004926108 
  177          188.9825     142.64143   0.005649718 
  179          188.11493    142.69353   0.005586592 
  200          187.35594    142.7459    0.005     
  179          186.96984    142.79851   0.005586592 
  181          187.1879     142.85138   0.005524862 
  193          188.22099    142.90451   0.005181347 
  189          190.27619    142.9579    0.005291005 
  187          193.56105    143.01154   0.005347594 
  203          198.17887    143.06545   0.004926108 
  208          203.83454    143.11962   0.004807692 
  219          209.52972    143.17405   0.00456621 
  201          214.26621    143.22874   0.004975124 
  213          218.14604    143.2837    0.004694836 
  178          220.73377    143.33892   0.005617978 
  158          219.91888    143.39441   0.006329114 
  209          215.41669    143.45017   0.004784689 
  195          209.64918    143.5062    0.005128205 
  208          204.53009    143.56249   0.004807692 
  204          200.39427    143.61906   0.004901961 
  217          197.07276    143.67591   0.004608295 
  193          194.50868    143.73302   0.005181347 
  208          192.79145    143.79041   0.004807692 
  216          191.97283    143.84808   0.00462963 
  219          191.80631    143.90602   0.00456621 
  211          191.79183    143.96424   0.004739336 
  204          191.81443    144.02274   0.004901961 
  181          191.92533    144.08153   0.005524862 
  218          191.21632    144.14059   0.004587156 
  186          188.8469     144.19994   0.005376344 
  155          185.43894    144.25957   0.006451613 
  207          182.04267    144.31948   0.004830918 
  178          179.13739    144.37969   0.005617978 
  182          176.76677    144.44018   0.005494505 
  180          174.8614     144.50096   0.005555556 
  182          173.30791    144.56203   0.005494505 
  182          171.81971    144.62339   0.005494505 
  174          170.17624    144.68504   0.005747126 
  196          168.67468    144.74699   0.005102041 
  202          167.74074    144.80923   0.004950495 
  197          167.62081    144.87177   0.005076142 
  191          168.5018     144.9346    0.005235602 
  165          170.45996    144.99774   0.006060606 
  181          172.85412    145.06117   0.005524862 
  187          173.62165    145.12491   0.005347594 
  200          171.42306    145.18894   0.005     
  176          168.00099    145.25328   0.005681818 
  177          165.20284    145.31793   0.005649718 
  181          163.44193    145.38288   0.005524862 
  173          162.48208    145.44814   0.005780347 
  187          161.95317    145.5137    0.005347594 
  161          161.68319    145.57958   0.00621118 
  170          161.6565     145.64577   0.005882353 
  180          161.76303    145.71227   0.005555556 
  186          162.0547     145.77908   0.005376344 
  172          162.80724    145.8462    0.005813953 
  165          164.10772    145.91365   0.006060606 
  162          165.40693    145.98141   0.00617284 
  150          165.60796    146.04949   0.006666667 
  165          164.69465    146.11789   0.006060606 
  165          163.7614     146.1866    0.006060606 
  182          163.42119    146.25565   0.005494505 
  164          163.76231    146.32501   0.006097561 
  176          164.7738     146.3947    0.005681818 
  170          166.50294    146.46472   0.005882353 
  161          169.07509    146.53506   0.00621118 
  189          172.70312    146.60574   0.005291005 
  206          177.83538    146.67674   0.004854369 
  200          185.56679    146.74807   0.005     
  184          198.22932    146.81974   0.005434783 
  238          219.91402    146.89174   0.004201681 
  257          255.50364    146.96408   0.003891051 
  273          300.05556    147.03675   0.003663004 
  268          315.08214    147.10976   0.003731343 
  250          281.74122    147.18311   0.004     
  241          242.57295    147.2568    0.004149378 
  209          217.21339    147.33084   0.004784689 
  189          203.75977    147.40521   0.005291005 
  231          198.23559    147.47993   0.004329004 
  204          198.41374    147.555     0.004901961 
  196          203.7813     147.63042   0.005102041 
  217          215.05775    147.70618   0.004608295 
  212          233.86646    147.78229   0.004716981 
  225          263.18894    147.85876   0.004444444 
  235          303.7223     147.93558   0.004255319 
  264          338.42726    148.01275   0.003787879 
  270          341.37108    148.09027   0.003703704 
  286          310.3184     148.16816   0.003496503 
  216          265.43382    148.2464    0.00462963 
  250          230.68391    148.32501   0.004     
  212          209.2271     148.40397   0.004716981 
  187          196.92391    148.4833    0.005347594 
  187          190.39771    148.56299   0.005347594 
  194          187.85058    148.64304   0.005154639 
  182          188.63405    148.72346   0.005494505 
  209          192.72032    148.80425   0.004784689 
  182          200.31906    148.88542   0.005494505 
  195          212.00422    148.96695   0.005128205 
  186          226.02171    149.04885   0.005376344 
  170          231.2399     149.13113   0.005882353 
  197          219.96457    149.21378   0.005076142 
  186          203.91182    149.29681   0.005376344 
  199          191.41784    149.38022   0.005025126 
  175          182.6503     149.464     0.005714286 
  171          176.68728    149.54817   0.005847953 
  164          172.80852    149.63272   0.006097561 
  160          170.37187    149.71766   0.00625   
  166          168.91728    149.80298   0.006024096 
  186          168.15657    149.88868   0.005376344 
  167          167.87994    149.97478   0.005988024 
  167          167.87947    150.06126   0.005988024 
  181          167.99086    150.14814   0.005524862 
  164          168.10355    150.23541   0.006097561 
  170          168.16837    150.32307   0.005882353 
  143          168.30042    150.41113   0.006993007 
  166          168.59811    150.49959   0.006024096 
  155          168.88131    150.58844   0.006451613 
  163          169.06169    150.6777    0.006134969 
  147          169.41702    150.76735   0.006802721 
  166          170.24008    150.85741   0.006024096 
  165          171.37557    150.94787   0.006060606 
  158          171.85603    151.03875   0.006329114 
  149          170.98409    151.13002   0.006711409 
  179          169.5199     151.22171   0.005586592 
  148          168.36655    151.31381   0.006756757 
  162          167.63781    151.40632   0.00617284 
  160          167.02129    151.49924   0.00625   
  154          166.41768    151.59258   0.006493506 
  172          165.98702    151.68634   0.005813953 
  164          165.82864    151.78051   0.006097561 
  166          165.962      151.87511   0.006024096 
  160          166.39778    151.97012   0.00625   
  165          167.16691    152.06556   0.006060606 
  153          168.31383    152.16143   0.006535948 
  159          169.62324    152.25772   0.006289308 
  151          170.25001    152.35443   0.006622517 
  165          169.44769    152.45158   0.006060606 
  167          167.80325    152.54916   0.005988024 
  142          166.31826    152.64717   0.007042254 
  176          165.30133    152.74561   0.005681818 
  156          164.59533    152.84449   0.006410256 
  152          164.0643     152.94381   0.006578947 
  158          163.68299    153.04357   0.006329114 
  170          163.39288    153.14376   0.005882353 
  169          163.179      153.2444    0.00591716 
  148          163.09368    153.34549   0.006756757 
  150          163.17521    153.44701   0.006666667 
  152          163.429      153.54899   0.006578947 
  161          163.79111    153.65141   0.00621118 
  177          164.07271    153.75428   0.005649718 
  171          164.06069    153.85761   0.005847953 
  163          163.81633    153.96139   0.006134969 
  153          163.60648    154.06562   0.006535948 
  152          163.57853    154.17031   0.006578947 
  150          163.75102    154.27546   0.006666667 
  153          164.08387    154.38107   0.006535948 
  171          164.46158    154.48714   0.005847953 
  172          164.73232    154.59367   0.005813953 
  153          164.90938    154.70067   0.006535948 
  167          165.13447    154.80813   0.005988024 
  154          165.48458    154.91607   0.006493506 
  153          165.9653     155.02447   0.006535948 
  155          166.55277    155.13334   0.006451613 
  181          167.21874    155.24269   0.005524862 
  157          167.95531    155.35252   0.006369427 
  157          168.71532    155.46282   0.006369427 
  191          169.40437    155.57359   0.005235602 
  149          170.06       155.68485   0.006711409 
  169          170.85205    155.79659   0.00591716 
  173          171.92765    155.90882   0.005780347 
  160          173.40512    156.02153   0.00625   
  182          175.41226    156.13472   0.005494505 
  154          178.10787    156.24841   0.006493506 
  170          181.40735    156.36258   0.005882353 
  186          184.30213    156.47725   0.005376344 
  171          185.13325    156.59241   0.005847953 
  177          183.90102    156.70807   0.005649718 
  188          182.33738    156.82422   0.005319149 
  173          181.51913    156.94087   0.005780347 
  177          181.58215    157.05803   0.005649718 
  215          182.41038    157.17568   0.004651163 
  193          183.96859    157.29384   0.005181347 
  181          186.18128    157.41251   0.005524862 
  181          188.50696    157.53169   0.005524862 
  180          190.27157    157.65137   0.005555556 
  182          191.68345    157.77157   0.005494505 
  162          193.16519    157.89228   0.00617284 
  181          194.85346    158.0135    0.005524862 
  211          197.10426    158.13524   0.004739336 
  187          199.83386    158.2575    0.005347594 
  207          202.57577    158.38028   0.004830918 
  195          205.49646    158.50359   0.005128205 
  165          209.69238    158.62741   0.006060606 
  215          215.81351    158.75176   0.004651163 
  212          220.91868    158.87664   0.004716981 
  184          222.04353    159.00205   0.005434783 
  198          223.33101    159.128     0.005050505 
  219          229.66927    159.25447   0.00456621 
  244          243.87737    159.38148   0.004098361 
  233          270.05193    159.50902   0.004291845 
  316          314.11543    159.63711   0.003164557 
  378          372.96386    159.76573   0.002645503 
  369          404.21164    159.8949    0.002710027 
  368          367.53137    160.02461   0.002717391 
  315          310.07968    160.15487   0.003174603 
  256          269.26387    160.28568   0.00390625 
  255          245.87096    160.41703   0.003921569 
  230          234.13978    160.54894   0.004347826 
  208          229.27517    160.6814    0.004807692 
  239          226.4165     160.81442   0.0041841 
  232          223.22534    160.94799   0.004310345 
  227          220.9943     161.08213   0.004405286 
  208          221.68605    161.21682   0.004807692 
  246          227.51697    161.35208   0.004065041 
  253          241.04406    161.4879    0.003952569 
  248          264.73984    161.62429   0.004032258 
  311          292.6828     161.76125   0.003215434 
  299          297.7784     161.89878   0.003344482 
  265          273.24415    162.03688   0.003773585 
  260          247.10985    162.17556   0.003846154 
  234          229.72208    162.31481   0.004273504 
  202          218.17308    162.45464   0.004950495 
  215          209.6656     162.59506   0.004651163 
  178          203.63871    162.73605   0.005617978 
  193          199.71218    162.87763   0.005181347 
  209          196.85235    163.0198    0.004784689 
  179          194.5609     163.16255   0.005586592 
  178          192.61025    163.30589   0.005617978 
  159          190.97114    163.44983   0.006289308 
  174          189.61287    163.59436   0.005747126 
  191          188.74242    163.73949   0.005235602 
  172          188.57149    163.88521   0.005813953 
  187          189.08156    164.03153   0.005347594 
  197          190.01166    164.17846   0.005076142 
  203          190.85102    164.32599   0.004926108 
  213          191.07372    164.47413   0.004694836 
  176          190.49983    164.62288   0.005681818 
  181          189.52809    164.77223   0.005524862 
  191          188.70082    164.9222    0.005235602 
  178          187.86514    165.07278   0.005617978 
  191          186.96624    165.22398   0.005235602 
  194          186.2286     165.3758    0.005154639 
  173          185.79733    165.52823   0.005780347 
  171          185.5166     165.68129   0.005847953 
  196          185.3848     165.83498   0.005102041 
  175          185.58537    165.98929   0.005714286 
  201          186.19219    166.14423   0.004975124 
  189          187.01017    166.2998    0.005291005 
  194          187.54551    166.456     0.005154639 
  199          187.51429    166.61284   0.005025126 
  178          187.27666    166.77031   0.005617978 
  193          187.30586    166.92843   0.005181347 
  201          187.78446    167.08718   0.004975124 
  183          188.65268    167.24658   0.005464481 
  178          189.70293    167.40662   0.005617978 
  165          190.78012    167.56731   0.006060606 
  195          191.66834    167.72865   0.005128205 
  200          191.92054    167.89064   0.005     
  192          191.58639    168.05328   0.005208333 
  177          191.24662    168.21658   0.005649718 
  192          191.28177    168.38054   0.005208333 
  195          191.74828    168.54516   0.005128205 
  183          192.51482    168.71044   0.005464481 
  187          193.34679    168.87639   0.005347594 
  203          194.14808    169.043     0.004926108 
  218          195.08461    169.21028   0.004587156 
  223          196.33313    169.37823   0.004484305 
  217          197.99717    169.54685   0.004608295 
  191          200.18088    169.71615   0.005235602 
  187          203.02908    169.88613   0.005347594 
  229          206.69037    170.05678   0.004366812 
  235          211.13969    170.22812   0.004255319 
  230          215.91574    170.40014   0.004347826 
  240          219.96035    170.57285   0.004166667 
  244          222.17034    170.74625   0.004098361 
  220          223.14417    170.92033   0.004545455 
  209          224.46352    171.09511   0.004784689 
  219          226.36673    171.27058   0.00456621 
  200          227.67932    171.44676   0.005     
  231          227.7217     171.62363   0.004329004 
  198          227.1574     171.8012    0.005050505 
  249          226.71648    171.97947   0.004016064 
  209          226.68216    172.15845   0.004784689 
  246          227.1792     172.33814   0.004065041 
  255          228.30528    172.51854   0.003921569 
  200          230.13085    172.69966   0.005     
  242          232.702      172.88148   0.004132231 
  235          235.91703    173.06403   0.004255319 
  253          239.23273    173.24729   0.003952569 
  246          241.79996    173.43128   0.004065041 
  229          243.62175    173.61599   0.004366812 
  223          245.61587    173.80143   0.004484305 
  265          248.27464    173.98759   0.003773585 
  247          251.26007    174.17449   0.004048583 
  259          254.10974    174.36212   0.003861004 
  254          256.95128    174.55048   0.003937008 
  285          260.38958    174.73959   0.003508772 
  283          265.66557    174.92943   0.003533569 
  293          274.45149    175.12002   0.003412969 
  315          288.15295    175.31135   0.003174603 
  351          305.58504    175.50342   0.002849003 
  351          317.87087    175.69625   0.002849003 
  327          315.07426    175.88983   0.003058104 
  292          304.1488     176.08416   0.003424658 
  349          295.51271    176.27925   0.00286533 
  308          291.31285    176.4751    0.003246753 
  293          290.40767    176.67171   0.003412969 
  316          291.92678    176.86909   0.003164557 
  312          295.47618    177.06723   0.003205128 
  297          300.73841    177.26613   0.003367003 
  334          307.42966    177.46581   0.002994012 
  337          315.42895    177.66626   0.002967359 
  328          325.08864    177.86749   0.00304878 
  351          337.26123    178.0695    0.002849003 
  352          352.94163    178.27228   0.002840909 
  335          372.62222    178.47585   0.002985075 
  358          394.12949    178.6802    0.002793296 
  394          411.85693    178.88534   0.002538071 
  417          425.75574    179.09128   0.002398082 
  434          442.38576    179.298     0.002304147 
  456          465.31542    179.50552   0.002192982 
  486          495.03983    179.71383   0.002057613 
  549          531.80254    179.92295   0.001821494 
  581          577.61695    180.13287   0.00172117 
  692          636.98193    180.34359   0.001445087 
  800          716.04035    180.55512   0.00125   
  830          821.79567    180.76746   0.001204819 
  1042         960.71814    180.98061   0.000959693 
  1297         1144.17375   181.19457   0.00077101 
  1688         1407.97423   181.40936   0.000592417 
  2249         1820.04282   181.62496   0.000444642 
  3170         2491.97025   181.84138   0.000315457 
  4733         3598.16189   182.05863   0.000211282 
  6899         5312.27054   182.27671   0.000144949 
  8292         7317.69955   182.49561   0.000120598 
  8081         7979.75696   182.71535   0.000123747 
  6470         6468.50326   182.93592   0.00015456 
  4979         4497.08177   183.15733   0.000200844 
  3575         3086.56922   183.37958   0.00027972 
  2724         2222.638     183.60267   0.000367107 
  2123         1712.31522   183.8266    0.000471032 
  1739         1413.47602   184.05139   0.000575043 
  1562         1244.4845    184.27702   0.000640205 
  1423         1161.95004   184.5035    0.000702741 
  1409         1148.76896   184.73084   0.000709723 
  1521         1212.75725   184.95904   0.000657462 
  1732         1383.87431   185.1881    0.000577367 
  2279         1720.51971   185.41802   0.000438789 
  2971         2313.69186   185.6488    0.000336587 
  3801         3219.85243   185.88045   0.000263089 
  4262         4111.64435   186.11298   0.000234632 
  3899         4076.44766   186.34637   0.000256476 
  3195         3129.86047   186.58065   0.000312989 
  2493         2180.43292   186.8158    0.000401123 
  1744         1538.72171   187.05183   0.000573394 
  1455         1143.02801   187.28874   0.000687285 
  1088         898.7046     187.52654   0.000919118 
  902          742.09552    187.76523   0.001108647 
  717          636.25005    188.00482   0.0013947 
  618          560.4074     188.24529   0.001618123 
  562          502.90533    188.48666   0.001779359 
  536          457.62754    188.72893   0.001865672 
  469          421.81221    188.97211   0.002132196 
  405          393.67252    189.21619   0.002469136 
  371          371.65964    189.46117   0.002695418 
  366          354.54735    189.70707   0.00273224 
  327          341.4049     189.95388   0.003058104 
  338          331.28031    190.2016    0.00295858 
  304          322.822      190.45024   0.003289474 
  296          314.73599    190.69981   0.003378378 
  342          307.0071     190.95029   0.002923977 
  299          300.40553    191.20171   0.003344482 
  323          295.52145    191.45405   0.003095975 
  265          292.2654     191.70732   0.003773585 
  290          289.61117    191.96153   0.003448276 
  282          286.13151    192.21668   0.003546099 
  278          281.06371    192.47276   0.003597122 
  259          274.93214    192.72979   0.003861004 
  251          269.01875    192.98776   0.003984064 
  259          264.2282     193.24669   0.003861004 
  244          260.68864    193.50656   0.004098361 
  253          258.16489    193.76739   0.003952569 
  244          256.6237     194.02917   0.004098361 
  241          256.10423    194.29191   0.004149378 
  248          256.25768    194.55562   0.004032258 
  231          256.52131    194.82029   0.004329004 
  215          256.7991     195.08593   0.004651163 
  234          257.63728    195.35253   0.004273504 
  254          260.02931    195.62012   0.003937008 
  250          264.82766    195.88867   0.004     
  266          272.62506    196.15821   0.003759398 
  233          284.15467    196.42873   0.004291845 
  294          298.63481    196.70023   0.003401361 
  295          308.44224    196.97273   0.003389831 
  237          302.69292    197.24621   0.004219409 
  231          285.91049    197.52068   0.004329004 
  260          269.8905     197.79615   0.003846154 
  226          258.62787    198.07262   0.004424779 
  219          251.58394    198.3501    0.00456621 
  230          247.69826    198.62857   0.004347826 
  221          246.21025    198.90806   0.004524887 
  227          246.65462    199.18855   0.004405286 
  196          248.77647    199.47006   0.005102041 
  236          252.63932    199.75258   0.004237288 
  210          258.75407    200.03613   0.004761905 
  219          268.13266    200.3207    0.00456621 
  251          282.75302    200.60629   0.003984064 
#--eof--eof--eof--eof--eof--eof--eof--eof--eof--eof--eof--eof--eof--eof--eof--#

# start Validation Reply Form
_vrf_PLAT741_NEW2minmill_phase_1 # for all atoms in 1_quartz
;
PROBLEM: Bond Calculation Missing s.u.
RESPONSE: atomic positions not refined
;
_vrf_PLAT741_NEW2minmill_phase_3 # for all atoms in 3_pyrrhotite
;
PROBLEM: Bond Calculation Missing s.u.
RESPONSE: atomic positions not refined
;
_vrf_PLAT741_NEW2minmill_phase_4 # for all atoms in 4_rutile
;
PROBLEM: Bond Calculation Missing s.u.
RESPONSE: atomic positions not refined
;
_vrf_PLAT741_NEW2minmill_phase_2 # for all atoms in 2_albite
;
PROBLEM: Bond Calculation Missing s.u.
RESPONSE: atomic positions not refined
;
_vrf_PLAT155_NEW2minmill_phase_2 # for 2_albite
;
PROBLEM: s.u. Small or Missing, The Triclinic Unitcell is NOT reduced.
RESPONSE: unit cell not refined
;
_vrf_PLAT141_NEW2minmill_phase_2 # for 2_albite
;
PROBLEM: s.u. Small or Missing, The Triclinic Unitcell is NOT reduced.
RESPONSE: unit cell not refined
;
_vrf_PLAT142_NEW2minmill_phase_2 # for 2_albite
;
PROBLEM: s.u. Small or Missing, The Triclinic Unitcell is NOT reduced.
RESPONSE: unit cell not refined
;
_vrf_PLAT143_2_minmill_phase_2 # for 2_albite
;
PROBLEM: s.u. Small or Missing, The Triclinic Unitcell is NOT reduced.
RESPONSE: unit cell not refined
;
_vrf_PLAT144_NEW2minmill_phase_2 # for 2_albite
;
PROBLEM: s.u. Small or Missing, The Triclinic Unitcell is NOT reduced.
RESPONSE: unit cell not refined
;
_vrf_PLAT145_NEW2minmill_phase_2 # for 2_albite
;
PROBLEM: s.u. Small or Missing, The Triclinic Unitcell is NOT reduced.
RESPONSE: unit cell not refined
;
_vrf_PLAT146_NEW2minmill_phase_2 # for 2_albite
;
PROBLEM: s.u. Small or Missing, The Triclinic Unitcell is NOT reduced.
RESPONSE: unit cell not refined
;
_vrf_PLAT151_NEW2minmill_phase_2 # for 2_albite
;
PROBLEM: s.u. Small or Missing, The Triclinic Unitcell is NOT reduced.
RESPONSE: unit cell not refined
;
# end Validation Reply Form
