# Supplementary material for: Preparation of pyrite concentrate powder from the Thackaringa mine for quantitative phase analysis using X-ray diffraction
Source: J Appl Crystallogr. 2022 Nov 29;55(Pt 6):1572–82. doi: 10.1107/S1600576722009888 (PMC9721321; doi:10.1107/S1600576722009888)
Supplement: Supplementary file 7 [file j-55-01572-sup7.cif]

data_NEW3minmill_publ
_audit_creation_method  "created in GSAS-II"
_audit_creation_date  2021-08-04T18:35
_audit_author_name  "McDougall, Hamish"
_audit_update_record
   "2021-08-04T18:35  Initial software-generated CIF"
_pd_block_id  2021-08-04T18:35|NEW3minmill|McDougallHamish|Overall
# GSAS-II edited template follows Publication_Template
#=============================================================================
# this information describes the project, paper etc. for the CIF             #
# Acta Cryst. Section C papers and editorial correspondence is generated     #
# from the information in this section                                       #
#                                                                            #
#   (from)   CIF submission form for Rietveld refinements (Acta Cryst. C)    #
#                                                 Version 14 December 1998   #
#=============================================================================
# 1. SUBMISSION DETAILS

_publ_contact_author_name            "Suzanne Neville; Vanessa Peterson; Christophe Didier"   # Name of author for correspondence
_publ_contact_author_address             # Address of author for correspondence
; ?
;
_publ_contact_author_email           "s.neville@unsw.edu.au; vanessa.peterson@ansto.gov.au; drchristophedidier@gmail.com"
_publ_contact_author_fax             ?
_publ_contact_author_phone           ?

_publ_contact_letter
; ?
;
   
_publ_requested_journal              ?
_publ_requested_coeditor_name        ?
_publ_requested_category             ?   # Acta C: one of CI/CM/CO/FI/FM/FO

#==============================================================================

# 2. PROCESSING SUMMARY (IUCr Office Use Only)

_journal_data_validation_number      ?

_journal_date_recd_electronic        ?
_journal_date_to_coeditor            ?
_journal_date_from_coeditor          ?
_journal_date_accepted               ?
_journal_date_printers_first         ?
_journal_date_printers_final         ?
_journal_date_proofs_out             ?
_journal_date_proofs_in              ?
_journal_coeditor_name               ?
_journal_coeditor_code               ?
_journal_coeditor_notes
; ?
;
_journal_techeditor_code             ?
_journal_techeditor_notes
; ?
;
_journal_coden_ASTM                  ?
_journal_name_full                   ?
_journal_year                        ?
_journal_volume                      ?
_journal_issue                       ?
_journal_page_first                  ?
_journal_page_last                   ?
_journal_paper_category              ?
_journal_suppl_publ_number           ?
_journal_suppl_publ_pages            ?

#==============================================================================

# 3. TITLE AND AUTHOR LIST

_publ_section_title
; ?
;
_publ_section_title_footnote
; ?
;         
 
# The loop structure below should contain the names and addresses of all 
# authors, in the required order of publication. Repeat as necessary.

loop_
	_publ_author_name
        _publ_author_footnote
	_publ_author_address
 ?                                   #<--'Last name, first name' 
; ?
;
; ?
;

#==============================================================================

# 4. TEXT

_publ_section_synopsis
;  ?
;
_publ_section_abstract                         
; ?
;          
_publ_section_comment                          
; ?
;
_publ_section_exptl_prep      # Details of the preparation of the sample(s)
                              # should be given here. 
; ?
;
_publ_section_exptl_refinement                  
; ?
;
_publ_section_references
; ?
;
_publ_section_figure_captions
; ?
;
_publ_section_acknowledgements
; ?
;

#=============================================================================
# 5. OVERALL REFINEMENT & COMPUTING DETAILS

_refine_special_details
; ?
;
_pd_proc_ls_special_details
; ?
;

# The following items are used to identify the programs used.
_computing_molecular_graphics     ?
_computing_publication_material   ?

_refine_ls_weighting_scheme       ?        
_refine_ls_weighting_details      ?
_refine_ls_hydrogen_treatment     ?        
_refine_ls_extinction_method      ?        
_refine_ls_extinction_coef        ?         
_refine_ls_number_constraints     ?        

_refine_ls_restrained_S_all       ?        
_refine_ls_restrained_S_obs       ?

#==============================================================================
# 6. SAMPLE PREPARATION DATA

# (In the unusual case where multiple samples are used in a single
#  Rietveld study, this information should be moved into the phase
#  blocks)

# The following three fields describe the preparation of the material.
# The cooling rate is in K/min.  The pressure at which the sample was  
# prepared is in kPa.  The temperature of preparation is in K.
               
_pd_prep_cool_rate                N/A        
_pd_prep_pressure                 101.3        
_pd_prep_temperature              298          

_pd_char_colour                   ?       # use ICDD colour descriptions

data_NEW3minmill_overall
_pd_proc_info_datetime  2021-08-04T18:35
_pd_calc_method  "Rietveld Refinement"
_computing_structure_refinement
   "GSAS-II (Toby & Von Dreele, J. Appl. Cryst. 46, 544-549, 2013)"
_refine_ls_number_parameters  27
_refine_ls_goodness_of_fit_all  2.636
_refine_ls_shift/su_max  0.7872

# OVERALL WEIGHTED R-FACTOR
_refine_ls_wR_factor_obs  0.10301
_refine_ls_matrix_type  full
# POINTERS TO PHASE AND HISTOGRAM BLOCKS
loop_   _pd_phase_block_id
  2021-08-04T18:35|NEW3minmill|phase_0|McDougallHamish
  2021-08-04T18:35|NEW3minmill|phase_2|McDougallHamish
  2021-08-04T18:35|NEW3minmill|phase_4|McDougallHamish
  2021-08-04T18:35|NEW3minmill|phase_1|McDougallHamish
  2021-08-04T18:35|NEW3minmill|phase_3|McDougallHamish
_pd_block_diffractogram_id
;
2021-08-04T18:35|NEW3minmill|McDougallHamish|PANalytical,Co-EmpyreanII_hist_0
;

data_NEW3minmill_phase_0
# Information for phase 0
_pd_block_id  2021-08-04T18:35|NEW3minmill|phase_0|McDougallHamish
# GSAS-II edited template follows Phase_Template
#==============================================================================
# 7. CHEMICAL, STRUCTURAL AND CRYSTAL DATA

_pd_char_particle_morphology      ?

_chemical_name_systematic
; ?
;
_chemical_name_common             ?
_chemical_formula_moiety          ?        
_chemical_formula_structural      ?        
_chemical_formula_analytical      ?
_chemical_melting_point           ?
_chemical_compound_source         ?       # for minerals and 
                                          # natural products
_symmetry_space_group_name_Hall   ?

_exptl_crystal_F_000               ?
_exptl_crystal_density_meas        ?
_exptl_crystal_density_method      ?

_cell_measurement_temperature     300        

_cell_special_details
; ?
;

_geom_special_details             ?

# The following item identifies the program(s) used (if appropriate).
_computing_structure_solution     ?        

#==============================================================================

# 8. Phase information from GSAS-II


# phase info for FeS2 follows
_pd_phase_name  FeS2
_cell_length_a  5.419481(29)
_cell_length_b  5.419481(29)
_cell_length_c  5.419481(29)
_cell_angle_alpha  90
_cell_angle_beta   90
_cell_angle_gamma  90
_cell_volume  159.1744(26)
_exptl_crystal_density_diffrn  5.0061
_symmetry_cell_setting  cubic
_symmetry_space_group_name_H-M  "P a -3"
loop_
    _space_group_symop_id
    _space_group_symop_operation_xyz
     1  x,y,z
     2  z,x,y
     3  y,z,x
     4  1/2+x,y,1/2-z
     5  1/2-z,1/2+x,y
     6  y,1/2-z,1/2+x
     7  -z,1/2+x,1/2-y
     8  1/2-y,-z,1/2+x
     9  1/2+y,1/2-z,-x
    10  -x,1/2+y,1/2-z
    11  1/2-z,-x,1/2+y
    12  1/2+x,1/2-y,-z
    13  -x,-y,-z
    14  -z,-x,-y
    15  -y,-z,-x
    16  1/2-x,-y,1/2+z
    17  1/2+z,1/2-x,-y
    18  -y,1/2+z,1/2-x
    19  z,1/2-x,1/2+y
    20  1/2+y,z,1/2-x
    21  1/2-y,1/2+z,x
    22  x,1/2-y,1/2+z
    23  1/2+z,x,1/2-y
    24  1/2-x,1/2+y,z

# ATOMIC COORDINATES AND DISPLACEMENT PARAMETERS
loop_ 
   _atom_site_label
   _atom_site_type_symbol
   _atom_site_fract_x
   _atom_site_fract_y
   _atom_site_fract_z
   _atom_site_occupancy
   _atom_site_adp_type
   _atom_site_U_iso_or_equiv
   _atom_site_symmetry_multiplicity
Fe1    Fe   0.00000     0.00000     0.00000     1.000      Uiso 0.010      4   
S2     S    0.38680     0.38680     0.38680     1.000      Uiso 0.010      8   

loop_  _atom_type_symbol _atom_type_number_in_cell
        _atom_type_scat_Cromer_Mann_a1 _atom_type_scat_Cromer_Mann_a2 _atom_type_scat_Cromer_Mann_a3
        _atom_type_scat_Cromer_Mann_a4 _atom_type_scat_Cromer_Mann_b1 _atom_type_scat_Cromer_Mann_b2
        _atom_type_scat_Cromer_Mann_b3 _atom_type_scat_Cromer_Mann_b4 _atom_type_scat_Cromer_Mann_c
        _atom_type_scat_length_neutron _atom_type_scat_source
  Fe   4      11.7695    7.3573     3.5222     2.3045     4.7611     0.3072     15.3535    76.8805    1.0369     0.945
      https://subversion.xray.aps.anl.gov/pyGSAS/trunk/atmdata.py
  S    8      6.9053     5.2034     1.4379     1.5863     1.4679     22.2151    0.2536     56.172     0.8669     0.2847
      https://subversion.xray.aps.anl.gov/pyGSAS/trunk/atmdata.py

# Note that Z affects _cell_formula_sum and _weight
_cell_formula_units_Z  4
_chemical_formula_sum  "Fe S2"
_chemical_formula_weight  119.97

# MOLECULAR GEOMETRY
loop_
   _geom_bond_atom_site_label_1
   _geom_bond_atom_site_label_2
   _geom_bond_distance
   _geom_bond_site_symmetry_1
   _geom_bond_site_symmetry_2
   _geom_bond_publ_flag
  Fe1    S2     2.2687       1_555    4_455 yes
  Fe1    S2     2.2687       1_555    5_545 yes
  Fe1    S2     2.2687       1_555    6_554 yes
  Fe1    S2     2.2687       1_555    7_545 yes
  Fe1    S2     2.2687       1_555    8_554 yes
  Fe1    S2     2.2687       1_555    9_455 yes
  S2     Fe1    2.2687       1_555    4_555 yes
  S2     Fe1    2.2687       1_555    5_555 yes
  S2     Fe1    2.2687       1_555    6_555 yes
  S2     S2     2.12518      1_555   13_666 yes
_pd_proc_ls_pref_orient_corr
   "March-Dollase correction coef. = 1.000 axis = [0, 0, 1]"
_pd_proc_ls_profile_function
;
  Crystallite size in microns with "isotropic" model:
  parameters: Size, G/L mix
    0.2508(19), 1.000, 
  Microstrain, "isotropic" model (10^6^ * delta Q/Q)
    parameters: Mustrain, G/L mix
    0.000, 1.000, 

;

data_NEW3minmill_phase_2
# Information for phase 2
_pd_block_id  2021-08-04T18:35|NEW3minmill|phase_2|McDougallHamish
# GSAS-II edited template follows Phase_Template
#==============================================================================
# 7. CHEMICAL, STRUCTURAL AND CRYSTAL DATA

_pd_char_particle_morphology      ?

_chemical_name_systematic
; ?
;
_chemical_name_common             ?
_chemical_formula_moiety          ?        
_chemical_formula_structural      ?        
_chemical_formula_analytical      ?
_chemical_melting_point           ?
_chemical_compound_source         ?       # for minerals and 
                                          # natural products
_symmetry_space_group_name_Hall   ?

_exptl_crystal_F_000               ?
_exptl_crystal_density_meas        ?
_exptl_crystal_density_method      ?

_cell_measurement_temperature     300        

_cell_special_details
; ?
;

_geom_special_details             ?

# The following item identifies the program(s) used (if appropriate).
_computing_structure_solution     ?        

#==============================================================================

# 8. Phase information from GSAS-II


# phase info for NaAlSi3O8 follows
_pd_phase_name  NaAlSi3O8
_cell_length_a  8.137
_cell_length_b  12.785
_cell_length_c  7.1583
_cell_angle_alpha  94.26
_cell_angle_beta   116.6
_cell_angle_gamma  87.71
_cell_volume  664.008
_exptl_crystal_density_diffrn  2.6230
_symmetry_cell_setting  triclinic
_symmetry_space_group_name_H-M  "C -1"
loop_
    _space_group_symop_id
    _space_group_symop_operation_xyz
     1  x,y,z
     2  -x,-y,-z
     3  1/2+x,1/2+y,z
     4  1/2-x,1/2-y,-z

# ATOMIC COORDINATES AND DISPLACEMENT PARAMETERS
loop_ 
   _atom_site_label
   _atom_site_type_symbol
   _atom_site_fract_x
   _atom_site_fract_y
   _atom_site_fract_z
   _atom_site_occupancy
   _atom_site_adp_type
   _atom_site_U_iso_or_equiv
   _atom_site_symmetry_multiplicity
Al1    Al3+ 0.00887     0.16846     0.20805     1.000      Uani 0.007      4   
Si1    Si4+ 0.00375     0.82051     0.23737     1.000      Uani 0.006      4   
Si2    Si4+ 0.69162     0.11021     0.31466     1.000      Uani 0.006      4   
Si3    Si4+ 0.68129     0.88190     0.36076     1.000      Uani 0.006      4   
Na1    Na1+ 0.26799     0.98865     0.14650     1.000      Uani 0.031      4   
O1     O2-  0.00490     0.13103     0.96660     1.000      Uani 0.012      4   
O2     O2-  0.59176     0.99756     0.28040     1.000      Uani 0.008      4   
O3     O2-  0.81230     0.10966     0.19010     1.000      Uani 0.014      4   
O4     O2-  0.82000     0.85101     0.25870     1.000      Uani 0.018      4   
O5     O2-  0.01288     0.30238     0.27060     1.000      Uani 0.011      4   
O6     O2-  0.02329     0.69368     0.22910     1.000      Uani 0.011      4   
O7     O2-  0.20780     0.10896     0.38900     1.000      Uani 0.011      4   
O8     O2-  0.18400     0.86817     0.43620     1.000      Uani 0.012      4   

loop_
   _atom_site_aniso_label
   _atom_site_aniso_U_11
   _atom_site_aniso_U_22
   _atom_site_aniso_U_33
   _atom_site_aniso_U_12
   _atom_site_aniso_U_13
   _atom_site_aniso_U_23
Al1    0.0074      0.0068      0.0061      -0.0009     0.0031      0.0004      
Si1    0.0068      0.0065      0.0055      0.0011      0.0030      0.0008      
Si2    0.0061      0.0055      0.0073      -0.0002     0.0025      0.0004      
Si3    0.0060      0.0055      0.0074      0.0006      0.0028      0.0009      
Na1    0.0136      0.0471      0.0315      -0.0050     0.0084      -0.0219     
O1     0.0164      0.0122      0.0074      -0.0002     0.0067      0.0014      
O2     0.0074      0.0056      0.0119      0.0003      0.0033      0.0020      
O3     0.0117      0.0130      0.0162      -0.0040     0.0093      -0.0017     
O4     0.0134      0.0179      0.0216      0.0046      0.0129      0.0020      
O5     0.0103      0.0076      0.0150      -0.0020     0.0052      -0.0009     
O6     0.0101      0.0071      0.0145      0.0022      0.0034      0.0012      
O7     0.0120      0.0129      0.0080      0.0024      0.0013      0.0015      
O8     0.0140      0.0140      0.0084      -0.0026     -0.0002     -0.0006     

loop_  _atom_type_symbol _atom_type_number_in_cell
        _atom_type_scat_Cromer_Mann_a1 _atom_type_scat_Cromer_Mann_a2 _atom_type_scat_Cromer_Mann_a3
        _atom_type_scat_Cromer_Mann_a4 _atom_type_scat_Cromer_Mann_b1 _atom_type_scat_Cromer_Mann_b2
        _atom_type_scat_Cromer_Mann_b3 _atom_type_scat_Cromer_Mann_b4 _atom_type_scat_Cromer_Mann_c
        _atom_type_scat_length_neutron _atom_type_scat_source
  Al   4      ?          ?          ?          ?          ?          ?          ?          ?          ?          ?
      https://subversion.xray.aps.anl.gov/pyGSAS/trunk/atmdata.py
  Na   4      ?          ?          ?          ?          ?          ?          ?          ?          ?          ?
      https://subversion.xray.aps.anl.gov/pyGSAS/trunk/atmdata.py
  O    32     ?          ?          ?          ?          ?          ?          ?          ?          ?          ?
      https://subversion.xray.aps.anl.gov/pyGSAS/trunk/atmdata.py
  Si   12     ?          ?          ?          ?          ?          ?          ?          ?          ?          ?
      https://subversion.xray.aps.anl.gov/pyGSAS/trunk/atmdata.py

# Note that Z affects _cell_formula_sum and _weight
_cell_formula_units_Z  4
_chemical_formula_sum  "Al Na O8 Si3"
_chemical_formula_weight  262.22

# MOLECULAR GEOMETRY
loop_
   _geom_bond_atom_site_label_1
   _geom_bond_atom_site_label_2
   _geom_bond_distance
   _geom_bond_site_symmetry_1
   _geom_bond_site_symmetry_2
   _geom_bond_publ_flag
  Al1    O1     1.74519      1_555    1_554 yes
  Al1    O3     1.7429       1_555    1_455 yes
  Al1    O5     1.73509      1_555    1_555 yes
  Al1    O7     1.74556      1_555    1_555 yes
  Si1    O1     1.59985      1_555    2_566 yes
  Si1    O4     1.59997      1_555    1_455 yes
  Si1    O6     1.62225      1_555    1_555 yes
  Si1    O8     1.61907      1_555    1_555 yes
  Si2    O2     1.63011      1_555    1_545 yes
  Si2    O3     1.59435      1_555    1_555 yes
  Si2    O6     1.61836      1_555    3_545 yes
  Si2    O8     1.6168       1_555    2_666 yes
  Si3    O2     1.64718      1_555    1_555 yes
  Si3    O4     1.61975      1_555    1_555 yes
  Si3    O5     1.59682      1_555    3_555 yes
  Si3    O7     1.60203      1_555    2_666 yes
  Na1    O1     2.66887      1_555    1_564 yes
  Na1    O1     2.53079      1_555    2_566 yes
  Na1    O2     2.3704       1_555    1_555 yes
  Na1    O3     2.45321      1_555    2_665 yes
  Na1    O7     2.43384      1_555    1_565 yes
  O1     Al1    1.74519      1_555    1_556 yes
  O1     Si1    1.59985      1_555    2_566 yes
  O1     Na1    2.66887      1_555    1_546 yes
  O1     Na1    2.53079      1_555    2_566 yes
  O2     Si2    1.63011      1_555    1_565 yes
  O2     Si3    1.64718      1_555    1_555 yes
  O2     Na1    2.3704       1_555    1_555 yes
  O3     Al1    1.7429       1_555    1_655 yes
  O3     Si2    1.59435      1_555    1_555 yes
  O3     Na1    2.45321      1_555    2_665 yes
  O4     Si1    1.59997      1_555    1_655 yes
  O4     Si3    1.61975      1_555    1_555 yes
  O5     Al1    1.73509      1_555    1_555 yes
  O5     Si3    1.59682      1_555    3_445 yes
  O6     Si1    1.62225      1_555    1_555 yes
  O6     Si2    1.61836      1_555    3_455 yes
  O7     Al1    1.74556      1_555    1_555 yes
  O7     Si3    1.60203      1_555    2_666 yes
  O7     Na1    2.43384      1_555    1_545 yes
  O8     Si1    1.61907      1_555    1_555 yes
  O8     Si2    1.6168       1_555    2_666 yes

loop_
   _geom_angle_atom_site_label_1
   _geom_angle_atom_site_label_2
   _geom_angle_atom_site_label_3
   _geom_angle
   _geom_angle_site_symmetry_1
   _geom_angle_site_symmetry_2
   _geom_angle_site_symmetry_3
   _geom_angle_publ_flag
  O1     Al1    O3     102.836       1_554  1_555    1_455 yes
  O1     Al1    O5     116.047       1_554  1_555    1_555 yes
  O3     Al1    O5     112.215       1_455  1_555    1_555 yes
  O1     Al1    O7     104.004       1_554  1_555    1_555 yes
  O3     Al1    O7     111.151       1_455  1_555    1_555 yes
  O5     Al1    O7     110.14        1_555  1_555    1_555 yes
  O1     Si1    O4     109.433       2_566  1_555    1_455 yes
  O1     Si1    O6     112.47        2_566  1_555    1_555 yes
  O4     Si1    O6     108.187       1_455  1_555    1_555 yes
  O1     Si1    O8     107.176       2_566  1_555    1_555 yes
  O4     Si1    O8     111.446       1_455  1_555    1_555 yes
  O6     Si1    O8     108.16        1_555  1_555    1_555 yes
  O2     Si2    O3     111.144       1_545  1_555    1_555 yes
  O2     Si2    O6     104.24        1_545  1_555    3_545 yes
  O3     Si2    O6     112.114       1_555  1_555    3_545 yes
  O2     Si2    O8     106.97        1_545  1_555    2_666 yes
  O3     Si2    O8     111.591       1_555  1_555    2_666 yes
  O6     Si2    O8     110.422       3_545  1_555    2_666 yes
  O2     Si3    O4     107.269       1_555  1_555    1_555 yes
  O2     Si3    O5     105.914       1_555  1_555    3_555 yes
  O4     Si3    O5     110.224       1_555  1_555    3_555 yes
  O2     Si3    O7     108.565       1_555  1_555    2_666 yes
  O4     Si3    O7     110.208       1_555  1_555    2_666 yes
  O5     Si3    O7     114.328       3_555  1_555    2_666 yes
  Al1    O1     Si1    141.397       1_556  1_555    2_566 yes
  Si2    O2     Si3    130.019       1_565  1_555    1_555 yes
  Si2    O2     Na1    120.351       1_565  1_555    1_555 yes
  Si3    O2     Na1    108.811       1_555  1_555    1_555 yes
  Al1    O3     Si2    139.461       1_655  1_555    1_555 yes
  Si1    O4     Si3    161.151       1_655  1_555    1_555 yes
  Al1    O5     Si3    129.689       1_555  1_555    3_445 yes
  Si1    O6     Si2    135.676       1_555  1_555    3_455 yes
  Al1    O7     Si3    133.943       1_555  1_555    2_666 yes
  Si1    O8     Si2    151.747       1_555  1_555    2_666 yes
_pd_proc_ls_pref_orient_corr  none
_pd_proc_ls_profile_function
;
  Crystallite size in microns with "isotropic" model:
  parameters: Size, G/L mix
    0.143(10), 1.000, 
  Microstrain, "isotropic" model (10^6^ * delta Q/Q)
    parameters: Mustrain, G/L mix
    0.000, 1.000, 

;

data_NEW3minmill_phase_4
# Information for phase 4
_pd_block_id  2021-08-04T18:35|NEW3minmill|phase_4|McDougallHamish
# GSAS-II edited template follows Phase_Template
#==============================================================================
# 7. CHEMICAL, STRUCTURAL AND CRYSTAL DATA

_pd_char_particle_morphology      ?

_chemical_name_systematic
; ?
;
_chemical_name_common             ?
_chemical_formula_moiety          ?        
_chemical_formula_structural      ?        
_chemical_formula_analytical      ?
_chemical_melting_point           ?
_chemical_compound_source         ?       # for minerals and 
                                          # natural products
_symmetry_space_group_name_Hall   ?

_exptl_crystal_F_000               ?
_exptl_crystal_density_meas        ?
_exptl_crystal_density_method      ?

_cell_measurement_temperature     300        

_cell_special_details
; ?
;

_geom_special_details             ?

# The following item identifies the program(s) used (if appropriate).
_computing_structure_solution     ?        

#==============================================================================

# 8. Phase information from GSAS-II


# phase info for Pyrrhotite 4M follows
_pd_phase_name  "Pyrrhotite 4M"
_cell_length_a  11.933(22)
_cell_length_b  6.868(3)
_cell_length_c  12.827(25)
_cell_angle_alpha  90
_cell_angle_beta   117.23(4)
_cell_angle_gamma  90
_cell_volume  934.8(4)
_exptl_crystal_density_diffrn  4.6003
_symmetry_cell_setting  monoclinic
_symmetry_space_group_name_H-M  "C 2/c"
loop_
    _space_group_symop_id
    _space_group_symop_operation_xyz
     1  x,y,z
     2  -x,y,1/2-z
     3  -x,-y,-z
     4  x,-y,1/2+z
     5  1/2+x,1/2+y,z
     6  1/2-x,1/2+y,1/2-z
     7  1/2-x,1/2-y,-z
     8  1/2+x,1/2-y,1/2+z

# ATOMIC COORDINATES AND DISPLACEMENT PARAMETERS
loop_ 
   _atom_site_label
   _atom_site_type_symbol
   _atom_site_fract_x
   _atom_site_fract_y
   _atom_site_fract_z
   _atom_site_occupancy
   _atom_site_adp_type
   _atom_site_U_iso_or_equiv
   _atom_site_symmetry_multiplicity
S1     S    0.01800     0.38330     0.11960     1.000      Uiso 0.010      8   
S2     S    0.02910     0.11420     0.63900     1.000      Uiso 0.010      8   
Fe3    Fe   0.10860     0.10250     0.49980     1.000      Uiso 0.010      8   
S4     S    0.23410     0.13550     0.38260     1.000      Uiso 0.010      8   
Fe5    Fe   0.24180     0.36600     0.24680     1.000      Uiso 0.010      8   
S6     S    0.26790     0.13400     0.12360     1.000      Uiso 0.010      8   
Fe7    Fe   0.38720     0.15000     0.01260     1.000      Uiso 0.010      8   
Fe8    Fe   0.00000     0.14720     0.25000     1.000      Uiso 0.010      4   

loop_  _atom_type_symbol _atom_type_number_in_cell
        _atom_type_scat_Cromer_Mann_a1 _atom_type_scat_Cromer_Mann_a2 _atom_type_scat_Cromer_Mann_a3
        _atom_type_scat_Cromer_Mann_a4 _atom_type_scat_Cromer_Mann_b1 _atom_type_scat_Cromer_Mann_b2
        _atom_type_scat_Cromer_Mann_b3 _atom_type_scat_Cromer_Mann_b4 _atom_type_scat_Cromer_Mann_c
        _atom_type_scat_length_neutron _atom_type_scat_source
  Fe   28     11.7695    7.3573     3.5222     2.3045     4.7611     0.3072     15.3535    76.8805    1.0369     0.945
      https://subversion.xray.aps.anl.gov/pyGSAS/trunk/atmdata.py
  S    32     6.9053     5.2034     1.4379     1.5863     1.4679     22.2151    0.2536     56.172     0.8669     0.2847
      https://subversion.xray.aps.anl.gov/pyGSAS/trunk/atmdata.py

# Note that Z affects _cell_formula_sum and _weight
_cell_formula_units_Z  4
_chemical_formula_sum  "Fe7 S8"
_chemical_formula_weight  647.41

# MOLECULAR GEOMETRY
loop_
   _geom_bond_atom_site_label_1
   _geom_bond_atom_site_label_2
   _geom_bond_distance
   _geom_bond_site_symmetry_1
   _geom_bond_site_symmetry_2
   _geom_bond_publ_flag
  S1     Fe3    2.49598      1_555    2_555 yes
  S1     Fe5    2.4127       1_555    1_555 yes
  S1     Fe7    2.39055      1_555    5_455 yes
  S1     Fe7    2.44193      1_555    7_555 yes
  S1     Fe8    2.40875      1_555    1_555 yes
  S2     Fe3    2.37585      1_555    1_555 yes
  S2     Fe3    2.32549      1_555    3_556 yes
  S2     Fe5    2.4441       1_555    7_556 yes
  S2     Fe7    2.3678       1_555    8_456 yes
  S2     Fe8    2.41316      1_555    3_556 yes
  Fe3    S1     2.49598      1_555    2_555 yes
  Fe3    S2     2.37585      1_555    1_555 yes
  Fe3    S2     2.32549      1_555    3_556 yes
  Fe3    S6     2.45179      1_555    4_556 yes
  S4     Fe5    2.3865       1_555    1_555 yes
  Fe5    S1     2.4127       1_555    1_555 yes
  Fe5    S2     2.4441       1_555    7_556 yes
  Fe5    S4     2.3865       1_555    1_555 yes
  Fe5    S6     2.36297      1_555    1_555 yes
  S6     Fe3    2.45179      1_555    4_555 yes
  S6     Fe5    2.36297      1_555    1_555 yes
  S6     Fe7    2.43326      1_555    1_555 yes
  S6     Fe7    2.39158      1_555    7_555 yes
  Fe7    S1     2.39055      1_555    5_545 yes
  Fe7    S1     2.44193      1_555    7_555 yes
  Fe7    S2     2.3678       1_555    8_555 yes
  Fe7    S6     2.43326      1_555    1_555 yes
  Fe7    S6     2.39158      1_555    7_555 yes
  Fe8    S1     2.40875      1_555    1_555 yes
  Fe8    S1     2.40875      1_555    2_555 yes
  Fe8    S2     2.41316      1_555    3_556 yes
  Fe8    S2     2.41316      1_555    4_555 yes
_pd_proc_ls_pref_orient_corr
   "March-Dollase correction coef. = 1.000 axis = [0, 0, 1]"
_pd_proc_ls_profile_function
;
  Crystallite size in microns with "isotropic" model:
  parameters: Size, G/L mix
    0.040(3), 1.000, 
  Microstrain, "isotropic" model (10^6^ * delta Q/Q)
    parameters: Mustrain, G/L mix
    0.000, 1.000, 

;

data_NEW3minmill_phase_1
# Information for phase 1
_pd_block_id  2021-08-04T18:35|NEW3minmill|phase_1|McDougallHamish
# GSAS-II edited template follows Phase_Template
#==============================================================================
# 7. CHEMICAL, STRUCTURAL AND CRYSTAL DATA

_pd_char_particle_morphology      ?

_chemical_name_systematic
; ?
;
_chemical_name_common             ?
_chemical_formula_moiety          ?        
_chemical_formula_structural      ?        
_chemical_formula_analytical      ?
_chemical_melting_point           ?
_chemical_compound_source         ?       # for minerals and 
                                          # natural products
_symmetry_space_group_name_Hall   ?

_exptl_crystal_F_000               ?
_exptl_crystal_density_meas        ?
_exptl_crystal_density_method      ?

_cell_measurement_temperature     300        

_cell_special_details
; ?
;

_geom_special_details             ?

# The following item identifies the program(s) used (if appropriate).
_computing_structure_solution     ?        

#==============================================================================

# 8. Phase information from GSAS-II


# phase info for SiO2 follows
_pd_phase_name  SiO2
_cell_length_a  4.9151(4)
_cell_length_b  4.9151(4)
_cell_length_c  5.4055(3)
_cell_angle_alpha  90
_cell_angle_beta   90
_cell_angle_gamma  120
_cell_volume  113.092(9)
_exptl_crystal_density_diffrn  2.6467
_symmetry_cell_setting  trigonal
_symmetry_space_group_name_H-M  "P 32 2 1"
loop_
    _space_group_symop_id
    _space_group_symop_operation_xyz
     1  x,y,z
     2  -y,x-y,2/3+z
     3  y-x,-x,1/3+z
     4  y,x,-z
     5  -x,y-x,2/3-z
     6  x-y,-y,1/3-z

# ATOMIC COORDINATES AND DISPLACEMENT PARAMETERS
loop_ 
   _atom_site_label
   _atom_site_type_symbol
   _atom_site_fract_x
   _atom_site_fract_y
   _atom_site_fract_z
   _atom_site_occupancy
   _atom_site_adp_type
   _atom_site_U_iso_or_equiv
   _atom_site_symmetry_multiplicity
Si1    Si4+ 0.47000     0.00000     0.66670     1.000      Uani 0.006      3   
O1     O2-  0.41460     0.26780     0.78543     1.000      Uani 0.011      6   

loop_
   _atom_site_aniso_label
   _atom_site_aniso_U_11
   _atom_site_aniso_U_22
   _atom_site_aniso_U_33
   _atom_site_aniso_U_12
   _atom_site_aniso_U_13
   _atom_site_aniso_U_23
Si1    0.0073      0.0059      0.0053      0.0029      0.0003      0.0006      
O1     0.0120      0.0105      0.0118      0.0065      -0.0029     -0.0040     

loop_  _atom_type_symbol _atom_type_number_in_cell
        _atom_type_scat_Cromer_Mann_a1 _atom_type_scat_Cromer_Mann_a2 _atom_type_scat_Cromer_Mann_a3
        _atom_type_scat_Cromer_Mann_a4 _atom_type_scat_Cromer_Mann_b1 _atom_type_scat_Cromer_Mann_b2
        _atom_type_scat_Cromer_Mann_b3 _atom_type_scat_Cromer_Mann_b4 _atom_type_scat_Cromer_Mann_c
        _atom_type_scat_length_neutron _atom_type_scat_source
  O    6      ?          ?          ?          ?          ?          ?          ?          ?          ?          ?
      https://subversion.xray.aps.anl.gov/pyGSAS/trunk/atmdata.py
  Si   3      ?          ?          ?          ?          ?          ?          ?          ?          ?          ?
      https://subversion.xray.aps.anl.gov/pyGSAS/trunk/atmdata.py

# Note that Z affects _cell_formula_sum and _weight
_cell_formula_units_Z  3
_chemical_formula_sum  "O2 Si"
_chemical_formula_weight  60.08

# MOLECULAR GEOMETRY
loop_
   _geom_bond_atom_site_label_1
   _geom_bond_atom_site_label_2
   _geom_bond_distance
   _geom_bond_site_symmetry_1
   _geom_bond_site_symmetry_2
   _geom_bond_publ_flag
  Si1    O1     1.60531      1_555    1_555 yes
  Si1    O1     1.61161      1_555    2_654 yes
  Si1    O1     1.61135      1_555    5_656 yes
  Si1    O1     1.60545      1_555    6_556 yes
  O1     Si1    1.60531      1_555    1_555 yes
  O1     Si1    1.61161      1_555    3_665 yes
  O1     Si1    1.61135      1_555    5_666 yes

loop_
   _geom_angle_atom_site_label_1
   _geom_angle_atom_site_label_2
   _geom_angle_atom_site_label_3
   _geom_angle
   _geom_angle_site_symmetry_1
   _geom_angle_site_symmetry_2
   _geom_angle_site_symmetry_3
   _geom_angle_publ_flag
  O1     Si1    O1     110.254       1_555  1_555    2_654 yes
  O1     Si1    O1     108.749       1_555  1_555    5_656 yes
  O1     Si1    O1     109.682       2_654  1_555    5_656 yes
  O1     Si1    O1     109.16        1_555  1_555    6_556 yes
  O1     Si1    O1     108.729       2_654  1_555    6_556 yes
  O1     Si1    O1     110.26        5_656  1_555    6_556 yes
  Si1    O1     Si1    143.831       1_555  1_555    3_665 yes
  Si1    O1     Si1    143.835       1_555  1_555    5_666 yes
  Si1    O1     Si1    0.009         3_665  1_555    5_666 yes
_pd_proc_ls_pref_orient_corr
   "March-Dollase correction coef. = 1.000 axis = [0, 0, 1]"
_pd_proc_ls_profile_function
;
  Crystallite size in microns with "isotropic" model:
  parameters: Size, G/L mix
    0.205(11), 1.000, 
  Microstrain, "isotropic" model (10^6^ * delta Q/Q)
    parameters: Mustrain, G/L mix
    0.000, 1.000, 

;

data_NEW3minmill_phase_3
# Information for phase 3
_pd_block_id  2021-08-04T18:35|NEW3minmill|phase_3|McDougallHamish
# GSAS-II edited template follows Phase_Template
#==============================================================================
# 7. CHEMICAL, STRUCTURAL AND CRYSTAL DATA

_pd_char_particle_morphology      ?

_chemical_name_systematic
; ?
;
_chemical_name_common             ?
_chemical_formula_moiety          ?        
_chemical_formula_structural      ?        
_chemical_formula_analytical      ?
_chemical_melting_point           ?
_chemical_compound_source         ?       # for minerals and 
                                          # natural products
_symmetry_space_group_name_Hall   ?

_exptl_crystal_F_000               ?
_exptl_crystal_density_meas        ?
_exptl_crystal_density_method      ?

_cell_measurement_temperature     300        

_cell_special_details
; ?
;

_geom_special_details             ?

# The following item identifies the program(s) used (if appropriate).
_computing_structure_solution     ?        

#==============================================================================

# 8. Phase information from GSAS-II


# phase info for TiO2 follows
_pd_phase_name  TiO2
_cell_length_a  4.5969(7)
_cell_length_b  4.5969(7)
_cell_length_c  2.9612(7)
_cell_angle_alpha  90
_cell_angle_beta   90
_cell_angle_gamma  90
_cell_volume  62.575(16)
_exptl_crystal_density_diffrn  4.2405
_symmetry_cell_setting  tetragonal
_symmetry_space_group_name_H-M  "P 42/m n m"
loop_
    _space_group_symop_id
    _space_group_symop_operation_xyz
     1  x,y,z
     2  1/2-y,1/2+x,1/2+z
     3  -x,-y,z
     4  1/2+y,1/2-x,1/2+z
     5  1/2-x,1/2+y,1/2+z
     6  -y,-x,z
     7  1/2+x,1/2-y,1/2+z
     8  y,x,z
     9  -x,-y,-z
    10  1/2+y,1/2-x,1/2-z
    11  x,y,-z
    12  1/2-y,1/2+x,1/2-z
    13  1/2+x,1/2-y,1/2-z
    14  y,x,-z
    15  1/2-x,1/2+y,1/2-z
    16  -y,-x,-z

# ATOMIC COORDINATES AND DISPLACEMENT PARAMETERS
loop_ 
   _atom_site_label
   _atom_site_type_symbol
   _atom_site_fract_x
   _atom_site_fract_y
   _atom_site_fract_z
   _atom_site_occupancy
   _atom_site_adp_type
   _atom_site_U_iso_or_equiv
   _atom_site_symmetry_multiplicity
Ti1    Ti4+ 0.00000     0.00000     0.00000     1.000      Uani 0.006      2   
O1     O2-  0.30493     0.30493     0.00000     1.000      Uani 0.006      4   

loop_
   _atom_site_aniso_label
   _atom_site_aniso_U_11
   _atom_site_aniso_U_22
   _atom_site_aniso_U_33
   _atom_site_aniso_U_12
   _atom_site_aniso_U_13
   _atom_site_aniso_U_23
Ti1    0.0070      0.0070      0.0047      -0.0002     0.0000      0.0000      
O1     0.0060      0.0060      0.0045      -0.0019     0.0000      0.0000      

loop_  _atom_type_symbol _atom_type_number_in_cell
        _atom_type_scat_Cromer_Mann_a1 _atom_type_scat_Cromer_Mann_a2 _atom_type_scat_Cromer_Mann_a3
        _atom_type_scat_Cromer_Mann_a4 _atom_type_scat_Cromer_Mann_b1 _atom_type_scat_Cromer_Mann_b2
        _atom_type_scat_Cromer_Mann_b3 _atom_type_scat_Cromer_Mann_b4 _atom_type_scat_Cromer_Mann_c
        _atom_type_scat_length_neutron _atom_type_scat_source
  O    4      ?          ?          ?          ?          ?          ?          ?          ?          ?          ?
      https://subversion.xray.aps.anl.gov/pyGSAS/trunk/atmdata.py
  Ti   2      ?          ?          ?          ?          ?          ?          ?          ?          ?          ?
      https://subversion.xray.aps.anl.gov/pyGSAS/trunk/atmdata.py

# Note that Z affects _cell_formula_sum and _weight
_cell_formula_units_Z  2
_chemical_formula_sum  "O2 Ti"
_chemical_formula_weight  79.9

# MOLECULAR GEOMETRY
loop_
   _geom_bond_atom_site_label_1
   _geom_bond_atom_site_label_2
   _geom_bond_distance
   _geom_bond_site_symmetry_1
   _geom_bond_site_symmetry_2
   _geom_bond_publ_flag
  Ti1    O1     1.98237      1_555    1_555 yes
  Ti1    O1     1.94945      1_555    2_544 yes
  Ti1    O1     1.94945      1_555    2_545 yes
  Ti1    O1     1.98237      1_555    3_555 yes
  Ti1    O1     1.94945      1_555    4_454 yes
  Ti1    O1     1.94945      1_555    4_455 yes
  O1     Ti1    1.98237      1_555    1_555 yes
  O1     Ti1    1.94945      1_555    2_554 yes
  O1     Ti1    1.94945      1_555    2_555 yes

loop_
   _geom_angle_atom_site_label_1
   _geom_angle_atom_site_label_2
   _geom_angle_atom_site_label_3
   _geom_angle
   _geom_angle_site_symmetry_1
   _geom_angle_site_symmetry_2
   _geom_angle_site_symmetry_3
   _geom_angle_publ_flag
  O1     Ti1    O1     90            1_555  1_555    2_544 yes
  O1     Ti1    O1     90            1_555  1_555    2_545 yes
  O1     Ti1    O1     98.838        2_544  1_555    2_545 yes
  O1     Ti1    O1     180           1_555  1_555    3_555 yes
  O1     Ti1    O1     90            2_544  1_555    3_555 yes
  O1     Ti1    O1     90            2_545  1_555    3_555 yes
  O1     Ti1    O1     90            1_555  1_555    4_454 yes
  O1     Ti1    O1     81.162        2_544  1_555    4_454 yes
  O1     Ti1    O1     180           2_545  1_555    4_454 yes
  O1     Ti1    O1     90            3_555  1_555    4_454 yes
  O1     Ti1    O1     90            1_555  1_555    4_455 yes
  O1     Ti1    O1     180           2_544  1_555    4_455 yes
  O1     Ti1    O1     81.162        2_545  1_555    4_455 yes
  O1     Ti1    O1     90            3_555  1_555    4_455 yes
  O1     Ti1    O1     98.838        4_454  1_555    4_455 yes
  Ti1    O1     Ti1    130.581       1_555  1_555    2_554 yes
  Ti1    O1     Ti1    130.581       1_555  1_555    2_555 yes
  Ti1    O1     Ti1    98.838        2_554  1_555    2_555 yes
_pd_proc_ls_pref_orient_corr
   "March-Dollase correction coef. = 1.000 axis = [0, 0, 1]"
_pd_proc_ls_profile_function
;
  Crystallite size in microns with "isotropic" model:
  parameters: Size, G/L mix
    0.200, 1.000, 
  Microstrain, "isotropic" model (10^6^ * delta Q/Q)
    parameters: Mustrain, G/L mix
    0.000, 1.000, 

;

data_NEW3minmill_pwd_0
_pd_proc_ls_profile_function
;
Finger-Cox-Jephcoat function parameters U, V, W, X, Y, SH/L:
  peak variance(Gauss) = Utan(Th)^2^+Vtan(Th)+W:
  peak HW(Lorentz) = X/cos(Th)+Ytan(Th); SH/L = S/L+H/L
  U, V, W in (centideg)^2^, X & Y in centideg
    0.000, 0.000, 1.089, 0.882, 1.689, 0.058, 
;
# Information for histogram 0: PWDR BAT3_3min_milla_30mm_MonicaHamish_Ruoming_step size 0_3_min_mill_a.xrdml Scan 1
_pd_block_id
;
2021-08-04T18:35|NEW3minmill|McDougallHamish|PANalytical,Co-EmpyreanII_hist_0
;
# GSAS-II edited template follows Instrument_Template
#==============================================================================
# 9. INSTRUMENT CHARACTERIZATION

_exptl_special_details
; ?
;

# if regions of the data are excluded, the reason(s) are supplied here:
_pd_proc_info_excluded_regions
; ?
;

# The following item is used to identify the equipment used to record 
# the powder pattern when the diffractogram was measured at a laboratory 
# other than the authors' home institution, e.g. when neutron or synchrotron
# radiation is used.

_pd_instr_location
; ?
;
_pd_calibration_special_details           # description of the method used
                                          # to calibrate the instrument
; ?
;

_diffrn_source                    Co-Ka       
_diffrn_source_target             Co
_diffrn_source_type               Graded_Flat
_diffrn_measurement_device_type   Panalytical_Reflection_Transmission       
_diffrn_detector                  PIXcel1D       
_diffrn_detector_type             Empyrean_II       # make or model of detector

_pd_meas_scan_method              ?       # options are 'step', 'cont',
                                          # 'tof', 'fixed' or
                                          # 'disp' (= dispersive)
_pd_meas_special_details
;  ?
;

# The following two items identify the program(s) used (if appropriate).
_computing_data_collection        ?        
_computing_data_reduction         ?                   

# Describe any processing performed on the data, prior to refinement.
# For example: a manual Lp correction or a precomputed absorption correction
_pd_proc_info_data_reduction      ?

# The following item is used for angular dispersive measurements only.

_diffrn_radiation_monochromator   ?        

# The following items are used to define the size of the instrument.
# Not all distances are appropriate for all instrument types.

_pd_instr_dist_src/mono           ?
_pd_instr_dist_mono/spec          ?
_pd_instr_dist_src/spec           ?
_pd_instr_dist_spec/anal          ?
_pd_instr_dist_anal/detc          ?
_pd_instr_dist_spec/detc          ?

# 10. Specimen size and mounting information

# The next three fields give the specimen dimensions in mm.  The equatorial 
# plane contains the incident and diffracted beam.

_pd_spec_size_axial               ?       # perpendicular to 
                                          # equatorial plane

_pd_spec_size_equat               ?       # parallel to 
                                          # scattering vector 
                                          # in transmission

_pd_spec_size_thick               ?       # parallel to 
                                          # scattering vector 
                                          # in reflection

_pd_spec_mounting                         # This field should be
                                          # used to give details of the 
                                          # container.
; ?
;

_pd_spec_mount_mode               ?       # options are 'reflection' 
                                          # or 'transmission'
    
_pd_spec_shape                    ?       # options are 'cylinder' 
                                          # 'flat_sheet' or 'irregular'


loop_
     _atom_type_symbol
     _atom_type_scat_dispersion_real
     _atom_type_scat_dispersion_imag
     _atom_type_scat_dispersion_source
  Al        0.255   0.328   https://subversion.xray.aps.anl.gov/pyGSAS/trunk/atmdata.py
  Fe       -3.332   0.490   https://subversion.xray.aps.anl.gov/pyGSAS/trunk/atmdata.py
  Na        0.167   0.167   https://subversion.xray.aps.anl.gov/pyGSAS/trunk/atmdata.py
  O         0.063   0.044   https://subversion.xray.aps.anl.gov/pyGSAS/trunk/atmdata.py
  S         0.371   0.733   https://subversion.xray.aps.anl.gov/pyGSAS/trunk/atmdata.py
  Si        0.298   0.438   https://subversion.xray.aps.anl.gov/pyGSAS/trunk/atmdata.py
  Ti       -0.063   2.321   https://subversion.xray.aps.anl.gov/pyGSAS/trunk/atmdata.py

_diffrn_radiation_type  K\a~1,2~
loop_
   _diffrn_radiation_wavelength
   _diffrn_radiation_wavelength_wt
   _diffrn_radiation_wavelength_id
  1.78892         1.0             1     
  1.79278         0.5000          2     

# PHASE TABLE
loop_
   _pd_phase_id
   _pd_phase_block_id
   _pd_phase_mass_%
  0  2021-08-04T18:35|NEW3minmill|phase_0|McDougallHamish  0.7917(27)
  2  2021-08-04T18:35|NEW3minmill|phase_2|McDougallHamish  0.0992(24)
  4  2021-08-04T18:35|NEW3minmill|phase_4|McDougallHamish  0.0419(13)
  1  2021-08-04T18:35|NEW3minmill|phase_1|McDougallHamish  0.0594(9)
  3  2021-08-04T18:35|NEW3minmill|phase_3|McDougallHamish  0.0079(5)
loop_
   _gsas_proc_phase_R_F_factor
   _gsas_proc_phase_R_Fsqd_factor
   _gsas_proc_phase_id
   _gsas_proc_phase_block_id
    0.04890  0.08090  0  2021-08-04T18:35|NEW3minmill|phase_0|McDougallHamish
    0.07803  0.17816  2  2021-08-04T18:35|NEW3minmill|phase_2|McDougallHamish
    0.06155  0.07652  4  2021-08-04T18:35|NEW3minmill|phase_4|McDougallHamish
    0.05724  0.12959  1  2021-08-04T18:35|NEW3minmill|phase_1|McDougallHamish
    0.09604  0.26511  3  2021-08-04T18:35|NEW3minmill|phase_3|McDougallHamish
_pd_proc_ls_prof_R_factor     0.07864
_pd_proc_ls_prof_wR_factor    0.10301
_gsas_proc_ls_prof_R_B_factor   0.09823
_gsas_proc_ls_prof_wR_B_factor  0.12387
_pd_proc_ls_prof_wR_expected  0.03921
_diffrn_radiation_probe  x-ray
_diffrn_radiation_polarisn_ratio  0.7000
_pd_proc_ls_background_function
;
Background function: "chebyschev-1" function with 7 terms:
    449.5(16), -519.0(25), 386.7(24), -191.6(21), 100.5(20), 
    -31.9(15), 14.9(14), 
;
_diffrn_ambient_temperature  300
_diffrn_ambient_pressure  100

# STRUCTURE FACTOR TABLE
loop_
   _pd_refln_phase_id
   _refln_index_h
   _refln_index_k
   _refln_index_l
   _refln_F_squared_meas
   _refln_F_squared_calc
   _refln_phase_calc
   _refln_d_spacing
   _gsas_i100_meas
  0  1    1    1    951.9285   782.7112   0.0     3.12894  25.49  
  0  2    0    0    6736.0912  6547.9992  -0.0    2.70974  100.00 
  0  2    1    0    3629.5032  3206.1761  0.0     2.42367  85.12  
  0  2    1    1    1731.2821  1663.0482  -180.0  2.21249  66.93  
  0  2    2    0    2925.7300  3284.9049  -0.0    1.91608  41.75  
  0  2    2    1    44.9286    49.7153    -0.0    1.80649  1.13   
  0  3    1    1    4588.9307  4960.9514  -0.0    1.63404  94.68  
  0  2    2    2    2084.6901  2257.2851  0.0     1.56447  13.19  
  0  3    0    2    2834.5771  3034.3018  -0.0    1.50309  24.99  
  0  3    1    2    472.7347   490.9171   0.0     1.44842  7.81   
  0  3    2    1    1598.4301  1659.9093  180.0   1.44842  26.42  
  0  4    0    0    365.4323   329.8038   -180.0  1.35487  1.36   
  0  3    2    2    43.3298    55.5070    -0.0    1.31442  0.62   
  0  4    1    0    103.2726   132.2957   -0.0    1.31442  0.74   
  0  4    1    1    58.7608    73.0023    180.0   1.27738  0.81   
  0  3    3    1    530.0764   591.7270   -0.0    1.24331  7.14   
  0  4    0    2    885.4471   761.5114   0.0     1.21183  5.85   
  0  4    2    0    885.4471   761.5114   0.0     1.21183  5.85   
  0  4    1    2    2.5536     2.4873     -0.0    1.18263  0.03   
  0  4    2    1    1225.5436  1193.7099  -180.0  1.18263  16.00  
  0  3    3    2    682.4533   602.5946   0.0     1.15544  8.86   
  0  4    2    2    1003.0557  918.9398   0.0     1.10625  13.14  
  0  4    3    0    130.6112   167.0559   -0.0    1.08390  0.87   
  0  4    1    3    75.2723    92.8043    -180.0  1.06285  1.02   
  0  4    3    1    22.2617    27.4468    0.0     1.06285  0.30   
  0  5    1    1    3457.2414  3062.3683  -0.0    1.04298  48.47  
  0  3    3    3    1499.6348  1328.3521  -0.0    1.04298  7.01   
  1  1    0    0    270.5106   242.5062   -180.0  4.25660  0.58   
  1  1    0    1    701.0564   634.4377   120.0   3.34421  0.91   
  1  1    0    -1   1667.7655  1509.2841  -120.0  3.34421  2.16   
  1  1    1    0    371.2282   343.7933   -155.6  2.45755  0.25   
  1  1    0    2    281.5448   298.8427   -120.0  2.28166  0.16   
  1  1    0    -2   81.1534    86.1394    -60.0   2.28166  0.05   
  1  1    1    1    93.7278    96.0404    82.9    2.23719  0.10   
  1  2    0    0    304.2401   308.9271   0.0     2.12830  0.15   
  1  2    0    -1   77.1268    77.2058    60.0    1.98033  0.03   
  1  2    0    1    184.7769   184.9662   -60.0   1.98033  0.08   
  1  1    1    2    533.2100   602.7589   9.8     1.81827  0.38   
  1  0    0    3    93.1370    94.4758    0.0     1.80183  0.01   
  1  2    0    2    88.2847    82.0680    60.0    1.67210  0.03   
  1  2    0    -2   391.7218   364.1379   120.0   1.67210  0.12   
  1  1    0    -3   199.6986   203.8151   180.0   1.65929  0.06   
  1  1    0    3    2.5294     2.5815     0.0     1.65929  0.00   
  1  2    1    0    15.9829    14.6360    -38.9   1.60884  0.01   
  1  2    1    -1   373.6375   356.2772   95.9    1.54199  0.19   
  1  2    1    1    321.6431   306.6986   -109.6  1.54199  0.17   
  1  1    1    3    138.9825   142.5487   117.5   1.45311  0.06   
  1  3    0    0    83.3352    76.3414    -180.0  1.41887  0.02   
  1  2    1    -2   397.9721   413.7432   -123.3  1.38245  0.17   
  1  2    1    2    123.5531   128.4493   143.4   1.38245  0.05   
  1  2    0    -3   246.9166   292.6410   -0.0    1.37519  0.05   
  1  2    0    3    869.2357   1030.2021  0.0     1.37519  0.19   
  1  3    0    -1   686.1960   815.7068   -120.0  1.37238  0.15   
  1  3    0    1    0.8527     1.0136     -60.0   1.37238  0.00   
  1  1    0    -4   96.4260    120.2766   -120.0  1.28802  0.02   
  1  1    0    4    317.7597   396.3564   120.0   1.28802  0.06   
  1  3    0    -2   188.4026   208.2678   120.0   1.25628  0.04   
  1  3    0    2    429.5599   474.8527   -120.0  1.25628  0.08   
  1  2    2    0    275.2944   370.9996   -16.5   1.22877  0.05   
  1  2    1    -3   68.8129    70.9918    179.1   1.20008  0.03   
  1  2    1    3    292.0815   301.3302   -134.8  1.20008  0.11   
  1  2    2    1    93.4680    105.5681   88.6    1.19821  0.03   
  1  1    1    4    351.4539   334.0963   -14.4   1.18415  0.13   
  1  3    1    0    371.8672   361.4751   121.4   1.18057  0.14   
  1  3    1    -1   224.2378   189.8720   -18.5   1.15338  0.08   
  1  3    1    1    74.8696    63.3954    16.4    1.15338  0.03   
  1  2    0    4    78.3332    70.6602    120.0   1.14083  0.01   
  1  2    0    -4   1.6319     1.4720     -120.0  1.14083  0.00   
  1  2    2    2    2.5014     3.3490     -9.8    1.11860  0.00   
  1  3    0    -3   7.2410     6.6828     -0.0    1.11474  0.00   
  1  3    0    3    67.9469    62.7087    -180.0  1.11474  0.01   
  1  3    1    -2   233.8808   304.2779   -8.9    1.08186  0.09   
  1  3    1    2    95.5579    124.3204   59.1    1.08186  0.04   
  1  4    0    0    132.2682   168.1572   -0.0    1.06415  0.03   
  1  1    0    -5   390.6058   346.1824   120.0   1.04783  0.08   
  1  1    0    5    146.5596   129.8915   -120.0  1.04783  0.03   
  1  4    0    -1   37.1078    31.3997    60.0    1.04411  0.01   
  1  4    0    1    342.2726   289.6232   120.0   1.04411  0.07   
  1  2    1    -4   7.6184     10.8607    51.2    1.03477  0.00   
  1  2    1    4    168.9357   240.8341   -129.5  1.03477  0.07   
  2  0    0    1    2208.6215  685.7541   180.0   6.38786  0.09   
  2  0    2    0    1202.7419  396.3962   180.0   6.37466  0.02   
  2  1    1    0    646.5094   238.2363   -0.0    6.33955  0.01   
  2  1    -1   0    735.6956   287.4879   -0.0    6.29869  0.01   
  2  1    1    -1   862.1738   406.2352   180.0   5.91009  0.01   
  2  1    -1   -1   507.9976   415.6378   -180.0  5.58552  0.01   
  2  0    2    -1   4.9647     16.5792    0.0     4.66174  0.00   
  2  0    2    1    1.0538     1.8371     180.0   4.37623  0.00   
  2  2    0    -1   20221.9887 21037.4763 -0.0    4.02732  0.13   
  2  1    -1   1    4799.2653  3767.3897  -0.0    3.85265  0.05   
  2  1    1    1    10804.9168 10390.3834 0.0     3.77565  0.12   
  2  1    3    0    7338.7389  5886.9121  180.0   3.68167  0.04   
  2  1    3    -1   5589.1170  4505.3267  0.0     3.66562  0.03   
  2  1    -3   0    12279.8835 11675.3013 180.0   3.65766  0.06   
  2  2    0    0    1.4215     2.5781     0.0     3.63776  0.00   
  2  1    1    -2   5776.7095  4328.5159  0.0     3.50520  0.05   
  2  2    2    -1   2968.8541  1650.0035  180.0   3.48122  0.01   
  2  1    -3   -1   62.6040    12.1276    0.0     3.43616  0.00   
  2  1    -1   -2   6496.3829  5251.4578  0.0     3.37264  0.06   
  2  2    -2   -1   341.0325   364.8637   0.0     3.33313  0.00   
  2  2    0    -2   27264.8367 26655.4799 -180.0  3.21484  0.15   
  2  0    0    2    38871.0538 37071.8044 -180.0  3.19393  0.40   
  2  0    4    0    25340.6197 25362.8195 180.0   3.18733  0.10   
  2  2    2    0    14370.3614 13873.6743 180.0   3.16977  0.07   
  2  2    -2   0    16786.1259 14946.6082 -180.0  3.14934  0.07   
  2  1    -3   1    12182.5407 11175.2497 -180.0  2.96418  0.05   
  2  2    2    -2   6818.3191  7187.5067  0.0     2.95504  0.03   
  2  0    2    -2   6154.2768  5310.5610  0.0     2.93060  0.04   
  2  0    4    -1   9249.8826  8585.7945  0.0     2.92677  0.03   
  2  1    3    1    6335.1513  6897.0276  180.0   2.86133  0.03   
  2  1    3    -2   1429.2721  1923.0466  -0.0    2.83885  0.01   
  2  2    -2   -2   139.7816   183.4547   -0.0    2.79276  0.00   
  2  0    2    2    156.8508   191.6414   0.0     2.78600  0.00   
  2  0    4    1    311.4777   387.5360   -0.0    2.78271  0.00   
  2  2    0    1    107.8810   109.5836   -0.0    2.68712  0.00   
  2  3    1    -1   416.5005   431.0071   -180.0  2.66293  0.00   
  2  1    -3   -2   6989.8388  6171.6319  -0.0    2.63839  0.03   
  2  3    -1   -1   39.8753    33.5476    -180.0  2.62530  0.00   
  2  2    4    -1   14310.9248 12550.4891 -180.0  2.55995  0.04   
  2  3    1    -2   2142.0134  1812.0722  180.0   2.53704  0.01   
  2  1    -1   2    1020.5273  667.2869   180.0   2.51139  0.00   
  2  2    -2   1    2245.2701  1686.7859  -180.0  2.49495  0.01   
  2  3    -1   -2   683.8159   451.5613   180.0   2.48043  0.00   
  2  1    1    2    127.1711   110.2849   180.0   2.46610  0.00   
  2  2    2    1    1489.2105  1367.0046  -180.0  2.45771  0.01   
  2  2    -4   -1   11746.7915 10453.7459 -180.0  2.44277  0.03   
  2  1    5    -1   4744.4729  4093.1663  -0.0    2.42941  0.01   
  2  1    5    0    61.2791    64.0884    180.0   2.41202  0.00   
  2  2    4    0    3924.1883  3944.1458  -0.0    2.40628  0.01   
  2  1    -5   0    2247.6751  2230.8323  180.0   2.40074  0.00   
  2  2    -4   0    2226.3396  2079.3222  -0.0    2.38844  0.00   
  2  3    1    0    1680.4293  1565.2946  -0.0    2.38575  0.00   
  2  3    -1   0    2243.2393  2090.0863  -0.0    2.37918  0.01   
  2  2    0    -3   7.3452     7.3701     180.0   2.35133  0.00   
  2  2    4    -2   2.9437     2.9331     0.0     2.34729  0.00   
  2  1    1    -3   130.1463   110.8373   -0.0    2.33656  0.00   
  2  0    4    -2   1294.9209  884.3144   -180.0  2.33087  0.00   
  2  3    3    -1   20851.5070 9809.7794  180.0   2.31766  0.04   
  2  1    -5   -1   2286.3640  1044.9800  0.0     2.31526  0.01   
  2  1    -1   -3   2114.1417  2291.2470  -0.0    2.27750  0.01   
  2  2    2    -3   182.6011   155.6865   -0.0    2.26146  0.00   
  2  3    3    -2   18.9776    15.9172    0.0     2.25070  0.00   
  2  3    -3   -1   2867.6980  2703.2457  -180.0  2.24518  0.01   
  2  1    -3   2    862.2371   824.7896   -0.0    2.22556  0.00   
  2  0    4    2    1733.8097  2085.0250  0.0     2.18812  0.01   
  2  2    -4   -2   1190.7373  1431.8638  0.0     2.18799  0.00   
  2  1    -5   1    3475.2255  4194.8986  180.0   2.18493  0.01   
  2  2    -2   -3   961.8479   1851.4932  0.0     2.15451  0.00   
  2  1    5    -2   151.8819   312.7232   -180.0  2.15169  0.00   
  2  3    1    -3   163.8289   204.6119   0.0     2.13824  0.00   
  2  3    -3   -2   428.5483   512.1941   180.0   2.13724  0.00   
  2  1    3    2    146.0927   174.4523   -180.0  2.13433  0.00   
  2  0    0    3    425.5574   454.6548   -0.0    2.12929  0.00   
  2  0    6    0    10517.9332 11042.6256 -0.0    2.12489  0.02   
  2  1    3    -3   647.4780   674.2906   -180.0  2.11876  0.00   
  2  1    5    1    4414.3889  4734.7647  180.0   2.11595  0.01   
  2  3    3    0    1299.0212  1496.6439  -180.0  2.11318  0.00   
  2  3    -3   0    136.6508   182.7827   -180.0  2.09956  0.00   
  2  3    -1   -3   1437.6235  2416.5634  0.0     2.08973  0.00   
  2  2    -4   1    7199.9440  8370.0925  180.0   2.07604  0.01   
  2  0    2    -3   278.2752   286.8930   -180.0  2.05903  0.00   
  2  0    6    -1   76.2357    83.9001    -0.0    2.05549  0.00   
  2  2    4    1    2497.3133  2723.1302  180.0   2.03350  0.01   
  2  4    0    -2   1276.8523  1673.8545  -0.0    2.01366  0.00   
  2  1    -5   -2   788.0327   976.2191   -0.0    2.00557  0.00   
  2  4    0    -1   2878.1571  3207.5402  -0.0    2.00025  0.00   
  2  2    0    2    821.9683   914.6787   0.0     1.99827  0.00   
  2  1    -3   -3   1743.7547  2006.9284  -0.0    1.99351  0.01   
  2  0    2    3    1241.5073  1320.4879  0.0     1.98235  0.00   
  2  0    6    1    4985.7074  4760.1395  0.0     1.97919  0.01   
  2  3    -1   1    1723.8536  1778.1424  0.0     1.97162  0.00   
  2  3    3    -3   741.2621   747.2487   -180.0  1.97003  0.00   
  2  3    1    1    1135.4473  1049.8991  0.0     1.96352  0.00   
  2  2    4    -3   226.3944   210.6125   -180.0  1.96339  0.00   
  2  4    2    -2   1244.5618  1505.1300  0.0     1.94723  0.00   
  2  2    -2   2    4127.2928  4434.5615  -0.0    1.92633  0.01   
  2  4    2    -1   180.3803   195.3738   0.0     1.92397  0.00   
  2  2    6    -1   23.1703    25.7092    -0.0    1.91781  0.00   
  2  4    -2   -2   12969.6562 14612.2943 -0.0    1.89414  0.02   
  2  4    -2   -1   72.8875    83.9894    180.0   1.89341  0.00   
  2  3    5    -1   2923.1695  3253.1319  -180.0  1.88804  0.00   
  2  2    2    2    10093.9919 11147.4650 -0.0    1.88782  0.03   
  2  3    -3   -3   281.3605   242.1347   -0.0    1.86184  0.00   
  2  3    5    -2   169.2791   151.7748   -180.0  1.86122  0.00   
  2  4    0    -3   14387.7888 17227.6438 -180.0  1.84958  0.02   
  2  2    -6   -1   564.0997   630.1904   -180.0  1.84310  0.00   
  2  1    -5   2    29.8311    32.7906    -180.0  1.84286  0.00   
  2  2    6    0    6494.6296  5973.8074  -0.0    1.84084  0.01   
  2  2    6    -2   2832.8387  2234.4122  -180.0  1.83281  0.00   
  2  1    -1   3    2622.8699  2403.8627  -180.0  1.82957  0.01   
  2  2    -6   0    11504.2956 11170.3478 0.0     1.82883  0.01   
  2  2    -4   -3   354.0224   351.5785   -0.0    1.82817  0.00   
  2  0    4    -3   6480.9071  6600.1943  180.0   1.82454  0.01   
  2  3    -5   -1   522.1012   547.0575   -180.0  1.82305  0.00   
  2  0    6    -2   8944.7488  9376.7847  -180.0  1.82300  0.01   
  2  4    0    0    14955.9387 16544.7345 -0.0    1.81888  0.02   
  2  3    -3   1    1233.4497  1388.1619  -0.0    1.81269  0.00   
  2  4    2    -3   1544.9477  1698.2109  -0.0    1.80678  0.00   
  2  1    1    3    12920.4897 13204.6231 -180.0  1.80269  0.04   
  2  3    3    1    598.6252   659.8672   -0.0    1.79396  0.00   
  2  1    5    -3   32.2795    36.9138    180.0   1.79152  0.00   
  2  1    7    -1   288.4321   370.2527   -180.0  1.78554  0.00   
  2  2    0    -4   23450.2066 29304.7955 0.0     1.78457  0.06   
  2  1    7    0    1666.6594  1186.7943  -0.0    1.76994  0.00   
  2  3    5    0    556.0992   192.4714   -180.0  1.76391  0.00   
  2  1    -7   0    5515.6112  1861.7091  0.0     1.76369  0.01   
  2  1    5    2    5567.1767  1478.1411  -180.0  1.75728  0.01   
  2  3    -5   -2   928.0740   292.8600   -180.0  1.75539  0.00   
  2  2    2    -4   11587.3873 5374.4235  180.0   1.75260  0.02   
  2  4    2    0    6953.7656  3240.2714  180.0   1.75255  0.01   
  2  3    -5   0    1.3416     0.6787     -180.0  1.75073  0.00   
  2  4    -2   -3   2581.5965  1498.9920  -180.0  1.74735  0.00   
  2  4    -2   0    2382.3394  1478.3757  -180.0  1.74562  0.00   
  2  4    4    -2   14241.3470 11156.5991 -180.0  1.74061  0.02   
  2  3    1    -4   14.6668    11.6942    0.0     1.73791  0.00   
  2  1    1    -4   1090.2557  931.5858   180.0   1.73044  0.00   
  2  0    4    3    1564.5479  1649.4123  180.0   1.72108  0.00   
  2  1    -7   -1   515.8402   544.5769   -0.0    1.72100  0.00   
  2  2    -4   2    4818.4880  5111.9528  -180.0  1.72066  0.01   
  2  0    6    2    3771.7848  4043.0244  180.0   1.71979  0.01   
  2  2    -6   -2   5332.2607  5843.5104  180.0   1.71808  0.01   
  2  1    -3   3    3545.9084  3889.7621  0.0     1.71755  0.01   
  2  4    4    -1   3205.9050  3425.3612  -0.0    1.71605  0.00   
  2  3    -1   -4   37.1273    26.3196    -0.0    1.70384  0.00   
  2  3    5    -3   2710.2623  1781.5059  180.0   1.70048  0.00   
  2  1    -1   -4   1747.3585  1087.2281  180.0   1.69839  0.00   
  2  2    -2   -4   7190.5430  6607.2640  -0.0    1.68632  0.02   
  2  2    -6   1    132.4830   111.8094   180.0   1.68403  0.00   
  2  1    -7   1    1392.7460  1037.6002  0.0     1.67991  0.00   
  2  1    7    -2   3490.9849  3014.1863  0.0     1.67337  0.00   
  2  4    -4   -1   3580.0486  3113.5342  -0.0    1.67328  0.00   
  2  1    -5   -3   327.6954   322.6770   -180.0  1.66739  0.00   
  2  2    4    2    7078.7568  6980.1241  -180.0  1.66673  0.01   
  2  4    -4   -2   3044.2358  2996.9232  -180.0  1.66656  0.00   
  2  1    3    3    608.5262   605.4945   0.0     1.65314  0.00   
  2  3    3    -4   493.6974   474.5918   180.0   1.65084  0.00   
  2  2    6    1    15.5850    15.0623    180.0   1.64996  0.00   
  2  4    4    -3   86.5064    81.5092    0.0     1.64497  0.00   
  2  1    3    -4   1345.9506  1267.0308  -180.0  1.64299  0.00   
  2  2    6    -3   398.7997   438.3802   0.0     1.63845  0.00   
  2  1    7    1    884.8436   959.6711   0.0     1.63566  0.00   
  2  5    1    -2   60.0864    62.3555    -180.0  1.62122  0.00   
  2  2    4    -4   7.2474     6.6299     0.0     1.60885  0.00   
  2  3    -1   2    251.6169   237.1891   -180.0  1.60779  0.00   
  2  4    0    -4   27.0644    25.5451    0.0     1.60742  0.00   
  2  5    -1   -2   110.2936   104.4782   -0.0    1.60481  0.00   
  2  3    1    2    5.3228     3.3755     -180.0  1.59704  0.00   
  2  0    0    4    2720.7781  1719.5025  -0.0    1.59697  0.01   
  2  0    8    0    7071.1915  4104.7411  -0.0    1.59366  0.01   
  2  3    -5   -3   8469.1807  7048.0684  -180.0  1.58673  0.01   
  2  4    2    -4   6831.6014  5767.4424  -180.0  1.58523  0.01   
  2  4    4    0    95.6690    80.5872    180.0   1.58489  0.00   
  2  3    -5   1    4004.0452  3541.7994  0.0     1.57987  0.00   
  2  1    -7   -2   103.7896   106.0592   180.0   1.57566  0.00   
  2  4    -4   0    984.1853   972.7791   180.0   1.57467  0.00   
  2  4    0    1    1333.2907  1313.3627  0.0     1.57405  0.00   
  2  0    2    -4   6995.1432  6835.8768  -180.0  1.57267  0.01   
  2  5    1    -1   1882.2711  1838.8969  0.0     1.57223  0.00   
  2  5    1    -3   4.6364     4.5305     0.0     1.57056  0.00   
  2  0    8    -1   5075.1381  5105.5113  -180.0  1.56971  0.00   
  2  3    -3   -4   211.0597   222.0271   -180.0  1.56739  0.00   
  2  1    -3   -4   1102.7658  1168.3240  -180.0  1.56437  0.00   
  2  5    -1   -1   3430.4154  3532.8589  -0.0    1.56314  0.00   
  2  3    5    1    6600.9758  6630.5027  -0.0    1.55930  0.01   
  2  2    0    3    1758.7910  1763.6711  -180.0  1.55911  0.00   
  2  4    -4   -3   680.0758   668.2938   0.0     1.55805  0.00   
  2  0    6    -3   55.7641    50.4752    180.0   1.55391  0.00   
  2  5    -1   -3   3553.1600  3177.9812  180.0   1.54983  0.00   
  2  5    3    -2   2108.7417  1684.3120  0.0     1.53962  0.00   
  2  3    7    -1   393.8420   255.3064   -0.0    1.53554  0.00   
  2  4    -2   -4   6563.5523  4566.3850  180.0   1.53333  0.01   
  2  4    -2   1    531.4210   360.2122   -0.0    1.53138  0.00   
  2  2    -2   3    5153.0729  3884.5431  0.0     1.52972  0.01   
  2  1    -5   3    148.5598   114.2358   180.0   1.52775  0.00   
  2  0    2    4    2549.3399  1999.2534  180.0   1.52655  0.01   
  2  3    7    -2   1808.8948  1417.6951  180.0   1.52649  0.00   
  2  4    2    1    72.5895    55.0425    -0.0    1.52494  0.00   
  2  0    8    1    73.2661    53.4117    0.0     1.52385  0.00   
  2  3    -3   2    997.6576   713.5252   0.0     1.52351  0.00   
  2  2    -6   -3   1515.9944  972.3599   180.0   1.52111  0.00   
  2  1    -7   2    2658.5588  2092.8268  180.0   1.51406  0.00   
  2  2    -4   -4   3887.1756  3475.0688  -180.0  1.51008  0.01   
  2  2    8    -1   8609.7091  8932.7653  0.0     1.50687  0.01   
  2  5    3    -3   10740.5827 11216.4371 -0.0    1.50125  0.01   
  2  2    2    3    245.0774   261.4234   0.0     1.49966  0.00   
  2  5    -3   -2   1204.2906  1283.3165  0.0     1.49852  0.00   
  2  4    6    -2   1540.6206  1643.4734  -180.0  1.49804  0.00   
  2  3    3    2    2662.6306  2828.3266  0.0     1.49651  0.00   
  2  5    3    -1   1352.4707  1375.8687  180.0   1.49230  0.00   
  2  1    7    -3   984.5418   963.7100   -0.0    1.49138  0.00   
  2  3    5    -4   1232.4396  976.7543   0.0     1.48741  0.00   
  2  3    -7   -1   5.3928     4.1505     -180.0  1.48641  0.00   
  2  2    -6   2    3189.9341  2225.9899  -180.0  1.48209  0.00   
  2  1    5    -4   852.4287   569.2303   -0.0    1.48061  0.00   
  2  4    4    -4   1372.4194  936.8644   -0.0    1.47752  0.00   
  2  4    6    -1   3603.1611  2425.3077  -0.0    1.47727  0.00   
  2  2    8    -2   2926.2485  2036.6290  -0.0    1.46947  0.00   
  2  5    -3   -1   3228.1648  2250.7625  180.0   1.46932  0.00   
  2  0    4    -4   2241.7650  1799.2981  0.0     1.46530  0.00   
  2  2    8    0    20112.9925 17372.8918 180.0   1.46378  0.02   
  2  0    8    -2   3053.1508  2670.5014  0.0     1.46338  0.00   
  2  3    7    0    1582.2958  1344.4772  -0.0    1.46164  0.00   
  2  0    6    3    10929.0880 9727.2084  -180.0  1.45874  0.02   
  2  2    -8   -1   313.7054   277.6153   0.0     1.45806  0.00   
  2  2    -8   0    16049.6902 14971.6548 -180.0  1.45572  0.01   
  2  1    5    3    84.5619    84.4701    0.0     1.45352  0.00   
  2  3    -7   0    1808.1500  1874.7884  -0.0    1.45113  0.00   
  2  5    -3   -3   3877.3016  3973.0050  -0.0    1.44873  0.00   
  2  1    7    2    337.3835   339.6716   180.0   1.44736  0.00   
  2  5    1    0    465.4865   468.7582   0.0     1.44694  0.00   
  2  5    -1   0    270.9314   282.6566   0.0     1.44450  0.00   
  2  3    -7   -2   390.7335   407.5222   -180.0  1.44435  0.00   
  2  5    1    -4   360.5796   376.0669   -0.0    1.44434  0.00   
  2  4    6    -3   4786.2702  4799.2632  180.0   1.44037  0.00   
  2  3    7    -3   2276.5626  2066.9126  0.0     1.43858  0.00   
  2  4    -6   -1   16293.1935 13974.0377 -0.0    1.43651  0.01   
  2  1    -1   4    2204.5236  1747.7612  -0.0    1.43156  0.00   
  2  2    6    2    17029.4262 14127.5120 -180.0  1.43067  0.02   
  2  4    -6   -2   11646.6498 11494.7453 -180.0  1.42772  0.01   
  2  3    1    -5   50.5729    54.5453    0.0     1.42498  0.00   
  2  2    -4   3    8630.6587  9304.7725  -0.0    1.42492  0.01   
  2  5    -1   -4   5977.3242  6191.0063  0.0     1.42367  0.01   
  2  2    0    -5   553.8396   530.6717   -0.0    1.41970  0.00   
  2  2    6    -4   4312.9751  4109.1661  -0.0    1.41942  0.00   
  2  4    -4   1    2281.2613  2328.2327  -180.0  1.41643  0.00   
  2  1    1    4    9452.3707  9765.5200  -0.0    1.41417  0.02   
  2  2    2    -5   142.0814   102.1798   180.0   1.40774  0.00   
  2  4    4    1    4558.0931  4251.1055  -180.0  1.40628  0.00   
  2  1    9    -1   417.3748   313.3806   180.0   1.40427  0.00   
  2  3    -1   -5   677.8213   559.2035   180.0   1.40173  0.00   
  2  5    5    -2   203.0635   121.8591   180.0   1.39689  0.00   
  2  4    -4   -4   535.4056   333.7965   -180.0  1.39638  0.00   
  2  5    3    -4   13258.0389 10290.7248 -180.0  1.39407  0.01   
  2  0    4    4    768.3836   603.2489   180.0   1.39300  0.00   
  2  1    9    0    7594.9685  6061.3448  -180.0  1.39244  0.01   
  2  0    8    2    954.3958   841.8614   -0.0    1.39135  0.00   
  2  1    -7   -3   9.9752     8.6161     0.0     1.39082  0.00   
  2  2    -8   -2   447.7001   389.1003   0.0     1.38958  0.00   
  2  1    -9   0    5177.7812  5032.6219  -180.0  1.38852  0.00   
  2  3    -5   -4   731.1608   712.8918   180.0   1.38828  0.00   
  2  1    -5   -4   12.5202    12.2841    -0.0    1.38705  0.00   
  2  4    6    0    6956.4639  6881.9956  0.0     1.38694  0.01   
  2  2    -8   1    2491.3610  2583.5813  -0.0    1.38353  0.00   
  2  3    -5   2    111.5387   107.7060   180.0   1.38139  0.00   
  2  1    -3   4    10833.8710 11498.8556 180.0   1.38001  0.02   
  2  3    3    -5   561.4461   601.2645   -0.0    1.37984  0.00   
  2  5    3    0    1925.8815  2064.1961  180.0   1.37983  0.00   
  2  2    4    3    7067.0475  7682.9819  -0.0    1.37735  0.01   
  2  4    -6   0    2651.7381  2929.6322  0.0     1.37669  0.00   
  2  5    -3   0    1633.3982  1846.9850  -180.0  1.37349  0.00   
  2  4    0    -5   8540.4517  9852.1453  -0.0    1.37263  0.01   
  2  5    5    -3   893.0132   1000.1841  -0.0    1.37203  0.00   
  2  1    1    -5   65.3153    51.8333    180.0   1.36876  0.00   
  2  2    8    -3   1277.3373  897.0709   0.0     1.36740  0.00   
  2  2    -2   -5   1167.1423  890.9937   -180.0  1.36475  0.00   
  2  1    -9   -1   2745.4317  2521.2414  180.0   1.36346  0.00   
  2  4    2    -5   11562.6227 11335.5971 180.0   1.36264  0.01   
  2  2    8    1    3412.7204  3611.9875  -180.0  1.35827  0.00   
  2  5    5    -1   889.6336   870.4892   -180.0  1.35737  0.00   
  2  4    -6   -3   4468.2741  4126.3352  180.0   1.35385  0.00   
  2  3    -7   1    621.7437   576.4772   0.0     1.35312  0.00   
  2  1    9    -2   14770.0833 16147.0686 0.0     1.35152  0.01   
  2  6    0    -2   15282.7153 16981.3924 180.0   1.35133  0.01   
  2  1    -9   1    3205.1524  3741.5161  -0.0    1.35032  0.00   
  2  1    -1   -5   8675.2637  10683.9602 -0.0    1.34891  0.02   
  2  3    5    2    163.1386   209.3398   0.0     1.34817  0.00   
  2  5    -5   -2   452.4398   568.7530   180.0   1.34647  0.00   
  2  4    0    2    17087.1954 20266.7951 180.0   1.34356  0.02   
  2  6    0    -3   414.5552   424.9852   0.0     1.34244  0.00   
  2  3    -7   -3   1016.2144  987.1236   180.0   1.34218  0.00   
  2  5    -3   -4   24.2000    19.4544    -0.0    1.34037  0.00   
  2  3    7    1    807.6586   545.2034   0.0     1.33504  0.00   
  2  1    3    4    440.8804   303.9072   180.0   1.33473  0.00   
  2  2    4    -5   2633.4464  2138.1647  -0.0    1.33359  0.00   
  2  6    2    -2   7542.8993  7470.5514  0.0     1.33146  0.01   
  2  3    -1   3    514.6388   551.6386   -0.0    1.32984  0.00   
  2  5    -5   -1   2722.4075  3077.6343  -180.0  1.32879  0.00   
  2  1    -7   3    709.6764   845.5145   -180.0  1.32789  0.00   
  2  1    3    -5   10864.4185 12956.3684 180.0   1.32785  0.01   
  2  4    6    -4   1019.2188  1219.1637  0.0     1.32754  0.00   
  2  6    2    -3   5.4082     6.0091     -0.0    1.32656  0.00   
  2  4    -2   -5   2977.4294  3146.4347  0.0     1.32203  0.00   
  2  1    9    1    972.4129   1105.1306  -0.0    1.32057  0.00   
  2  4    -2   2    1919.3249  2255.4357  0.0     1.32028  0.00   
  2  3    1    3    2716.7202  3237.6008  0.0     1.32015  0.00   
  2  2    -6   -4   93.0619    114.0134   0.0     1.31919  0.00   
  2  3    -3   -5   1779.2674  2179.7868  180.0   1.31918  0.00   
  2  0    6    -4   2887.5269  3685.3963  0.0     1.31717  0.00   
  2  0    8    -3   3558.2650  4546.6333  -0.0    1.31636  0.00   
  2  6    -2   -2   309.3130   330.6363   180.0   1.31265  0.00   
  2  4    2    2    653.5713   505.4413   0.0     1.30914  0.00   
  2  5    -5   -3   9335.7288  6208.9517  0.0     1.30653  0.01   
  2  3    7    -4   18.2112    11.5530    -180.0  1.30602  0.00   
  2  6    0    -1   1005.1324  635.2341   -0.0    1.30261  0.00   
  2  6    -2   -3   5779.6274  4797.6968  0.0     1.30107  0.00   
  2  1    7    -4   952.2546   816.7390   180.0   1.30069  0.00   
  2  4    4    -5   973.1466   839.8412   -180.0  1.29576  0.00   
  2  5    -1   1    675.1013   560.8179   -180.0  1.29287  0.00   
  2  5    5    -4   120.9988   102.0732   -0.0    1.29210  0.00   
  2  5    1    1    240.8796   213.0414   180.0   1.29128  0.00   
  2  5    1    -5   1112.6046  1297.0866  -180.0  1.28850  0.00   
  2  1    -9   -2   6474.6986  7594.2794  0.0     1.28440  0.01   
  2  3    -3   3    3280.6940  3821.2749  180.0   1.28422  0.00   
  2  2    -6   3    88.3462    97.9036    -0.0    1.28363  0.00   
  2  3    5    -5   2804.2867  3037.5557  -0.0    1.28334  0.00   
  2  6    2    -1   2015.6369  2446.8719  180.0   1.28151  0.00   
  2  4    8    -2   13204.0170 16043.2073 -0.0    1.27998  0.01   
  2  6    0    -4   3858.8604  4642.8182  0.0     1.27913  0.00   
  2  1    -5   4    0.2297     0.2762     -0.0    1.27885  0.00   
  2  0    0    5    1241.8045  1504.7953  0.0     1.27757  0.00   
  2  2    -8   -3   859.2502   969.8153   0.0     1.27578  0.00   
  2  1    -3   -5   1439.1232  1649.0848  -180.0  1.27554  0.00   
  2  0    10   0    4678.0959  5612.4673  -0.0    1.27493  0.00   
  2  3    9    -1   522.5074   567.6734   180.0   1.27318  0.00   
  2  3    9    -2   166.8493   209.3409   0.0     1.27118  0.00   
  2  6    -2   -1   485.5023   604.9530   -180.0  1.27102  0.00   
  2  5    -1   -5   2657.5653  3287.3648  -0.0    1.27057  0.00   
  2  4    -6   1    1741.7618  2157.0193  180.0   1.27033  0.00   
  2  2    0    4    4668.2232  5970.9564  -0.0    1.26862  0.01   
  2  6    2    -4   2035.2237  2642.8907  -180.0  1.26852  0.00   
  2  0    2    -5   3052.0787  4140.6925  180.0   1.26818  0.00   
  2  2    -8   2    11347.6417 15669.9235 0.0     1.26800  0.01   
  2  5    5    0    1106.2284  1539.1640  -0.0    1.26791  0.00   
  2  0    10   -1   609.7398   722.1628   -180.0  1.26570  0.00   
  2  4    8    -1   113.4013   116.1733   180.0   1.26381  0.00   
  2  2    -4   -5   35.6047    34.2839    180.0   1.26302  0.00   
  2  1    -9   2    415.4875   407.6104   0.0     1.26267  0.00   
  2  6    4    -2   3446.9678  4060.9393  -0.0    1.26012  0.00   
  2  1    7    3    1185.7548  1423.0605  -180.0  1.25993  0.00   
  2  5    -5   0    1029.0679  1251.7915  -0.0    1.25974  0.00   
  2  4    6    1    28.3040    35.4122    180.0   1.25938  0.00   
  2  6    4    -3   4441.0151  5742.7030  -180.0  1.25904  0.00   
  2  3    3    3    26.4392    34.1056    0.0     1.25855  0.00   
  2  2    -2   4    2449.5812  2630.4316  180.0   1.25569  0.00   
  2  5    3    -5   7423.0677  7849.9862  180.0   1.25548  0.01   
  2  1    9    -3   479.8840   446.4585   -180.0  1.25310  0.00   
  2  4    -4   2    3006.5457  2913.1494  0.0     1.24747  0.00   
  2  4    8    -3   1564.5047  1591.0184  -180.0  1.24643  0.00   
  2  5    -3   1    147.2570   154.1169   -180.0  1.24419  0.00   
  2  4    -6   -4   4297.5470  4649.8078  0.0     1.24074  0.00   
  2  1    5    -5   19.2289    20.8490    -0.0    1.24058  0.00   
  2  6    -2   -4   107.5398   116.0421   -0.0    1.24022  0.00   
  2  5    3    1    808.3957   865.0651   -180.0  1.23993  0.00   
  2  0    6    4    4131.0947  4402.8269  -0.0    1.23960  0.01   
  2  0    8    3    2305.5874  2523.8232  0.0     1.23892  0.00   
  2  5    7    -2   46.3529    48.4702    -180.0  1.23815  0.00   
  2  0    2    5    6.2571     6.1649     -0.0    1.23770  0.00   
  2  3    -9   -1   2105.5184  1878.7146  -180.0  1.23697  0.00   
  2  0    10   1    77.9482    69.0195    180.0   1.23540  0.00   
  2  2    8    -4   0.7993     0.6712     -0.0    1.23509  0.00   
  2  2    2    4    280.1421   202.3679   180.0   1.23305  0.00   
  2  2    10   -1   908.4587   674.5837   -0.0    1.23266  0.00   
  2  2    6    3    776.7644   591.5126   -0.0    1.23202  0.00   
  2  4    -8   -1   1583.4102  1660.8265  180.0   1.22975  0.00   
  2  4    4    2    5674.6586  7216.8110  -0.0    1.22886  0.01   
  2  6    -4   -2   5779.6530  7429.0559  0.0     1.22874  0.00   
  2  4    -4   -5   4544.8944  5935.8119  180.0   1.22833  0.00   
  2  3    9    0    175.5992   207.1256   180.0   1.22722  0.00   
  2  2    8    2    16107.1218 16367.8700 -0.0    1.22501  0.02   
  2  3    -7   2    4.4027     4.4310     -180.0  1.22493  0.00   
  2  5    7    -3   875.9329   701.3947   180.0   1.22357  0.00   
  2  5    -5   -4   598.7639   527.2945   -180.0  1.22255  0.00   
  2  2    6    -5   104.2186   93.3157    -0.0    1.22244  0.00   
  2  3    9    -3   4331.8871  3989.5508  -0.0    1.22187  0.00   
  2  4    -8   -2   17493.7362 15576.6760 0.0     1.22139  0.01   
  2  1    5    4    3685.8636  2923.6151  -180.0  1.22003  0.01   
  2  3    -9   0    81.5922    63.1939    -0.0    1.21922  0.00   
  2  6    -4   -3   2.4782     1.6171     -180.0  1.21643  0.00   
  2  6    4    -1   13.3468    10.2523    180.0   1.21473  0.00   
  2  2    10   -2   4150.8609  3195.8904  -180.0  1.21471  0.00   
  2  3    -7   -4   11.8062    9.5153     0.0     1.21279  0.00   
  2  6    0    0    16190.0341 13100.2263 0.0     1.21259  0.01   
  2  1    9    2    2162.3168  1749.7864  0.0     1.21259  0.00   
  2  0    4    -5   63.5185    51.4047    -180.0  1.21258  0.00   
  2  1    -7   -4   831.5463   673.8718   0.0     1.21254  0.00   
  2  6    4    -4   236.9247   199.9465   0.0     1.21185  0.00   
  2  0    10   -2   2896.2810  2393.1814  180.0   1.21068  0.00   
  2  3    -9   -2   2.9108     2.4088     0.0     1.20966  0.00   
  2  5    7    -1   1110.2154  919.5910   -0.0    1.20764  0.00   
  2  5    -3   -5   2019.5595  1669.4106  -180.0  1.20756  0.00   
  2  2    10   0    14.8285    11.8619    180.0   1.20601  0.00   
  2  3    -5   -5   6304.7294  5223.5291  -0.0    1.20426  0.01   
  2  4    8    0    2405.5662  2036.1638  -180.0  1.20314  0.00   
  2  2    -10  0    1224.9461  1234.3417  180.0   1.20037  0.00   
  2  2    -10  -1   1804.1427  1881.5821  0.0     1.19900  0.00   
  2  2    -4   4    0.0039     0.0043     180.0   1.19841  0.00   
  2  3    -5   3    4682.7586  5149.8089  -180.0  1.19827  0.00   
  2  6    -4   -1   3951.9377  4013.4094  180.0   1.19705  0.00   
  2  4    -8   0    1863.3338  1701.7086  -180.0  1.19422  0.00   
  2  4    6    -5   6330.2243  5356.2972  -0.0    1.19366  0.00   
  2  6    2    0    7534.0488  6359.8747  -180.0  1.19287  0.01   
  2  3    1    -6   204.8531   172.0799   180.0   1.19278  0.00   
  2  3    7    2    253.8880   210.6961   180.0   1.19262  0.00   
  2  6    -2   0    2656.7599  1825.4606  -180.0  1.18959  0.00   
  2  5    -7   -2   346.1118   235.2689   -180.0  1.18926  0.00   
  2  5    5    -5   676.5005   652.0282   -0.0    1.18202  0.00   
  2  6    0    -5   1959.2525  1859.8386  -0.0    1.18139  0.00   
  2  5    -7   -1   1162.6264  1170.6276  -0.0    1.17956  0.00   
  2  3    -1   -6   9065.6887  10651.6340 0.0     1.17652  0.01   
  2  1    -9   -3   2783.9447  3479.3329  -0.0    1.17569  0.00   
  2  4    0    -6   556.0294   694.8770   -180.0  1.17567  0.00   
  2  6    2    -5   555.0350   690.4314   180.0   1.17553  0.00   
  2  4    8    -4   4317.0355  5262.2410  180.0   1.17365  0.00   
  2  1    -1   5    36.2112    44.3347    0.0     1.17349  0.00   
  2  2    0    -6   2773.3358  3262.2227  -180.0  1.17258  0.00   
  2  4    2    -6   682.0746   785.7923   0.0     1.17185  0.00   
  2  4    -8   -3   442.4039   512.5086   -0.0    1.17167  0.00   
  2  1    -5   -5   4690.2978  5414.4867  -180.0  1.17131  0.01   
  2  3    3    -6   3025.9524  3178.6335  180.0   1.16840  0.00   
  2  5    7    -4   5662.3741  5932.4007  0.0     1.16833  0.00   
  2  2    2    -6   425.2877   444.4424   0.0     1.16828  0.00   
  2  0    8    -4   6290.5931  6734.2463  -180.0  1.16544  0.00   
  2  3    5    3    8644.5672  9033.3981  -180.0  1.16397  0.01   
  2  6    -4   -4   1249.5573  1331.0105  -180.0  1.16381  0.00   
  2  3    7    -5   1103.5341  1180.8749  180.0   1.16377  0.00   
  2  3    -9   1    29.2168    24.5109    -0.0    1.16177  0.00   
  2  1    1    5    2376.9700  1984.2370  0.0     1.16142  0.00   
  2  2    -10  1    489.9378   408.7012   -180.0  1.16134  0.00   
  2  0    4    5    4431.9590  3674.6390  -180.0  1.16082  0.01   
  2  6    6    -3   692.3545   572.9928   0.0     1.16041  0.00   
  2  5    -5   1    9.8611     8.2052     180.0   1.16017  0.00   
  2  7    1    -3   392.3611   326.8856   180.0   1.15995  0.00   
  2  2    4    4    402.0167   334.7388   180.0   1.15990  0.00   
  2  0    10   2    2448.4025  1953.1670  -180.0  1.15916  0.00   
  2  5    -7   -3   17.5856    13.9221    0.0     1.15905  0.00   
  2  6    6    -2   1353.8085  1062.5954  180.0   1.15883  0.00   
  2  2    -10  -2   1133.4703  927.1428   -180.0  1.15763  0.00   
  2  2    10   -3   560.7517   456.9863   180.0   1.15752  0.00   
  2  1    -7   4    9788.7410  7894.1741  -0.0    1.15699  0.01   
  2  1    11   -1   201.1446   172.4013   -0.0    1.15488  0.00   
  2  5    5    1    17.3492    14.5872    180.0   1.15443  0.00   
  2  4    0    3    444.5482   372.8509   -0.0    1.15214  0.00   
  2  7    -1   -3   228.6421   190.7937   -0.0    1.15103  0.00   
  2  1    -9   3    465.1198   390.2848   -180.0  1.15086  0.00   
  2  7    1    -2   487.3760   417.6649   180.0   1.14957  0.00   
  2  6    -2   -5   3.7614     3.3422     180.0   1.14818  0.00   
  2  2    -8   -4   1358.9326  1241.1393  -0.0    1.14713  0.00   
  2  3    9    1    922.6384   840.9132   -180.0  1.14703  0.00   
  2  1    -3   5    144.8481   131.0137   -0.0    1.14691  0.00   
  2  4    -6   2    1023.6274  884.2580   -180.0  1.14653  0.00   
  2  1    11   0    793.3555   673.8595   0.0     1.14593  0.00   
  2  3    -9   -3   7855.3155  6842.7549  -0.0    1.14539  0.01   
  2  1    -11  0    56.7732    56.5171    180.0   1.14326  0.00   
  2  7    -1   -2   256.1012   258.5173   180.0   1.14319  0.00   
  2  2    10   1    2034.2258  2221.3310  -180.0  1.14260  0.00   
  2  2    -6   -5   7599.7867  8280.7099  -0.0    1.14253  0.01   
  2  5    -1   2    0.2350     0.2523     -180.0  1.14237  0.00   
  2  4    -2   -6   178.8784   159.9954   -0.0    1.14109  0.00   
  2  5    7    0    1766.9420  1584.2307  0.0     1.14103  0.00   
  2  3    9    -4   3915.8636  3452.1120  -180.0  1.13977  0.00   
  2  4    -2   3    778.9282   675.3480   180.0   1.13965  0.00   
  2  2    -8   3    1114.9888  940.5804   180.0   1.13923  0.00   
  2  5    1    2    177.3464   151.0052   180.0   1.13897  0.00   
  2  2    -2   -6   531.5345   457.5743   180.0   1.13875  0.00   
  2  5    1    -6   100.9961   92.8501    180.0   1.13644  0.00   
  2  6    4    0    10306.6178 9886.1889  -180.0  1.13618  0.01   
  2  1    9    -4   6885.1394  6387.1239  180.0   1.13575  0.00   
  2  7    1    -4   112.0925   104.3489   0.0     1.13318  0.00   
  2  5    -7   0    666.8924   561.3250   0.0     1.13270  0.00   
  2  6    4    -5   4648.2983  3560.8356  -0.0    1.13225  0.00   
  2  7    3    -3   2209.6003  1752.7599  180.0   1.13164  0.00   
  2  1    7    -5   2221.7823  1876.4532  -0.0    1.13113  0.00   
  2  4    4    -6   87.6282    74.0198    180.0   1.13073  0.00   
  2  6    -4   0    10786.0951 8996.3605  -180.0  1.13052  0.01   
  2  1    1    -6   15.4246    12.7255    180.0   1.13041  0.00   
  2  4    2    3    35.2630    26.9687    0.0     1.12798  0.00   
  2  1    11   -2   4508.9342  4054.5939  -180.0  1.12721  0.00   
  2  2    4    -6   661.2322   617.9103   -180.0  1.12706  0.00   
  2  1    -11  -1   84.0829    80.5660    180.0   1.12692  0.00   
  2  0    6    -5   844.3575   825.3110   -0.0    1.12677  0.00   
  2  0    10   -3   27.6591    25.1309    180.0   1.12560  0.00   
  2  6    6    -4   1167.6875  1116.6065  -0.0    1.12535  0.00   
  2  4    -8   1    1370.1935  1428.0735  -0.0    1.12500  0.00   
  2  4    6    2    469.9281   491.6513   180.0   1.12497  0.00   
  2  3    -3   -6   2626.0079  2679.1058  0.0     1.12421  0.00   
  2  1    -11  1    545.7014   520.4388   180.0   1.12385  0.00   
  2  3    -1   4    64.4957    62.3074    180.0   1.12290  0.00   
  2  7    -1   -4   327.3067   340.7362   180.0   1.12266  0.00   
  2  6    -6   -2   5.5388     5.8815     -0.0    1.12259  0.00   
  2  5    -1   -6   3072.7142  3679.1020  -180.0  1.12188  0.00   
  2  6    6    -1   16.7304    18.5196    -180.0  1.12105  0.00   
  2  7    3    -2   403.6745   466.2613   -180.0  1.11981  0.00   
  2  5    -5   -5   3491.6291  3254.1700  180.0   1.11710  0.00   
  2  1    -1   -6   1715.6187  1573.1101  -180.0  1.11699  0.00   
  2  4    -6   -5   13.0547    12.1624    -180.0  1.11621  0.00   
  2  5    3    -6   3654.2001  3572.8767  0.0     1.11574  0.00   
  2  3    1    4    595.2313   557.2568   180.0   1.11489  0.00   
  2  4    8    1    3254.9027  3030.2470  -0.0    1.11486  0.00   
  2  1    3    5    259.9757   208.8946   -180.0  1.11404  0.00   
  2  2    -6   4    1972.5933  1626.0861  -0.0    1.11278  0.00   
  2  6    -6   -3   12054.8218 9170.8262  180.0   1.11104  0.01   
  2  5    -3   2    30.2131    23.9804    -180.0  1.11049  0.00   
  2  3    5    -6   94.0408    75.3696    -0.0    1.11017  0.00   
  2  1    3    -6   4562.6591  3749.4968  0.0     1.10915  0.01   
  2  7    3    -4   1026.3013  851.8273   -0.0    1.10885  0.00   
  2  7    -3   -3   9.5167     8.0510     -0.0    1.10731  0.00   
  2  7    1    -1   620.2918   540.2195   -180.0  1.10485  0.00   
  2  6    0    1    3169.3145  2851.2916  180.0   1.10441  0.00   
  2  1    11   1    377.4256   353.4958   0.0     1.10278  0.00   
  2  7    -3   -2   8.0729     7.6618     -0.0    1.10240  0.00   
  2  4    10   -2   296.7663   293.9448   -180.0  1.10139  0.00   
  2  7    -1   -1   568.8858   560.8360   -180.0  1.10125  0.00   
  2  5    3    2    93.9965    92.4856    -180.0  1.10119  0.00   
  2  2    8    -5   3811.6058  3728.5603  180.0   1.10077  0.00   
  2  6    -6   -1   6.4090     6.2337     0.0     1.10033  0.00   
  2  5    -7   -4   137.3671   136.6182   0.0     1.09716  0.00   
  2  3    -3   4    143.4515   143.6453   -0.0    1.09706  0.00   
  2  1    7    4    54.9678    57.0295    -0.0    1.09661  0.00   
  2  0    8    4    2904.1769  2959.2417  180.0   1.09406  0.00   
  2  4    -8   -4   3639.3329  3685.4545  -180.0  1.09399  0.00   
  2  4    -4   3    2195.1776  2186.7268  180.0   1.09385  0.00   
  2  3    -7   3    1822.7839  1814.2931  0.0     1.09384  0.00   
  2  1    9    3    310.1889   308.2223   180.0   1.09383  0.00   
  2  2    -10  2    3.6755     3.3265     -0.0    1.09247  0.00   
  2  2    8    3    427.8097   379.8198   0.0     1.09126  0.00   
  2  5    9    -2   1839.3867  1582.6840  -0.0    1.09021  0.00   
  2  4    10   -1   1.7791     1.7369     -180.0  1.08903  0.00   
  2  6    -2   1    1.5507     1.5406     -180.0  1.08894  0.00   
  2  1    -5   5    5578.0082  5646.2565  0.0     1.08884  0.01   
  2  6    2    1    250.2603   245.3481   -0.0    1.08745  0.00   
  2  2    -10  -3   624.4303   617.4947   180.0   1.08733  0.00   
  2  5    7    -5   87.8896    91.0318    -180.0  1.08704  0.00   
  2  6    -4   -5   385.6511   422.0173   180.0   1.08477  0.00   
  2  3    -7   -5   2689.9850  3180.2930  0.0     1.08232  0.00   
  2  5    9    -3   30.5025    37.0056    -180.0  1.08217  0.00   
  2  4    10   -3   389.1158   496.5346   180.0   1.08176  0.00   
  2  4    8    -5   357.4595   416.8216   0.0     1.08002  0.00   
  2  7    -3   -4   408.0059   475.9937   -180.0  1.08002  0.00   
  2  3    11   -2   960.8294   1209.7235  180.0   1.07973  0.00   
  2  3    -9   2    874.6878   1162.0253  -0.0    1.07952  0.00   
  2  1    -11  -2   374.5168   505.5742   -0.0    1.07909  0.00   
  2  3    11   -1   1892.6081  2531.9784  -180.0  1.07901  0.00   
  2  4    -4   -6   54.5702    79.4879    0.0     1.07725  0.00   
  2  7    3    -1   289.7702   517.9063   0.0     1.07642  0.00   
  2  7    1    -5   13.8447    25.2106    -0.0    1.07626  0.00   
  2  5    -3   -6   776.9945   1371.1187  180.0   1.07586  0.00   
  2  2    10   -4   1615.6761  2842.5457  0.0     1.07584  0.00   
  2  2    -4   -6   110.9013   186.5753   0.0     1.07568  0.00   
  2  3    3    4    369.5962   560.4316   180.0   1.07511  0.00   
  2  1    -11  2    397.4269   558.2780   -180.0  1.07370  0.00   
  2  7    5    -3   707.7108   928.6481   180.0   1.07351  0.00   
  2  4    4    3    630.7711   818.8776   180.0   1.07348  0.00   
  2  1    -3   -6   110.4363   135.6225   180.0   1.07233  0.00   
  2  6    0    -6   3.8636     4.1780     -180.0  1.07161  0.00   
  2  1    11   -3   503.2134   540.3856   180.0   1.07008  0.00   
  2  6    2    -6   101.9627   107.8329   0.0     1.06912  0.00   
  2  6    -6   -4   610.4901   552.9788   0.0     1.06862  0.00   
  2  5    9    -1   891.8488   1026.4794  0.0     1.06732  0.00   
  2  2    6    4    3502.7753  4143.5979  0.0     1.06716  0.00   
  2  7    -3   -1   141.8442   173.9010   0.0     1.06652  0.00   
  2  2    0    5    1714.6064  1937.9253  0.0     1.06580  0.00   
  2  0    6    5    312.4134   358.8678   0.0     1.06561  0.00   
  2  7    -1   -5   2802.6536  3288.8085  0.0     1.06535  0.00   
  2  5    5    -6   378.9910   447.2840   -180.0  1.06509  0.00   
  2  0    0    6    44.7813    53.4823    180.0   1.06464  0.00   
  2  0    10   3    2740.4512  3276.3246  0.0     1.06463  0.00   
  2  4    6    -6   26.0667    31.3322    -180.0  1.06282  0.00   
  2  6    6    -5   366.6816   434.3157   -0.0    1.06260  0.00   
  2  0    12   0    97.0622    112.6819   180.0   1.06244  0.00   
  2  4    -10  -1   1023.6427  1132.6677  180.0   1.06171  0.00   
  2  7    5    -2   4091.7282  4496.3914  -180.0  1.06153  0.00   
  2  0    2    -6   688.9413   748.1993   0.0     1.06104  0.00   
  2  5    -7   1    880.4884   969.1237   180.0   1.06052  0.00   
  2  1    -9   -4   1578.2950  1706.8793  -180.0  1.06015  0.00   
  2  2    -2   5    3082.8878  3313.4198  -180.0  1.05994  0.00   
  2  3    -9   -4   12.7169    13.6703    -180.0  1.05993  0.00   
  2  2    6    -6   266.3175   288.6216   -180.0  1.05938  0.00   
  2  0    12   -1   1292.8769  1340.4500  -0.0    1.05892  0.00   
  2  1    -7   -5   7.2964     7.5059     -180.0  1.05860  0.00   
  2  1    5    -6   46.0631    47.4061    -180.0  1.05858  0.00   
  2  2    10   2    1186.5592  1237.1699  -0.0    1.05797  0.00   
  2  3    7    3    12.2999    12.9031    -180.0  1.05758  0.00   
  2  7    3    -5   2101.5128  2239.1302  -180.0  1.05718  0.00   
  2  6    6    0    440.9747   461.7745   -0.0    1.05659  0.00   
  2  7    5    -4   1683.2886  2051.4003  0.0     1.05581  0.00   
  2  4    -10  -2   3085.9148  3145.7849  0.0     1.05450  0.00   
  2  5    7    1    36.2287    37.2884    180.0   1.05440  0.00   
  2  6    8    -3   7783.5543  8866.7538  -0.0    1.05196  0.01   
  2  3    -11  -1   229.7340   261.5320   -0.0    1.05193  0.00   
  2  5    -5   2    4899.1112  5387.0808  -180.0  1.05131  0.00   
  2  3    9    2    803.6207   862.2832   -0.0    1.05108  0.00   
  2  3    11   -3   647.4236   673.7850   180.0   1.05082  0.00   
  2  6    -6   0    484.7602   488.9045   -0.0    1.04978  0.00   
  2  6    8    -2   366.2591   331.3808   0.0     1.04899  0.00   
  2  3    11   0    460.6132   407.0557   -0.0    1.04881  0.00   
  2  3    -5   -6   1410.3793  1235.7557  -180.0  1.04872  0.00   
  2  4    10   0    69.3855    61.4161    -0.0    1.04771  0.00   
  2  5    -9   -2   2521.8515  2208.3085  -0.0    1.04729  0.00   
  2  5    9    -4   255.0413   228.7958   -180.0  1.04516  0.00   
  2  6    -2   -6   1459.4695  1293.5044  -0.0    1.04487  0.00   
  2  6    -4   1    3568.3588  3160.5795  -0.0    1.04485  0.00   
  2  3    -5   4    2735.0932  2301.6767  -0.0    1.04377  0.00   
  2  3    9    -5   2124.7490  1817.7670  180.0   1.04328  0.00   
  2  1    5    5    1853.9616  1623.2967  -0.0    1.04294  0.00   
  2  3    -11  0    1586.6805  1387.3612  0.0     1.04270  0.00   
  2  2    2    5    302.4130   264.3036   0.0     1.04269  0.00   
  2  5    -9   -1   73.1339    62.5557    0.0     1.04240  0.00   
  2  6    4    1    1211.1268  1021.8291  -0.0    1.04223  0.00   
  2  4    -10  0    628.4200   554.7785   -0.0    1.04034  0.00   
  2  2    12   -1   4330.9466  3828.0670  -180.0  1.03971  0.00   
  2  0    2    6    1672.8453  1492.8101  0.0     1.03949  0.00   
  2  7    -5   -3   3929.3390  3517.5593  180.0   1.03943  0.00   
  2  5    5    2    4504.7069  4324.4718  -180.0  1.03825  0.00   
  2  4    -8   2    304.3145   298.1823   -0.0    1.03802  0.00   
  2  6    4    -6   1271.2246  1251.2761  -180.0  1.03798  0.00   
  2  0    12   1    314.4062   335.8693   -0.0    1.03750  0.00   
  2  7    -5   -2   1331.7016  1492.9651  -180.0  1.03709  0.00   
  2  7    1    0    1109.4450  1264.8986  -0.0    1.03656  0.00   
  2  1    -9   4    2.3272     2.8086     180.0   1.03594  0.00   
  2  1    11   2    1383.0668  1702.3367  180.0   1.03580  0.00   
  2  7    -1   0    1335.4030  1823.6465  -0.0    1.03529  0.00   
  2  4    10   -4   6.5283     9.1218     0.0     1.03486  0.00   
  2  3    -11  -2   1090.4215  1522.0493  -180.0  1.03326  0.00   
  3  1    1    0    1650.0779  1271.8362  -0.0    3.25053  0.05   
  3  1    0    1    663.1565   492.3113   -0.0    2.48939  0.02   
  3  2    0    0    245.8448   149.3210   -0.0    2.29847  0.00   
  3  1    1    1    311.4178   374.9378   180.0   2.18903  0.01   
  3  2    1    0    137.4917   152.7063   0.0     2.05581  0.00   
  3  2    1    1    873.1617   880.1063   -0.0    1.68873  0.03   
  3  2    2    0    1033.3961  1142.5848  -0.0    1.62526  0.01   
  3  0    0    2    2158.1296  1418.7512  -0.0    1.48058  0.01   
  3  3    1    0    358.0959   356.6537   -0.0    1.45368  0.00   
  3  2    2    1    25.6838    28.2249    180.0   1.42477  0.00   
  3  3    0    1    845.0413   1054.9284  -0.0    1.36090  0.01   
  3  1    1    2    402.4404   541.7701   -0.0    1.34739  0.00   
  3  3    1    1    57.3192    32.7359    0.0     1.30492  0.00   
  3  3    2    0    12.4211    15.0136    180.0   1.27496  0.00   
  3  2    0    2    137.9878   145.3496   -0.0    1.24470  0.00   
  3  2    1    2    46.5608    42.1765    0.0     1.20143  0.00   
  3  3    2    1    135.2056   154.4569   -0.0    1.17103  0.00   
  3  4    0    0    495.1209   421.9544   -0.0    1.14924  0.00   
  3  4    1    0    82.1883    78.6279    180.0   1.11492  0.00   
  3  2    2    2    532.7163   562.6941   -0.0    1.09451  0.01   
  3  3    3    0    490.1220   591.9554   -0.0    1.08351  0.00   
  3  4    1    1    323.2085   271.6222   -0.0    1.04341  0.01   
  3  3    1    2    196.9284   220.8343   -0.0    1.03729  0.00   
  4  1    1    0    8319.2412  5230.8975  0.0     5.76555  0.01   
  4  1    1    -1   2184.5526  1404.6948  0.0     5.75354  0.00   
  4  0    0    2    10288.0565 6635.0705  0.0     5.70305  0.00   
  4  2    0    0    710.1380   777.6758   180.0   5.30534  0.00   
  4  2    0    -2   9663.1365  11507.8256 0.0     5.26818  0.00   
  4  1    1    1    3812.1828  5912.0003  -180.0  4.69686  0.00   
  4  1    1    -2   304.7925   470.9216   -180.0  4.67743  0.00   
  4  1    1    2    1455.1746  1807.7676  -180.0  3.62858  0.00   
  4  1    1    -3   5346.1865  6212.3576  180.0   3.61365  0.00   
  4  0    2    0    7123.2869  1738.4352  180.0   3.43395  0.00   
  4  3    1    -1   2309.1875  1015.6499  -0.0    3.40713  0.00   
  4  3    1    -2   6205.4066  3189.2181  180.0   3.39969  0.00   
  4  0    2    1    6132.1253  5007.9341  -0.0    3.28817  0.00   
  4  2    0    2    12762.9222 11586.9372 -0.0    3.21884  0.00   
  4  2    0    -4   5309.5047  4998.0528  180.0   3.19396  0.00   
  4  3    1    0    2454.4753  2138.0352  0.0     3.14442  0.00   
  4  3    1    -3   3159.5267  2676.2849  180.0   3.12697  0.00   
  4  4    0    -2   94800.1139 80939.0869 -180.0  2.98311  0.01   
  4  2    2    -1   90018.8321 75055.6669 -0.0    2.97619  0.02   
  4  0    2    2    801.3809   793.0056   0.0     2.94183  0.00   
  4  2    2    0    963.3578   1809.8986  0.0     2.88278  0.00   
  4  2    2    -2   305.5644   529.5412   -0.0    2.87677  0.00   
  4  1    1    3    1917.4844  2484.6750  -0.0    2.86366  0.00   
  4  1    1    -4   4664.6596  5799.3026  -0.0    2.85338  0.00   
  4  0    0    4    8233.8760  10330.0128 -0.0    2.85152  0.00   
  4  3    1    1    2864.8061  3753.7637  -180.0  2.75756  0.00   
  4  3    1    -4   2668.4721  3263.6308  -0.0    2.73799  0.00   
  4  4    0    0    74856.9508 71065.3522 0.0     2.65267  0.01   
  4  2    2    1    147225.6063 133018.2915 0.0     2.64315  0.02   
  4  2    2    -3   74145.9591 66287.2123 -180.0  2.63390  0.01   
  4  4    0    -4   157240.3959 140601.5020 180.0   2.63409  0.01   
  4  0    2    3    16113.7630 14182.3578 180.0   2.54839  0.00   
  4  3    1    2    10127.5374 9773.7716  -180.0  2.37524  0.00   
  4  3    1    -5   5924.5595  5861.4597  -0.0    2.35774  0.00   
  4  2    2    2    153.4404   143.8207   -180.0  2.34843  0.00   
  4  2    2    -4   1040.9352  881.6551   180.0   2.33872  0.00   
  4  1    1    4    3736.7731  2964.2005  -0.0    2.33565  0.00   
  4  1    1    -5   455.7801   299.6843   -0.0    2.32848  0.00   
  4  4    2    -2   1577.3771  1408.3961  -0.0    2.25202  0.00   
  4  5    1    -2   2261.7406  2124.2649  180.0   2.24512  0.00   
  4  5    1    -3   555.3663   539.4431   180.0   2.24157  0.00   
  4  1    3    0    53.0892    52.4920    0.0     2.23781  0.00   
  4  1    3    -1   4226.2493  4185.4865  -0.0    2.23711  0.00   
  4  4    2    -1   908.0041   918.6950   0.0     2.21209  0.00   
  4  4    2    -3   12467.8131 13302.6909 -0.0    2.20666  0.00   
  4  0    2    4    824.6309   967.0855   180.0   2.19377  0.00   
  4  5    1    -1   8176.0337  11524.8599 -0.0    2.16607  0.00   
  4  1    3    1    647.3532   1032.2056  -0.0    2.15698  0.00   
  4  1    3    -2   6789.7370  10974.1049 0.0     2.15509  0.00   
  4  5    1    -4   443.5413   710.2140   -180.0  2.15655  0.00   
  4  2    0    4    1324.0103  1631.1816  0.0     2.13688  0.00   
  4  2    0    -6   6549.2701  7205.4541  0.0     2.12472  0.00   
  4  4    2    0    516.7090   728.6225   -180.0  2.09927  0.00   
  4  4    2    -4   376.4777   548.8603   -180.0  2.09002  0.00   
  4  4    0    2    272830.1719 285819.3975 180.0   2.07015  0.01   
  4  2    2    3    290471.7930 292811.2059 0.0     2.06340  0.03   
  4  2    2    -5   279438.2344 297121.0150 0.0     2.05462  0.03   
  4  4    0    -6   284757.2508 302255.2171 -180.0  2.05252  0.01   
  4  3    1    3    1038.8312  1081.3390  -180.0  2.04824  0.00   
  4  3    1    -6   141.5870   154.7174   -0.0    2.03380  0.00   
  4  5    1    0    640.4147   771.2571   180.0   2.02755  0.00   
  4  1    3    2    10536.1323 14025.8755 -0.0    2.01802  0.00   
  4  1    3    -3   951.4253   1239.2459  -0.0    2.01544  0.00   
  4  5    1    -5   10987.9103 14161.8097 -0.0    2.01457  0.00   
  4  3    3    -1   6981.9249  7028.1588  -0.0    1.97739  0.00   
  4  3    3    -2   187.6456   188.2835   0.0     1.97593  0.00   
  4  1    1    5    4495.7771  4613.5735  180.0   1.96098  0.00   
  4  6    0    -2   958.9710   971.2900   180.0   1.96202  0.00   
  4  1    1    -6   1433.0288  1561.1079  -0.0    1.95579  0.00   
  4  6    0    -4   15909.8581 17271.3905 -180.0  1.95635  0.00   
  4  4    2    1    17480.8589 20969.0382 -0.0    1.94314  0.00   
  4  4    2    -5   62.0981    70.9606    180.0   1.93216  0.00   
  4  3    3    0    8928.8817  9842.9144  180.0   1.92185  0.00   
  4  3    3    -3   2491.5227  2771.3393  -0.0    1.91785  0.00   
  4  0    0    6    1558.9764  1705.9742  -0.0    1.90102  0.00   
  4  0    2    5    82.9473    90.1521    -180.0  1.90015  0.00   
  4  5    1    1    2822.4259  2501.9487  -180.0  1.86099  0.00   
  4  1    3    3    3302.1961  3425.2133  0.0     1.85201  0.00   
  4  1    3    -4   477.7307   509.1266   -180.0  1.84922  0.00   
  4  5    1    -6   2718.5113  2899.2946  -180.0  1.84697  0.00   
  4  3    3    1    3263.8533  3297.9941  -0.0    1.82236  0.00   
  4  3    3    -4   14294.0882 15085.8470 -180.0  1.81668  0.00   
  4  2    2    4    1880.9426  2005.0453  180.0   1.81429  0.00   
  4  2    2    -6   105.9589   110.9061   -0.0    1.80682  0.00   
  4  3    1    4    1137.4136  1171.2225  -0.0    1.78216  0.00   
  4  4    2    2    782.3770   570.1032   -0.0    1.77291  0.00   
  4  3    1    -7   1131.8410  721.1980   -180.0  1.77053  0.00   
  4  6    0    0    59782.1732 33133.1198 180.0   1.76845  0.00   
  4  4    2    -6   3512.8811  1198.9309  -0.0    1.76180  0.00   
  4  6    0    -6   5.8176     2.0503     0.0     1.75606  0.00   
  4  6    2    -3   388756.2840 370223.1653 -180.0  1.72096  0.02   
  4  0    4    0    362390.0004 349094.6184 -180.0  1.71698  0.01   
  4  6    2    -2   535.5774   389.7845   -0.0    1.70356  0.00   
  4  6    2    -4   2274.6481  1560.6809  180.0   1.69985  0.00   
  4  0    4    1    4845.0128  3260.3097  -0.0    1.69785  0.00   
  4  3    3    2    5349.5416  3601.7812  -0.0    1.69795  0.00   
  4  3    3    -5   13988.6257 10539.6761 0.0     1.69153  0.00   
  4  5    1    2    3373.5709  2567.9366  -180.0  1.69126  0.00   
  4  1    1    6    887.2197   741.9382   -0.0    1.68512  0.00   
  4  1    3    4    55.1564    44.9721    -0.0    1.68331  0.00   
  4  1    1    -7   15655.8909 12427.4639 -180.0  1.68122  0.00   
  4  1    3    -5   5923.8565  4682.3563  0.0     1.68062  0.00   
  4  5    1    -7   334.7556   265.9545   -180.0  1.67774  0.00   
  4  0    2    6    1061.1460  1003.9433  0.0     1.66317  0.00   
  4  2    4    -1   2958.3410  2845.3491  180.0   1.65001  0.00   
  4  6    2    -1   897.3654   866.2401   -180.0  1.65097  0.00   
  4  7    1    -3   36.7715    35.5149    180.0   1.65109  0.00   
  4  5    3    -2   352.0071   336.9892   -180.0  1.64846  0.00   
  4  7    1    -4   581.8513   558.0282   -0.0    1.64911  0.00   
  4  5    3    -3   1291.9187  1233.8660  -180.0  1.64705  0.00   
  4  0    4    2    637.8122   611.9468   -180.0  1.64408  0.00   
  4  6    2    -5   527.3448   505.6692   -180.0  1.64422  0.00   
  4  2    4    0    725.8900   753.9382   -0.0    1.63356  0.00   
  4  2    4    -2   4301.3285  4464.8969  180.0   1.63246  0.00   
  4  7    1    -2   3649.2739  3574.0709  180.0   1.61941  0.00   
  4  5    3    -1   1023.5333  967.2983   0.0     1.61640  0.00   
  4  7    1    -5   994.4656   917.7709   -0.0    1.61383  0.00   
  4  5    3    -4   4205.0683  3838.3842  -180.0  1.61243  0.00   
  4  4    0    4    71409.4264 64381.9461 180.0   1.60942  0.00   
  4  4    2    3    30.4933    27.4318    180.0   1.60785  0.00   
  4  2    2    5    42237.9212 37134.0233 -180.0  1.60520  0.00   
  4  2    2    -7   91578.5556 66541.2306 0.0     1.59899  0.00   
  4  4    2    -7   3742.4238  2583.0374  -0.0    1.59749  0.00   
  4  4    0    -8   54378.8021 36952.8051 0.0     1.59698  0.00   
  4  2    4    1    2434.2253  1925.9734  0.0     1.58601  0.00   
  4  2    4    -3   2298.7776  1877.8066  0.0     1.58400  0.00   
  4  2    0    6    30456.3372 28897.4638 -0.0    1.57530  0.00   
  4  6    2    0    329.6208   317.5013   -0.0    1.57221  0.00   
  4  2    0    -8   5006.0797  4975.6390  -180.0  1.56847  0.00   
  4  3    1    5    1743.3082  1738.5834  180.0   1.56804  0.00   
  4  3    3    3    481.4802   485.0224   0.0     1.56562  0.00   
  4  0    4    3    2895.3865  2916.6659  -0.0    1.56481  0.00   
  4  6    2    -6   1243.1212  1248.0060  -180.0  1.56348  0.00   
  4  3    3    -6   1531.1187  1493.3859  -180.0  1.55914  0.00   
  4  3    1    -8   1915.1601  1859.0381  0.0     1.55867  0.00   
  4  7    1    -1   2088.0415  2043.5569  -0.0    1.55949  0.00   
  4  5    3    0    3971.5322  3765.4430  180.0   1.55632  0.00   
  4  7    1    -6   4188.9415  3788.8467  -180.0  1.55121  0.00   
  4  5    3    -5   1571.0818  1408.2677  0.0     1.55043  0.00   
  4  5    1    3    1095.9528  787.2913   0.0     1.53242  0.00   
  4  1    3    5    9.9058     7.3882     -180.0  1.52560  0.00   
  4  1    3    -6   1618.4811  1156.1808  0.0     1.52315  0.00   
  4  5    1    -8   7.8646     5.3626     0.0     1.52012  0.00   
  4  2    4    2    5594.2539  4258.2315  180.0   1.51493  0.00   
  4  2    4    -4   2991.2636  2489.4083  -0.0    1.51231  0.00   
  4  6    0    2    9111.6777  8933.0441  180.0   1.50546  0.00   
  4  6    0    -8   4536.7318  4388.1258  -180.0  1.49275  0.00   
  4  8    0    -4   21403.1010 20124.4891 0.0     1.49155  0.00   
  4  4    4    -2   24529.3783 20516.6042 -0.0    1.48809  0.00   
  4  7    1    0    733.1584   522.5481   0.0     1.48019  0.00   
  4  6    2    1    712.1334   506.2593   180.0   1.47827  0.00   
  4  5    3    1    2078.5122  1471.0036  180.0   1.47707  0.00   
  4  4    4    -1   255.6976   180.6123   180.0   1.47640  0.00   
  4  1    1    7    12900.6279 9078.3301  -0.0    1.47499  0.00   
  4  4    4    -3   2374.8847  1670.1467  180.0   1.47478  0.00   
  4  1    1    -8   10332.9350 7396.6827  0.0     1.47197  0.00   
  4  0    2    7    3501.3581  2501.2121  180.0   1.47212  0.00   
  4  0    4    4    805.8542   584.8425   180.0   1.47091  0.00   
  4  5    3    -6   0.2445     0.1792     -180.0  1.47003  0.00   
  4  7    1    -7   317.8257   232.1950   -180.0  1.47030  0.00   
  4  6    2    -7   1448.1003  1083.3730  180.0   1.46861  0.00   
  4  4    2    4    343.4415   309.1562   -180.0  1.45730  0.00   
  4  4    2    -8   305.2822   302.7739   -180.0  1.44805  0.00   
  4  8    0    -2   52590.0962 52330.8230 0.0     1.44605  0.00   
  4  4    4    0    41712.6576 40429.3778 -180.0  1.44139  0.00   
  4  8    0    -6   41832.4530 39529.4275 -180.0  1.44000  0.00   
  4  4    4    -4   59639.7017 54156.0501 0.0     1.43838  0.00   
  4  3    3    4    5287.3269  4621.2299  -180.0  1.43672  0.00   
  4  2    2    6    0.9634     0.8067     -180.0  1.43183  0.00   
  4  3    3    -7   1689.8053  1449.6465  0.0     1.43061  0.00   
  4  2    4    3    3066.1159  2700.3242  180.0   1.42962  0.00   
  4  2    2    -8   1905.5891  1820.9010  -0.0    1.42669  0.00   
  4  2    4    -5   1751.2476  1673.4947  180.0   1.42669  0.00   
  4  0    0    8    274600.1432 266702.1198 -0.0    1.42576  0.01   
  4  3    1    6    1260.0796  938.5133   180.0   1.39490  0.00   
  4  5    1    4    879.0204   766.5576   0.0     1.39016  0.00   
  4  7    1    1    58.4751    50.2176    -180.0  1.39072  0.00   
  4  3    1    -9   745.1162   708.1614   -0.0    1.38728  0.00   
  4  4    4    1    3861.4245  3625.4850  -0.0    1.38775  0.00   
  4  5    3    2    472.6317   443.0593   -180.0  1.38780  0.00   
  4  1    3    6    3177.9226  3150.0852  0.0     1.38440  0.00   
  4  4    4    -5   1231.9173  1225.1621  0.0     1.38373  0.00   
  4  1    3    -7   486.9450   485.8196   -180.0  1.38224  0.00   
  4  5    3    -7   1061.5536  1076.1947  180.0   1.38030  0.00   
  4  7    1    -8   227.9675   231.5071   0.0     1.38019  0.00   
  4  5    1    -9   3077.7139  3164.8132  -0.0    1.37931  0.00   
  4  6    2    2    247.0076   255.5793   -180.0  1.37878  0.00   
  4  0    4    5    363.9512   361.2698   -180.0  1.37183  0.00   
  4  6    2    -8   3.3380     2.8506     0.0     1.36899  0.00   
  4  8    2    -4   902.6292   739.6027   180.0   1.36807  0.00   
  4  7    3    -3   3944.2750  3200.8888  -180.0  1.36535  0.00   
  4  7    3    -4   539.4662   462.8739   -180.0  1.36423  0.00   
  4  1    5    0    4533.4102  4375.6610  -180.0  1.36221  0.00   
  4  1    5    -1   59.0555    57.4577    -0.0    1.36206  0.00   
  4  8    2    -3   1887.5785  1924.2275  180.0   1.35960  0.00   
  4  8    2    -5   14650.4732 14164.8560 180.0   1.35708  0.00   
  4  7    3    -2   6187.9802  6977.6508  0.0     1.34727  0.00   
  4  1    5    1    7427.9141  7444.3720  0.0     1.34334  0.00   
  4  7    3    -5   2318.8860  2393.1905  180.0   1.34405  0.00   
  4  1    5    -2   2870.4485  2804.6259  180.0   1.34289  0.00   
  4  2    4    4    284.3693   204.8344   -180.0  1.33845  0.00   
  4  2    4    -6   5900.8938  4278.1404  180.0   1.33544  0.00   
  4  8    2    -2   223.3683   192.3915   0.0     1.33271  0.00   
  4  8    2    -6   110.3665   116.8197   0.0     1.32797  0.00   
  4  8    0    0    119739.8316 126741.6843 0.0     1.32634  0.00   
  4  4    2    5    12241.0704 12813.0878 0.0     1.32419  0.00   
  4  4    4    2    106181.8748 113935.1500 0.0     1.32157  0.00   
  4  0    2    8    320.7775   368.4296   180.0   1.31677  0.00   
  4  4    4    -6   105062.9337 120764.9996 0.0     1.31695  0.00   
  4  3    3    5    1083.3043  1245.7871  -0.0    1.31725  0.00   
  4  4    2    -9   4845.6469  5527.4645  180.0   1.31609  0.00   
  4  8    0    -8   121156.0685 139298.5816 -0.0    1.31704  0.00   
  4  3    3    -8   7562.7663  7103.8611  180.0   1.31168  0.00   
  4  7    3    -1   1065.8428  1033.1476  180.0   1.31217  0.00   
  4  1    1    8    183.9969   157.0065   180.0   1.31024  0.00   
  4  1    1    -9   974.6043   715.4446   180.0   1.30784  0.00   
  4  1    5    2    2385.5718  1740.2895  180.0   1.30770  0.00   
  4  1    5    -3   10308.1650 7329.8703  -0.0    1.30700  0.00   
  4  7    3    -6   10535.5412 7549.3128  -0.0    1.30723  0.00   
  4  6    4    -3   2838.6817  2359.8971  -0.0    1.29963  0.00   
  4  9    1    -4   1034.9589  841.6525   0.0     1.30030  0.00   
  4  9    1    -5   304.7984   257.0573   0.0     1.29906  0.00   
  4  7    1    2    4672.4760  3973.2248  -180.0  1.29857  0.00   
  4  3    5    -1   730.4803   623.7421   0.0     1.29645  0.00   
  4  3    5    -2   2583.9825  2194.6100  -0.0    1.29604  0.00   
  4  5    3    3    395.8740   335.5558   180.0   1.29592  0.00   
  4  6    4    -2   28.9563    25.6557    0.0     1.29209  0.00   
  4  4    0    6    19546.1361 18457.9678 180.0   1.29069  0.00   
  4  6    4    -4   7480.0317  7150.3866  -0.0    1.29046  0.00   
  4  8    2    -1   9358.3623  8926.3544  180.0   1.29051  0.00   
  4  5    3    -8   3299.9142  3487.9767  180.0   1.28846  0.00   
  4  7    1    -9   124.5778   133.2219   180.0   1.28810  0.00   
  4  2    2    7    15036.4118 16132.0134 -0.0    1.28797  0.00   
  4  2    2    -9   17796.0421 19772.4866 0.0     1.28370  0.00   
  4  8    2    -7   387.7377   429.9160   -180.0  1.28407  0.00   
  4  9    1    -3   5004.4363  5511.7443  180.0   1.28492  0.00   
  4  4    0    -10  18195.8788 20663.2288 -180.0  1.28212  0.00   
  4  3    5    0    620.9775   722.7977   -0.0    1.28041  0.00   
  4  9    1    -6   161.9463   186.6873   -0.0    1.28133  0.00   
  4  6    2    3    0.3277     0.3811     180.0   1.28055  0.00   
  4  3    5    -3   5194.6475  6055.8158  -0.0    1.27923  0.00   
  4  0    4    6    103.3834   118.7931   180.0   1.27420  0.00   
  4  6    2    -9   393.7876   465.5651   180.0   1.27115  0.00   
  4  6    4    -1   397.8794   482.3971   -180.0  1.26868  0.00   
  4  6    4    -5   503.6962   582.4177   -180.0  1.26561  0.00   
  4  5    1    5    4004.5797  4611.0614  180.0   1.26549  0.00   
  4  6    0    4    6256.4030  7261.8554  180.0   1.26573  0.00   
  4  7    3    0    744.3224   803.3752   180.0   1.26387  0.00   
  4  1    3    7    7768.5771  8425.0002  -0.0    1.26063  0.00   
  4  1    5    3    31.3603    35.3370    180.0   1.25912  0.00   
  4  1    3    -8   2748.5072  3098.0510  180.0   1.25875  0.00   
  4  1    5    -4   2776.2465  3108.3397  180.0   1.25824  0.00   
  4  7    3    -7   2196.4576  2425.1160  180.0   1.25770  0.00   
  4  5    1    -10  6728.6174  7049.3284  -180.0  1.25604  0.00   
  4  6    0    -10  116.1147   117.7654   -180.0  1.25515  0.00   
  4  3    1    7    1701.8665  1612.3476  -0.0    1.25338  0.00   
  4  9    1    -2   364.4918   362.0494   0.0     1.25462  0.00   
  4  3    5    1    9376.9652  8362.0871  0.0     1.24968  0.00   
  4  4    4    3    18.0909    16.4611    0.0     1.24880  0.00   
  4  9    1    -7   9684.5467  8740.6456  -180.0  1.24906  0.00   
  4  3    5    -4   1160.9692  1094.7657  -0.0    1.24785  0.00   
  4  3    1    -10  3089.1695  2988.3394  180.0   1.24712  0.00   
  4  2    4    5    1209.6250  1152.6329  0.0     1.24756  0.00   
  4  2    4    -7   774.2027   792.0635   0.0     1.24464  0.00   
  4  4    4    -7   6356.7630  6549.1904  -0.0    1.24393  0.00   
  4  2    0    8    26.7786    27.7310    -0.0    1.24185  0.00   
  4  2    0    -10  2109.4533  2005.3709  180.0   1.23753  0.00   
  4  8    2    0    781.0604   732.9650   180.0   1.23725  0.00   
  4  6    4    0    16955.0885 14166.3731 -0.0    1.23188  0.00   
  4  8    2    -8   643.4343   628.2707   180.0   1.22970  0.00   
  4  6    4    -6   122.6446   129.8084   -180.0  1.22767  0.00   
  4  9    1    -1   3360.0244  2739.1076  -0.0    1.21242  0.00   
  4  3    3    6    1021.3794  849.7648   0.0     1.20953  0.00   
  4  4    2    6    494.2204   411.8534   -0.0    1.20817  0.00   
  4  7    1    3    87.8793    73.2733    180.0   1.20880  0.00   
  4  3    5    2    4520.3552  3751.2810  0.0     1.20730  0.00   
  4  5    3    4    9105.4811  7536.3316  -180.0  1.20644  0.00   
  4  7    3    1    3308.0249  2739.0596  180.0   1.20680  0.00   
  4  3    5    -5   58.4480    48.9052    180.0   1.20499  0.00   
  4  3    3    -9   1124.4761  946.3437   -0.0    1.20455  0.00   
  4  9    1    -8   2790.4914  2323.6447  0.0     1.20542  0.00   
  4  1    5    4    4406.9587  3945.7493  180.0   1.20201  0.00   
  4  4    2    -10  179.3582   165.7189   -0.0    1.20113  0.00   
  4  1    5    -5   709.2981   658.0206   0.0     1.20103  0.00   
  4  7    3    -8   5.6579     5.4469     0.0     1.19990  0.00   
  4  5    3    -9   308.2038   300.8905   180.0   1.19932  0.00   
  4  7    1    -10  8424.1812  8303.3471  -180.0  1.19881  0.00   
  4  0    2    9    364.4479   269.5198   -0.0    1.18896  0.00   
  4  5    5    -2   4102.7532  3032.8365  -0.0    1.18912  0.00   
  4  5    5    -3   0.1365     0.1013     -0.0    1.18859  0.00   
  4  6    2    4    351.0060   267.9725   180.0   1.18762  0.00   
  4  10   0    -4   8978.9429  6799.2490  0.0     1.18782  0.00   
  4  10   0    -6   13103.3720 11101.1633 0.0     1.18572  0.00   
  4  6    4    1    1512.9901  1321.7259  0.0     1.18510  0.00   
  4  0    4    7    301.7880   286.3156   180.0   1.18192  0.00   
  4  6    4    -7   1816.1781  1789.0894  0.0     1.18011  0.00   
  4  6    2    -10  2.1817     2.2223     -0.0    1.17887  0.00   
  4  1    1    9    116.9930   122.6223   -0.0    1.17791  0.00   
  4  8    0    2    30210.2800 31220.8212 180.0   1.17837  0.00   
  4  5    5    -1   6759.6114  7332.3903  -180.0  1.17692  0.00   
  4  1    1    -10  682.1621   763.1089   180.0   1.17597  0.00   
  4  8    2    1    5461.2561  5832.8061  -180.0  1.17735  0.00   
  4  5    5    -4   4929.0765  5571.7291  -0.0    1.17538  0.00   
  4  4    4    4    29704.7266 33802.0952 0.0     1.17421  0.00   
  4  4    4    -8   27637.2319 28621.5898 -180.0  1.16936  0.00   
  4  8    2    -9   8153.2398  8422.9400  180.0   1.16922  0.00   
  4  8    0    -10  37418.6238 38278.1410 0.0     1.16862  0.00   
  4  2    2    8    99.4831    100.3637   0.0     1.16783  0.00   
  4  2    2    -10  565.9596   559.8646   -0.0    1.16424  0.00   
  4  2    4    6    15995.2960 13795.2627 180.0   1.16077  0.00   
  4  9    1    0    195.7040   175.9851   180.0   1.16197  0.00   
  4  2    4    -8   2900.9398  2419.5319  0.0     1.15802  0.00   
  4  3    5    3    3749.1829  3138.2953  0.0     1.15688  0.00   
  4  5    1    6    60.3418    50.4263    0.0     1.15718  0.00   
  4  3    5    -6   60.9973    51.9951    -0.0    1.15426  0.00   
  4  9    1    -9   663.7626   565.9331   180.0   1.15406  0.00   
  4  1    3    8    3232.8100  2762.9987  0.0     1.15308  0.00   
  4  5    5    0    7812.7502  6676.9914  -0.0    1.15311  0.00   
  4  1    3    -9   1.5622     1.3349     -0.0    1.15145  0.00   
  4  5    5    -5   9932.1858  8525.8413  -180.0  1.15071  0.00   
  4  5    1    -11  1735.5224  1514.2809  0.0     1.14899  0.00   
  4  9    3    -4   483.1532   427.3228   0.0     1.14629  0.00   
  4  0    6    0    2895.2819  2615.5401  -0.0    1.14465  0.00   
  4  9    3    -5   72.9624    64.9448    -0.0    1.14543  0.00   
  4  7    3    2    5476.5700  4901.6765  -0.0    1.14510  0.00   
  4  0    0    10   469.7342   424.1488   -0.0    1.14061  0.00   
  4  1    5    5    5615.4242  5051.9554  -0.0    1.14045  0.00   
  4  10   0    -2   17434.1353 15994.2642 0.0     1.14128  0.00   
  4  1    5    -6   6066.1717  5316.7856  180.0   1.13942  0.00   
  4  0    6    1    1906.8702  1651.7973  180.0   1.13893  0.00   
  4  7    3    -9   5493.7803  4667.3076  180.0   1.13790  0.00   
  4  3    1    8    78.9548    68.5373    180.0   1.13627  0.00   
  4  10   0    -8   1664.5333  1449.5013  0.0     1.13572  0.00   
  4  9    3    -3   1638.7690  1427.0322  -180.0  1.13571  0.00   
  4  9    3    -6   2137.1630  1857.0308  -0.0    1.13323  0.00   
  4  3    1    -11  36.9086    30.9608    0.0     1.13105  0.00   
  4  6    4    2    3367.8886  2829.0009  0.0     1.13196  0.00   
  4  6    4    -8   2297.1294  2100.5904  -0.0    1.12652  0.00   
  4  10   2    -5   7049.4540  6273.0076  0.0     1.12713  0.00   
  4  8    4    -4   4481.7221  4167.9645  -180.0  1.12601  0.00   
  4  2    6    -1   3664.0290  3572.9337  180.0   1.12415  0.00   
  4  7    1    4    5056.9873  4926.0778  -0.0    1.12430  0.00   
  4  0    6    2    1330.5228  1379.3367  -180.0  1.12227  0.00   
  4  5    3    5    1896.6458  1970.5581  -180.0  1.12222  0.00   
  4  10   2    -4   8.8627     9.0494     180.0   1.12256  0.00   
  4  8    4    -3   3107.5798  3323.0752  -180.0  1.12127  0.00   
  4  10   2    -6   160.3322   172.4634   180.0   1.12078  0.00   
  4  5    5    1    654.2548   712.2485   0.0     1.11974  0.00   
  4  8    4    -5   949.3100   1032.3692  180.0   1.11986  0.00   
  4  2    6    0    4905.3939  5322.4758  180.0   1.11890  0.00   
  4  2    6    -2   927.1866   994.3573   180.0   1.11855  0.00   
  4  5    5    -6   2615.6887  2508.4811  0.0     1.11667  0.00   
  4  5    3    -10  1716.5325  1596.9477  -0.0    1.11562  0.00   
  4  7    1    -11  2291.4325  2083.8079  180.0   1.11504  0.00   
  4  3    3    7    8357.6054  7164.3298  0.0     1.11376  0.00   
  4  9    3    -2   2268.0489  2020.5894  0.0     1.11462  0.00   
  4  8    2    2    135.8207   120.7256   0.0     1.11458  0.00   
  4  9    3    -7   2165.4331  1752.2705  -180.0  1.11072  0.00   
  4  3    3    -10  317.2785   264.2304   -0.0    1.10935  0.00   
  4  4    2    7    10776.2730 9265.6668  0.0     1.10753  0.00   
  4  8    2    -10  41.4765    36.5514    0.0     1.10631  0.00   
  4  10   2    -3   40826.5523 35155.7336 -180.0  1.10745  0.00   
  4  9    1    1    4359.3891  3807.3992  -180.0  1.10676  0.00   
  4  8    4    -2   33186.1678 29375.1685 -180.0  1.10604  0.00   
  4  2    6    1    29637.0445 27649.7218 -180.0  1.10326  0.00   
  4  10   2    -7   38103.5824 34974.9980 0.0     1.10405  0.00   
  4  8    4    -6   32365.5184 30158.4734 0.0     1.10333  0.00   
  4  2    6    -3   31692.8738 29925.8627 0.0     1.10259  0.00   
  4  4    2    -11  2259.0827  2173.9599  -0.0    1.10143  0.00   
  4  3    5    4    73.7008    70.5133    0.0     1.10185  0.00   
  4  6    2    5    138338.8131 132168.0212 -180.0  1.10194  0.00   
  4  4    4    5    2796.9686  2698.4902  180.0   1.10116  0.00   
  4  3    5    -7   3014.7727  2941.2963  0.0     1.09909  0.00   
  4  9    1    -10  286.2793   280.1095   0.0     1.09842  0.00   
  4  0    4    8    134535.1882 133981.2566 -180.0  1.09689  0.00   
  4  4    4    -9   134.0072   134.2336   0.0     1.09649  0.00   
  4  0    6    3    3388.0182  3404.3078  -0.0    1.09606  0.00   
  4  6    2    -11  152994.3547 149862.1931 -180.0  1.09395  0.01   
  4  9    3    -1   997.7906   1114.9248  0.0     1.08472  0.00   
  4  0    2    10   115.2997   133.8813   0.0     1.08246  0.00   
  4  10   2    -2   764.9270   879.5887   -0.0    1.08304  0.00   
  4  7    3    3    5128.0322  5996.8924  180.0   1.08212  0.00   
  4  8    4    -1   5.5387     6.5208     0.0     1.08156  0.00   
  4  2    4    7    119.8232   143.6971   180.0   1.08007  0.00   
  4  9    3    -8   13.9312    16.9827    180.0   1.07970  0.00   
  4  5    5    2    4290.8647  5313.2455  0.0     1.07932  0.00   
  4  2    6    2    378.6191   479.4050   0.0     1.07849  0.00   
  4  2    4    -9   983.1253   1304.1589  -180.0  1.07754  0.00   
  4  1    5    6    5724.2513  7502.1332  180.0   1.07772  0.00   
  4  2    6    -4   2382.6735  3161.0844  -0.0    1.07754  0.00   
  4  10   2    -8   236.8140   301.8089   0.0     1.07827  0.00   
  4  8    4    -7   678.0715   885.9156   -0.0    1.07776  0.00   
  4  1    5    -7   7921.7231  11200.7018 0.0     1.07669  0.00   
  4  5    5    -7   11.4366    16.4754    0.0     1.07578  0.00   
  4  6    4    3    1056.9098  1519.8317  -180.0  1.07568  0.00   
  4  7    3    -10  8750.0937  12275.5661 0.0     1.07494  0.00   
  4  6    0    6    730.3604   879.7019   180.0   1.07295  0.00   
  4  6    4    -9   783.7445   818.3390   -180.0  1.07009  0.00   
  4  1    1    10   2467.5211  2600.3949  -180.0  1.06945  0.00   
  4  11   1    -5   152.0229   157.0576   180.0   1.07073  0.00   
  4  11   1    -6   5.4160     5.6848     -180.0  1.06988  0.00   
  4  4    6    -2   2383.3624  2493.4475  -180.0  1.06868  0.00   
  4  1    1    -11  39.2991    42.1000    0.0     1.06784  0.00   
  4  7    5    -3   1273.5177  1332.3527  -180.0  1.06865  0.00   
  4  4    0    8    22459.0960 23538.6581 -0.0    1.06844  0.00   
  4  7    5    -4   159.5789   168.7888   180.0   1.06812  0.00   
  4  2    2    9    21524.5589 24390.1592 -0.0    1.06659  0.00   
  4  6    0    -12  2524.4355  2934.1980  -180.0  1.06465  0.00   
  4  4    6    -1   1.7500     2.0408     -0.0    1.06432  0.00   
  4  2    2    -11  18055.6374 21016.5666 -180.0  1.06355  0.00   
  4  4    6    -3   2427.9760  2830.7068  180.0   1.06372  0.00   
  4  4    0    -12  24937.8901 28284.0182 -180.0  1.06236  0.00   
  4  5    1    7    2816.0810  3264.9405  0.0     1.06328  0.00   
  4  0    6    4    1480.6273  1674.6879  0.0     1.06226  0.00   
  4  11   1    -4   4525.8387  5116.2715  0.0     1.06224  0.00   
  4  1    3    9    1490.4381  1611.5969  0.0     1.05980  0.00   
  4  10   0    0    745.0959   820.0000   0.0     1.06107  0.00   
  4  7    5    -2   1.5190     1.6452     -0.0    1.05992  0.00   
  4  11   1    -7   61.2219    66.1688    -180.0  1.05976  0.00   
  4  1    3    -10  2217.2054  2358.9910  0.0     1.05838  0.00   
  4  7    5    -5   3655.4967  3888.9960  -180.0  1.05835  0.00   
  4  5    1    -12  1917.9034  2095.6591  -180.0  1.05617  0.00   
  4  10   0    -10  4258.5181  4657.4859  0.0     1.05364  0.00   
  4  4    6    0    1530.6050  1593.6779  0.0     1.05098  0.00   
  4  8    2    3    20938.7030 22562.3961 180.0   1.05182  0.00   
  4  10   2    -1   55305.5281 57970.1040 0.0     1.05113  0.00   
  4  4    6    -4   1189.4175  1172.3456  0.0     1.04981  0.00   
  4  8    4    0    63672.2411 62179.2569 -180.0  1.04963  0.00   
  4  9    1    2    135.0397   132.5823   -0.0    1.04974  0.00   
  4  9    3    0    2575.9890  2357.8098  0.0     1.04814  0.00   
  4  2    6    3    62286.2225 55933.9917 -180.0  1.04639  0.00   
  4  7    1    5    1140.1910  1024.0070  0.0     1.04644  0.00   
  4  2    6    -5   62902.8905 56248.6950 -180.0  1.04524  0.00   
  4  3    5    5    4086.3244  3649.2329  -0.0    1.04511  0.00   
  4  10   2    -9   75209.6160 67309.6323 0.0     1.04533  0.00   
  4  8    4    -8   75798.0048 67605.2429 -180.0  1.04501  0.00   
  4  5    3    6    1579.1148  1400.7430  -180.0  1.04462  0.00   
  4  8    2    -11  5.5390     4.8615     0.0     1.04372  0.00   
  4  11   1    -3   30.7319    27.4309    180.0   1.04507  0.00   
  4  3    5    -8   437.5924   382.6413   -0.0    1.04233  0.00   
  4  7    5    -1   5322.3782  4658.8352  -180.0  1.04257  0.00   
  4  9    3    -9   564.1420   493.2925   -180.0  1.04232  0.00   
  4  9    1    -11  5625.8249  4944.7798  180.0   1.04133  0.00   
  4  11   1    -8   6052.5254  5337.9279  0.0     1.04115  0.00   
  4  7    5    -6   22.7458    20.5786    180.0   1.04009  0.00   
  4  5    3    -11  173.4824   166.7868   -0.0    1.03858  0.00   
  4  7    1    -12  564.4331   564.4186   -180.0  1.03797  0.00   
  4  3    1    9    995.6411   984.3570   -180.0  1.03814  0.00   
_reflns_number_total  1184
_reflns_d_resolution_low    6.388
_reflns_d_resolution_high   1.033

# POWDER DATA TABLE
_pd_meas_2theta_range_min  10.01313
_pd_meas_2theta_range_max  119.99238
_pd_meas_2theta_range_inc  0.02626
_pd_proc_2theta_range_min  9.98829
_pd_proc_2theta_range_max  119.96754
_pd_proc_2theta_range_inc  0.02626
_pd_proc_number_of_points  4189

loop_
   _pd_meas_intensity_total
   _pd_calc_intensity_total
   _pd_proc_intensity_bkg_calc
   _pd_proc_ls_weight
  2813         0            0           0         
  2745         0            0           0         
  2776         0            0           0         
  2785         0            0           0         
  2782         0            0           0         
  2882         0            0           0         
  2803         0            0           0         
  2814         0            0           0         
  2742         0            0           0         
  2818         0            0           0         
  2748         0            0           0         
  2745         0            0           0         
  2804         0            0           0         
  2716         0            0           0         
  2742         0            0           0         
  2710         0            0           0         
  2727         0            0           0         
  2722         0            0           0         
  2626         0            0           0         
  2702         0            0           0         
  2593         0            0           0         
  2680         0            0           0         
  2577         0            0           0         
  2644         0            0           0         
  2632         0            0           0         
  2627         0            0           0         
  2612         0            0           0         
  2572         0            0           0         
  2598         0            0           0         
  2619         0            0           0         
  2601         0            0           0         
  2574         0            0           0         
  2534         0            0           0         
  2532         0            0           0         
  2549         0            0           0         
  2613         0            0           0         
  2502         0            0           0         
  2641         0            0           0         
  2604         0            0           0         
  2615         0            0           0         
  2489         0            0           0         
  2479         0            0           0         
  2485         0            0           0         
  2477         0            0           0         
  2494         0            0           0         
  2492         0            0           0         
  2534         0            0           0         
  2466         0            0           0         
  2520         0            0           0         
  2512         0            0           0         
  2461         0            0           0         
  2497         0            0           0         
  2540         0            0           0         
  2353         0            0           0         
  2493         0            0           0         
  2449         0            0           0         
  2389         0            0           0         
  2451         0            0           0         
  2435         0            0           0         
  2384         0            0           0         
  2416         0            0           0         
  2343         0            0           0         
  2442         0            0           0         
  2367         0            0           0         
  2424         0            0           0         
  2391         0            0           0         
  2392         0            0           0         
  2464         0            0           0         
  2440         0            0           0         
  2374         0            0           0         
  2423         0            0           0         
  2302         0            0           0         
  2241         0            0           0         
  2306         0            0           0         
  2428         0            0           0         
  2281         0            0           0         
  2201         0            0           0         
  2327         0            0           0         
  2295         0            0           0         
  2342         0            0           0         
  2191         0            0           0         
  2319         0            0           0         
  2355         0            0           0         
  2336         0            0           0         
  2206         0            0           0         
  2250         0            0           0         
  2308         0            0           0         
  2293         0            0           0         
  2247         0            0           0         
  2230         0            0           0         
  2204         0            0           0         
  2325         0            0           0         
  2294         0            0           0         
  2211         0            0           0         
  2215         0            0           0         
  2283         0            0           0         
  2216         0            0           0         
  2151         0            0           0         
  2138         0            0           0         
  2214         0            0           0         
  2158         0            0           0         
  2125         0            0           0         
  2042         0            0           0         
  2136         0            0           0         
  2146         0            0           0         
  2184         0            0           0         
  2068         0            0           0         
  2152         0            0           0         
  2168         0            0           0         
  2080         0            0           0         
  2112         0            0           0         
  2177         0            0           0         
  2128         0            0           0         
  2089         0            0           0         
  2060         0            0           0         
  2089         0            0           0         
  2097         0            0           0         
  2165         0            0           0         
  2069         0            0           0         
  2028         0            0           0         
  2009         0            0           0         
  2160         0            0           0         
  2066         0            0           0         
  2044         0            0           0         
  2038         0            0           0         
  2001         0            0           0         
  2100         0            0           0         
  2076         0            0           0         
  1993         0            0           0         
  1941         0            0           0         
  2004         0            0           0         
  2054         0            0           0         
  1963         0            0           0         
  2057         0            0           0         
  1997         0            0           0         
  2003         0            0           0         
  2041         0            0           0         
  1962         0            0           0         
  1978         0            0           0         
  2009         0            0           0         
  1916         0            0           0         
  2044         0            0           0         
  1989         0            0           0         
  1903         0            0           0         
  1988         0            0           0         
  1981         0            0           0         
  1948         0            0           0         
  1923         0            0           0         
  1955         0            0           0         
  1948         0            0           0         
  1973         0            0           0         
  1891         0            0           0         
  1962         0            0           0         
  1842         0            0           0         
  1916         0            0           0         
  1978         0            0           0         
  1955         0            0           0         
  1867         0            0           0         
  2006         0            0           0         
  1840         0            0           0         
  1863         0            0           0         
  1866         0            0           0         
  1858         0            0           0         
  1852         0            0           0         
  1784         0            0           0         
  1812         0            0           0         
  1862         0            0           0         
  1889         0            0           0         
  1888         0            0           0         
  1846         0            0           0         
  1851         0            0           0         
  1843         0            0           0         
  1843         0            0           0         
  1772         0            0           0         
  1793         0            0           0         
  1858         0            0           0         
  1864         0            0           0         
  1812         0            0           0         
  1849         0            0           0         
  1752         0            0           0         
  1762         0            0           0         
  1788         0            0           0         
  1765         1694.6668    1694.1131   0.000566572 
  1777         1691.32582   1690.7553   0.000562746 
  1844         1687.99244   1687.40419  0.000542299 
  1709         1684.66675   1684.05973  0.000585138 
  1756         1681.34882   1680.72193  0.000569476 
  1778         1678.039     1677.39077  0.00056243 
  1673         1674.73685   1674.06625  0.000597729 
  1710         1671.44275   1670.74834  0.000584795 
  1722         1668.15696   1667.43704  0.00058072 
  1744         1664.87936   1664.13234  0.000573394 
  1713         1661.61024   1660.83422  0.000583771 
  1749         1658.34979   1657.54268  0.000571755 
  1715         1655.09822   1654.2577   0.00058309 
  1777         1651.85579   1650.97928  0.000562746 
  1788         1648.62278   1647.70739  0.000559284 
  1684         1645.39951   1644.44204  0.000593824 
  1777         1642.18639   1641.18321  0.000562746 
  1760         1638.98385   1637.93088  0.000568182 
  1699         1635.79244   1634.68505  0.000588582 
  1604         1632.61279   1631.44571  0.000623441 
  1682         1629.44565   1628.21284  0.00059453 
  1583         1626.29191   1624.98644  0.000631712 
  1707         1623.15268   1621.76649  0.000585823 
  1713         1620.02926   1618.55299  0.000583771 
  1631         1616.92331   1615.34591  0.000613121 
  1677         1613.83706   1612.14525  0.000596303 
  1611         1610.77261   1608.95101  0.000620732 
  1677         1607.73342   1605.76316  0.000596303 
  1694         1604.7238    1602.5817   0.000590319 
  1548         1601.74904   1599.40661  0.000645995 
  1698         1598.81671   1596.23789  0.000588928 
  1643         1595.93709   1593.07553  0.000608643 
  1610         1593.12513   1589.91951  0.000621118 
  1673         1590.40219   1586.76982  0.000597729 
  1574         1587.80325   1583.62646  0.000635324 
  1632         1585.38894   1580.4894   0.000612745 
  1690         1583.27544   1577.35865  0.000591716 
  1548         1581.6874    1574.23419  0.000645995 
  1611         1580.96045   1571.116    0.000620732 
  1608         1581.03459   1568.00409  0.000621891 
  1600         1581.48806   1564.89843  0.000625  
  1622         1583.45571   1561.79902  0.000616523 
  1668         1587.378     1558.70585  0.00059952 
  1587         1591.35583   1555.6189   0.00063012 
  1629         1597.42391   1552.53816  0.000613874 
  1649         1606.3412    1549.46363  0.000606428 
  1707         1617.01225   1546.39529  0.000585823 
  1688         1632.70884   1543.33314  0.000592417 
  1743         1651.28677   1540.27715  0.000573723 
  1830         1671.29581   1537.22733  0.000546448 
  1811         1676.15624   1534.18366  0.000552181 
  1703         1655.40901   1531.14613  0.000587199 
  1647         1622.24397   1528.11473  0.000607165 
  1655         1594.11104   1525.08945  0.00060423 
  1605         1576.787     1522.07028  0.000623053 
  1587         1564.72102   1519.05721  0.00063012 
  1565         1554.60379   1516.05022  0.000638978 
  1563         1546.62384   1513.04931  0.000639795 
  1515         1540.89554   1510.05447  0.000660066 
  1481         1533.94076   1507.06568  0.000675219 
  1553         1524.72969   1504.08294  0.000643915 
  1520         1515.67803   1501.10623  0.000657895 
  1517         1508.52019   1498.13555  0.000659196 
  1563         1503.11196   1495.17088  0.000639795 
  1517         1498.68468   1492.21222  0.000659196 
  1464         1494.77397   1489.25955  0.00068306 
  1539         1491.15726   1486.31286  0.000649773 
  1574         1487.72658   1483.37215  0.000635324 
  1482         1484.42372   1480.4374   0.000674764 
  1526         1481.21401   1477.5086   0.000655308 
  1558         1478.07541   1474.58574  0.000641849 
  1483         1474.99325   1471.66882  0.000674309 
  1469         1471.95747   1468.75781  0.000680735 
  1511         1468.96101   1465.85272  0.000661813 
  1461         1465.99887   1462.95353  0.000684463 
  1522         1463.06754   1460.06022  0.00065703 
  1506         1460.1646    1457.1728   0.000664011 
  1416         1457.2885    1454.29125  0.000706215 
  1431         1454.43844   1451.41555  0.000698812 
  1466         1451.61432   1448.54571  0.000682128 
  1443         1448.8167    1445.6817   0.000693001 
  1489         1446.04695   1442.82353  0.000671592 
  1470         1443.30739   1439.97117  0.000680272 
  1502         1440.60168   1437.12462  0.000665779 
  1407         1437.93549   1434.28388  0.000710732 
  1489         1435.31794   1431.44891  0.000671592 
  1442         1432.76495   1428.61973  0.000693481 
  1479         1430.30671   1425.79632  0.000676133 
  1490         1427.99934   1422.97866  0.000671141 
  1411         1425.91817   1420.16676  0.000708717 
  1422         1424.02608   1417.36059  0.000703235 
  1400         1422.32656   1414.56014  0.000714286 
  1431         1421.07347   1411.76542  0.000698812 
  1448         1419.97043   1408.97641  0.000690608 
  1461         1419.22549   1406.19309  0.000684463 
  1425         1419.45091   1403.41546  0.000701754 
  1438         1419.4378    1400.64351  0.00069541 
  1424         1420.92237   1397.87723  0.000702247 
  1440         1423.18093   1395.1166   0.000694444 
  1397         1424.92567   1392.36163  0.00071582 
  1477         1423.42098   1389.61229  0.000677048 
  1453         1416.51909   1386.86858  0.000688231 
  1431         1408.44844   1384.13049  0.000698812 
  1406         1402.25874   1381.398    0.000711238 
  1380         1398.7376    1378.67112  0.000724638 
  1410         1396.99403   1375.94983  0.00070922 
  1353         1396.42886   1373.23411  0.000739098 
  1381         1396.74794   1370.52396  0.000724113 
  1470         1397.72809   1367.81938  0.000680272 
  1384         1399.16247   1365.12034  0.000722543 
  1337         1400.87858   1362.42684  0.000747943 
  1412         1402.85516   1359.73888  0.000708215 
  1364         1405.20625   1357.05643  0.000733138 
  1399         1407.9463    1354.37949  0.000714796 
  1413         1410.66248   1351.70806  0.000707714 
  1404         1412.40958   1349.04212  0.000712251 
  1380         1412.09464   1346.38165  0.000724638 
  1391         1409.16445   1343.72666  0.000718907 
  1316         1403.992     1341.07713  0.000759878 
  1377         1397.62327   1338.43306  0.000726216 
  1393         1391.14241   1335.79443  0.000717875 
  1384         1385.12976   1333.16123  0.000722543 
  1340         1379.49241   1330.53345  0.000746269 
  1447         1373.70929   1327.91109  0.000691085 
  1372         1367.33087   1325.29413  0.000728863 
  1348         1360.34847   1322.68256  0.00074184 
  1394         1353.16056   1320.07639  0.00071736 
  1322         1346.28509   1317.47558  0.00075643 
  1292         1340.13017   1314.88015  0.000773994 
  1336         1334.88817   1312.29006  0.000748503 
  1370         1330.3633    1309.70533  0.000729927 
  1255         1326.60293   1307.12594  0.000796813 
  1253         1323.9591    1304.55187  0.000798085 
  1363         1321.91453   1301.98312  0.000733676 
  1302         1320.31706   1299.41968  0.000768049 
  1337         1320.13218   1296.86154  0.000747943 
  1304         1320.50014   1294.30869  0.000766871 
  1375         1322.0653    1291.76112  0.000727273 
  1323         1322.72221   1289.21882  0.000755858 
  1280         1318.9057    1286.68178  0.00078125 
  1316         1309.96387   1284.15     0.000759878 
  1243         1300.09977   1281.62346  0.000804505 
  1266         1292.02049   1279.10215  0.000789889 
  1282         1286.31829   1276.58606  0.000780031 
  1278         1282.01284   1274.0752   0.000782473 
  1317         1278.41054   1271.56953  0.000759301 
  1289         1275.17927   1269.06907  0.000775795 
  1306         1272.16711   1266.57379  0.000765697 
  1261         1269.2987    1264.08369  0.000793021 
  1242         1266.53253   1261.59876  0.000805153 
  1227         1263.84842   1259.11898  0.000814996 
  1235         1261.22215   1256.64436  0.000809717 
  1291         1258.65069   1254.17488  0.000774593 
  1227         1256.12376   1251.71053  0.000814996 
  1243         1253.64007   1249.2513   0.000804505 
  1214         1251.19826   1246.79718  0.000823723 
  1219         1248.79775   1244.34817  0.000820345 
  1256         1246.43944   1241.90426  0.000796178 
  1231         1244.12641   1239.46543  0.000812348 
  1276         1241.86308   1237.03167  0.000783699 
  1227         1239.65511   1234.60298  0.000814996 
  1253         1237.51032   1232.17936  0.000798085 
  1198         1235.43966   1229.76078  0.000834725 
  1304         1233.45709   1227.34724  0.000766871 
  1166         1231.58066   1224.93873  0.000857633 
  1200         1229.83328   1222.53524  0.000833333 
  1181         1228.24305   1220.13677  0.00084674 
  1212         1226.843     1217.7433   0.000825083 
  1231         1225.67045   1215.35482  0.000812348 
  1229         1224.76711   1212.97133  0.00081367 
  1172         1224.1809    1210.59282  0.000853242 
  1178         1223.97653   1208.21927  0.000848896 
  1221         1224.15559   1205.85069  0.000819001 
  1201         1224.69467   1203.48705  0.000832639 
  1174         1225.46437   1201.12835  0.000851789 
  1176         1226.26198   1198.77459  0.00085034 
  1188         1226.9754    1196.42575  0.000841751 
  1141         1227.60084   1194.08182  0.000876424 
  1167         1228.09222   1191.7428   0.000856898 
  1154         1228.11085   1189.40867  0.000866551 
  1206         1226.98254   1187.07943  0.000829187 
  1195         1224.06232   1184.75507  0.00083682 
  1213         1219.22817   1182.43558  0.000824402 
  1178         1212.99097   1180.12095  0.000848896 
  1220         1206.16368   1177.81117  0.000819672 
  1137         1199.45083   1175.50624  0.000879507 
  1131         1193.25287   1173.20614  0.000884173 
  1186         1187.69815   1170.91086  0.00084317 
  1157         1182.75857   1168.62041  0.000864304 
  1106         1178.34485   1166.33475  0.000904159 
  1118         1174.35768   1164.0539   0.000894454 
  1146         1170.70824   1161.77784  0.0008726 
  1087         1167.32395   1159.50656  0.000919963 
  1175         1164.14784   1157.24006  0.000851064 
  1085         1161.13594   1154.97831  0.000921659 
  1101         1158.25461   1152.72133  0.000908265 
  1068         1155.47819   1150.46909  0.00093633 
  1151         1152.78691   1148.22158  0.00086881 
  1135         1150.16557   1145.97881  0.000881057 
  1078         1147.60658   1143.74076  0.000927644 
  1177         1145.09211   1141.50742  0.000849618 
  1142         1142.62119   1139.27879  0.000875657 
  1138         1140.18363   1137.05485  0.000878735 
  1143         1137.77972   1134.83559  0.000874891 
  1098         1135.39981   1132.62101  0.000910747 
  1124         1133.0439    1130.41111  0.00088968 
  1121         1130.7176    1128.20586  0.000892061 
  1173         1128.40148   1126.00527  0.000852515 
  1085         1126.10629   1123.80932  0.000921659 
  1106         1123.82291   1121.618    0.000904159 
  1137         1121.55384   1119.43131  0.000879507 
  1176         1119.29801   1117.24924  0.00085034 
  1045         1117.0545    1115.07178  0.000956938 
  1063         1114.82252   1112.89892  0.000940734 
  1091         1112.6014    1110.73065  0.00091659 
  1074         1110.39082   1108.56696  0.000931099 
  1078         1108.18979   1106.40786  0.000927644 
  1086         1105.99814   1104.25331  0.00092081 
  1086         1103.8155    1102.10333  0.00092081 
  1013         1101.64171   1099.9579   0.000987167 
  1040         1099.47625   1097.81701  0.000961538 
  1099         1097.31903   1095.68065  0.000909918 
  1091         1095.16988   1093.54882  0.00091659 
  1028         1093.02866   1091.42151  0.000972763 
  1050         1090.89524   1089.2987   0.000952381 
  1030         1088.76957   1087.1804   0.000970874 
  1056         1086.65157   1085.06659  0.00094697 
  1072         1084.54124   1082.95726  0.000932836 
  1079         1082.43858   1080.8524   0.000926784 
  1098         1080.34363   1078.75202  0.000910747 
  1050         1078.25644   1076.65609  0.000952381 
  1038         1076.17713   1074.56461  0.000963391 
  1093         1074.10582   1072.47757  0.000914913 
  1026         1072.04267   1070.39497  0.000974659 
  1067         1069.98791   1068.31679  0.000937207 
  986          1067.94178   1066.24304  0.001014199 
  1037         1065.90459   1064.17369  0.00096432 
  1057         1063.87671   1062.10874  0.000946074 
  1032         1061.85858   1060.04818  0.000968992 
  1038         1059.8507    1057.99201  0.000963391 
  989          1057.8537    1055.94022  0.001011122 
  1022         1055.86828   1053.89279  0.000978474 
  1105         1053.89531   1051.84973  0.000904977 
  1008         1051.93581   1049.81102  0.000992063 
  1041         1049.99096   1047.77665  0.000960615 
  1024         1048.06223   1045.74662  0.000976562 
  1014         1046.15135   1043.72091  0.000986193 
  1029         1044.26039   1041.69953  0.000971817 
  1025         1042.39189   1039.68245  0.00097561 
  1041         1040.54895   1037.66969  0.000960615 
  1004         1038.73534   1035.66121  0.000996016 
  1046         1036.95577   1033.65703  0.000956023 
  1066         1035.2161    1031.65712  0.000938086 
  1013         1033.52364   1029.66149  0.000987167 
  967          1031.89223   1027.67012  0.001034126 
  1029         1030.32492   1025.683    0.000971817 
  1028         1028.84151   1023.70013  0.000972763 
  920          1027.46435   1021.72151  0.001086957 
  988          1026.21528   1019.74711  0.001012146 
  1020         1025.13076   1017.77694  0.000980392 
  966          1024.25578   1015.81098  0.001035197 
  997          1023.64856   1013.84923  0.001003009 
  997          1023.38319   1011.89169  0.001003009 
  1029         1023.54875   1009.93833  0.000971817 
  1014         1024.23607   1007.98916  0.000986193 
  947          1025.52263   1006.04417  0.001055966 
  993          1027.4012    1004.10334  0.001007049 
  963          1029.66824   1002.16668  0.001038422 
  1002         1031.81821   1000.23416  0.000998004 
  953          1033.01767   998.3058    0.001049318 
  1034         1032.48208   996.38157   0.000967118 
  984          1029.88659   994.46147   0.00101626 
  931          1025.53228   992.54549   0.001074114 
  981          1020.08325   990.63362   0.001019368 
  962          1014.28616   988.72587   0.001039501 
  1004         1008.64958   986.82221   0.000996016 
  1007         1003.43406   984.92264   0.000993049 
  977          998.77821    983.02715   0.001023541 
  957          994.6437     981.13574   0.001044932 
  976          990.90256    979.2484    0.00102459 
  944          987.403      977.36511   0.001059322 
  950          984.11852    975.48588   0.001052632 
  894          981.06825    973.6107    0.001118568 
  969          978.24819    971.73955   0.001031992 
  898          975.63629    969.87243   0.001113586 
  925          973.17833    968.00933   0.001081081 
  949          970.83366    966.15024   0.001053741 
  935          968.57579    964.29516   0.001069519 
  911          966.38673    962.44408   0.001097695 
  925          964.25361    960.59699   0.001081081 
  910          962.16679    958.75389   0.001098901 
  919          960.11881    956.91476   0.001088139 
  930          958.10387    955.0796    0.001075269 
  916          956.11736    953.2484    0.001091703 
  942          954.15556    951.42115   0.001061571 
  887          952.21548    949.59785   0.001127396 
  903          950.29469    947.77849   0.00110742 
  948          948.39115    945.96306   0.001054852 
  915          946.50322    944.15155   0.001092896 
  868          944.62951    942.34396   0.001152074 
  967          942.77487    940.54027   0.001034126 
  958          940.92638    938.74049   0.001043841 
  887          939.09218    936.9446    0.001127396 
  955          937.26564    935.15259   0.00104712 
  927          935.44915    933.36447   0.001078749 
  893          933.64227    931.58021   0.001119821 
  977          931.84458    929.79982   0.001023541 
  937          930.05578    928.02329   0.001067236 
  939          928.2756     926.2506    0.001064963 
  894          926.50383    924.48176   0.001118568 
  881          924.74033    922.71675   0.001135074 
  943          922.985      920.95557   0.001060445 
  936          921.23776    919.1982    0.001068376 
  937          919.4986     917.44465   0.001067236 
  937          917.76773    915.69491   0.001067236 
  959          916.04482    913.94896   0.001042753 
  945          914.33016    912.2068    0.001058201 
  928          912.624      910.46842   0.001077586 
  842          910.92634    908.73382   0.001187648 
  862          909.23751    907.00299   0.001160093 
  952          907.55782    905.27592   0.00105042 
  852          905.88762    903.55261   0.001173709 
  859          904.22735    901.83304   0.001164144 
  890          902.57754    900.11721   0.001123596 
  867          900.93884    898.40511   0.001153403 
  872          899.31207    896.69674   0.001146789 
  852          897.69925    894.99208   0.001173709 
  886          896.09993    893.29114   0.001128668 
  824          894.51656    891.5939    0.001213592 
  893          892.95013    889.90036   0.001119821 
  858          891.40277    888.2105    0.001165501 
  882          889.87863    886.52433   0.001133787 
  837          888.37608    884.84183   0.001194743 
  858          886.90246    883.163     0.001165501 
  845          885.45549    881.48784   0.001183432 
  843          884.02615    879.81632   0.00118624 
  856          882.61086    878.14845   0.001168224 
  836          881.22763    876.48423   0.001196172 
  900          879.89027    874.82363   0.001111111 
  839          878.61426    873.16666   0.001191895 
  827          877.41203    871.51331   0.00120919 
  852          876.29453    869.86357   0.001173709 
  807          875.27795    868.21743   0.001239157 
  852          874.38568    866.57489   0.001173709 
  900          873.6504     864.93595   0.001111111 
  808          873.11765    863.30058   0.001237624 
  789          872.8526     861.66879   0.001267427 
  850          872.95149    860.04057   0.001176471 
  881          873.56165    858.41592   0.001135074 
  826          874.92203    856.79482   0.001210654 
  878          877.45335    855.17727   0.001138952 
  879          882.01481    853.56326   0.001137656 
  885          890.63461    851.95278   0.001129944 
  913          907.59727    850.34583   0.00109529 
  924          934.71893    848.74241   0.001082251 
  888          968.91006    847.1425    0.001126126 
  950          1032.95428   845.54609   0.001052632 
  1118         1098.73732   843.95319   0.000894454 
  1196         1211.24303   842.36378   0.00083612 
  1436         1344.30526   840.77785   0.000696379 
  1742         1498.84125   839.19541   0.000574053 
  1706         1500.46507   837.61644   0.000586166 
  1432         1347.93576   836.04093   0.000698324 
  1298         1195.67171   834.46889   0.000770416 
  1055         1035.00725   832.9003    0.000947867 
  925          942.7817     831.33515   0.001081081 
  884          899.4625     829.77344   0.001131222 
  847          876.84254    828.21517   0.001180638 
  833          863.04685    826.66032   0.00120048 
  802          853.60102    825.10889   0.001246883 
  791          846.70584    823.56088   0.001264223 
  843          841.32763    822.01626   0.00118624 
  807          836.96393    820.47505   0.001239157 
  821          833.30053    818.93723   0.001218027 
  838          830.12288    817.4028    0.001193317 
  821          827.30543    815.87174   0.001218027 
  838          824.75934    814.34405   0.001193317 
  866          822.43051    812.81974   0.001154734 
  811          820.25896    811.29878   0.001233046 
  789          818.22087    809.78117   0.001267427 
  838          816.2968     808.26691   0.001193317 
  831          814.46146    806.75598   0.001203369 
  849          812.70606    805.24839   0.001177856 
  778          811.02114    803.74413   0.001285347 
  787          809.39991    802.24318   0.001270648 
  794          807.83777    800.74555   0.001259446 
  769          806.34939    799.25123   0.00130039 
  805          804.89859    797.7602    0.001242236 
  798          803.50814    796.27247   0.001253133 
  796          802.17357    794.78802   0.001256281 
  738          800.89587    793.30685   0.001355014 
  847          799.68409    791.82896   0.001180638 
  756          798.54564    790.35433   0.001322751 
  810          797.49074    788.88297   0.001234568 
  808          796.53309    787.41485   0.001237624 
  794          795.69082    785.94999   0.001259446 
  777          794.98839    784.48837   0.001287001 
  763          794.45896    783.02998   0.001310616 
  845          794.14777    781.57482   0.001183432 
  788          794.11848    780.12288   0.001269036 
  793          794.4626     778.67416   0.001261034 
  784          795.31485    777.22864   0.00127551 
  763          796.88294    775.78633   0.001310616 
  774          799.50328    774.34722   0.00129199 
  845          803.76373    772.91129   0.001183432 
  818          810.80371    771.47855   0.001222494 
  811          822.92104    770.04898   0.001233046 
  850          844.25955    768.62259   0.001176471 
  886          878.52109    767.19936   0.001128668 
  905          916.92326    765.77929   0.001104972 
  1010         966.07955    764.36237   0.000990099 
  1153         1055.80983   762.9486    0.000867303 
  1321         1158.76472   761.53796   0.000757002 
  1372         1246.51631   760.13046   0.000728863 
  1302         1307.54719   758.72608   0.000768049 
  1140         1224.53989   757.32483   0.000877193 
  945          1120.4834    755.92669   0.001058201 
  915          1004.12524   754.53166   0.001092896 
  760          906.01533    753.13973   0.001315789 
  735          848.85556    751.75089   0.001360544 
  821          817.04936    750.36514   0.001218027 
  752          798.05938    748.98248   0.001329787 
  746          785.59584    747.60289   0.001340483 
  748          776.74764    746.22638   0.001336898 
  731          770.09049    744.85293   0.001367989 
  690          764.85026    743.48253   0.001449275 
  789          760.56897    742.11519   0.001267427 
  759          756.96147    740.7509    0.001317523 
  732          753.84316    739.38964   0.00136612 
  716          751.08949    738.03142   0.001396648 
  808          748.61443    736.67622   0.001237624 
  742          746.35739    735.32405   0.001347709 
  729          744.2744     733.9749    0.001371742 
  704          742.33331    732.62875   0.001420455 
  698          740.51059    731.2856    0.001432665 
  733          738.78862    729.94545   0.001364256 
  716          737.15457    728.6083    0.001396648 
  700          735.59923    727.27413   0.001428571 
  712          734.11653    725.94293   0.001404494 
  770          732.70294    724.61471   0.001298701 
  737          731.35755    723.28946   0.001356852 
  763          730.082      721.96717   0.001310616 
  695          728.88092    720.64783   0.001438849 
  744          727.76318    719.33144   0.001344086 
  771          726.74079    718.018     0.001297017 
  751          725.83439    716.70749   0.001331558 
  711          725.07444    715.39991   0.00140647 
  696          724.50834    714.09526   0.001436782 
  720          724.21039    712.79353   0.001388889 
  772          724.30803    711.49471   0.001295337 
  751          725.03567    710.1988    0.001331558 
  738          726.86479    708.90579   0.001355014 
  703          730.70171    707.61567   0.001422475 
  755          737.86798    706.32844   0.001324503 
  713          747.90307    705.0441    0.001402525 
  785          759.36232    703.76263   0.001273885 
  837          780.01538    702.48404   0.001194743 
  885          808.34614    701.20831   0.001129944 
  932          831.4944     699.93545   0.001072961 
  895          850.0013     698.66543   0.001117318 
  875          833.19881    697.39827   0.001142857 
  809          805.35101    696.13395   0.001236094 
  760          776.54887    694.87246   0.001315789 
  736          748.59836    693.61381   0.001358696 
  712          731.43156    692.35798   0.001404494 
  725          722.11487    691.10497   0.00137931 
  702          717.03369    689.85478   0.001424501 
  693          714.31349    688.60739   0.001443001 
  695          713.1769     687.3628    0.001438849 
  739          713.38248    686.12101   0.00135318 
  679          715.04428    684.88202   0.001472754 
  679          718.63775    683.6458    0.001472754 
  709          725.26463    682.41237   0.001410437 
  754          737.22286    681.18171   0.00132626 
  747          758.54954    679.95382   0.001338688 
  789          791.79029    678.72869   0.001267427 
  838          829.45388    677.50631   0.001193317 
  899          886.89397    676.28669   0.001112347 
  1013         980.21184    675.06981   0.000987167 
  1113         1063.87524   673.85567   0.000898473 
  1282         1135.19598   672.64427   0.000780031 
  1238         1116.85792   671.43559   0.000807754 
  1069         1025.55228   670.22963   0.000935454 
  913          939.64561    669.0264    0.00109529 
  824          843.3109     667.82587   0.001213592 
  728          776.9101     666.62805   0.001373626 
  713          739.77274    665.43293   0.001402525 
  662          718.65889    664.2405    0.001510574 
  648          705.62153    663.05077   0.00154321 
  661          696.86714    661.86371   0.001512859 
  643          690.62356    660.67934   0.00155521 
  698          685.98785    659.49763   0.001432665 
  678          682.45929    658.3186    0.001474926 
  678          679.74755    657.14222   0.001474926 
  698          677.68615    655.9685    0.001432665 
  669          676.1913     654.79743   0.001494768 
  674          675.24399    653.62901   0.00148368 
  657          674.89104    652.46322   0.00152207 
  657          675.26962    651.30007   0.00152207 
  637          676.67706    650.13955   0.001569859 
  665          679.72695    648.98165   0.001503759 
  676          685.56973    647.82636   0.00147929 
  682          695.62385    646.67369   0.001466276 
  708          708.8404     645.52363   0.001412429 
  744          726.6118     644.37616   0.001344086 
  737          757.64163    643.2313    0.001356852 
  877          792.93796    642.08902   0.001140251 
  924          827.10576    640.94932   0.001082251 
  960          846.38173    639.81221   0.001041667 
  919          846.3177     638.67767   0.001088139 
  910          861.01451    637.5457    0.001098901 
  996          874.09756    636.41629   0.001004016 
  1027         908.10497    635.28944   0.00097371 
  1156         942.21314    634.16514   0.000865052 
  1051         956.42254    633.04339   0.000951475 
  950          950.41658    631.92419   0.001052632 
  855          887.27413    630.80752   0.001169591 
  771          829.27436    629.69337   0.001297017 
  688          772.15679    628.58176   0.001453488 
  653          725.39451    627.47267   0.001531394 
  622          698.26584    626.36609   0.001607717 
  678          683.46201    625.26202   0.001474926 
  613          675.0063     624.16046   0.001631321 
  638          669.80697    623.06139   0.001567398 
  586          666.26544    621.96482   0.001706485 
  647          663.37343    620.87074   0.001545595 
  671          660.39854    619.77915   0.001490313 
  670          656.9177     618.69003   0.001492537 
  645          652.86364    617.60339   0.001550388 
  635          648.42502    616.51921   0.001574803 
  632          643.89869    615.4375    0.001582278 
  625          639.57281    614.35824   0.0016    
  608          635.6343     613.28144   0.001644737 
  629          632.14813    612.20709   0.001589825 
  631          629.09731    611.13517   0.001584786 
  627          626.42682    610.0657    0.001594896 
  608          624.07314    608.99865   0.001644737 
  626          621.97819    607.93404   0.001597444 
  609          620.09411    606.87184   0.001642036 
  610          618.38291    605.81207   0.001639344 
  618          616.81567    604.7547    0.001618123 
  632          615.37086    603.69974   0.001582278 
  597          614.03306    602.64718   0.001675042 
  621          612.79166    601.59702   0.001610306 
  598          611.64067    600.54925   0.001672241 
  616          610.57779    599.50386   0.001623377 
  644          609.60508    598.46086   0.001552795 
  622          608.72917    597.42023   0.001607717 
  639          607.96249    596.38197   0.001564945 
  645          607.32508    595.34608   0.001550388 
  619          606.8489     594.31255   0.001615509 
  593          606.58312    593.28138   0.001686341 
  641          606.60713    592.25255   0.001560062 
  698          607.05442    591.22608   0.001432665 
  603          608.16775    590.20194   0.001658375 
  661          610.42342    589.18014   0.001512859 
  571          614.75235    588.16067   0.001751313 
  595          622.66412    587.14352   0.001680672 
  591          634.63886    586.1287    0.001692047 
  604          649.28184    585.1162    0.001655629 
  681          674.16637    584.106     0.001468429 
  715          706.08124    583.09811   0.001398601 
  780          730.04343    582.09252   0.001282051 
  827          737.00884    581.08923   0.00120919 
  740          713.12809    580.08823   0.001351351 
  733          689.51051    579.08951   0.001364256 
  675          663.22163    578.09308   0.001481481 
  627          639.8843     577.09893   0.001594896 
  678          629.17633    576.10704   0.001474926 
  659          626.7557     575.11743   0.001517451 
  633          626.16038    574.13007   0.001579779 
  622          623.40678    573.14497   0.001607717 
  645          615.43827    572.16213   0.001550388 
  624          608.23223    571.18153   0.001602564 
  638          600.60667    570.20318   0.001567398 
  636          593.91746    569.22706   0.001572327 
  662          589.64209    568.25318   0.001510574 
  637          586.98501    567.28153   0.001569859 
  651          585.23462    566.31209   0.001536098 
  675          584.02226    565.34488   0.001481481 
  719          583.17708    564.37988   0.001390821 
  690          582.61229    563.4171    0.001449275 
  733          582.26582    562.45651   0.001364256 
  685          582.08936    561.49813   0.001459854 
  688          582.02702    560.54194   0.001453488 
  717          582.00271    559.58794   0.0013947 
  705          581.99725    558.63612   0.00141844 
  704          582.01759    557.68649   0.001420455 
  688          582.18141    556.73904   0.001453488 
  641          582.57485    555.79375   0.001560062 
  646          583.27434    554.85063   0.001547988 
  658          584.35478    553.90968   0.001519757 
  628          585.82855    552.97088   0.001592357 
  571          587.65676    552.03423   0.001751313 
  596          589.7555     551.09973   0.001677852 
  623          592.01201    550.16738   0.001605136 
  665          594.32538    549.23716   0.001503759 
  628          596.69221    548.30908   0.001592357 
  590          599.30215    547.38313   0.001694915 
  610          602.57854    546.4593    0.001639344 
  613          607.2295     545.5376    0.001631321 
  655          614.43166    544.61801   0.001526718 
  625          626.1365     543.70053   0.0016    
  666          644.7474     542.78515   0.001501502 
  680          669.58837    541.87188   0.001470588 
  648          703.84135    540.96071   0.00154321 
  753          756.44667    540.05163   0.001328021 
  852          807.94011    539.14463   0.001173709 
  947          846.55403    538.23972   0.001055966 
  969          851.50812    537.33689   0.001031992 
  909          855.64335    536.43614   0.00110011 
  1011         884.61333    535.53745   0.00098912 
  1026         956.25239    534.64083   0.000974659 
  1181         1131.86811   533.74627   0.00084674 
  1399         1408.91981   532.85377   0.000714796 
  1833         1866.19687   531.96332   0.000545554 
  2623         2578.27608   531.07492   0.000381243 
  3827         3443.36442   530.18856   0.000261301 
  5119         4232.46793   529.30424   0.000195351 
  4549         3842.77482   528.42195   0.000219829 
  3113         3116.08451   527.5417    0.000321234 
  2791         2606.64798   526.66346   0.000358295 
  1745         1815.63877   525.78725   0.000573066 
  979          1235.11583   524.91306   0.00102145 
  846          956.23256    524.04088   0.001182033 
  689          819.6372     523.1707    0.001451379 
  621          742.03961    522.30253   0.001610306 
  635          692.87585    521.43636   0.001574803 
  632          659.7977     520.57218   0.001582278 
  619          636.55134    519.70999   0.001615509 
  600          619.68967    518.84979   0.001666667 
  612          607.21356    517.99157   0.001633987 
  635          597.90504    517.13533   0.001574803 
  606          590.96726    516.28105   0.001650165 
  612          585.81872    515.42875   0.001633987 
  583          581.95529    514.57841   0.001715266 
  646          578.87775    513.73003   0.001547988 
  558          576.13469    512.88361   0.001792115 
  566          573.44489    512.03913   0.001766784 
  576          570.75614    511.19661   0.001736111 
  578          568.18997    510.35602   0.001730104 
  586          565.97082    509.51738   0.001706485 
  562          564.36326    508.68066   0.001779359 
  595          563.66383    507.84588   0.001680672 
  583          564.21172    507.01302   0.001715266 
  594          566.51546    506.18209   0.001683502 
  627          571.64246    505.35307   0.001594896 
  617          582.17394    504.52596   0.001620746 
  633          603.37449    503.70076   0.001579779 
  681          637.48812    502.87746   0.001468429 
  738          676.98293    502.05607   0.001355014 
  797          758.5848     501.23657   0.001254705 
  842          852.75795    500.41896   0.001187648 
  1078         913.31417    499.60324   0.000927644 
  1083         877.2335     498.7894    0.000923361 
  941          807.13978    497.97744   0.001062699 
  840          766.83263    497.16736   0.001190476 
  793          696.03725    496.35914   0.001261034 
  659          649.02711    495.55279   0.001517451 
  687          635.07644    494.74831   0.001455604 
  639          641.08164    493.94568   0.001564945 
  642          664.16846    493.14491   0.001557632 
  694          706.71486    492.34598   0.001440922 
  721          770.46785    491.5489    0.001386963 
  915          855.28951    490.75367   0.001092896 
  974          988.60624    489.96027   0.001026694 
  1158         1126.83689   489.1687    0.000863558 
  1287         1211.13703   488.37896   0.000777001 
  1213         1191.52452   487.59105   0.000824402 
  1090         1155.96948   486.80496   0.000917431 
  1110         1169.12415   486.02069   0.000900901 
  1095         1214.19395   485.23822   0.000913242 
  1224         1334.7353    484.45757   0.000816993 
  1626         1606.04399   483.67872   0.000615006 
  2153         1975.4756    482.90168   0.000464468 
  2596         2242.38574   482.12643   0.000385208 
  2487         2263.49841   481.35297   0.000402091 
  2268         2098.00144   480.5813    0.000440917 
  1972         1920.49775   479.81142   0.000507099 
  1460         1605.39495   479.04332   0.000684932 
  1195         1303.07286   478.27699   0.00083682 
  944          1116.83408   477.51244   0.001059322 
  841          991.0346     476.74965   0.001189061 
  884          941.47922    475.98863   0.001131222 
  972          938.23679    475.22937   0.001028807 
  936          932.80785    474.47187   0.001068376 
  902          891.3578     473.71612   0.001108647 
  854          847.1559     472.96212   0.00117096 
  865          820.4542     472.20986   0.001156069 
  942          799.16567    471.45935   0.001061571 
  855          801.97472    470.71057   0.001169591 
  969          826.34002    469.96353   0.001031992 
  950          891.14732    469.21821   0.001052632 
  937          966.29569    468.47462   0.001067236 
  960          982.96477    467.73275   0.001041667 
  1089         1029.69059   466.9926    0.000918274 
  1270         1168.88513   466.25416   0.000787402 
  1598         1457.75719   465.51744   0.000625782 
  2221         1925.79947   464.78242   0.000450248 
  3232         2774.48789   464.0491    0.000309406 
  5143         4064.6201    463.31748   0.000194439 
  7421         5755.59678   462.58755   0.000134753 
  8427         6483.42702   461.85931   0.000118666 
  5878         4964.71097   461.13277   0.000170126 
  4824         4166.13197   460.4079    0.000207297 
  4000         3447.75171   459.68471   0.00025   
  2122         2091.52811   458.9632    0.000471254 
  1146         1310.38539   458.24336   0.0008726 
  935          979.52289    457.52519   0.001069519 
  843          820.01476    456.80868   0.00118624 
  726          727.48656    456.09383   0.00137741 
  684          667.80184    455.38064   0.001461988 
  690          626.69022    454.6691    0.001449275 
  679          596.95964    453.95921   0.001472754 
  653          574.63865    453.25097   0.001531394 
  603          557.36461    452.54436   0.001658375 
  540          543.67354    451.8394    0.001851852 
  548          532.5735     451.13606   0.001824818 
  558          523.4277     450.43436   0.001792115 
  550          515.76582    449.73429   0.001818182 
  532          509.26644    449.03583   0.001879699 
  548          503.69511    448.339     0.001824818 
  522          498.86039    447.64378   0.001915709 
  553          494.63447    446.95017   0.001808318 
  461          490.90649    446.25817   0.002169197 
  545          487.59834    445.56778   0.001834862 
  543          484.64495    444.87898   0.001841621 
  500          481.99543    444.19179   0.002     
  482          479.6089     443.50618   0.002074689 
  471          477.45227    442.82217   0.002123142 
  519          475.49907    442.13974   0.001926782 
  489          473.72797    441.45889   0.00204499 
  457          472.10662    440.77962   0.002188184 
  499          470.65248    440.10193   0.002004008 
  516          469.33089    439.42581   0.001937984 
  458          468.14971    438.75126   0.002183406 
  453          467.09621    438.07827   0.002207506 
  481          466.16646    437.40684   0.002079002 
  460          465.35954    436.73697   0.002173913 
  477          464.67651    436.06865   0.002096436 
  452          464.12057    435.40189   0.002212389 
  476          463.69725    434.73666   0.00210084 
  480          463.41485    434.07299   0.002083333 
  442          463.28481    433.41085   0.002262443 
  455          463.32157    432.75024   0.002197802 
  397          463.54456    432.09117   0.002518892 
  501          463.97827    431.43363   0.001996008 
  439          464.6535     430.77761   0.002277904 
  480          465.60986    430.12312   0.002083333 
  438          466.89738    429.47014   0.002283105 
  458          468.57983    428.81868   0.002183406 
  421          470.73938    428.16872   0.002375297 
  463          473.4817     427.52028   0.002159827 
  456          476.94329    426.87334   0.002192982 
  477          481.29976    426.2279    0.002096436 
  488          486.77891    425.58396   0.00204918 
  460          493.66992    424.94151   0.002173913 
  485          502.33428    424.30055   0.002061856 
  553          513.19899    423.66108   0.001808318 
  560          526.71742    423.02309   0.001785714 
  556          543.26793    422.38658   0.001798561 
  566          562.92717    421.75155   0.001766784 
  620          585.16183    421.11799   0.001612903 
  665          608.61596    420.4859    0.001503759 
  638          631.28506    419.85528   0.001567398 
  738          650.95877    419.22612   0.001355014 
  787          665.44594    418.59841   0.001270648 
  754          672.99292    417.97217   0.00132626 
  773          673.72484    417.34738   0.001293661 
  860          670.95593    416.72403   0.001162791 
  807          670.67075    416.10214   0.001239157 
  822          676.49141    415.48168   0.001216545 
  802          683.56654    414.86266   0.001246883 
  791          706.07819    414.24508   0.001264223 
  740          734.09478    413.62894   0.001351351 
  660          713.41941    413.01422   0.001515152 
  662          686.76393    412.40092   0.001510574 
  655          681.5781     411.78905   0.001526718 
  629          669.89701    411.1786    0.001589825 
  590          629.88683    410.56957   0.001694915 
  578          584.69727    409.96194   0.001730104 
  553          560.51604    409.35573   0.001808318 
  540          536.60943    408.75092   0.001851852 
  478          512.10782    408.14752   0.00209205 
  475          498.76825    407.54551   0.002105263 
  502          496.80461    406.9449    0.001992032 
  543          506.28524    406.34568   0.001841621 
  551          526.84904    405.74785   0.001814882 
  572          554.88938    405.15141   0.001748252 
  667          597.20714    404.55635   0.00149925 
  736          633.8091     403.96267   0.001358696 
  762          641.2317     403.37037   0.001312336 
  695          634.06513    402.77944   0.001438849 
  637          600.16344    402.18988   0.001569859 
  559          560.57116    401.60169   0.001788909 
  481          527.2195     401.01486   0.002079002 
  465          491.88502    400.42939   0.002150538 
  433          466.05802    399.84528   0.002309469 
  425          450.71273    399.26252   0.002352941 
  439          441.48714    398.68112   0.002277904 
  430          435.49895    398.10106   0.002325581 
  391          431.33129    397.52234   0.002557545 
  407          428.26329    396.94497   0.002457002 
  427          425.95536    396.36894   0.00234192 
  394          424.1795     395.79424   0.002538071 
  401          422.82686    395.22087   0.002493766 
  419          421.83299    394.64883   0.002386635 
  400          421.14903    394.07811   0.0025    
  403          420.7551     393.50872   0.00248139 
  424          420.62617    392.94065   0.002358491 
  393          420.72873    392.37389   0.002544529 
  403          421.01513    391.80845   0.00248139 
  366          421.4506     391.24432   0.00273224 
  396          422.04887    390.68149   0.002525253 
  392          422.89746    390.11997   0.00255102 
  367          424.16549    389.55975   0.002724796 
  387          426.14288    389.00082   0.002583979 
  421          429.34881    388.44319   0.002375297 
  435          434.75685    387.88685   0.002298851 
  382          444.19215    387.3318    0.002617801 
  449          460.45523    386.77804   0.002227171 
  518          483.54311    386.22556   0.001930502 
  500          507.81424    385.67435   0.002     
  534          541.85911    385.12442   0.001872659 
  576          564.09754    384.57577   0.001736111 
  546          542.81222    384.02839   0.001831502 
  530          522.92004    383.48227   0.001886792 
  532          511.52545    382.93742   0.001879699 
  465          486.42533    382.39382   0.002150538 
  459          462.72904    381.85149   0.002178649 
  442          448.3834     381.31041   0.002262443 
  402          440.87428    380.77059   0.002487562 
  413          438.00671    380.23201   0.002421308 
  428          437.47587    379.69468   0.002336449 
  439          439.17361    379.15859   0.002277904 
  437          442.53496    378.62374   0.00228833 
  400          438.07359    378.09013   0.0025    
  437          430.24347    377.55775   0.00228833 
  435          425.94265    377.02661   0.002298851 
  388          420.43212    376.49669   0.00257732 
  354          413.76882    375.968     0.002824859 
  434          409.16288    375.44053   0.002304147 
  344          406.35288    374.91428   0.002906977 
  377          404.57705    374.38925   0.00265252 
  355          403.38034    373.86543   0.002816901 
  368          402.53749    373.34282   0.002717391 
  380          402.53756    372.82142   0.002631579 
  369          402.12588    372.30122   0.002710027 
  421          401.86325    371.78223   0.002375297 
  370          402.02761    371.26443   0.002702703 
  360          402.01512    370.74784   0.002777778 
  398          402.11823    370.23243   0.002512563 
  410          402.34199    369.71822   0.002439024 
  394          402.70311    369.20519   0.002538071 
  342          403.23699    368.69335   0.002923977 
  376          404.01074    368.18269   0.002659574 
  391          405.09913    367.67321   0.002557545 
  389          406.45705    367.16491   0.002570694 
  373          408.22038    366.65778   0.002680965 
  435          410.48212    366.15182   0.002298851 
  377          412.46377    365.64703   0.00265252 
  453          414.61653    365.1434    0.002207506 
  385          417.78453    364.64094   0.002597403 
  412          420.41206    364.13964   0.002427184 
  421          421.82346    363.63949   0.002375297 
  422          422.49973    363.14049   0.002369668 
  414          422.4445     362.64265   0.002415459 
  411          422.68842    362.14596   0.00243309 
  402          423.36849    361.65041   0.002487562 
  380          424.16037    361.156     0.002631579 
  391          425.7543     360.66274   0.002557545 
  424          428.22486    360.17061   0.002358491 
  414          431.39937    359.67961   0.002415459 
  422          435.17419    359.18975   0.002369668 
  432          439.49401    358.70102   0.002314815 
  419          444.30154    358.21341   0.002386635 
  405          449.52262    357.72693   0.002469136 
  406          455.00102    357.24157   0.002463054 
  444          460.97214    356.75732   0.002252252 
  431          467.4618     356.27419   0.002320186 
  450          474.61319    355.79218   0.002222222 
  443          482.76185    355.31127   0.002257336 
  449          492.13001    354.83147   0.002227171 
  489          503.025      354.35278   0.00204499 
  517          515.765      353.87518   0.001934236 
  499          530.69701    353.39869   0.002004008 
  514          548.19277    352.92329   0.001945525 
  478          568.71478    352.44899   0.00209205 
  517          592.93011    351.97578   0.001934236 
  559          621.82375    351.50366   0.001788909 
  588          656.80725    351.03262   0.00170068 
  613          699.86305    350.56267   0.001631321 
  649          753.80019    350.0938    0.001540832 
  738          822.72388    349.626     0.001355014 
  754          912.79454    349.15928   0.00132626 
  953          1033.73042   348.69364   0.001049318 
  1126         1201.69553   348.22906   0.000888099 
  1486         1445.43504   347.76555   0.000672948 
  2008         1822.23968   347.30311   0.000498008 
  2567         2470.81738   346.84173   0.00038956 
  3797         3760.56042   346.3814    0.000263366 
  5951         6392.64773   345.92214   0.000168039 
  10083        10232.17254  345.46393   0.000099177 
  17681        17019.20747  345.00677   0.000056558 
  28614        25194.93853  344.55066   0.000034948 
  31160        26784.9446   344.0956    0.000032092 
  18903        18864.62881  343.64159   0.000052902 
  15969        16347.60252  343.18861   0.000062621 
  16488        15304.0714   342.73667   0.00006065 
  9784         9727.6059    342.28578   0.000102208 
  4062         5075.47652   341.83591   0.000246184 
  2277         3035.93992   341.38708   0.000439174 
  1664         2122.20562   340.93927   0.000600962 
  1367         1626.883     340.49249   0.000731529 
  1230         1320.4124    340.04674   0.000813008 
  997          1116.16204   339.60201   0.001003009 
  974          972.85857    339.15829   0.001026694 
  884          868.37765    338.7156    0.001131222 
  798          789.45828    338.27391   0.001253133 
  724          728.39311    337.83324   0.001381215 
  680          680.66308    337.39358   0.001470588 
  673          642.758      336.95493   0.001485884 
  651          612.23472    336.51727   0.001536098 
  601          587.7449     336.08062   0.001663894 
  567          568.21794    335.64497   0.001763668 
  520          552.84062    335.21032   0.001923077 
  511          541.07459    334.77666   0.001956947 
  536          532.62758    334.34399   0.001865672 
  518          527.40002    333.91231   0.001930502 
  551          525.28813    333.48162   0.001814882 
  494          526.23211    333.05191   0.002024291 
  516          530.41357    332.62318   0.001937984 
  518          536.82317    332.19544   0.001930502 
  534          545.87844    331.76867   0.001872659 
  573          558.70542    331.34288   0.001745201 
  521          574.38164    330.91805   0.001919386 
  568          592.32298    330.4942    0.001760563 
  648          612.83153    330.07132   0.00154321 
  655          636.25556    329.6494    0.001526718 
  738          662.80982    329.22844   0.001355014 
  772          691.57481    328.80845   0.001295337 
  792          721.10986    328.38941   0.001262626 
  868          750.90961    327.97133   0.001152074 
  890          781.53689    327.5542    0.001123596 
  892          809.68494    327.13802   0.001121076 
  908          837.078      326.72279   0.001101322 
  881          848.68037    326.30851   0.001135074 
  888          821.46687    325.89517   0.001126126 
  872          785.18656    325.48277   0.001146789 
  801          751.88094    325.07131   0.001248439 
  727          705.20692    324.66079   0.001375516 
  688          652.05643    324.2512    0.001453488 
  660          605.00488    323.84255   0.001515152 
  621          564.78811    323.43482   0.001610306 
  616          530.54197    323.02802   0.001623377 
  535          501.69228    322.62215   0.001869159 
  540          477.75957    322.2172    0.001851852 
  492          458.05469    321.81318   0.00203252 
  428          441.78659    321.41007   0.002336449 
  459          428.31162    321.00787   0.002178649 
  439          417.09311    320.60659   0.002277904 
  416          407.67236    320.20622   0.002403846 
  382          399.68539    319.80676   0.002617801 
  396          392.8493     319.40821   0.002525253 
  356          386.94494    319.01056   0.002808989 
  389          381.8038     318.61382   0.002570694 
  362          377.29265    318.21797   0.002762431 
  380          373.30697    317.82303   0.002631579 
  369          369.76404    317.42898   0.002710027 
  362          366.59758    317.03582   0.002762431 
  361          363.75481    316.64355   0.002770083 
  379          361.1932     316.25218   0.002638522 
  338          358.87819    315.86169   0.00295858 
  359          356.78368    315.47208   0.002785515 
  370          354.88934    315.08336   0.002702703 
  353          353.17059    314.69552   0.002832861 
  336          351.62017    314.30855   0.00297619 
  330          350.22804    313.92246   0.003030303 
  330          348.98932    313.53725   0.003030303 
  350          347.90718    313.1529    0.002857143 
  343          346.98306    312.76943   0.002915452 
  355          346.23044    312.38682   0.002816901 
  347          345.67175    312.00508   0.002881844 
  313          345.34246    311.6242    0.003194888 
  361          345.29949    311.24418   0.002770083 
  393          345.63505    310.86502   0.002544529 
  329          346.50306    310.48672   0.003039514 
  353          348.1794     310.10927   0.002832861 
  296          351.19721    309.73267   0.003378378 
  355          356.63834    309.35692   0.002816901 
  386          366.57647    308.98202   0.002590674 
  395          383.77002    308.60797   0.002531646 
  439          406.77947    308.23476   0.002277904 
  489          432.52417    307.86239   0.00204499 
  482          456.03775    307.49086   0.002074689 
  452          447.21394    307.12016   0.002212389 
  436          427.04928    306.7503    0.002293578 
  445          419.28435    306.38128   0.002247191 
  405          410.51353    306.01308   0.002469136 
  401          390.6435     305.64572   0.002493766 
  351          374.74483    305.27918   0.002849003 
  378          365.31412    304.91347   0.002645503 
  379          359.43839    304.54857   0.002638522 
  374          355.25082    304.1845    0.002673797 
  358          352.14115    303.82125   0.002793296 
  341          350.1125     303.45881   0.002932551 
  335          349.50016    303.09719   0.002985075 
  351          349.88118    302.73638   0.002849003 
  364          351.11497    302.37638   0.002747253 
  330          351.11326    302.01719   0.003030303 
  324          346.58065    301.6588    0.00308642 
  367          342.19572    301.30122   0.002724796 
  363          339.83655    300.94444   0.002754821 
  373          336.67267    300.58846   0.002680965 
  355          332.56932    300.23328   0.002816901 
  330          330.14064    299.87889   0.003030303 
  361          328.30187    299.5253    0.002770083 
  361          327.1604     299.1725    0.002770083 
  356          326.45125    298.82049   0.002808989 
  346          326.35322    298.46927   0.002890173 
  353          326.3285     298.11884   0.002832861 
  346          326.75439    297.76918   0.002890173 
  351          327.8845     297.42031   0.002849003 
  345          329.91512    297.07222   0.002898551 
  356          332.42881    296.72491   0.002808989 
  367          335.32567    296.37838   0.002724796 
  356          336.50429    296.03261   0.002808989 
  357          334.82597    295.68762   0.00280112 
  341          333.77023    295.34341   0.002932551 
  344          334.00998    294.99995   0.002906977 
  360          333.61424    294.65727   0.002777778 
  359          333.25258    294.31535   0.002785515 
  343          334.55593    293.97419   0.002915452 
  385          338.06644    293.63379   0.002597403 
  376          344.26469    293.29415   0.002659574 
  390          353.23966    292.95527   0.002564103 
  398          366.97909    292.61714   0.002512563 
  385          386.75315    292.27977   0.002597403 
  399          414.3879     291.94315   0.002506266 
  480          445.49469    291.60727   0.002083333 
  516          489.92949    291.27214   0.001937984 
  601          481.57909    290.93776   0.001663894 
  453          439.17886    290.60412   0.002207506 
  481          423.74167    290.27122   0.002079002 
  514          424.95213    289.93906   0.001945525 
  456          397.56319    289.60764   0.002192982 
  421          371.84057    289.27696   0.002375297 
  387          359.21152    288.94701   0.002583979 
  426          353.33594    288.61779   0.002347418 
  400          351.21694    288.2893    0.0025    
  367          351.19388    287.96154   0.002724796 
  392          352.00202    287.63451   0.00255102 
  381          353.8371     287.3082    0.002624672 
  412          357.13196    286.98261   0.002427184 
  370          362.03237    286.65774   0.002702703 
  376          368.81808    286.3336    0.002659574 
  384          378.31992    286.01017   0.002604167 
  401          392.18845    285.68745   0.002493766 
  437          416.11269    285.36545   0.00228833 
  443          461.43598    285.04416   0.002257336 
  546          531.53613    284.72358   0.001831502 
  609          608.01882    284.40371   0.001642036 
  725          698.33239    284.08455   0.00137931 
  669          661.57312    283.76609   0.001494768 
  620          596.80951    283.44833   0.001612903 
  561          588.95365    283.13128   0.001782531 
  616          598.2526     282.81492   0.001623377 
  611          550.37063    282.49926   0.001636661 
  591          519.36571    282.1843    0.001692047 
  621          521.71699    281.87003   0.001610306 
  630          546.43028    281.55645   0.001587302 
  652          583.56668    281.24356   0.001533742 
  642          629.17093    280.93136   0.001557632 
  626          664.666      280.61985   0.001597444 
  744          691.97704    280.30902   0.001344086 
  737          738.87048    279.99888   0.001356852 
  860          811.34946    279.68942   0.001162791 
  1003         903.07325    279.38063   0.000997009 
  1217         1033.71623   279.07253   0.000821693 
  1449         1238.72498   278.7651    0.000690131 
  1733         1567.57527   278.45835   0.000577034 
  2546         2137.93455   278.15226   0.000392773 
  3778         3264.98477   277.84685   0.00026469 
  6324         5618.71057   277.54211   0.000158128 
  11104        9539.71028   277.23804   0.000090058 
  19360        15939.15256  276.93463   0.000051653 
  26577        20980.093    276.63189   0.000037627 
  19862        17210.96212  276.32981   0.000050347 
  12414        11922.73478  276.02839   0.000080554 
  12614        11767.6262   275.72763   0.000079277 
  13109        11661.34743  275.42753   0.000076283 
  7472         7430.49672   275.12808   0.000133833 
  3380         3909.46977   274.82929   0.000295858 
  2025         2349.7543    274.53115   0.000493827 
  1426         1649.10378   274.23366   0.000701262 
  1162         1272.32073   273.93682   0.000860585 
  974          1043.19346   273.64063   0.001026694 
  854          894.03458    273.34508   0.00117096 
  765          792.17364    273.05018   0.00130719 
  737          713.91967    272.75592   0.001356852 
  653          648.50268    272.4623    0.001531394 
  606          599.7169     272.16932   0.001650165 
  550          564.15905    271.87698   0.001818182 
  523          530.14614    271.58527   0.001912046 
  529          495.37074    271.2942    0.001890359 
  479          467.95681    271.00376   0.002087683 
  437          447.77031    270.71395   0.00228833 
  390          430.74377    270.42477   0.002564103 
  435          416.24061    270.13622   0.002298851 
  409          406.33347    269.8483    0.002444988 
  394          400.55042    269.56099   0.002538071 
  394          397.93386    269.27432   0.002538071 
  452          394.81228    268.98826   0.002212389 
  385          389.27995    268.70282   0.002597403 
  361          383.48886    268.41801   0.002770083 
  398          377.55564    268.1338    0.002512563 
  389          373.36235    267.85022   0.002570694 
  391          370.53404    267.56724   0.002557545 
  381          368.08324    267.28488   0.002624672 
  369          362.0507     267.00313   0.002710027 
  384          353.61756    266.72199   0.002604167 
  337          347.34786    266.44145   0.002967359 
  335          342.92623    266.16152   0.002985075 
  351          337.23001    265.8822    0.002849003 
  320          330.55011    265.60348   0.003125  
  318          325.00257    265.32535   0.003144654 
  315          320.59099    265.04783   0.003174603 
  316          316.99512    264.77091   0.003164557 
  324          314.03139    264.49458   0.00308642 
  264          311.60756    264.21884   0.003787879 
  332          309.64799    263.9437    0.003012048 
  284          308.06072    263.66915   0.003521127 
  294          306.70674    263.3952    0.003401361 
  308          305.42654    263.12183   0.003246753 
  309          304.07974    262.84904   0.003236246 
  300          302.60685    262.57685   0.003333333 
  310          301.03038    262.30523   0.003225806 
  308          299.40002    262.0342    0.003246753 
  271          297.75376    261.76375   0.003690037 
  284          296.13336    261.49388   0.003521127 
  303          294.57889    261.22459   0.00330033 
  316          293.14772    260.95588   0.003164557 
  265          291.90487    260.68774   0.003773585 
  284          290.10577    260.42017   0.003521127 
  306          289.27382    260.15318   0.003267974 
  311          288.65055    259.88675   0.003215434 
  278          287.87505    259.6209    0.003597122 
  267          287.72414    259.35562   0.003745318 
  282          287.82855    259.0909    0.003546099 
  293          288.14836    258.82674   0.003412969 
  278          288.59756    258.56315   0.003597122 
  284          289.03409    258.30012   0.003521127 
  327          289.39035    258.03765   0.003058104 
  267          290.3084     257.77574   0.003745318 
  305          291.67773    257.51439   0.003278689 
  316          292.83005    257.2536    0.003164557 
  294          291.78838    256.99335   0.003401361 
  318          289.95547    256.73367   0.003144654 
  287          289.41363    256.47453   0.003484321 
  332          290.06138    256.21595   0.003012048 
  307          290.99292    255.95791   0.003257329 
  351          293.54689    255.70042   0.002849003 
  344          300.19773    255.44348   0.002906977 
  378          312.82216    255.18708   0.002645503 
  433          329.84608    254.93123   0.002309469 
  445          347.58371    254.67592   0.002247191 
  463          352.67971    254.42115   0.002159827 
  468          340.88076    254.16691   0.002136752 
  424          331.43435    253.91322   0.002358491 
  432          327.14671    253.66006   0.002314815 
  383          320.15885    253.40744   0.002610966 
  389          305.80945    253.15535   0.002570694 
  376          293.56773    252.9038    0.002659574 
  355          286.21623    252.65277   0.002816901 
  335          282.18253    252.40228   0.002985075 
  288          280.06236    252.15231   0.003472222 
  306          279.21506    251.90287   0.003267974 
  303          279.63631    251.65395   0.00330033 
  321          281.89609    251.40556   0.003115265 
  319          286.12952    251.15769   0.003134796 
  312          291.16201    250.91035   0.003205128 
  332          294.69306    250.66352   0.003012048 
  340          290.28243    250.41721   0.002941176 
  284          287.42131    250.17142   0.003521127 
  294          288.06332    249.92615   0.003401361 
  311          289.55573    249.68139   0.003215434 
  331          287.91426    249.43715   0.003021148 
  273          287.86921    249.19341   0.003663004 
  286          291.07358    248.95019   0.003496503 
  317          298.07437    248.70748   0.003154574 
  339          311.59264    248.46527   0.002949853 
  338          339.00042    248.22357   0.00295858 
  367          392.38668    247.98238   0.002724796 
  428          464.07842    247.74169   0.002336449 
  559          545.84567    247.50151   0.001788909 
  500          550.87238    247.26182   0.002     
  426          486.07636    247.02264   0.002347418 
  415          464.72367    246.78396   0.002409639 
  443          465.03865    246.54577   0.002257336 
  439          437.205      246.30808   0.002277904 
  344          377.69812    246.07089   0.002906977 
  325          341.68646    245.83419   0.003076923 
  298          318.22335    245.59798   0.003355705 
  305          302.71685    245.36226   0.003278689 
  298          293.65345    245.12704   0.003355705 
  309          288.44588    244.8923    0.003236246 
  271          285.43317    244.65805   0.003690037 
  292          283.7568     244.42429   0.003424658 
  252          283.02289    244.19101   0.003968254 
  310          283.04878    243.95822   0.003225806 
  319          283.45584    243.72591   0.003134796 
  279          283.59803    243.49408   0.003584229 
  296          283.84904    243.26273   0.003378378 
  306          284.6529     243.03186   0.003267974 
  269          285.8847     242.80146   0.003717472 
  286          287.18067    242.57155   0.003496503 
  278          288.67793    242.34211   0.003597122 
  303          290.62165    242.11314   0.00330033 
  306          293.06711    241.88464   0.003267974 
  332          296.09528    241.65662   0.003012048 
  297          299.93777    241.42907   0.003367003 
  323          305.18807    241.20199   0.003095975 
  347          312.77716    240.97537   0.002881844 
  351          322.90805    240.74922   0.002849003 
  342          330.71619    240.52354   0.002923977 
  313          332.70213    240.29832   0.003194888 
  334          336.68038    240.07357   0.002994012 
  318          346.93232    239.84928   0.003144654 
  366          363.9616     239.62544   0.00273224 
  363          390.47166    239.40207   0.002754821 
  438          427.36679    239.17916   0.002283105 
  470          469.2126     238.9567    0.00212766 
  468          476.84674    238.7347    0.002136752 
  447          447.24045    238.51316   0.002237136 
  435          442.62585    238.29206   0.002298851 
  420          458.05546    238.07142   0.002380952 
  466          467.99731    237.85124   0.002145923 
  440          458.54216    237.6315    0.002272727 
  474          462.34662    237.41221   0.002109705 
  450          481.86148    237.19337   0.002222222 
  528          513.15863    236.97498   0.001893939 
  574          553.00592    236.75703   0.00174216 
  649          603.47997    236.53953   0.001540832 
  742          672.55319    236.32247   0.001347709 
  864          768.7731     236.10585   0.001157407 
  988          904.22337    235.88967   0.001012146 
  1061         1103.02012   235.67394   0.000942507 
  1351         1416.24003   235.45864   0.000740192 
  2074         1961.53427   235.24378   0.00048216 
  3063         3064.20939   235.02936   0.000326477 
  5532         5513.90957   234.81537   0.000180766 
  9916         9871.88992   234.60182   0.000100847 
  16911        14891.47851  234.3887    0.000059133 
  20003        17816.49514  234.17601   0.000049993 
  13211        11899.08322  233.96376   0.000075694 
  8660         8862.62653   233.75193   0.000115473 
  9311         9102.28299   233.54053   0.0001074 
  10533        10086.61815  233.32957   0.00009494 
  7024         6559.78493   233.11902   0.000142369 
  3123         3447.93098   232.90891   0.000320205 
  1696         2056.66674   232.69921   0.000589623 
  1132         1433.51802   232.48994   0.000883392 
  904          1098.71314   232.2811    0.001106195 
  738          892.3465     232.07267   0.001355014 
  666          754.93118    231.86467   0.001501502 
  570          658.62711    231.65708   0.001754386 
  532          588.73413    231.44991   0.001879699 
  498          536.93009    231.24316   0.002008032 
  433          498.49218    231.03683   0.002309469 
  407          471.27645    230.83091   0.002457002 
  409          455.88484    230.6254    0.002444988 
  438          456.01152    230.42031   0.002283105 
  432          471.81109    230.21563   0.002314815 
  444          494.73606    230.01136   0.002252252 
  464          486.53379    229.8075    0.002155172 
  409          449.33685    229.60405   0.002444988 
  401          433.36047    229.401     0.002493766 
  377          425.77838    229.19836   0.00265252 
  354          408.60916    228.99613   0.002824859 
  355          374.91424    228.7943    0.002816901 
  323          350.74792    228.59288   0.003095975 
  321          333.72244    228.39186   0.003115265 
  305          318.57879    228.19123   0.003278689 
  279          307.37219    227.99101   0.003584229 
  340          299.55995    227.79119   0.002941176 
  325          293.91658    227.59177   0.003076923 
  273          289.65658    227.39275   0.003663004 
  256          286.36886    227.19412   0.00390625 
  295          283.83827    226.99588   0.003389831 
  253          281.93604    226.79804   0.003952569 
  234          280.55686    226.6006    0.004273504 
  267          279.56658    226.40354   0.003745318 
  257          278.78569    226.20688   0.003891051 
  266          278.01483    226.01061   0.003759398 
  259          277.10274    225.81473   0.003861004 
  249          276.05117    225.61923   0.004016064 
  273          274.973      225.42413   0.003663004 
  263          274.00456    225.22941   0.003802281 
  266          273.2763     225.03507   0.003759398 
  266          272.95085    224.84112   0.003759398 
  243          273.3185     224.64756   0.004115226 
  226          274.87636    224.45437   0.004424779 
  271          278.39604    224.26157   0.003690037 
  259          284.23951    224.06915   0.003861004 
  265          288.16501    223.8771    0.003773585 
  233          284.09193    223.68544   0.004291845 
  237          278.62102    223.49416   0.004219409 
  224          275.91982    223.30325   0.004464286 
  252          274.3683     223.11271   0.003968254 
  257          270.19104    222.92256   0.003891051 
  258          264.55924    222.73277   0.003875969 
  227          260.22608    222.54336   0.004405286 
  233          256.97607    222.35432   0.004291845 
  262          254.65772    222.16565   0.003816794 
  244          253.14411    221.97736   0.004098361 
  232          252.27298    221.78943   0.004310345 
  258          251.99156    221.60187   0.003875969 
  238          252.38863    221.41468   0.004201681 
  235          253.65789    221.22785   0.004255319 
  255          255.73975    221.04139   0.003921569 
  245          257.63797    220.85529   0.004081633 
  283          258.78701    220.66956   0.003533569 
  223          260.86248    220.48419   0.004484305 
  241          264.73636    220.29919   0.004149378 
  292          270.84909    220.11454   0.003424658 
  285          280.64022    219.93026   0.003508772 
  251          300.52492    219.74633   0.003984064 
  344          340.12553    219.56276   0.002906977 
  403          397.14733    219.37955   0.00248139 
  477          455.56185    219.1967    0.002096436 
  504          459.6966     219.0142    0.001984127 
  415          425.70036    218.83206   0.002409639 
  371          418.88968    218.65027   0.002695418 
  406          410.99306    218.46883   0.002463054 
  402          396.83548    218.28775   0.002487562 
  386          357.94227    218.10701   0.002590674 
  344          332.94606    217.92663   0.002906977 
  302          315.22695    217.7466    0.003311258 
  294          301.76475    217.56691   0.003401361 
  289          298.13712    217.38758   0.003460208 
  272          302.17579    217.20859   0.003676471 
  323          298.825      217.02994   0.003095975 
  295          289.24244    216.85165   0.003389831 
  313          283.50196    216.67369   0.003194888 
  294          279.99678    216.49608   0.003401361 
  285          275.23076    216.31881   0.003508772 
  237          266.49939    216.14189   0.004219409 
  236          259.44141    215.9653    0.004237288 
  230          254.12195    215.78906   0.004347826 
  203          249.47091    215.61315   0.004926108 
  232          246.37866    215.43759   0.004310345 
  195          244.59884    215.26236   0.005128205 
  241          243.65217    215.08747   0.004149378 
  224          243.25537    214.91291   0.004464286 
  234          243.28665    214.73869   0.004273504 
  226          243.70065    214.5648    0.004424779 
  258          244.34068    214.39125   0.003875969 
  250          244.78316    214.21803   0.004     
  238          245.18123    214.04514   0.004201681 
  254          245.94286    213.87258   0.003937008 
  215          247.15155    213.70035   0.004651163 
  200          248.71737    213.52846   0.005     
  251          250.74331    213.35689   0.003984064 
  237          253.88999    213.18564   0.004219409 
  233          259.02562    213.01473   0.004291845 
  233          266.57425    212.84414   0.004291845 
  249          272.69488    212.67388   0.004016064 
  235          271.76762    212.50394   0.004255319 
  239          269.78793    212.33433   0.0041841 
  252          271.28395    212.16503   0.003968254 
  240          275.37837    211.99607   0.004166667 
  273          278.01068    211.82742   0.003663004 
  245          279.03293    211.65909   0.004081633 
  256          281.76973    211.49108   0.00390625 
  278          286.95384    211.32339   0.003597122 
  300          294.69374    211.15603   0.003333333 
  288          305.69171    210.98897   0.003472222 
  316          321.64715    210.82224   0.003164557 
  292          345.14999    210.65582   0.003424658 
  377          375.4024     210.48971   0.00265252 
  347          396.06247    210.32392   0.002881844 
  392          401.54605    210.15845   0.00255102 
  341          412.62516    209.99329   0.002932551 
  434          435.3486     209.82843   0.002304147 
  398          462.59946    209.6639    0.002512563 
  455          481.60024    209.49967   0.002197802 
  467          496.02695    209.33575   0.002141328 
  545          512.75755    209.17214   0.001834862 
  583          532.71411    209.00884   0.001715266 
  644          555.50996    208.84585   0.001552795 
  645          579.64801    208.68316   0.001550388 
  680          602.34222    208.52078   0.001470588 
  658          620.43199    208.3587    0.001519757 
  733          632.17707    208.19693   0.001364256 
  680          638.65705    208.03547   0.001470588 
  674          643.13672    207.87431   0.00148368 
  652          648.82545    207.71345   0.001533742 
  714          656.9886     207.55289   0.00140056 
  655          668.30538    207.39263   0.001526718 
  652          685.01777    207.23268   0.001533742 
  663          704.69932    207.07302   0.001508296 
  624          718.38664    206.91366   0.001602564 
  613          711.67492    206.7546    0.001631321 
  618          695.76085    206.59584   0.001618123 
  573          677.33889    206.43738   0.001745201 
  592          654.20399    206.27921   0.001689189 
  588          621.6704     206.12133   0.00170068 
  561          580.1417     205.96376   0.001782531 
  595          538.13247    205.80647   0.001680672 
  485          497.7179     205.64948   0.002061856 
  488          459.84957    205.49278   0.00204918 
  406          425.63802    205.33637   0.002463054 
  401          395.79323    205.18026   0.002493766 
  360          370.43755    205.02443   0.002777778 
  362          349.25083    204.8689    0.002762431 
  336          331.70168    204.71365   0.00297619 
  303          317.23342    204.5587    0.00330033 
  318          305.3617     204.40403   0.003144654 
  328          295.72593    204.24964   0.00304878 
  295          288.1437     204.09555   0.003389831 
  279          282.72206    203.94174   0.003584229 
  290          279.97184    203.78821   0.003448276 
  284          280.58993    203.63497   0.003521127 
  249          282.71437    203.48202   0.004016064 
  261          278.51629    203.32934   0.003831418 
  282          269.4926     203.17695   0.003546099 
  263          263.28835    203.02484   0.003802281 
  244          260.96393    202.87301   0.004098361 
  257          259.39111    202.72147   0.003891051 
  271          254.50735    202.5702    0.003690037 
  262          249.0366     202.41921   0.003816794 
  227          245.23995    202.2685    0.004405286 
  217          242.81836    202.11807   0.004608295 
  239          241.34076    201.96791   0.0041841 
  219          240.54017    201.81804   0.00456621 
  213          240.29326    201.66843   0.004694836 
  228          240.53775    201.51911   0.004385965 
  257          241.2265     201.37005   0.003891051 
  209          242.22739    201.22127   0.004784689 
  237          243.4067     201.07277   0.004219409 
  196          244.63142    200.92454   0.005102041 
  234          245.89387    200.77658   0.004273504 
  243          247.37891    200.62889   0.004115226 
  215          249.36523    200.48147   0.004651163 
  245          251.30132    200.33432   0.004081633 
  232          250.20174    200.18744   0.004310345 
  231          246.19881    200.04084   0.004329004 
  235          242.75264    199.8945    0.004255319 
  223          240.74906    199.74842   0.004484305 
  245          239.36187    199.60262   0.004081633 
  234          237.01893    199.45708   0.004273504 
  237          234.83636    199.31181   0.004219409 
  241          234.30646    199.1668    0.004149378 
  210          234.61339    199.02205   0.004761905 
  224          233.10566    198.87758   0.004464286 
  232          231.11912    198.73336   0.004310345 
  206          231.30641    198.58941   0.004854369 
  231          234.53507    198.44572   0.004329004 
  238          240.23327    198.30229   0.004201681 
  233          244.33383    198.15912   0.004291845 
  248          243.1285     198.01622   0.004032258 
  234          240.94652    197.87357   0.004273504 
  227          238.88753    197.73118   0.004405286 
  262          238.70346    197.58905   0.003816794 
  241          240.66718    197.44718   0.004149378 
  229          243.87695    197.30557   0.004366812 
  235          248.04138    197.16421   0.004255319 
  238          245.05045    197.02311   0.004201681 
  234          237.04837    196.88227   0.004273504 
  220          232.30126    196.74168   0.004545455 
  231          231.93736    196.60135   0.004329004 
  231          233.16218    196.46127   0.004329004 
  224          231.4684     196.32144   0.004464286 
  216          228.90565    196.18187   0.00462963 
  245          228.49839    196.04255   0.004081633 
  222          230.73829    195.90348   0.004504505 
  244          236.21478    195.76467   0.004098361 
  228          246.68339    195.6261    0.004385965 
  246          265.31964    195.48778   0.004065041 
  273          295.51427    195.34972   0.003663004 
  325          345.9867     195.2119    0.003076923 
  389          396.62759    195.07433   0.002570694 
  400          370.02602    194.93701   0.0025    
  369          326.56266    194.79994   0.002710027 
  327          307.21472    194.66311   0.003058104 
  284          314.9997     194.52653   0.003521127 
  327          321.7703     194.3902    0.003058104 
  297          293.96395    194.25411   0.003367003 
  302          266.53724    194.11826   0.003311258 
  259          251.26468    193.98266   0.003861004 
  245          245.59037    193.84731   0.004081633 
  222          242.7127     193.71219   0.004504505 
  242          238.01269    193.57732   0.004132231 
  216          233.43196    193.44269   0.00462963 
  256          230.27084    193.30831   0.00390625 
  225          229.38086    193.17416   0.004444444 
  216          228.83886    193.04026   0.00462963 
  220          227.68848    192.90659   0.004545455 
  226          227.33266    192.77316   0.004424779 
  264          228.4323     192.63998   0.003787879 
  229          229.632      192.50703   0.004366812 
  227          227.6592     192.37432   0.004405286 
  239          225.79205    192.24184   0.0041841 
  224          225.47466    192.10961   0.004464286 
  242          226.50195    191.97761   0.004132231 
  232          227.10032    191.84584   0.004310345 
  208          226.5169     191.71431   0.004807692 
  210          225.7852     191.58302   0.004761905 
  233          225.46632    191.45196   0.004291845 
  215          225.3507     191.32113   0.004651163 
  214          225.29329    191.19054   0.004672897 
  214          225.29834    191.06018   0.004672897 
  217          225.42714    190.93005   0.004608295 
  227          225.7333     190.80016   0.004405286 
  232          226.29223    190.67049   0.004310345 
  233          227.25803    190.54106   0.004291845 
  229          228.91037    190.41186   0.004366812 
  250          231.62343    190.28288   0.004     
  217          235.32686    190.15414   0.004608295 
  218          237.9354     190.02562   0.004587156 
  245          238.42747    189.89734   0.004081633 
  196          239.33648    189.76928   0.005102041 
  244          241.48409    189.64145   0.004098361 
  229          244.24566    189.51384   0.004366812 
  226          246.01682    189.38646   0.004424779 
  244          246.4116     189.25931   0.004098361 
  242          246.76962    189.13239   0.004132231 
  237          247.53265    189.00568   0.004219409 
  227          248.65059    188.87921   0.004405286 
  231          250.05656    188.75296   0.004329004 
  242          251.77706    188.62693   0.004132231 
  221          253.93395    188.50112   0.004524887 
  248          256.68365    188.37554   0.004032258 
  226          260.17478    188.25018   0.004424779 
  235          264.54524    188.12504   0.004255319 
  249          269.93463    188.00012   0.004016064 
  273          276.5185     187.87543   0.003663004 
  288          284.54695    187.75095   0.003472222 
  296          294.39777    187.62669   0.003378378 
  278          306.69353    187.50266   0.003597122 
  314          322.50541    187.37884   0.003184713 
  319          343.56781    187.25524   0.003134796 
  365          371.7235     187.13186   0.002739726 
  410          403.95801    187.0087    0.002439024 
  421          430.14415    186.88575   0.002375297 
  456          457.56856    186.76302   0.002192982 
  499          499.48437    186.64051   0.002004008 
  556          561.32421    186.51822   0.001798561 
  576          647.11986    186.39614   0.001736111 
  712          763.30316    186.27427   0.001404494 
  785          936.3605     186.15262   0.001273885 
  1032         1219.64004   186.03118   0.000968992 
  1613         1732.65185   185.90996   0.000619963 
  2685         2805.03278   185.78895   0.000372439 
  4912         5201.8325    185.66815   0.000203583 
  8649         9282.13757   185.54757   0.00011562 
  11769        12823.89767  185.4272    0.000084969 
  9157         10106.65545  185.30704   0.000109206 
  5255         5966.73151   185.18709   0.000190295 
  4217         4899.68429   185.06735   0.000237135 
  5239         5962.97612   184.94782   0.000190876 
  6169         7171.50451   184.82851   0.000162101 
  4641         5342.15602   184.7094    0.000215471 
  2345         2877.48731   184.5905    0.000426439 
  1334         1667.40759   184.47181   0.000749625 
  866          1128.57697   184.35333   0.001154734 
  687          851.79038    184.23505   0.001455604 
  598          686.22526    184.11699   0.001672241 
  507          577.8691     183.99913   0.001972387 
  462          502.6993     183.88147   0.002164502 
  399          448.26242    183.76403   0.002506266 
  336          407.52425    183.64679   0.00297619 
  327          376.2723     183.52975   0.003058104 
  359          351.85256    183.41292   0.002785515 
  300          332.54613    183.2963    0.003333333 
  310          317.24477    183.17988   0.003225806 
  268          305.28367    183.06366   0.003731343 
  304          296.39761    182.94764   0.003289474 
  289          290.83417    182.83183   0.003460208 
  291          289.64958    182.71623   0.003436426 
  307          295.02887    182.60082   0.003257329 
  342          309.06221    182.48562   0.002923977 
  289          323.75974    182.37062   0.003460208 
  267          316.38971    182.25582   0.003745318 
  273          297.26759    182.14122   0.003663004 
  286          287.76975    182.02682   0.003496503 
  286          291.79237    181.91262   0.003496503 
  281          305.6676     181.79862   0.003558719 
  280          320.15955    181.68482   0.003571429 
  298          340.27012    181.57121   0.003355705 
  315          355.39716    181.45781   0.003174603 
  321          332.31575    181.3446    0.003115265 
  279          298.42499    181.2316    0.003584229 
  258          281.37901    181.11879   0.003875969 
  272          281.50761    181.00617   0.003676471 
  270          285.04174    180.89376   0.003703704 
  262          270.65524    180.78154   0.003816794 
  243          248.65168    180.66951   0.004115226 
  243          232.85075    180.55768   0.004115226 
  221          223.11207    180.44605   0.004524887 
  266          216.96726    180.33461   0.003759398 
  228          212.78711    180.22337   0.004385965 
  222          209.71732    180.11232   0.004504505 
  240          207.32984    180.00146   0.004166667 
  213          205.39441    179.8908    0.004694836 
  200          203.77939    179.78033   0.005     
  214          202.40189    179.67005   0.004672897 
  214          201.20755    179.55996   0.004672897 
  203          200.15404    179.45007   0.004926108 
  205          199.227      179.34037   0.004878049 
  217          198.40169    179.23086   0.004608295 
  205          197.66555    179.12154   0.004878049 
  200          197.01004    179.01241   0.005     
  221          196.42542    178.90347   0.004524887 
  199          195.91685    178.79472   0.005025126 
  194          195.47608    178.68616   0.005154639 
  192          195.10815    178.57779   0.005208333 
  222          194.81944    178.46961   0.004504505 
  219          194.62256    178.36162   0.00456621 
  185          194.54051    178.25381   0.005405405 
  212          194.62097    178.14619   0.004716981 
  204          194.92989    178.03876   0.004901961 
  196          195.50007    177.93152   0.005102041 
  219          196.02092    177.82447   0.00456621 
  192          195.90091    177.7176    0.005208333 
  191          195.45814    177.61091   0.005235602 
  194          195.25193    177.50442   0.005154639 
  200          195.41968    177.39811   0.005     
  175          195.82142    177.29198   0.005714286 
  180          196.14922    177.18604   0.005555556 
  228          196.50931    177.08028   0.004385965 
  186          197.25663    176.97471   0.005376344 
  194          198.62014    176.86932   0.005154639 
  213          200.84612    176.76411   0.004694836 
  173          204.43769    176.65909   0.005780347 
  212          210.47673    176.55425   0.004716981 
  233          221.1029     176.44959   0.004291845 
  261          239.57252    176.34512   0.003831418 
  260          265.76296    176.24083   0.003846154 
  234          279.30737    176.13671   0.004273504 
  196          262.92418    176.03278   0.005102041 
  243          243.71807    175.92904   0.004115226 
  250          236.67052    175.82547   0.004     
  229          240.69049    175.72208   0.004366812 
  233          245.31289    175.61887   0.004291845 
  204          236.68143    175.51584   0.004901961 
  196          224.53437    175.413     0.005102041 
  189          218.13868    175.31033   0.005291005 
  213          217.05814    175.20784   0.004694836 
  206          220.80414    175.10552   0.004854369 
  248          226.28306    175.00339   0.004032258 
  221          223.63675    174.90144   0.004524887 
  242          215.63598    174.79966   0.004132231 
  207          210.55567    174.69806   0.004830918 
  208          209.67174    174.59663   0.004807692 
  209          211.65105    174.49539   0.004784689 
  206          211.35246    174.39432   0.004854369 
  222          207.74694    174.29342   0.004504505 
  260          205.6417     174.1927    0.003846154 
  215          206.57762    174.09216   0.004651163 
  226          210.33391    173.9918    0.004424779 
  243          214.90722    173.8916    0.004115226 
  215          218.54983    173.79159   0.004651163 
  279          225.61387    173.69174   0.003584229 
  281          240.47       173.59207   0.003558719 
  273          262.22805    173.49258   0.003663004 
  229          277.50564    173.39326   0.004366812 
  266          272.30129    173.29411   0.003759398 
  252          260.37571    173.19513   0.003968254 
  263          259.70282    173.09633   0.003802281 
  286          273.83715    172.9977    0.003496503 
  298          297.58634    172.89924   0.003355705 
  295          315.50915    172.80096   0.003389831 
  314          318.62206    172.70284   0.003184713 
  307          319.64438    172.6049    0.003257329 
  304          318.62742    172.50713   0.003289474 
  331          329.11763    172.40953   0.003021148 
  398          367.91122    172.3121    0.002512563 
  456          449.53693    172.21484   0.002192982 
  510          606.39438    172.11775   0.001960784 
  664          814.19563    172.02083   0.001506024 
  694          803.25878    171.92408   0.001440922 
  618          589.38768    171.8275    0.001618123 
  448          465.83023    171.73108   0.002232143 
  425          454.02278    171.63484   0.002352941 
  453          520.56854    171.53876   0.002207506 
  420          550.45695    171.44286   0.002380952 
  420          442.11829    171.34712   0.002380952 
  320          344.34131    171.25155   0.003125  
  297          292.40589    171.15614   0.003367003 
  272          266.98935    171.0609    0.003676471 
  251          256.38407    170.96583   0.003984064 
  235          256.20404    170.87093   0.004255319 
  247          267.35122    170.77619   0.004048583 
  250          298.50379    170.68162   0.004     
  335          376.4696     170.58721   0.002985075 
  428          524.55012    170.49297   0.002336449 
  493          566.01668    170.3989    0.002028398 
  437          430.87309    170.30499   0.00228833 
  391          361.47913    170.21124   0.002557545 
  391          376.81127    170.11766   0.002557545 
  454          462.46139    170.02425   0.002202643 
  497          536.42089    169.93099   0.002012072 
  448          451.52924    169.83791   0.002232143 
  357          349.38779    169.74498   0.00280112 
  296          299.19812    169.65222   0.003378378 
  280          286.88249    169.55962   0.003571429 
  285          288.78887    169.46719   0.003508772 
  259          275.42378    169.37491   0.003861004 
  263          248.91831    169.2828    0.003802281 
  235          226.91836    169.19085   0.004255319 
  201          213.74745    169.09907   0.004975124 
  220          206.62748    169.00744   0.004545455 
  194          203.08075    168.91598   0.005154639 
  194          201.03193    168.82468   0.005154639 
  191          198.78253    168.73354   0.005235602 
  218          197.05101    168.64255   0.004587156 
  202          196.61183    168.55173   0.004950495 
  184          197.4682     168.46107   0.005434783 
  191          199.48241    168.37057   0.005235602 
  183          202.30571    168.28023   0.005464481 
  207          206.54783    168.19005   0.004830918 
  199          213.96565    168.10003   0.005025126 
  211          227.0334     168.01017   0.004739336 
  210          250.40447    167.92047   0.004761905 
  256          292.08497    167.83092   0.00390625 
  299          358.5141     167.74154   0.003344482 
  295          421.18831    167.65231   0.003389831 
  378          404.82482    167.56324   0.002645503 
  302          342.74228    167.47433   0.003311258 
  270          304.21371    167.38557   0.003703704 
  262          299.48939    167.29697   0.003816794 
  283          316.87586    167.20853   0.003533569 
  287          317.4684     167.12025   0.003484321 
  261          281.08915    167.03212   0.003831418 
  246          244.14354    166.94415   0.004065041 
  199          220.66124    166.85634   0.005025126 
  197          206.98039    166.76868   0.005076142 
  206          198.83545    166.68118   0.004854369 
  190          193.72393    166.59383   0.005263158 
  179          191.4528     166.50664   0.005586592 
  174          189.22842    166.4196    0.005747126 
  199          187.7956     166.33272   0.005025126 
  166          186.9813     166.246     0.006024096 
  205          186.7168     166.15942   0.004878049 
  194          187.02368    166.07301   0.005154639 
  216          188.01224    165.98674   0.00462963 
  190          190.28524    165.90063   0.005263158 
  164          191.9883     165.81468   0.006097561 
  190          192.01331    165.72887   0.005263158 
  218          191.07822    165.64322   0.004587156 
  198          190.45706    165.55773   0.005050505 
  191          190.3632     165.47238   0.005235602 
  187          190.72448    165.38719   0.005347594 
  205          190.99402    165.30215   0.004878049 
  252          191.0783     165.21727   0.003968254 
  205          191.93804    165.13253   0.004878049 
  208          192.85406    165.04795   0.004807692 
  214          191.31928    164.96352   0.004672897 
  226          188.50083    164.87924   0.004424779 
  235          186.67353    164.79511   0.004255319 
  258          186.21279    164.71113   0.003875969 
  263          186.85179    164.62731   0.003802281 
  308          187.52314    164.54363   0.003246753 
  302          187.72734    164.46011   0.003311258 
  315          189.02844    164.37673   0.003174603 
  307          191.73189    164.29351   0.003257329 
  307          193.11798    164.21043   0.003257329 
  283          192.28511    164.12751   0.003533569 
  324          192.68861    164.04473   0.00308642 
  294          195.94765    163.96211   0.003401361 
  263          203.39479    163.87963   0.003802281 
  304          216.28355    163.7973    0.003289474 
  291          230.61574    163.71512   0.003436426 
  277          231.99074    163.63309   0.003610108 
  253          218.90306    163.55121   0.003952569 
  262          207.91335    163.46947   0.003816794 
  247          204.39381    163.38789   0.004048583 
  250          207.4619     163.30645   0.004     
  239          212.05696    163.22516   0.0041841 
  232          209.79755    163.14401   0.004310345 
  233          204.14912    163.06302   0.004291845 
  241          199.42116    162.98217   0.004149378 
  234          196.46322    162.90147   0.004273504 
  218          195.04191    162.82091   0.004587156 
  196          193.53945    162.7405    0.005102041 
  213          193.25329    162.66024   0.004694836 
  208          194.70472    162.58012   0.004807692 
  212          197.64536    162.50015   0.004716981 
  230          203.73687    162.42033   0.004347826 
  251          213.85398    162.34065   0.003984064 
  217          224.56374    162.26112   0.004608295 
  208          223.81193    162.18173   0.004807692 
  228          213.2058     162.10248   0.004385965 
  221          205.59325    162.02339   0.004524887 
  215          203.93241    161.94443   0.004651163 
  233          207.05727    161.86562   0.004291845 
  216          210.22304    161.78696   0.00462963 
  203          206.94396    161.70844   0.004926108 
  218          201.38089    161.63006   0.004587156 
  202          198.05466    161.55183   0.004950495 
  201          196.96855    161.47374   0.004975124 
  198          197.40225    161.3958    0.005050505 
  205          198.96985    161.318     0.004878049 
  216          201.63899    161.24034   0.00462963 
  177          205.60724    161.16282   0.005649718 
  200          210.80508    161.08545   0.005     
  254          215.42439    161.00822   0.003937008 
  203          218.0915     160.93114   0.004926108 
  230          221.28846    160.85419   0.004347826 
  273          226.51234    160.77739   0.003663004 
  257          233.97055    160.70073   0.003891051 
  240          243.45484    160.62421   0.004166667 
  313          253.62519    160.54784   0.003194888 
  310          265.4329     160.4716    0.003225806 
  274          280.19301    160.39551   0.003649635 
  313          298.69894    160.31956   0.003194888 
  320          321.29126    160.24374   0.003125  
  368          348.01938    160.16807   0.002717391 
  351          379.32468    160.09255   0.002849003 
  412          414.60684    160.01716   0.002427184 
  404          450.02096    159.94191   0.002475248 
  446          474.42178    159.8668    0.002242152 
  471          483.72145    159.79183   0.002123142 
  462          486.12444    159.71701   0.002164502 
  431          492.44498    159.64232   0.002320186 
  446          501.29061    159.56777   0.002242152 
  420          497.48276    159.49336   0.002380952 
  433          478.28792    159.41909   0.002309469 
  383          451.8294     159.34497   0.002610966 
  372          422.05262    159.27097   0.002688172 
  347          396.36518    159.19712   0.002881844 
  351          373.9032     159.12341   0.002849003 
  320          349.11568    159.04984   0.003125  
  275          324.72614    158.9764    0.003636364 
  310          302.91249    158.9031    0.003225806 
  328          282.75102    158.82994   0.00304878 
  273          265.47669    158.75692   0.003663004 
  239          251.39438    158.68404   0.0041841 
  263          239.9671     158.61129   0.003802281 
  209          230.64753    158.53869   0.004784689 
  268          223.01343    158.46622   0.003731343 
  226          216.7337     158.39388   0.004424779 
  223          211.55515    158.32169   0.004484305 
  228          207.28365    158.24963   0.004385965 
  241          203.77352    158.17771   0.004149378 
  219          200.92021    158.10592   0.00456621 
  208          198.65075    158.03427   0.004807692 
  211          196.90316    157.96276   0.004739336 
  216          195.64779    157.89139   0.00462963 
  207          195.01039    157.82015   0.004830918 
  187          195.23812    157.74904   0.005347594 
  204          196.59011    157.67807   0.004901961 
  232          198.66866    157.60724   0.004310345 
  224          199.61544    157.53655   0.004464286 
  236          199.86755    157.46598   0.004237288 
  218          201.33977    157.39556   0.004587156 
  243          202.132      157.32527   0.004115226 
  222          200.56593    157.25511   0.004504505 
  195          199.02528    157.18509   0.005128205 
  231          197.9113     157.11521   0.004329004 
  255          197.60445    157.04545   0.003921569 
  243          198.56708    156.97584   0.004115226 
  227          199.42361    156.90636   0.004405286 
  215          199.72089    156.83701   0.004651163 
  246          201.04468    156.76779   0.004065041 
  264          204.2045     156.69871   0.003787879 
  278          209.8161     156.62977   0.003597122 
  251          219.47843    156.56095   0.003984064 
  243          237.49507    156.49227   0.004115226 
  312          273.85491    156.42373   0.003205128 
  308          343.87658    156.35532   0.003246753 
  346          426.26901    156.28704   0.002890173 
  330          404.9972     156.21889   0.003030303 
  332          335.13833    156.15088   0.003012048 
  302          306.19393    156.083     0.003311258 
  311          310.96407    156.01525   0.003215434 
  302          329.24267    155.94763   0.003311258 
  315          346.12117    155.88015   0.003174603 
  275          313.2268     155.8128    0.003636364 
  292          268.78962    155.74558   0.003424658 
  270          246.93907    155.67849   0.003703704 
  234          237.48282    155.61154   0.004273504 
  265          226.71526    155.54472   0.003773585 
  241          216.13265    155.47802   0.004149378 
  238          209.45632    155.41146   0.004201681 
  224          205.84374    155.34504   0.004464286 
  217          203.12774    155.27874   0.004608295 
  224          200.48187    155.21257   0.004464286 
  208          198.74119    155.14654   0.004807692 
  196          198.16283    155.08063   0.005102041 
  244          198.7024     155.01486   0.004098361 
  216          200.31385    154.94921   0.00462963 
  217          202.84454    154.8837    0.004608295 
  222          207.10571    154.81832   0.004504505 
  268          215.36084    154.75307   0.003731343 
  261          230.90165    154.68794   0.003831418 
  275          258.07375    154.62295   0.003636364 
  285          301.13085    154.55809   0.003508772 
  337          355.92278    154.49336   0.002967359 
  347          349.86553    154.42875   0.002881844 
  332          293.04608    154.36428   0.003012048 
  297          260.63403    154.29993   0.003367003 
  257          255.59207    154.23572   0.003891051 
  277          269.96239    154.17163   0.003610108 
  300          296.22381    154.10768   0.003333333 
  300          296.34627    154.04385   0.003333333 
  261          277.92668    153.98015   0.003831418 
  283          270.97465    153.91658   0.003533569 
  216          259.38761    153.85314   0.00462963 
  240          240.74724    153.78982   0.004166667 
  257          227.96162    153.72664   0.003891051 
  218          223.62026    153.66358   0.004587156 
  214          226.14375    153.60065   0.004672897 
  229          231.18771    153.53785   0.004366812 
  239          230.07786    153.47518   0.0041841 
  248          224.07558    153.41263   0.004032258 
  219          221.36172    153.35022   0.00456621 
  235          225.27767    153.28793   0.004255319 
  255          239.00534    153.22576   0.003921569 
  257          264.8695     153.16373   0.003891051 
  272          279.57747    153.10182   0.003676471 
  250          258.48687    153.04004   0.004     
  239          238.88674    152.97838   0.0041841 
  265          232.13703    152.91685   0.003773585 
  230          235.62514    152.85545   0.004347826 
  217          247.66155    152.79418   0.004608295 
  247          255.98989    152.73303   0.004048583 
  229          246.88718    152.67201   0.004366812 
  226          238.46677    152.61111   0.004424779 
  233          236.50786    152.55034   0.004291845 
  254          238.10648    152.4897    0.003937008 
  219          240.1898     152.42918   0.00456621 
  245          242.71208    152.36879   0.004081633 
  251          246.67105    152.30853   0.003984064 
  263          251.82994    152.24839   0.003802281 
  266          257.45298    152.18837   0.003759398 
  264          263.543      152.12848   0.003787879 
  257          269.90684    152.06872   0.003891051 
  303          276.94279    152.00908   0.00330033 
  309          285.3716     151.94957   0.003236246 
  302          295.24304    151.89018   0.003311258 
  302          306.34992    151.83091   0.003311258 
  323          319.03003    151.77177   0.003095975 
  315          333.87926    151.71276   0.003174603 
  356          351.38285    151.65387   0.002808989 
  382          372.12462    151.5951    0.002617801 
  396          396.98416    151.53646   0.002525253 
  455          426.49509    151.47794   0.002197802 
  534          459.67494    151.41955   0.001872659 
  621          497.5063     151.36128   0.001610306 
  627          544.28754    151.30313   0.001594896 
  713          603.66069    151.24511   0.001402525 
  719          679.64318    151.18721   0.001390821 
  743          778.03191    151.12944   0.001345895 
  820          907.04826    151.07179   0.001219512 
  864          1080.81751   151.01426   0.001157407 
  1153         1324.7473    150.95686   0.000867303 
  1379         1683.44875   150.89957   0.000725163 
  1881         2241.70756   150.84242   0.000531632 
  2731         3184.53738   150.78538   0.000366166 
  4343         5001.38867   150.72847   0.000230256 
  8024         9012.53582   150.67168   0.000124626 
  14671        17601.24327  150.61501   0.000068162 
  23139        27863.85335  150.55846   0.000043217 
  22682        22359.98355  150.50204   0.000044088 
  13825        12426.93107  150.44574   0.000072333 
  8333         7867.73826   150.38956   0.000120005 
  6901         7233.15015   150.33351   0.000144907 
  8544         9893.40587   150.27757   0.000117041 
  11554        14712.30387  150.22176   0.00008655 
  11953        12896.1867   150.16607   0.000083661 
  7470         7188.55937   150.1105    0.000133869 
  4025         3966.5502    150.05506   0.000248447 
  2379         2495.3438    149.99973   0.000420345 
  1579         1768.44187   149.94453   0.000633312 
  1177         1352.64376   149.88944   0.000849618 
  1010         1092.29762   149.83448   0.000990099 
  775          925.29282    149.77964   0.001290323 
  721          818.61676    149.72492   0.001386963 
  679          726.04652    149.67032   0.001472754 
  580          628.54189    149.61585   0.001724138 
  558          552.74468    149.56149   0.001792115 
  447          499.49008    149.50725   0.002237136 
  434          463.50375    149.45314   0.002304147 
  386          441.24735    149.39914   0.002590674 
  371          419.52093    149.34526   0.002695418 
  345          385.95592    149.29151   0.002898551 
  362          355.85111    149.23787   0.002762431 
  337          333.45617    149.18436   0.002967359 
  318          316.26262    149.13096   0.003144654 
  294          302.30881    149.07769   0.003401361 
  276          290.56924    149.02453   0.003623188 
  294          280.49516    148.9715    0.003401361 
  275          271.74421    148.91858   0.003636364 
  290          264.11407    148.86578   0.003448276 
  272          257.46161    148.8131    0.003676471 
  246          251.66463    148.76055   0.004065041 
  245          246.94462    148.70811   0.004081633 
  244          242.62238    148.65579   0.004098361 
  248          238.95628    148.60358   0.004032258 
  227          235.91168    148.5515    0.004405286 
  242          233.45915    148.49954   0.004132231 
  242          231.58278    148.44769   0.004132231 
  235          230.28759    148.39597   0.004255319 
  243          229.60282    148.34436   0.004115226 
  240          229.79844    148.29287   0.004166667 
  252          230.87664    148.2415    0.003968254 
  263          233.40853    148.19024   0.003802281 
  259          235.56229    148.13911   0.003861004 
  231          232.96646    148.08809   0.004329004 
  233          229.33122    148.03719   0.004291845 
  231          227.0765     147.98641   0.004329004 
  224          226.19075    147.93574   0.004464286 
  231          226.56045    147.8852    0.004329004 
  228          227.44999    147.83477   0.004385965 
  199          226.1878     147.78445   0.005025126 
  218          223.21456    147.73426   0.004587156 
  215          220.55678    147.68418   0.004651163 
  215          218.59711    147.63422   0.004651163 
  247          217.43073    147.58438   0.004048583 
  218          217.00348    147.53465   0.004587156 
  239          217.19943    147.48504   0.0041841 
  230          217.87639    147.43555   0.004347826 
  215          218.91934    147.38618   0.004651163 
  213          220.23285    147.33692   0.004694836 
  230          221.6373     147.28777   0.004347826 
  275          222.99007    147.23875   0.003636364 
  240          224.41732    147.18984   0.004166667 
  249          226.3851     147.14104   0.004016064 
  277          228.84249    147.09236   0.003610108 
  280          228.88862    147.0438    0.003571429 
  273          224.47706    146.99536   0.003663004 
  264          219.49168    146.94703   0.003787879 
  297          216.38091    146.89881   0.003367003 
  267          215.66396    146.85071   0.003745318 
  273          217.09611    146.80273   0.003663004 
  278          217.04095    146.75486   0.003597122 
  230          210.94184    146.70711   0.004347826 
  257          202.95487    146.65947   0.003891051 
  262          197.1337     146.61195   0.003816794 
  247          193.80965    146.56454   0.004048583 
  255          192.53277    146.51725   0.003921569 
  219          192.23553    146.47007   0.00456621 
  227          190.92147    146.42301   0.004405286 
  229          189.16214    146.37606   0.004366812 
  231          188.95876    146.32923   0.004329004 
  215          191.26264    146.28251   0.004651163 
  225          196.88786    146.2359    0.004444444 
  211          205.69745    146.18941   0.004739336 
  204          212.29217    146.14304   0.004901961 
  202          212.00266    146.09678   0.004950495 
  217          211.19351    146.05063   0.004608295 
  203          209.34347    146.00459   0.004926108 
  198          204.00813    145.95867   0.005050505 
  210          200.77318    145.91287   0.004761905 
  197          200.60153    145.86718   0.005076142 
  212          199.25308    145.8216    0.004716981 
  215          197.28397    145.77613   0.004651163 
  226          196.43529    145.73078   0.004424779 
  223          194.40627    145.68554   0.004484305 
  216          192.69837    145.64042   0.00462963 
  220          193.26964    145.5954    0.004545455 
  198          193.57438    145.55051   0.005050505 
  182          191.14507    145.50572   0.005494505 
  191          188.74982    145.46105   0.005235602 
  198          188.17206    145.41649   0.005050505 
  211          189.43975    145.37204   0.004739336 
  198          192.34778    145.3277    0.005050505 
  171          196.14178    145.28348   0.005847953 
  193          199.22749    145.23937   0.005181347 
  168          202.28676    145.19537   0.005952381 
  226          207.1928     145.15149   0.004424779 
  220          214.3415     145.10771   0.004545455 
  202          223.58955    145.06405   0.004950495 
  233          236.12675    145.0205    0.004291845 
  256          251.6154     144.97706   0.00390625 
  278          259.15044    144.93374   0.003597122 
  262          254.97826    144.89052   0.003816794 
  237          252.00716    144.84742   0.004219409 
  297          256.57817    144.80443   0.003367003 
  290          268.99444    144.76155   0.003448276 
  287          287.60318    144.71878   0.003484321 
  298          305.91037    144.67612   0.003355705 
  295          320.78281    144.63358   0.003389831 
  332          341.98238    144.59114   0.003012048 
  374          380.72139    144.54882   0.002673797 
  407          447.15593    144.5066    0.002457002 
  499          560.5915     144.4645    0.002004008 
  758          770.83732    144.42251   0.001319261 
  1177         1216.55706   144.38063   0.000849618 
  1926         2187.96863   144.33886   0.000519211 
  2968         3688.49948   144.2972    0.000336927 
  3336         3625.66874   144.25565   0.00029976 
  2217         2183.16568   144.21421   0.00045106 
  1368         1341.04223   144.17288   0.000730994 
  1046         1064.6922    144.13166   0.000956023 
  1114         1178.92456   144.09055   0.000897666 
  1479         1705.29256   144.04955   0.000676133 
  1775         2222.8033    144.00866   0.00056338 
  1564         1661.1782    143.96788   0.000639386 
  1026         988.9526     143.92721   0.000974659 
  646          651.01352    143.88665   0.001547988 
  494          490.02191    143.84619   0.002024291 
  366          396.31833    143.80585   0.00273224 
  340          336.4483     143.76562   0.002941176 
  261          297.85575    143.72549   0.003831418 
  296          273.38468    143.68548   0.003378378 
  264          258.74642    143.64557   0.003787879 
  239          248.74919    143.60577   0.0041841 
  224          236.67758    143.56609   0.004464286 
  236          223.4075     143.52651   0.004237288 
  225          212.55896    143.48703   0.004444444 
  227          204.34919    143.44767   0.004405286 
  208          198.21769    143.40842   0.004807692 
  201          193.6384     143.36927   0.004975124 
  165          190.24007    143.33023   0.006060606 
  167          187.82319    143.2913    0.005988024 
  211          186.36977    143.25248   0.004739336 
  205          186.03126    143.21377   0.004878049 
  195          186.87873    143.17516   0.005128205 
  181          187.73925    143.13666   0.005524862 
  185          186.07091    143.09827   0.005405405 
  180          182.93945    143.05999   0.005555556 
  181          181.19459    143.02181   0.005524862 
  170          180.45477    142.98374   0.005882353 
  208          181.07496    142.94578   0.004807692 
  183          182.88907    142.90793   0.005464481 
  186          184.99891    142.87018   0.005376344 
  228          186.70109    142.83254   0.004385965 
  201          189.58278    142.79501   0.004975124 
  207          195.37445    142.75758   0.004830918 
  239          206.09615    142.72026   0.0041841 
  230          225.25495    142.68305   0.004347826 
  254          262.62177    142.64594   0.003937008 
  300          337.69543    142.60894   0.003333333 
  418          468.73737    142.57205   0.002392344 
  475          565.4901     142.53526   0.002105263 
  487          470.67098    142.49858   0.002053388 
  400          349.28649    142.46201   0.0025    
  350          288.84866    142.42554   0.002857143 
  275          276.31503    142.38918   0.003636364 
  307          302.53218    142.35292   0.003257329 
  340          359.86386    142.31677   0.002941176 
  365          372.8541     142.28072   0.002739726 
  311          302.99172    142.24478   0.003215434 
  270          243.44862    142.20895   0.003703704 
  227          211.7931     142.17322   0.004405286 
  220          196.03688    142.13759   0.004545455 
  250          187.36656    142.10207   0.004     
  214          181.98376    142.06666   0.004672897 
  193          179.00763    142.03135   0.005181347 
  213          178.45979    141.99614   0.004694836 
  186          180.50718    141.96104   0.005376344 
  222          183.86464    141.92605   0.004504505 
  186          183.84164    141.89116   0.005376344 
  188          179.77418    141.85637   0.005319149 
  200          176.47778    141.82169   0.005     
  207          175.73043    141.78711   0.004830918 
  219          177.57406    141.75264   0.00456621 
  192          182.29888    141.71827   0.005208333 
  205          188.9613     141.68401   0.004878049 
  196          191.48797    141.64985   0.005102041 
  204          186.41712    141.61579   0.004901961 
  194          180.40349    141.58184   0.005154639 
  206          177.78003    141.54799   0.004854369 
  179          178.81741    141.51424   0.005586592 
  197          183.40053    141.4806    0.005076142 
  196          189.764      141.44706   0.005102041 
  185          190.5969     141.41362   0.005405405 
  196          183.99836    141.38029   0.005102041 
  192          177.54022    141.34706   0.005208333 
  178          174.23344    141.31393   0.005617978 
  188          173.76431    141.28091   0.005319149 
  172          175.44032    141.24798   0.005813953 
  192          177.28188    141.21516   0.005208333 
  195          176.19478    141.18245   0.005128205 
  191          173.45143    141.14983   0.005235602 
  177          171.86175    141.11732   0.005649718 
  168          171.75265    141.08491   0.005952381 
  207          171.94507    141.05261   0.004830918 
  181          171.51007    141.0204    0.005524862 
  176          170.89665    140.9883    0.005681818 
  191          170.5034     140.9563    0.005235602 
  210          170.68224    140.9244    0.004761905 
  205          171.51203    140.8926    0.004878049 
  209          172.8058     140.8609    0.004784689 
  230          174.01884    140.82931   0.004347826 
  177          174.95801    140.79782   0.005649718 
  193          176.15005    140.76642   0.005181347 
  200          177.85539    140.73513   0.005     
  207          180.13721    140.70394   0.004830918 
  199          183.10807    140.67285   0.005025126 
  220          186.92117    140.64187   0.004545455 
  209          191.28441    140.61098   0.004784689 
  202          194.70327    140.58019   0.004950495 
  200          196.9024     140.54951   0.005     
  210          199.69272    140.51892   0.004761905 
  193          203.94012    140.48844   0.005181347 
  201          209.92369    140.45805   0.004975124 
  255          218.06324    140.42777   0.003921569 
  250          228.78229    140.39758   0.004     
  269          241.51563    140.3675    0.003717472 
  288          253.60094    140.33752   0.003472222 
  270          262.31227    140.30763   0.003703704 
  319          271.98858    140.27785   0.003134796 
  318          287.36559    140.24816   0.003144654 
  312          310.50025    140.21857   0.003205128 
  316          343.54473    140.18909   0.003164557 
  379          388.40044    140.1597    0.002638522 
  388          442.71953    140.13041   0.00257732 
  459          507.58212    140.10122   0.002178649 
  544          603.4955     140.07213   0.001838235 
  729          761.83641    140.04314   0.001371742 
  959          1041.12903   140.01425   0.001042753 
  1483         1594.09891   139.98546   0.000674309 
  2601         2790.22829   139.95676   0.000384468 
  4626         5133.20294   139.92817   0.000216169 
  6246         7159.54278   139.89967   0.000160102 
  5101         5286.81022   139.87127   0.00019604 
  3026         3022.66849   139.84297   0.000330469 
  1929         1966.95177   139.81476   0.000518403 
  1621         1695.31626   139.78666   0.000616903 
  1973         2012.96943   139.75865   0.000506842 
  2615         3018.96947   139.73074   0.000382409 
  3248         3883.37      139.70293   0.000307882 
  2600         2825.68706   139.67521   0.000384615 
  1567         1620.68027   139.6476    0.000638162 
  935          1001.6791    139.62008   0.001069519 
  699          708.65867    139.59265   0.001430615 
  533          551.13268    139.56533   0.001876173 
  402          455.61764    139.5381    0.002487562 
  371          393.70819    139.51097   0.002695418 
  353          348.43291    139.48393   0.002832861 
  293          313.67628    139.45699   0.003412969 
  259          287.97414    139.43015   0.003861004 
  248          268.64761    139.40341   0.004032258 
  241          253.13532    139.37676   0.004149378 
  220          242.40895    139.35021   0.004545455 
  222          234.5217     139.32375   0.004504505 
  240          227.24499    139.29739   0.004166667 
  207          220.42669    139.27113   0.004830918 
  218          214.3081     139.24496   0.004587156 
  207          208.37774    139.21889   0.004830918 
  214          203.26817    139.19291   0.004672897 
  163          198.67808    139.16703   0.006134969 
  190          195.15635    139.14124   0.005263158 
  196          192.7691     139.11555   0.005102041 
  179          191.20383    139.08996   0.005586592 
  167          189.81694    139.06446   0.005988024 
  201          188.38909    139.03905   0.004975124 
  222          186.92868    139.01374   0.004504505 
  171          185.09052    138.98852   0.005847953 
  188          182.48458    138.9634    0.005319149 
  208          179.67449    138.93838   0.004807692 
  199          177.36091    138.91345   0.005025126 
  170          175.63654    138.88861   0.005882353 
  182          174.42559    138.86386   0.005494505 
  192          173.66087    138.83922   0.005208333 
  212          173.15603    138.81466   0.004716981 
  185          172.61759    138.7902    0.005405405 
  181          172.4192     138.76583   0.005524862 
  164          173.2772     138.74156   0.006097561 
  182          175.53118    138.71738   0.005494505 
  217          178.62151    138.69329   0.004608295 
  200          182.45732    138.6693    0.005     
  231          190.17324    138.6454    0.004329004 
  237          200.36646    138.62159   0.004219409 
  237          197.88121    138.59788   0.004219409 
  237          186.37779    138.57426   0.004219409 
  190          179.33362    138.55073   0.005263158 
  202          177.18845    138.52729   0.004950495 
  181          178.08614    138.50395   0.005524862 
  175          182.49344    138.4807    0.005714286 
  215          189.41558    138.45754   0.004651163 
  232          189.42299    138.43448   0.004310345 
  197          181.27719    138.4115    0.005076142 
  199          174.46832    138.38862   0.005025126 
  156          170.86306    138.36583   0.006410256 
  189          169.42262    138.34313   0.005291005 
  187          169.34005    138.32053   0.005347594 
  182          169.97302    138.29801   0.005494505 
  209          170.15909    138.27559   0.004784689 
  197          169.22814    138.25326   0.005076142 
  202          168.14959    138.23102   0.004950495 
  178          167.54814    138.20887   0.005617978 
  184          167.37646    138.18681   0.005434783 
  163          167.49923    138.16484   0.006134969 
  178          167.88967    138.14297   0.005617978 
  171          168.70098    138.12118   0.005847953 
  176          170.1874     138.09949   0.005681818 
  199          172.66554    138.07788   0.005025126 
  208          175.61225    138.05637   0.004807692 
  190          176.54645    138.03494   0.005263158 
  203          174.75525    138.01361   0.004926108 
  192          172.92286    137.99236   0.005208333 
  189          172.35221    137.97121   0.005291005 
  181          173.15371    137.95014   0.005524862 
  191          175.34046    137.92917   0.005235602 
  189          178.94155    137.90828   0.005291005 
  211          183.26131    137.88749   0.004739336 
  195          187.83567    137.86678   0.005128205 
  218          193.27549    137.84616   0.004587156 
  205          200.18943    137.82563   0.004878049 
  231          211.32045    137.80519   0.004329004 
  244          224.75888    137.78484   0.004098361 
  217          228.03892    137.76458   0.004608295 
  198          218.93324    137.7444    0.005050505 
  228          209.93874    137.72432   0.004385965 
  225          206.51901    137.70432   0.004444444 
  238          207.50245    137.68441   0.004201681 
  233          211.73685    137.66459   0.004291845 
  214          218.89087    137.64486   0.004672897 
  246          224.73255    137.62521   0.004065041 
  240          226.18708    137.60565   0.004166667 
  262          229.64545    137.58618   0.003816794 
  218          239.35272    137.5668    0.004587156 
  271          249.2575     137.54751   0.003690037 
  237          248.15599    137.5283    0.004219409 
  281          241.62776    137.50918   0.003558719 
  264          239.69985    137.49014   0.003787879 
  251          244.98217    137.4712    0.003984064 
  271          258.07171    137.45234   0.003690037 
  286          278.96732    137.43356   0.003496503 
  358          301.00938    137.41488   0.002793296 
  316          310.58471    137.39628   0.003164557 
  340          313.86524    137.37776   0.002941176 
  384          327.70292    137.35933   0.002604167 
  359          359.91421    137.34099   0.002785515 
  415          407.11509    137.32273   0.002409639 
  440          451.29281    137.30456   0.002272727 
  411          471.99991    137.28648   0.00243309 
  448          486.24955    137.26848   0.002232143 
  479          524.19863    137.25057   0.002087683 
  533          598.10722    137.23274   0.001876173 
  640          720.11944    137.21499   0.0015625 
  904          913.55588    137.19733   0.001106195 
  1143         1227.27367   137.17976   0.000874891 
  1780         1791.67644   137.16227   0.000561798 
  2966         2960.38039   137.14487   0.000337154 
  5341         5389.41449   137.12755   0.000187231 
  7909         8734.46849   137.11031   0.000126438 
  7600         8163.52253   137.09316   0.000131579 
  5005         4864.19337   137.0761    0.0001998 
  3068         2896.31071   137.05911   0.000325945 
  2220         2123.02723   137.04221   0.00045045 
  2109         2075.24971   137.0254    0.000474158 
  2669         2731.53938   137.00867   0.000374672 
  3685         4198.88646   136.99202   0.00027137 
  4090         4876.0004    136.97545   0.000244499 
  3107         3277.59493   136.95897   0.000321854 
  1928         1879.63549   136.94258   0.000518672 
  1140         1172.70883   136.92626   0.000877193 
  820          829.50353    136.91003   0.001219512 
  613          644.40804    136.89388   0.001631321 
  502          532.20813    136.87781   0.001992032 
  447          458.96005    136.86183   0.002237136 
  409          408.97868    136.84592   0.002444988 
  334          373.95453    136.8301    0.002994012 
  312          348.96252    136.81437   0.003205128 
  276          330.47048    136.79871   0.003623188 
  290          314.29973    136.78314   0.003448276 
  307          299.05392    136.76765   0.003257329 
  286          286.92785    136.75223   0.003496503 
  288          278.32118    136.73691   0.003472222 
  318          271.75585    136.72166   0.003144654 
  260          266.26981    136.70649   0.003846154 
  289          263.24164    136.69141   0.003460208 
  279          263.24993    136.6764    0.003584229 
  265          264.49138    136.66148   0.003773585 
  259          261.3055     136.64663   0.003861004 
  260          249.84836    136.63187   0.003846154 
  244          236.93792    136.61719   0.004098361 
  238          226.90886    136.60259   0.004201681 
  236          220.04822    136.58807   0.004237288 
  235          216.47731    136.57362   0.004255319 
  252          216.03431    136.55926   0.003968254 
  251          216.82078    136.54498   0.003984064 
  234          214.952      136.53078   0.004273504 
  257          211.57246    136.51665   0.003891051 
  250          211.40788    136.50261   0.004     
  252          216.27418    136.48865   0.003968254 
  250          225.39815    136.47476   0.004     
  284          236.74898    136.46095   0.003521127 
  276          243.70657    136.44723   0.003623188 
  251          236.32065    136.43358   0.003984064 
  249          223.54963    136.42001   0.004016064 
  248          216.34525    136.40651   0.004032258 
  245          216.64841    136.3931    0.004081633 
  229          223.95798    136.37977   0.004366812 
  258          236.87639    136.36651   0.003875969 
  253          250.28778    136.35333   0.003952569 
  230          251.9513     136.34023   0.004347826 
  245          242.47172    136.3272    0.004081633 
  253          234.77105    136.31425   0.003952569 
  264          233.29259    136.30138   0.003787879 
  231          237.84543    136.28859   0.004329004 
  212          247.68057    136.27588   0.004716981 
  215          257.60292    136.26324   0.004651163 
  214          256.48772    136.25068   0.004672897 
  230          246.20231    136.23819   0.004347826 
  232          236.3719     136.22578   0.004310345 
  211          226.68716    136.21345   0.004739336 
  212          217.86659    136.20119   0.004716981 
  207          212.89629    136.18901   0.004830918 
  191          211.41738    136.17691   0.005235602 
  215          209.267      136.16488   0.004651163 
  209          203.61755    136.15293   0.004784689 
  232          198.49267    136.14105   0.004310345 
  185          195.44318    136.12925   0.005405405 
  195          193.66164    136.11752   0.005128205 
  192          194.43678    136.10587   0.005208333 
  191          196.6471     136.09429   0.005235602 
  190          196.58272    136.08279   0.005263158 
  206          189.13851    136.07137   0.004854369 
  209          179.65201    136.06001   0.004784689 
  190          174.42384    136.04874   0.005263158 
  187          173.43125    136.03753   0.005347594 
  168          175.91571    136.0264    0.005952381 
  160          180.42415    136.01535   0.00625   
  197          184.09611    136.00437   0.005076142 
  181          185.66432    135.99346   0.005524862 
  200          186.29209    135.98262   0.005     
  202          191.94587    135.97186   0.004950495 
  199          203.78058    135.96117   0.005025126 
  201          211.87923    135.95056   0.004975124 
  180          204.21977    135.94002   0.005555556 
  186          189.65043    135.92955   0.005376344 
  153          178.27188    135.91915   0.006535948 
  161          171.94785    135.90883   0.00621118 
  157          170.38426    135.89858   0.006369427 
  184          173.07632    135.8884    0.005434783 
  186          178.09079    135.87829   0.005376344 
  158          178.76914    135.86826   0.006329114 
  161          171.83386    135.85829   0.00621118 
  175          163.7491     135.8484    0.005714286 
  154          158.06124    135.83858   0.006493506 
  181          154.5554     135.82883   0.005524862 
  164          152.48115    135.81916   0.006097561 
  157          151.34491    135.80955   0.006369427 
  195          150.91981    135.80001   0.005128205 
  156          151.14037    135.79055   0.006410256 
  157          152.06821    135.78116   0.006369427 
  136          154.02697    135.77183   0.007352941 
  137          157.04019    135.76258   0.00729927 
  177          159.05111    135.7534    0.005649718 
  155          157.29829    135.74428   0.006451613 
  142          153.87027    135.73524   0.007042254 
  172          151.40088    135.72627   0.005813953 
  163          150.23278    135.71737   0.006134969 
  163          150.06292    135.70853   0.006134969 
  165          150.63883    135.69977   0.006060606 
  147          151.74031    135.69107   0.006802721 
  139          152.13641    135.68245   0.007194245 
  143          150.89372    135.67389   0.006993007 
  137          149.44932    135.6654    0.00729927 
  137          148.68582    135.65698   0.00729927 
  160          148.10428    135.64863   0.00625   
  158          147.1683     135.64035   0.006329114 
  146          146.20933    135.63213   0.006849315 
  158          145.5424     135.62398   0.006329114 
  151          145.20119    135.61591   0.006622517 
  134          145.14052    135.60789   0.007462687 
  167          145.32257    135.59995   0.005988024 
  125          145.64367    135.59207   0.008     
  146          145.81968    135.58426   0.006849315 
  153          145.80475    135.57652   0.006535948 
  140          145.91329    135.56885   0.007142857 
  157          146.31573    135.56124   0.006369427 
  179          147.02856    135.5537    0.005586592 
  169          147.9752     135.54622   0.00591716 
  144          149.04439    135.53881   0.006944444 
  171          150.42385    135.53147   0.005847953 
  166          152.74208    135.52419   0.006024096 
  175          156.72583    135.51698   0.005714286 
  168          163.02059    135.50984   0.005952381 
  173          170.69459    135.50276   0.005780347 
  201          174.62135    135.49575   0.004975124 
  166          172.77644    135.4888    0.006024096 
  177          170.93201    135.48191   0.005649718 
  180          171.35867    135.4751    0.005555556 
  212          171.80927    135.46834   0.004716981 
  167          170.2979     135.46165   0.005988024 
  164          169.40971    135.45503   0.006097561 
  159          170.14733    135.44847   0.006289308 
  186          169.47782    135.44197   0.005376344 
  169          167.10482    135.43554   0.00591716 
  181          166.17398    135.42917   0.005524862 
  187          167.39045    135.42287   0.005347594 
  186          169.30421    135.41663   0.005376344 
  171          171.09009    135.41045   0.005847953 
  162          173.09291    135.40434   0.00617284 
  176          173.38242    135.39829   0.005681818 
  168          172.45746    135.3923    0.005952381 
  184          173.59935    135.38637   0.005434783 
  194          176.62756    135.38051   0.005154639 
  171          177.27156    135.37471   0.005847953 
  184          174.97326    135.36898   0.005434783 
  142          173.87105    135.3633    0.007042254 
  168          175.08347    135.35769   0.005952381 
  177          177.27007    135.35214   0.005649718 
  177          181.01812    135.34665   0.005649718 
  186          188.40251    135.34122   0.005376344 
  207          201.30442    135.33585   0.004830918 
  200          221.02387    135.33055   0.005     
  234          254.53137    135.3253    0.004273504 
  307          315.82661    135.32012   0.003257329 
  342          396.3091     135.315     0.002923977 
  398          400.44658    135.30994   0.002512563 
  369          324.39149    135.30494   0.002710027 
  284          267.48688    135.29999   0.003521127 
  305          244.63597    135.29511   0.003278689 
  255          246.8931     135.29029   0.003921569 
  247          269.15076    135.28553   0.004048583 
  282          305.42429    135.28083   0.003546099 
  287          338.09123    135.27619   0.003484321 
  274          325.64582    135.27161   0.003649635 
  270          277.14529    135.26708   0.003703704 
  266          244.2858     135.26262   0.003759398 
  215          233.83488    135.25821   0.004651163 
  246          239.84064    135.25387   0.004065041 
  248          254.00129    135.24958   0.004032258 
  246          263.64305    135.24535   0.004065041 
  257          267.03319    135.24118   0.003891051 
  268          279.80289    135.23707   0.003731343 
  308          322.36958    135.23301   0.003246753 
  375          408.14891    135.22901   0.002666667 
  395          487.45485    135.22508   0.002531646 
  387          444.09577    135.22119   0.002583979 
  339          357.70059    135.21737   0.002949853 
  283          307.32782    135.2136    0.003533569 
  267          292.88523    135.20989   0.003745318 
  296          311.75268    135.20624   0.003378378 
  316          371.24669    135.20264   0.003164557 
  367          471.75061    135.1991    0.002724796 
  355          530.4714     135.19561   0.002816901 
  367          448.21944    135.19218   0.002724796 
  293          337.50393    135.18881   0.003412969 
  266          270.65797    135.1855    0.003759398 
  216          239.52508    135.18223   0.00462963 
  241          231.20535    135.17903   0.004149378 
  234          240.99091    135.17588   0.004273504 
  240          264.96403    135.17278   0.004166667 
  217          274.49685    135.16975   0.004608295 
  244          243.44703    135.16676   0.004098361 
  206          208.83818    135.16383   0.004854369 
  180          187.56956    135.16095   0.005555556 
  194          175.9314     135.15813   0.005154639 
  190          169.43198    135.15537   0.005263158 
  194          165.21702    135.15265   0.005154639 
  184          162.18837    135.15      0.005434783 
  163          160.27152    135.14739   0.006134969 
  167          159.40874    135.14484   0.005988024 
  223          159.51699    135.14234   0.004484305 
  172          160.62607    135.1399    0.005813953 
  177          162.6861     135.1375    0.005649718 
  190          165.02079    135.13516   0.005263158 
  176          167.32879    135.13288   0.005681818 
  192          171.05575    135.13064   0.005208333 
  188          177.3502     135.12846   0.005319149 
  185          185.89005    135.12633   0.005405405 
  198          195.33396    135.12426   0.005050505 
  228          200.21163    135.12223   0.004385965 
  204          199.70247    135.12026   0.004901961 
  203          203.71108    135.11834   0.004926108 
  171          219.5765     135.11647   0.005847953 
  206          244.099      135.11465   0.004854369 
  203          246.94167    135.11288   0.004926108 
  178          224.53978    135.11117   0.005617978 
  198          207.51019    135.1095    0.005050505 
  179          198.83227    135.10788   0.005586592 
  193          193.33882    135.10632   0.005181347 
  179          192.89881    135.10481   0.005586592 
  173          200.2801     135.10334   0.005780347 
  186          213.19572    135.10193   0.005376344 
  193          217.14463    135.10056   0.005181347 
  199          205.45131    135.09925   0.005025126 
  184          195.19841    135.09798   0.005434783 
  219          192.62254    135.09677   0.00456621 
  212          198.13649    135.0956    0.004716981 
  227          214.56761    135.09448   0.004405286 
  275          251.29689    135.09341   0.003636364 
  378          325.69417    135.09239   0.002645503 
  497          432.81209    135.09142   0.002012072 
  438          439.39039    135.09049   0.002283105 
  391          337.97081    135.08962   0.002557545 
  279          267.53445    135.08879   0.003584229 
  253          235.1274     135.08801   0.003952569 
  251          224.50094    135.08728   0.003984064 
  273          231.5922     135.08659   0.003663004 
  295          261.98338    135.08596   0.003389831 
  339          321.18961    135.08536   0.002949853 
  361          361.27629    135.08482   0.002770083 
  311          329.10952    135.08432   0.003215434 
  262          284.45389    135.08387   0.003816794 
  255          249.52353    135.08347   0.003921569 
  227          228.26227    135.08311   0.004405286 
  195          218.51898    135.0828    0.005128205 
  225          218.65002    135.08254   0.004444444 
  237          229.43309    135.08232   0.004219409 
  218          246.28222    135.08214   0.004587156 
  197          254.20041    135.08202   0.005076142 
  181          246.64171    135.08193   0.005524862 
  196          235.78942    135.0819    0.005102041 
  210          233.29901    135.0819    0.004761905 
  190          230.96312    135.08195   0.005263158 
  161          217.00838    135.08205   0.00621118 
  169          205.91556    135.08219   0.00591716 
  192          203.06042    135.08238   0.005208333 
  212          201.46317    135.08261   0.004716981 
  204          196.37638    135.08288   0.004901961 
  180          193.37442    135.0832    0.005555556 
  203          197.40212    135.08356   0.004926108 
  192          206.93521    135.08396   0.005208333 
  202          214.81074    135.08441   0.004950495 
  213          222.84894    135.0849    0.004694836 
  165          225.55695    135.08544   0.006060606 
  184          213.12219    135.08601   0.005434783 
  195          196.03697    135.08663   0.005128205 
  153          183.94457    135.08729   0.006535948 
  179          177.07283    135.088     0.005586592 
  196          174.04346    135.08874   0.005102041 
  190          174.8986     135.08953   0.005263158 
  166          179.48623    135.09036   0.006024096 
  156          184.02134    135.09123   0.006410256 
  150          181.18522    135.09214   0.006666667 
  168          172.50633    135.0931    0.005952381 
  162          164.7141     135.09409   0.00617284 
  159          159.37549    135.09513   0.006289308 
  169          155.63025    135.09621   0.00591716 
  148          152.89132    135.09732   0.006756757 
  151          150.74039    135.09848   0.006622517 
  176          149.46266    135.09968   0.005681818 
  152          148.62476    135.10092   0.006578947 
  173          148.10326    135.1022    0.005780347 
  161          147.82894    135.10351   0.00621118 
  191          147.77721    135.10487   0.005235602 
  157          147.95312    135.10627   0.006369427 
  154          148.26974    135.1077    0.006493506 
  155          149.03937    135.10918   0.006451613 
  149          150.15545    135.11069   0.006711409 
  180          151.37143    135.11225   0.005555556 
  166          152.34615    135.11384   0.006024096 
  160          153.38987    135.11547   0.00625   
  178          155.02952    135.11714   0.005617978 
  144          156.56978    135.11884   0.006944444 
  169          156.70943    135.12059   0.00591716 
  151          156.40004    135.12237   0.006622517 
  178          157.22901    135.12419   0.005617978 
  146          159.73621    135.12605   0.006849315 
  196          163.76735    135.12794   0.005102041 
  152          167.90795    135.12987   0.006578947 
  165          169.20732    135.13184   0.006060606 
  177          167.89957    135.13384   0.005649718 
  159          166.62482    135.13589   0.006289308 
  163          166.46458    135.13796   0.006134969 
  174          168.10429    135.14008   0.005747126 
  170          171.79016    135.14223   0.005882353 
  183          178.2347     135.14441   0.005464481 
  177          187.96343    135.14664   0.005649718 
  174          199.75465    135.14889   0.005747126 
  196          212.4535     135.15119   0.005102041 
  192          221.93247    135.15351   0.005208333 
  194          218.75139    135.15588   0.005154639 
  158          207.20969    135.15827   0.006329114 
  181          197.65008    135.16071   0.005524862 
  199          192.70677    135.16317   0.005025126 
  181          191.71619    135.16567   0.005524862 
  199          193.63893    135.16821   0.005025126 
  182          197.81313    135.17078   0.005494505 
  200          203.44812    135.17338   0.005     
  191          205.87805    135.17602   0.005235602 
  201          201.81012    135.17869   0.004975124 
  201          196.11746    135.1814    0.004975124 
  171          192.58904    135.18413   0.005847953 
  188          191.51171    135.1869    0.005319149 
  203          192.35289    135.18971   0.004926108 
  215          194.78082    135.19254   0.004651163 
  180          198.64501    135.19541   0.005555556 
  217          203.32025    135.19831   0.004608295 
  210          206.76268    135.20125   0.004761905 
  206          207.92654    135.20421   0.004854369 
  211          209.01492    135.20721   0.004739336 
  222          211.89472    135.21024   0.004504505 
  218          216.79028    135.2133    0.004587156 
  199          221.66265    135.21639   0.005025126 
  191          223.36619    135.21951   0.005235602 
  188          223.31012    135.22267   0.005319149 
  225          224.33748    135.22585   0.004444444 
  206          224.87293    135.22907   0.004854369 
  214          224.82499    135.23231   0.004672897 
  194          226.86054    135.23559   0.005154639 
  230          232.07575    135.23889   0.004347826 
  226          239.92759    135.24223   0.004424779 
  222          247.89028    135.2456    0.004504505 
  216          252.51582    135.24899   0.00462963 
  200          254.78374    135.25242   0.005     
  232          257.40854    135.25587   0.004310345 
  226          261.07032    135.25936   0.004424779 
  223          271.34412    135.26287   0.004484305 
  258          299.62994    135.26641   0.003875969 
  314          365.03288    135.26998   0.003184713 
  383          489.33535    135.27358   0.002610966 
  411          603.88397    135.27721   0.00243309 
  414          522.18345    135.28087   0.002415459 
  326          384.31003    135.28455   0.003067485 
  261          303.26295    135.28826   0.003831418 
  247          264.02794    135.292     0.004048583 
  228          248.73636    135.29577   0.004385965 
  242          252.77186    135.29957   0.004132231 
  240          282.33648    135.30339   0.004166667 
  311          343.01202    135.30724   0.003215434 
  292          375.55048    135.31111   0.003424658 
  276          312.12016    135.31501   0.003623188 
  228          246.04575    135.31894   0.004385965 
  228          209.18119    135.3229    0.004385965 
  183          190.16428    135.32688   0.005464481 
  173          179.70849    135.33089   0.005780347 
  178          173.3844     135.33492   0.005617978 
  168          169.22448    135.33898   0.005952381 
  185          166.11743    135.34307   0.005405405 
  174          163.65141    135.34718   0.005747126 
  183          161.93337    135.35131   0.005464481 
  172          161.01245    135.35547   0.005813953 
  183          160.92641    135.35966   0.005464481 
  168          161.82984    135.36387   0.005952381 
  179          163.84862    135.36811   0.005586592 
  176          166.26813    135.37237   0.005681818 
  162          166.35541    135.37665   0.00617284 
  175          163.4041     135.38096   0.005714286 
  151          160.21214    135.38529   0.006622517 
  185          158.52373    135.38965   0.005405405 
  222          158.32162    135.39403   0.004504505 
  173          158.01362    135.39843   0.005780347 
  164          156.78173    135.40286   0.006097561 
  166          156.21914    135.4073    0.006024096 
  177          156.33484    135.41178   0.005649718 
  169          155.67127    135.41627   0.00591716 
  180          154.13982    135.42079   0.005555556 
  172          152.98975    135.42533   0.005813953 
  187          152.71346    135.42989   0.005347594 
  160          153.06832    135.43448   0.00625   
  161          153.51737    135.43909   0.00621118 
  156          154.21329    135.44371   0.006410256 
  160          155.73502    135.44837   0.00625   
  173          156.62269    135.45304   0.005780347 
  137          155.26808    135.45773   0.00729927 
  155          152.79562    135.46245   0.006451613 
  154          150.73706    135.46718   0.006493506 
  161          149.45711    135.47194   0.00621118 
  156          148.77744    135.47672   0.006410256 
  154          148.68302    135.48152   0.006493506 
  140          149.21808    135.48633   0.007142857 
  158          150.15223    135.49117   0.006329114 
  129          150.57394    135.49603   0.007751938 
  162          149.79732    135.50091   0.00617284 
  150          148.49527    135.50581   0.006666667 
  133          147.43247    135.51073   0.007518797 
  157          146.82663    135.51567   0.006369427 
  141          146.63106    135.52062   0.007092199 
  148          146.77327    135.5256    0.006756757 
  140          147.10797    135.5306    0.007142857 
  148          147.23024    135.53561   0.006756757 
  147          146.876      135.54064   0.006802721 
  148          146.41106    135.5457    0.006756757 
  160          146.14399    135.55077   0.00625   
  167          146.12526    135.55586   0.005988024 
  148          146.34802    135.56096   0.006756757 
  148          146.82631    135.56609   0.006756757 
  116          147.59412    135.57123   0.00862069 
  153          148.60407    135.57639   0.006535948 
  159          149.51368    135.58157   0.006289308 
  155          149.97384    135.58676   0.006451613 
  150          150.30678    135.59197   0.006666667 
  172          150.88746    135.5972    0.005813953 
  145          151.78047    135.60245   0.006896552 
  159          152.93045    135.60771   0.006289308 
  164          154.21879    135.61299   0.006097561 
  177          155.67205    135.61829   0.005649718 
  160          157.44716    135.6236    0.00625   
  152          159.66792    135.62893   0.006578947 
  165          162.56128    135.63427   0.006060606 
  169          166.85216    135.63963   0.00591716 
  166          173.96362    135.64501   0.006024096 
  181          186.40685    135.6504    0.005524862 
  176          207.90808    135.6558    0.005681818 
  210          239.34018    135.66123   0.004761905 
  219          258.79988    135.66666   0.00456621 
  190          237.98987    135.67211   0.005263158 
  177          207.93812    135.67758   0.005649718 
  179          189.33223    135.68306   0.005586592 
  182          180.53637    135.68856   0.005494505 
  172          178.22509    135.69407   0.005813953 
  182          181.28906    135.69959   0.005494505 
  198          190.5864     135.70513   0.005050505 
  197          206.75612    135.71068   0.005076142 
  205          220.66653    135.71625   0.004878049 
  202          216.81897    135.72183   0.004950495 
  182          208.16557    135.72742   0.005494505 
  176          202.78205    135.73302   0.005681818 
  179          195.91511    135.73864   0.005586592 
  195          188.42309    135.74428   0.005128205 
  195          182.95402    135.74992   0.005128205 
  195          178.62361    135.75558   0.005128205 
  180          175.24194    135.76125   0.005555556 
  163          174.03363    135.76693   0.006134969 
  169          175.52574    135.77263   0.00591716 
  169          179.43182    135.77833   0.00591716 
  182          183.59558    135.78405   0.005494505 
  186          184.82654    135.78978   0.005376344 
  146          184.53706    135.79553   0.006849315 
  154          186.49788    135.80128   0.006493506 
  210          191.5145     135.80705   0.004761905 
  174          197.41584    135.81282   0.005747126 
  190          199.26381    135.81861   0.005263158 
  192          197.01374    135.82441   0.005208333 
  180          195.91156    135.83022   0.005555556 
  188          197.48772    135.83604   0.005319149 
  176          203.55641    135.84187   0.005681818 
  208          220.08576    135.84771   0.004807692 
  266          257.67466    135.85356   0.003759398 
  267          328.07462    135.85943   0.003745318 
  341          400.02408    135.8653    0.002932551 
  308          367.44683    135.87118   0.003246753 
  257          287.90583    135.87707   0.003891051 
  226          237.91606    135.88297   0.004424779 
  204          214.38761    135.88889   0.004901961 
  210          206.05009    135.89481   0.004761905 
  190          207.87979    135.90073   0.005263158 
  212          219.85407    135.90667   0.004716981 
  225          246.46197    135.91262   0.004444444 
  239          280.37082    135.91858   0.0041841 
  211          271.68915    135.92454   0.004739336 
  210          227.27469    135.93051   0.004761905 
  173          195.63874    135.9365    0.005780347 
  199          179.50738    135.94249   0.005025126 
  193          172.07254    135.94848   0.005181347 
  161          168.73608    135.95449   0.00621118 
  160          166.68321    135.9605    0.00625   
  170          165.1109     135.96653   0.005882353 
  156          163.51231    135.97256   0.006410256 
  157          161.79801    135.97859   0.006369427 
  137          161.14379    135.98464   0.00729927 
  155          162.19651    135.99069   0.006451613 
  168          164.66476    135.99675   0.005952381 
  169          167.34819    136.00281   0.00591716 
  153          168.40677    136.00888   0.006535948 
  170          168.22226    136.01496   0.005882353 
  158          169.48819    136.02105   0.006329114 
  182          174.14886    136.02714   0.005494505 
  194          183.45415    136.03324   0.005154639 
  182          197.37914    136.03934   0.005494505 
  199          211.91537    136.04545   0.005025126 
  188          220.83359    136.05157   0.005319149 
  193          219.80742    136.05769   0.005181347 
  183          207.70057    136.06382   0.005464481 
  169          192.36656    136.06995   0.00591716 
  152          181.00077    136.07609   0.006578947 
  171          175.10308    136.08223   0.005847953 
  158          174.09111    136.08838   0.006329114 
  190          177.18697    136.09454   0.005263158 
  163          182.47003    136.1007    0.006134969 
  159          186.24618    136.10686   0.006289308 
  162          185.75358    136.11303   0.00617284 
  174          179.76911    136.1192    0.005747126 
  142          171.09314    136.12538   0.007042254 
  142          163.82719    136.13156   0.007042254 
  157          158.975      136.13775   0.006369427 
  132          155.98178    136.14394   0.007575758 
  158          154.18751    136.15013   0.006329114 
  174          153.19791    136.15633   0.005747126 
  155          152.70857    136.16253   0.006451613 
  159          152.3812     136.16873   0.006289308 
  147          152.04519    136.17494   0.006802721 
  156          151.84099    136.18116   0.006410256 
  167          151.97374    136.18737   0.005988024 
  151          152.54706    136.19359   0.006622517 
  157          153.65026    136.19981   0.006369427 
  176          155.44988    136.20604   0.005681818 
  157          158.2066     136.21226   0.006369427 
  153          162.09557    136.21849   0.006535948 
  162          166.33742    136.22472   0.00617284 
  139          168.91822    136.23096   0.007194245 
  172          169.47201    136.2372    0.005813953 
  166          169.79935    136.24344   0.006024096 
  149          170.08749    136.24968   0.006711409 
  144          169.20687    136.25592   0.006944444 
  159          168.39431    136.26217   0.006289308 
  150          169.38782    136.26841   0.006666667 
  174          172.97132    136.27466   0.005747126 
  164          179.73599    136.28091   0.006097561 
  203          190.56539    136.28717   0.004926108 
  211          208.10861    136.29342   0.004739336 
  216          238.0282     136.29967   0.00462963 
  264          279.66301    136.30593   0.003787879 
  247          298.32344    136.31219   0.004048583 
  256          271.5057     136.31845   0.00390625 
  211          239.46999    136.3247    0.004739336 
  219          216.21851    136.33096   0.00456621 
  188          199.65208    136.33722   0.005319149 
  202          190.16154    136.34348   0.004950495 
  168          187.98359    136.34974   0.005952381 
  190          193.79874    136.35601   0.005263158 
  211          208.71054    136.36227   0.004739336 
  231          225.58213    136.36853   0.004329004 
  220          222.48035    136.37479   0.004545455 
  207          205.11566    136.38105   0.004830918 
  168          190.44881    136.38731   0.005952381 
  194          179.33102    136.39358   0.005154639 
  169          171.12075    136.39984   0.00591716 
  173          165.72874    136.4061    0.005780347 
  177          162.44416    136.41236   0.005649718 
  162          160.55641    136.41862   0.00617284 
  168          159.5958     136.42487   0.005952381 
  173          159.27814    136.43113   0.005780347 
  137          159.40424    136.43739   0.00729927 
  177          159.78691    136.44364   0.005649718 
  160          160.34023    136.4499    0.00625   
  189          161.09593    136.45615   0.005291005 
  169          162.07992    136.4624    0.00591716 
  189          163.31111    136.46865   0.005291005 
  185          164.84504    136.4749    0.005405405 
  179          166.79437    136.48115   0.005586592 
  159          169.33513    136.48739   0.006289308 
  172          172.67002    136.49364   0.005813953 
  175          176.80279    136.49988   0.005714286 
  168          180.99709    136.50612   0.005952381 
  218          184.3832     136.51236   0.004587156 
  187          187.86033    136.51859   0.005347594 
  190          192.70919    136.52483   0.005263158 
  202          199.15999    136.53106   0.004950495 
  198          207.44028    136.53729   0.005050505 
  201          218.8365     136.54351   0.004975124 
  237          235.23981    136.54974   0.004219409 
  230          259.23179    136.55596   0.004347826 
  265          294.67802    136.56218   0.003773585 
  341          346.95351    136.5684    0.002932551 
  447          428.91173    136.57461   0.002237136 
  555          579.14373    136.58082   0.001801802 
  892          872.72308    136.58703   0.001121076 
  1325         1391.59807   136.59323   0.000754717 
  1598         1892.10543   136.59943   0.000625782 
  1242         1637.14125   136.60563   0.000805153 
  979          1064.3909    136.61182   0.00102145 
  676          702.29029    136.61801   0.00147929 
  477          525.4928     136.6242    0.002096436 
  445          451.33384    136.63039   0.002247191 
  443          439.91848    136.63657   0.002257336 
  506          492.5923     136.64274   0.001976285 
  654          641.07756    136.64892   0.001529052 
  830          908.13042    136.65508   0.001204819 
  807          1082.02163   136.66125   0.001239157 
  717          862.46975    136.66741   0.0013947 
  482          583.55029    136.67357   0.002074689 
  378          419.15898    136.67972   0.002645503 
  308          332.24658    136.68587   0.003246753 
  279          282.41273    136.69201   0.003584229 
  267          250.98992    136.69816   0.003745318 
  185          229.54984    136.70429   0.005405405 
  211          214.47366    136.71042   0.004739336 
  198          203.99273    136.71655   0.005050505 
  195          196.19291    136.72267   0.005128205 
  186          190.43112    136.72879   0.005376344 
  199          186.94339    136.7349    0.005025126 
  194          184.69756    136.74101   0.005154639 
  189          181.47759    136.74712   0.005291005 
  183          176.92021    136.75321   0.005464481 
  132          172.40251    136.75931   0.007575758 
  153          168.25903    136.7654    0.006535948 
  163          164.73614    136.77148   0.006134969 
  161          162.08639    136.77756   0.00621118 
  148          160.21022    136.78363   0.006756757 
  155          158.95488    136.7897    0.006451613 
  162          158.19381    136.79576   0.00617284 
  172          157.67816    136.80182   0.005813953 
  173          157.08855    136.80788   0.005780347 
  177          156.50617    136.81392   0.005649718 
  185          156.22891    136.81996   0.005405405 
  155          156.34916    136.826     0.006451613 
  161          156.74276    136.83203   0.00621118 
  168          157.18949    136.83806   0.005952381 
  162          157.56662    136.84407   0.00617284 
  179          157.91537    136.85009   0.005586592 
  178          158.17116    136.8561    0.005617978 
  166          158.24774    136.8621    0.006024096 
  179          158.47608    136.86809   0.005586592 
  169          159.19897    136.87409   0.00591716 
  186          160.62389    136.88007   0.005376344 
  162          162.98461    136.88605   0.00617284 
  205          166.6199     136.89202   0.004878049 
  164          172.08554    136.89799   0.006097561 
  182          180.30219    136.90395   0.005494505 
  195          192.97629    136.9099    0.005128205 
  191          213.12345    136.91585   0.005235602 
  182          241.16219    136.92179   0.005494505 
  213          260.70231    136.92773   0.004694836 
  213          249.27029    136.93366   0.004694836 
  186          223.98959    136.93958   0.005376344 
  181          202.81855    136.9455    0.005524862 
  164          189.24553    136.95141   0.006097561 
  151          182.44731    136.95731   0.006622517 
  204          180.8808     136.96321   0.004901961 
  151          183.93425    136.9691    0.006622517 
  167          192.45129    136.97498   0.005988024 
  173          206.47393    136.98086   0.005780347 
  188          217.90965    136.98673   0.005319149 
  182          215.83219    136.9926    0.005494505 
  167          209.29649    136.99846   0.005988024 
  174          206.97517    137.00431   0.005747126 
  204          206.32061    137.01016   0.004901961 
  202          199.90193    137.01599   0.004950495 
  174          188.58746    137.02183   0.005747126 
  194          178.64935    137.02765   0.005154639 
  175          172.29723    137.03347   0.005714286 
  186          169.0685     137.03928   0.005376344 
  197          168.16771    137.04509   0.005076142 
  191          169.2738     137.05089   0.005235602 
  198          172.71687    137.05668   0.005050505 
  179          178.59114    137.06246   0.005586592 
  189          185.08804    137.06824   0.005291005 
  178          188.89998    137.07401   0.005617978 
  175          190.47231    137.07977   0.005714286 
  197          192.04236    137.08553   0.005076142 
  196          192.2009     137.09128   0.005102041 
  194          187.85368    137.09703   0.005154639 
  177          181.25091    137.10276   0.005649718 
  205          176.6108     137.10849   0.004878049 
  199          175.06553    137.11422   0.005025126 
  180          175.32991    137.11993   0.005555556 
  165          175.03366    137.12564   0.006060606 
  158          174.06754    137.13134   0.006329114 
  176          174.10753    137.13704   0.005681818 
  183          175.25513    137.14273   0.005464481 
  176          176.09132    137.14841   0.005681818 
  171          174.74885    137.15409   0.005847953 
  176          171.97089    137.15975   0.005681818 
  166          170.03291    137.16541   0.006024096 
  181          169.683      137.17107   0.005524862 
  187          170.36574    137.17672   0.005347594 
  207          170.86978    137.18236   0.004830918 
  219          170.85329    137.18799   0.00456621 
  195          171.1632     137.19362   0.005128205 
  206          172.29821    137.19924   0.004854369 
  201          174.31625    137.20485   0.004975124 
  233          177.22841    137.21045   0.004291845 
  216          181.12786    137.21605   0.00462963 
  216          186.20346    137.22165   0.00462963 
  194          192.7383     137.22723   0.005154639 
  215          200.93558    137.23281   0.004651163 
  246          210.58747    137.23838   0.004065041 
  246          221.66028    137.24395   0.004065041 
  257          235.74431    137.24951   0.003891051 
  269          255.35984    137.25506   0.003717472 
  305          283.53802    137.2606    0.003278689 
  388          325.05811    137.26614   0.00257732 
  438          388.65321    137.27168   0.002283105 
  554          491.58485    137.2772    0.001805054 
  831          669.52517    137.28272   0.001203369 
  1332         993.71482    137.28823   0.000750751 
  1943         1564.96519   137.29374   0.000514668 
  2380         2226.97025   137.29924   0.000420168 
  2195         2126.13467   137.30473   0.000455581 
  1533         1434.88025   137.31022   0.000652316 
  1097         927.41565    137.31569   0.000911577 
  797          662.14032    137.32117   0.001254705 
  647          538.95058    137.32664   0.001545595 
  600          496.42809    137.3321    0.001666667 
  662          516.39425    137.33755   0.001510574 
  731          613.50344    137.343     0.001367989 
  1033         830.58012    137.34844   0.000968054 
  1229         1159.78115   137.35388   0.00081367 
  1219         1251.61272   137.35931   0.000820345 
  913          927.44702    137.36473   0.00109529 
  685          618.23053    137.37015   0.001459854 
  497          440.44321    137.37556   0.002012072 
  368          345.80716    137.38096   0.002717391 
  318          292.90666    137.38636   0.003144654 
  302          260.18529    137.39176   0.003311258 
  234          237.53633    137.39714   0.004273504 
  241          220.82137    137.40253   0.004149378 
  220          208.45372    137.4079    0.004545455 
  240          199.29951    137.41327   0.004166667 
  227          192.46932    137.41864   0.004405286 
  194          187.36017    137.424     0.005154639 
  190          183.62283    137.42935   0.005263158 
  190          181.10212    137.4347    0.005263158 
  178          179.76285    137.44004   0.005617978 
  198          179.51411    137.44538   0.005050505 
  192          180.09396    137.45072   0.005208333 
  207          181.38584    137.45604   0.004830918 
  171          182.65736    137.46136   0.005847953 
  173          181.66123    137.46668   0.005780347 
  205          178.23336    137.47199   0.004878049 
  190          174.88372    137.4773    0.005263158 
  190          172.83424    137.4826    0.005263158 
  179          171.63914    137.4879    0.005586592 
  184          170.63325    137.49319   0.005434783 
  164          170.15507    137.49848   0.006097561 
  194          170.87189    137.50376   0.005154639 
  174          173.16495    137.50904   0.005747126 
  174          177.07323    137.51432   0.005747126 
  222          181.77336    137.51959   0.004504505 
  193          185.89285    137.52485   0.005181347 
  192          190.3468     137.53012   0.005208333 
  212          199.65038    137.53537   0.004716981 
  220          218.5719     137.54063   0.004545455 
  244          250.25171    137.54588   0.004098361 
  249          284.65674    137.55112   0.004016064 
  259          284.35346    137.55636   0.003861004 
  258          251.02989    137.5616    0.003875969 
  218          222.69186    137.56683   0.004587156 
  214          208.65075    137.57207   0.004672897 
  191          205.52596    137.57729   0.005235602 
  197          210.27186    137.58252   0.005076142 
  222          221.88876    137.58774   0.004504505 
  202          234.1709     137.59295   0.004950495 
  220          238.29627    137.59817   0.004545455 
  233          242.75068    137.60338   0.004291845 
  231          244.72106    137.60859   0.004329004 
  233          228.94428    137.61379   0.004291845 
  224          207.89524    137.619     0.004464286 
  198          192.93921    137.6242    0.005050505 
  188          184.54079    137.62939   0.005319149 
  195          181.31549    137.63459   0.005128205 
  156          182.33087    137.63978   0.006410256 
  170          185.67662    137.64497   0.005882353 
  181          185.18021    137.65016   0.005524862 
  161          178.90466    137.65535   0.00621118 
  161          173.09828    137.66054   0.00621118 
  165          170.2483     137.66572   0.006060606 
  154          169.72032    137.6709    0.006493506 
  173          170.28515    137.67608   0.005780347 
  161          171.27609    137.68126   0.00621118 
  200          172.61617    137.68644   0.005     
  174          173.48154    137.69161   0.005747126 
  196          173.39301    137.69679   0.005102041 
  158          173.40775    137.70196   0.006329114 
  176          173.07461    137.70714   0.005681818 
  174          170.88193    137.71231   0.005747126 
  163          167.79574    137.71748   0.006134969 
  174          165.54934    137.72265   0.005747126 
  160          164.63554    137.72783   0.00625   
  183          164.82101    137.733     0.005464481 
  181          165.7131     137.73817   0.005524862 
  171          166.90334    137.74334   0.005847953 
  195          167.77385    137.74851   0.005128205 
  176          168.41443    137.75369   0.005681818 
  169          169.33734    137.75886   0.00591716 
  175          169.99376    137.76403   0.005714286 
  192          169.94474    137.76921   0.005208333 
  183          169.79785    137.77438   0.005464481 
  173          169.7082     137.77956   0.005780347 
  196          169.50539    137.78474   0.005102041 
  199          169.49062    137.78992   0.005025126 
  190          169.95192    137.7951    0.005263158 
  197          170.94154    137.80028   0.005076142 
  204          172.41758    137.80546   0.004901961 
  206          174.35036    137.81065   0.004854369 
  210          176.75117    137.81584   0.004761905 
  215          179.66885    137.82103   0.004651163 
  229          183.15686    137.82622   0.004366812 
  215          187.17083    137.83142   0.004651163 
  214          191.45331    137.83661   0.004672897 
  204          196.3402     137.84182   0.004901961 
  211          202.16446    137.84702   0.004739336 
  237          209.36739    137.85223   0.004219409 
  240          218.38651    137.85744   0.004166667 
  257          229.81521    137.86265   0.003891051 
  259          244.5992     137.86787   0.003861004 
  267          264.4128     137.87309   0.003745318 
  294          291.90929    137.87832   0.003401361 
  349          331.76764    137.88355   0.00286533 
  382          390.09242    137.88879   0.002617801 
  419          467.19484    137.89403   0.002386635 
  531          542.02505    137.89927   0.001883239 
  626          618.07146    137.90452   0.001597444 
  857          758.9407     137.90978   0.001166861 
  1172         1045.19044   137.91504   0.000853242 
  1956         1597.75409   137.9203    0.000511247 
  2769         2527.47695   137.92557   0.000361141 
  3219         3374.28897   137.93085   0.000310655 
  2697         2958.87093   137.93613   0.000370782 
  1901         1963.17426   137.94142   0.000526039 
  1329         1296.26634   137.94672   0.000752445 
  1022         955.19725    137.95202   0.000978474 
  838          789.81454    137.95733   0.001193317 
  779          720.81282    137.96265   0.001283697 
  834          742.48473    137.96797   0.001199041 
  929          876.29158    137.9733    0.001076426 
  1262         1152.84792   137.97864   0.000792393 
  1629         1585.021     137.98399   0.000613874 
  1720         1908.49803   137.98934   0.000581395 
  1459         1591.44086   137.99471   0.000685401 
  990          1064.98444   138.00008   0.001010101 
  759          719.11545    138.00546   0.001317523 
  545          529.37352    138.01085   0.001834862 
  458          426.43454    138.01625   0.002183406 
  394          369.50601    138.02166   0.002538071 
  366          340.14358    138.02707   0.00273224 
  337          328.65152    138.0325    0.002967359 
  302          318.25425    138.03794   0.003311258 
  272          293.70044    138.04338   0.003676471 
  274          267.82991    138.04884   0.003649635 
  261          250.9369     138.05431   0.003831418 
  263          242.70126    138.05979   0.003802281 
  246          240.6119     138.06528   0.004065041 
  210          240.4524     138.07078   0.004761905 
  200          236.26676    138.07629   0.005     
  204          227.61915    138.08182   0.004901961 
  207          219.28886    138.08736   0.004830918 
  183          212.72646    138.09291   0.005464481 
  172          206.60259    138.09847   0.005813953 
  200          201.09934    138.10404   0.005     
  207          197.36009    138.10963   0.004830918 
  185          195.84687    138.11523   0.005405405 
  172          196.63298    138.12085   0.005813953 
  181          199.54196    138.12647   0.005524862 
  195          203.21715    138.13212   0.005128205 
  194          204.75242    138.13777   0.005154639 
  196          202.9964     138.14344   0.005102041 
  194          199.68465    138.14913   0.005154639 
  154          196.79183    138.15483   0.006493506 
  166          195.00878    138.16054   0.006024096 
  179          194.15372    138.16628   0.005586592 
  190          193.13559    138.17202   0.005263158 
  198          191.69204    138.17779   0.005050505 
  184          191.63462    138.18357   0.005434783 
  195          194.26302    138.18936   0.005128205 
  172          199.58485    138.19517   0.005813953 
  184          205.98272    138.201     0.005434783 
  192          209.2131     138.20685   0.005208333 
  201          204.95557    138.21272   0.004975124 
  197          196.09193    138.2186    0.005076142 
  178          189.18919    138.2245    0.005617978 
  195          185.6253     138.23042   0.005128205 
  157          183.89467    138.23636   0.006369427 
  197          182.89545    138.24232   0.005076142 
  180          183.07555    138.24829   0.005555556 
  162          185.06476    138.25429   0.00617284 
  195          189.03966    138.2603    0.005128205 
  187          194.58043    138.26634   0.005347594 
  182          199.72703    138.2724    0.005494505 
  194          200.61207    138.27848   0.005154639 
  183          195.1328     138.28457   0.005464481 
  186          186.90273    138.29069   0.005376344 
  180          179.82628    138.29684   0.005555556 
  182          174.95485    138.303     0.005494505 
  171          171.94173    138.30919   0.005847953 
  189          170.30481    138.31539   0.005291005 
  176          169.74891    138.32163   0.005681818 
  191          170.20889    138.32788   0.005235602 
  176          171.79936    138.33416   0.005681818 
  172          174.61475    138.34046   0.005813953 
  169          178.14274    138.34679   0.00591716 
  171          180.9106     138.35314   0.005847953 
  193          181.67072    138.35951   0.005181347 
  173          180.04011    138.36591   0.005780347 
  175          177.29914    138.37234   0.005714286 
  160          175.8067     138.37879   0.00625   
  197          176.8279     138.38527   0.005076142 
  163          180.59445    138.39177   0.006134969 
  176          186.01243    138.3983    0.005681818 
  206          189.36252    138.40486   0.004854369 
  155          187.30347    138.41144   0.006451613 
  155          182.16882    138.41806   0.006451613 
  167          177.87586    138.4247    0.005988024 
  144          175.47459    138.43137   0.006944444 
  157          173.94277    138.43807   0.006369427 
  169          172.66633    138.44479   0.00591716 
  187          172.41782    138.45155   0.005347594 
  197          173.99487    138.45834   0.005076142 
  208          177.77426    138.46515   0.004807692 
  184          183.57034    138.472     0.005434783 
  196          189.52389    138.47888   0.005102041 
  202          192.44223    138.48579   0.004950495 
  196          192.1143     138.49273   0.005102041 
  172          190.3304     138.4997    0.005813953 
  237          187.10187    138.5067    0.004219409 
  198          183.28924    138.51374   0.005050505 
  180          180.55007    138.52081   0.005555556 
  185          179.41423    138.52791   0.005405405 
  176          179.70607    138.53505   0.005681818 
  186          181.35005    138.54222   0.005376344 
  195          184.34803    138.54943   0.005128205 
  200          188.12661    138.55667   0.005     
  225          191.8176     138.56394   0.004444444 
  232          195.31713    138.57126   0.004310345 
  231          199.25867    138.5786    0.004329004 
  199          203.75452    138.58599   0.005025126 
  215          209.16303    138.59341   0.004651163 
  229          216.84576    138.60087   0.004366812 
  263          227.91248    138.60836   0.003802281 
  278          243.16039    138.61589   0.003597122 
  304          263.22233    138.62347   0.003289474 
  349          288.86689    138.63108   0.00286533 
  362          323.52207    138.63873   0.002762431 
  448          377.98578    138.64642   0.002232143 
  593          472.83428    138.65414   0.001686341 
  829          646.41597    138.66191   0.001206273 
  1164         959.88981    138.66972   0.000859107 
  1636         1431.76283   138.67757   0.000611247 
  1695         1719.78358   138.68547   0.000589971 
  1407         1403.02116   138.6934    0.000710732 
  1064         948.59013    138.70138   0.00093985 
  773          659.41681    138.7094    0.001293661 
  623          506.8966     138.71746   0.001605136 
  480          432.75503    138.72557   0.002083333 
  478          405.88446    138.73372   0.00209205 
  486          418.1891     138.74191   0.002057613 
  565          476.62757    138.75015   0.001769912 
  655          595.26363    138.75844   0.001526718 
  820          780.50777    138.76677   0.001219512 
  983          980.63406    138.77515   0.001017294 
  887          949.70062    138.78357   0.001127396 
  735          700.14512    138.79204   0.001360544 
  523          493.23466    138.80056   0.001912046 
  428          372.29243    138.80913   0.002336449 
  331          305.44323    138.81775   0.003021148 
  315          267.91331    138.82641   0.003174603 
  247          247.17125    138.83512   0.004048583 
  275          237.90293    138.84389   0.003636364 
  279          236.78904    138.8527    0.003584229 
  260          235.15331    138.86156   0.003846154 
  269          222.82284    138.87048   0.003717472 
  231          206.57493    138.87945   0.004329004 
  179          194.30926    138.88847   0.005586592 
  193          186.5729     138.89754   0.005181347 
  212          182.25293    138.90666   0.004716981 
  186          180.49924    138.91584   0.005376344 
  206          180.31884    138.92507   0.004854369 
  193          179.07458    138.93436   0.005181347 
  167          174.79211    138.9437    0.005988024 
  178          169.98147    138.9531    0.005617978 
  176          166.42978    138.96255   0.005681818 
  152          164.0617     138.97206   0.006578947 
  162          162.53522    138.98163   0.00617284 
  167          161.71632    138.99125   0.005988024 
  157          161.62476    139.00093   0.006369427 
  163          162.33531    139.01067   0.006134969 
  166          163.80977    139.02047   0.006024096 
  150          165.59194    139.03033   0.006666667 
  154          166.82933    139.04024   0.006493506 
  183          166.41616    139.05022   0.005464481 
  178          164.62455    139.06026   0.005617978 
  172          163.21377    139.07036   0.005813953 
  155          163.01656    139.08052   0.006451613 
  194          164.008      139.09075   0.005154639 
  164          165.69735    139.10104   0.006097561 
  187          166.73088    139.11139   0.005347594 
  173          165.74922    139.1218    0.005780347 
  150          163.59267    139.13228   0.006666667 
  205          161.7296     139.14282   0.004878049 
  150          160.43584    139.15343   0.006666667 
  158          159.55309    139.16411   0.006329114 
  162          159.18628    139.17485   0.00617284 
  167          159.47941    139.18566   0.005988024 
  167          160.61445    139.19654   0.005988024 
  165          162.87617    139.20748   0.006060606 
  157          166.52453    139.2185    0.006369427 
  179          171.6156     139.22958   0.005586592 
  159          177.45782    139.24073   0.006289308 
  165          182.12483    139.25196   0.006060606 
  173          182.60681    139.26325   0.005780347 
  153          178.13714    139.27462   0.006535948 
  161          172.25431    139.28605   0.00621118 
  172          167.90493    139.29756   0.005813953 
  171          165.80341    139.30915   0.005847953 
  180          165.89631    139.3208    0.005555556 
  179          168.05006    139.33254   0.005586592 
  170          171.61573    139.34434   0.005882353 
  188          174.2881     139.35622   0.005319149 
  166          174.2212     139.36818   0.006024096 
  168          173.98706    139.38022   0.005952381 
  148          174.93774    139.39233   0.006756757 
  163          175.18148    139.40452   0.006134969 
  183          173.33364    139.41678   0.005464481 
  163          170.14742    139.42913   0.006134969 
  182          167.01656    139.44156   0.005494505 
  169          164.80502    139.45406   0.00591716 
  171          163.66056    139.46665   0.005847953 
  172          163.4609     139.47932   0.005813953 
  158          163.70821    139.49207   0.006329114 
  165          163.21695    139.5049    0.006060606 
  182          161.34155    139.51781   0.005494505 
  166          159.53199    139.53081   0.006024096 
  163          158.77549    139.5439    0.006134969 
  168          159.01342    139.55706   0.005952381 
  172          159.79195    139.57032   0.005813953 
  177          160.76172    139.58366   0.005649718 
  165          162.2452     139.59708   0.006060606 
  200          164.8318     139.6106    0.005     
  157          168.67174    139.6242    0.006369427 
  163          172.77095    139.63789   0.006134969 
  160          174.80322    139.65167   0.00625   
  161          173.71089    139.66554   0.00621118 
  172          170.2972     139.6795    0.005813953 
  164          165.64534    139.69355   0.006097561 
  183          161.2918     139.70769   0.005464481 
  153          158.13655    139.72193   0.006535948 
  178          156.21934    139.73626   0.005617978 
  163          155.34643    139.75068   0.006134969 
  163          155.4        139.7652    0.006134969 
  143          156.36987    139.77981   0.006993007 
  162          158.20297    139.79452   0.00617284 
  139          160.38636    139.80932   0.007194245 
  155          161.76676    139.82422   0.006451613 
  163          161.75464    139.83922   0.006134969 
  166          160.73846    139.85432   0.006024096 
  147          159.26903    139.86952   0.006802721 
  159          158.16164    139.88481   0.006289308 
  167          157.86247    139.90021   0.005988024 
  177          158.2167     139.91571   0.005649718 
  158          158.60187    139.93131   0.006329114 
  180          158.48805    139.94701   0.005555556 
  168          158.26331    139.96281   0.005952381 
  170          158.42305    139.97872   0.005882353 
  152          159.02423    139.99473   0.006578947 
  170          160.13217    140.01085   0.005882353 
  161          161.65519    140.02708   0.00621118 
  155          163.48422    140.04341   0.006451613 
  170          165.17536    140.05985   0.005882353 
  152          165.2177     140.07639   0.006578947 
  160          163.16563    140.09305   0.00625   
  156          160.59383    140.10981   0.006410256 
  171          158.52676    140.12669   0.005847953 
  185          156.72605    140.14367   0.005405405 
  155          155.56583    140.16077   0.006451613 
  166          154.96727    140.17798   0.006024096 
  149          154.85335    140.1953    0.006711409 
  152          155.1811     140.21273   0.006578947 
  151          155.87919    140.23029   0.006622517 
  180          156.8772     140.24795   0.005555556 
  159          158.05045    140.26573   0.006289308 
  168          158.74682    140.28363   0.005952381 
  184          158.60116    140.30165   0.005434783 
  174          158.40646    140.31978   0.005747126 
  188          158.73908    140.33803   0.005319149 
  147          159.39444    140.35641   0.006802721 
  152          159.30617    140.3749    0.006578947 
  169          158.25279    140.39351   0.00591716 
  129          156.78252    140.41225   0.007751938 
  144          155.41351    140.43111   0.006944444 
  164          154.49243    140.45009   0.006097561 
  148          154.14307    140.4692    0.006756757 
  167          154.37042    140.48843   0.005988024 
  156          155.16124    140.50779   0.006410256 
  161          156.47545    140.52727   0.00621118 
  163          158.13642    140.54688   0.006134969 
  151          159.90186    140.56662   0.006622517 
  121          161.42658    140.58649   0.008264463 
  166          162.45329    140.60649   0.006024096 
  155          163.14061    140.62662   0.006451613 
  170          163.41637    140.64688   0.005882353 
  154          162.57052    140.66727   0.006493506 
  170          160.6309     140.6878    0.005882353 
  149          158.57655    140.70846   0.006711409 
  167          157.07011    140.72925   0.005988024 
  174          156.30444    140.75018   0.005747126 
  163          156.23223    140.77124   0.006134969 
  162          156.69202    140.79245   0.00617284 
  149          157.48077    140.81378   0.006711409 
  169          158.47937    140.83526   0.00591716 
  146          159.76991    140.85688   0.006849315 
  156          161.52881    140.87864   0.006410256 
  146          163.14883    140.90054   0.006849315 
  171          163.16878    140.92258   0.005847953 
  144          161.26071    140.94476   0.006944444 
  167          158.74505    140.96709   0.005988024 
  153          156.64252    140.98956   0.006535948 
  172          155.19342    141.01218   0.005813953 
  151          154.32715    141.03494   0.006622517 
  164          153.92461    141.05785   0.006097561 
  151          153.89288    141.08091   0.006622517 
  142          154.16337    141.10412   0.007042254 
  150          154.71754    141.12747   0.006666667 
  154          155.49686    141.15098   0.006493506 
  159          156.27504    141.17464   0.006289308 
  153          156.61469    141.19845   0.006535948 
  136          156.30118    141.22241   0.007352941 
  141          155.76144    141.24653   0.007092199 
  143          155.46184    141.2708    0.006993007 
  152          155.45281    141.29523   0.006578947 
  145          155.49237    141.31981   0.006896552 
  127          155.58595    141.34456   0.007874016 
  158          156.01066    141.36946   0.006329114 
  159          156.93454    141.39452   0.006289308 
  162          158.47541    141.41973   0.00617284 
  145          160.71632    141.44512   0.006896552 
  175          163.47572    141.47066   0.005714286 
  174          165.86867    141.49636   0.005747126 
  196          166.58058    141.52223   0.005102041 
  151          165.62279    141.54827   0.006622517 
  189          164.44664    141.57447   0.005291005 
  175          164.11692    141.60083   0.005714286 
  154          164.84505    141.62737   0.006493506 
  162          166.41473    141.65407   0.00617284 
  152          168.3538     141.68094   0.006578947 
  185          170.08539    141.70798   0.005405405 
  173          172.05873    141.73519   0.005780347 
  168          175.51448    141.76258   0.005952381 
  165          180.65123    141.79014   0.006060606 
  189          185.03834    141.81787   0.005291005 
  163          184.79689    141.84577   0.006134969 
  163          180.11338    141.87386   0.006134969 
  194          174.96453    141.90212   0.005154639 
  172          171.41591    141.93055   0.005813953 
  195          169.5245     141.95917   0.005128205 
  171          168.94109    141.98797   0.005847953 
  164          169.59729    142.01694   0.006097561 
  178          170.53448    142.0461    0.005617978 
  156          171.70294    142.07544   0.006410256 
  165          173.33615    142.10497   0.006060606 
  187          175.54963    142.13468   0.005347594 
  185          177.78957    142.16457   0.005405405 
  174          178.85286    142.19466   0.005747126 
  213          177.93852    142.22493   0.004694836 
  200          176.41228    142.25538   0.005     
  220          175.96893    142.28603   0.004545455 
  206          177.01378    142.31687   0.004854369 
  212          179.41256    142.3479    0.004716981 
  213          182.69368    142.37912   0.004694836 
  189          185.53475    142.41054   0.005291005 
  186          186.50604    142.44215   0.005376344 
  200          186.14425    142.47396   0.005     
  195          186.1154     142.50596   0.005128205 
  189          186.76592    142.53816   0.005291005 
  215          188.27665    142.57056   0.004651163 
  216          190.83997    142.60316   0.00462963 
  181          194.72146    142.63596   0.005524862 
  216          200.12065    142.66896   0.00462963 
  242          206.96973    142.70217   0.004132231 
  232          214.49229    142.73558   0.004310345 
  229          221.54606    142.76919   0.004366812 
  246          228.19749    142.80301   0.004065041 
  260          235.28178    142.83704   0.003846154 
  284          243.51469    142.87128   0.003521127 
  277          254.2489     142.90572   0.003610108 
  313          269.13118    142.94038   0.003194888 
  337          289.78503    142.97525   0.002967359 
  348          318.45617    143.01033   0.002873563 
  356          358.92295    143.04562   0.002808989 
  460          418.11233    143.08113   0.002173913 
  596          509.3309     143.11685   0.001677852 
  799          658.73217    143.15279   0.001251564 
  1134         914.74294    143.18895   0.000881834 
  1569         1349.8844    143.22533   0.000637349 
  2143         1977.91572   143.26192   0.000466636 
  2341         2398.26883   143.29874   0.000427168 
  1963         2053.34365   143.33578   0.000509424 
  1468         1425.67272   143.37305   0.000681199 
  1050         978.65824    143.41053   0.000952381 
  858          721.77084    143.44825   0.001165501 
  669          582.35333    143.48619   0.001494768 
  629          510.74301    143.52436   0.001589825 
  578          482.27496    143.56276   0.001730104 
  612          489.43307    143.60139   0.001633987 
  618          538.16525    143.64025   0.001618123 
  727          648.97038    143.67934   0.001375516 
  982          855.72047    143.71866   0.00101833 
  1228         1159.11435   143.75822   0.000814332 
  1191         1344.16548   143.79802   0.000839631 
  1132         1147.10128   143.83805   0.000883392 
  832          826.86792    143.87833   0.001201923 
  687          600.7532     143.91884   0.001455604 
  479          467.53606    143.95959   0.002087683 
  480          390.22214    144.00058   0.002083333 
  360          343.3493     144.04182   0.002777778 
  326          313.11946    144.0833    0.003067485 
  308          292.47451    144.12502   0.003246753 
  302          277.65748    144.16699   0.003311258 
  287          266.35416    144.20921   0.003484321 
  254          257.08311    144.25168   0.003937008 
  240          249.35737    144.2944    0.004166667 
  213          242.96708    144.33737   0.004694836 
  221          237.70927    144.38059   0.004524887 
  242          233.34438    144.42406   0.004132231 
  236          229.58694    144.46779   0.004237288 
  236          225.81981    144.51178   0.004237288 
  224          221.50448    144.55602   0.004464286 
  192          217.00286    144.60052   0.005208333 
  229          212.93188    144.64529   0.004366812 
  219          209.50519    144.69031   0.00456621 
  188          206.66322    144.73559   0.005319149 
  194          204.28009    144.78114   0.005154639 
  209          202.25388    144.82695   0.004784689 
  200          200.5374     144.87303   0.005     
  187          199.1281     144.91937   0.005347594 
  217          198.02482    144.96599   0.004608295 
  214          197.2233     145.01287   0.004672897 
  190          196.69426    145.06002   0.005263158 
  195          196.23293    145.10745   0.005128205 
  186          195.58779    145.15515   0.005376344 
  201          194.92624    145.20312   0.004975124 
  202          194.59488    145.25137   0.004950495 
  222          194.71021    145.2999    0.004504505 
  219          195.19408    145.3487    0.00456621 
  172          195.88632    145.39779   0.005813953 
  189          196.57931    145.44715   0.005291005 
  219          197.08367    145.4968    0.00456621 
  195          197.30378    145.54673   0.005128205 
  202          197.27384    145.59695   0.004950495 
  198          197.08837    145.64745   0.005050505 
  179          196.88936    145.69824   0.005586592 
  193          196.8526     145.74932   0.005181347 
  177          197.15609    145.80069   0.005649718 
  187          197.97819    145.85235   0.005347594 
  205          199.51644    145.90431   0.004878049 
  210          202.02962    145.95655   0.004761905 
  211          205.90937    146.0091    0.004739336 
  213          211.72778    146.06194   0.004694836 
  231          220.11571    146.11508   0.004329004 
  212          230.57781    146.16851   0.004716981 
  202          238.70953    146.22225   0.004950495 
  230          239.64794    146.27629   0.004347826 
  212          236.55799    146.33064   0.004716981 
  219          232.42283    146.38529   0.00456621 
  205          226.55861    146.44024   0.004878049 
  225          219.30732    146.4955    0.004444444 
  236          212.29412    146.55108   0.004237288 
  189          206.56428    146.60696   0.005291005 
  190          202.33904    146.66315   0.005263158 
  216          199.59978    146.71966   0.00462963 
  191          198.4128     146.77648   0.005235602 
  220          198.98812    146.83362   0.004545455 
  190          201.35512    146.89107   0.005263158 
  190          204.11259    146.94885   0.005263158 
  218          204.23369    147.00694   0.004587156 
  203          201.81214    147.06535   0.004926108 
  205          198.9757     147.12409   0.004878049 
  203          195.71138    147.18315   0.004926108 
  188          191.68665    147.24254   0.005319149 
  205          187.43585    147.30226   0.004878049 
  197          183.6132     147.3623    0.005076142 
  196          180.51337    147.42267   0.005102041 
  187          178.15291    147.48338   0.005347594 
  176          176.42097    147.54442   0.005681818 
  193          175.09651    147.60579   0.005181347 
  188          173.89196    147.6675    0.005319149 
  177          172.75984    147.72954   0.005649718 
  180          171.96151    147.79193   0.005555556 
  184          171.76111    147.85465   0.005434783 
  184          172.32853    147.91772   0.005434783 
  180          173.74394    147.98113   0.005555556 
  169          175.76321    148.04488   0.00591716 
  177          177.32657    148.10898   0.005649718 
  181          176.93368    148.17343   0.005524862 
  175          174.61452    148.23822   0.005714286 
  166          171.88039    148.30337   0.006024096 
  157          169.75269    148.36887   0.006369427 
  151          168.40546    148.43472   0.006622517 
  174          167.64117    148.50093   0.005747126 
  169          167.23473    148.56749   0.00591716 
  176          167.10043    148.63441   0.005681818 
  192          167.18376    148.70169   0.005208333 
  155          167.44484    148.76933   0.006451613 
  162          168.00144    148.83734   0.00617284 
  170          168.99061    148.90571   0.005882353 
  170          170.24273    148.97444   0.005882353 
  168          171.10154    149.04354   0.005952381 
  166          171.03486    149.11301   0.006024096 
  171          170.46671    149.18285   0.005847953 
  149          170.14467    149.25306   0.006711409 
  179          170.42815    149.32365   0.005586592 
  155          171.41513    149.39461   0.006451613 
  176          173.1743     149.46594   0.005681818 
  171          175.84383    149.53766   0.005847953 
  194          179.66586    149.60975   0.005154639 
  178          185.0893     149.68223   0.005617978 
  208          193.06253    149.75509   0.004807692 
  190          205.59941    149.82833   0.005263158 
  217          226.49726    149.90196   0.004608295 
  283          261.60777    149.97597   0.003533569 
  266          314.59829    150.05038   0.003759398 
  286          364.05692    150.12517   0.003496503 
  268          357.46034    150.20036   0.003731343 
  269          309.63176    150.27594   0.003717472 
  219          267.12253    150.35192   0.00456621 
  231          238.97655    150.4283    0.004329004 
  222          223.1254     150.50507   0.004504505 
  230          216.68443    150.58224   0.004347826 
  226          217.63841    150.65982   0.004424779 
  221          225.59019    150.7378    0.004524887 
  233          241.63718    150.81618   0.004291845 
  241          268.18538    150.89497   0.004149378 
  282          306.94509    150.97417   0.003546099 
  278          348.30231    151.05378   0.003597122 
  297          368.78362    151.13381   0.003367003 
  265          358.67951    151.21424   0.003773585 
  231          318.94226    151.29509   0.004329004 
  234          273.87352    151.37636   0.004273504 
  253          241.10033    151.45805   0.003952569 
  234          219.99953    151.54016   0.004273504 
  196          207.47157    151.62268   0.005102041 
  196          200.96966    151.70564   0.005102041 
  224          198.94182    151.78901   0.004464286 
  194          200.81823    151.87282   0.005154639 
  183          206.65179    151.95705   0.005464481 
  218          216.80637    152.04172   0.004587156 
  189          230.42269    152.12681   0.005291005 
  225          239.67554    152.21234   0.004444444 
  194          233.40171    152.29831   0.005154639 
  180          217.46775    152.38471   0.005555556 
  184          203.13164    152.47155   0.005434783 
  185          192.86299    152.55884   0.005405405 
  178          185.72797    152.64656   0.005617978 
  186          180.86181    152.73473   0.005376344 
  189          177.63258    152.82335   0.005291005 
  175          175.55171    152.91241   0.005714286 
  184          174.28416    153.00192   0.005434783 
  168          173.60278    153.09189   0.005952381 
  181          173.31961    153.1823    0.005524862 
  189          173.26362    153.27317   0.005291005 
  161          173.3089     153.3645    0.00621118 
  163          173.37447    153.45629   0.006134969 
  154          173.46881    153.54854   0.006493506 
  164          173.67646    153.64125   0.006097561 
  174          173.9792     153.73442   0.005747126 
  162          174.26218    153.82806   0.00617284 
  168          174.58789    153.92216   0.005952381 
  160          175.16182    154.01674   0.00625   
  153          176.02855    154.11178   0.006535948 
  138          176.76004    154.2073    0.007246377 
  176          176.64536    154.3033    0.005681818 
  162          175.65266    154.39977   0.00617284 
  170          174.45324    154.49671   0.005882353 
  162          173.49035    154.59414   0.00617284 
  183          172.72447    154.69205   0.005464481 
  165          172.00157    154.79045   0.006060606 
  157          171.36271    154.88932   0.006369427 
  163          170.93808    154.98869   0.006134969 
  157          170.80365    155.08855   0.006369427 
  145          170.99047    155.1889    0.006896552 
  168          171.51258    155.28974   0.005952381 
  158          172.37268    155.39107   0.006329114 
  169          173.4737     155.4929    0.00591716 
  168          174.38014    155.59524   0.005952381 
  150          174.41136    155.69807   0.006666667 
  146          173.43476    155.8014    0.006849315 
  183          172.0864     155.90524   0.005464481 
  169          170.92738    156.00959   0.00591716 
  160          170.0651     156.11444   0.00625   
  171          169.40233    156.2198    0.005847953 
  165          168.88601    156.32568   0.006060606 
  154          168.49209    156.43207   0.006493506 
  162          168.19674    156.53898   0.00617284 
  184          168.02209    156.6464    0.005434783 
  143          168.00673    156.75434   0.006993007 
  170          168.16427    156.86281   0.005882353 
  164          168.4631     156.9718    0.006097561 
  161          168.79518    157.08131   0.00621118 
  167          168.99031    157.19135   0.005988024 
  173          168.96737    157.30193   0.005780347 
  196          168.85292    157.41303   0.005102041 
  188          168.82093    157.52467   0.005319149 
  170          168.9478     157.63684   0.005882353 
  167          169.23071    157.74955   0.005988024 
  160          169.60901    157.8628    0.00625   
  168          169.97632    157.97659   0.005952381 
  154          170.26558    158.09092   0.006493506 
  171          170.53753    158.2058    0.005847953 
  164          170.88173    158.32123   0.006097561 
  166          171.33699    158.43721   0.006024096 
  171          171.90082    158.55373   0.005847953 
  162          172.55341    158.67082   0.00617284 
  185          173.27786    158.78845   0.005405405 
  172          174.05414    158.90665   0.005813953 
  218          174.83162    159.0254    0.004587156 
  183          175.59197    159.14472   0.005464481 
  158          176.43059    159.2646    0.006329114 
  196          177.49237    159.38504   0.005102041 
  173          178.89768    159.50606   0.005780347 
  172          180.74655    159.62764   0.005813953 
  206          183.12868    159.7498    0.004854369 
  174          186.0281     159.87252   0.005747126 
  173          188.97902    159.99583   0.005780347 
  186          190.87557    160.11971   0.005376344 
  189          190.94887    160.24418   0.005291005 
  174          189.88722    160.36922   0.005747126 
  168          188.89432    160.49485   0.005952381 
  166          188.56463    160.62107   0.006024096 
  187          188.99856    160.74788   0.005347594 
  205          190.17524    160.87527   0.004878049 
  209          192.05262    161.00326   0.004784689 
  197          194.37752    161.13185   0.005076142 
  196          196.62111    161.26103   0.005102041 
  191          198.53752    161.39081   0.005235602 
  196          200.38996    161.52119   0.005102041 
  174          202.41727    161.65218   0.005747126 
  210          204.84154    161.78377   0.004761905 
  209          207.83295    161.91597   0.004784689 
  212          211.24126    162.04878   0.004716981 
  194          215.06387    162.1822    0.005154639 
  223          219.91589    162.31624   0.004484305 
  195          226.34141    162.45089   0.005128205 
  203          232.37261    162.58617   0.004926108 
  208          234.78657    162.72206   0.004807692 
  187          236.26393    162.85858   0.005347594 
  224          242.07776    162.99572   0.004464286 
  237          255.58871    163.13349   0.004219409 
  282          280.6528     163.27188   0.003546099 
  296          323.66901    163.41092   0.003378378 
  370          389.54424    163.55058   0.002702703 
  363          457.15222    163.69088   0.002754821 
  361          459.69984    163.83182   0.002770083 
  328          394.65303    163.9734    0.00304878 
  295          329.34936    164.11563   0.003389831 
  289          287.11642    164.2585    0.003460208 
  287          263.49419    164.40201   0.003484321 
  236          251.39551    164.54618   0.004237288 
  244          244.55894    164.691     0.004098361 
  217          239.22731    164.83647   0.004608295 
  222          235.74173    164.9826    0.004504505 
  239          235.47327    165.12939   0.0041841 
  245          240.11469    165.27684   0.004081633 
  254          252.23029    165.42495   0.003937008 
  238          275.21302    165.57373   0.004201681 
  301          309.47956    165.72318   0.003322259 
  275          336.33693    165.8733    0.003636364 
  272          324.07936    166.02409   0.003676471 
  262          288.7507     166.17556   0.003816794 
  222          259.40884    166.3277    0.004504505 
  249          240.22089    166.48052   0.004016064 
  220          227.40105    166.63403   0.004545455 
  217          218.4272     166.78822   0.004608295 
  205          212.24555    166.94309   0.004878049 
  205          207.99772    167.09866   0.004878049 
  202          204.83453    167.25491   0.004950495 
  209          202.28733    167.41186   0.004784689 
  185          200.21812    167.56951   0.005405405 
  209          198.5433     167.72785   0.004784689 
  202          197.29825    167.8869    0.004950495 
  205          196.63276    168.04665   0.004878049 
  192          196.61248    168.2071    0.005208333 
  194          196.99095    168.36827   0.005154639 
  207          197.6764     168.53014   0.004830918 
  206          198.10096    168.69273   0.004854369 
  222          197.94894    168.85603   0.004504505 
  208          197.26279    169.02005   0.004807692 
  166          196.42226    169.18479   0.006024096 
  175          195.64636    169.35025   0.005714286 
  201          194.84889    169.51643   0.004975124 
  155          194.08336    169.68335   0.006451613 
  218          193.52688    169.85099   0.004587156 
  191          193.18201    170.01937   0.005235602 
  196          192.9893     170.18848   0.005102041 
  203          193.01835    170.35833   0.004926108 
  172          193.30438    170.52891   0.005813953 
  183          193.91654    170.70024   0.005464481 
  194          194.53022    170.87232   0.005154639 
  176          194.83084    171.04514   0.005681818 
  172          194.83794    171.21871   0.005813953 
  200          194.88353    171.39303   0.005     
  177          195.23661    171.56811   0.005649718 
  203          195.95814    171.74395   0.004926108 
  203          196.943      171.92054   0.004926108 
  223          198.02528    172.0979    0.004484305 
  189          199.04452    172.27602   0.005291005 
  230          199.73475    172.45491   0.004347826 
  203          199.92292    172.63456   0.004926108 
  193          199.86051    172.815     0.005181347 
  189          199.93778    172.9962    0.005291005 
  204          200.34721    173.17818   0.004901961 
  186          201.08045    173.36094   0.005376344 
  207          202.00764    173.54449   0.004830918 
  187          203.00077    173.72882   0.005347594 
  209          204.09089    173.91394   0.004784689 
  204          205.42255    174.09984   0.004901961 
  206          207.12074    174.28655   0.004854369 
  181          209.27939    174.47404   0.005524862 
  239          211.99571    174.66233   0.0041841 
  179          215.36643    174.85143   0.005586592 
  208          219.40293    175.04133   0.004807692 
  205          223.861      175.23203   0.004878049 
  243          228.10265    175.42354   0.004115226 
  229          231.24886    175.61586   0.004366812 
  221          233.03482    175.809     0.004524887 
  218          234.2948     176.00295   0.004587156 
  232          235.75052    176.19772   0.004310345 
  213          237.08298    176.39332   0.004694836 
  227          237.58587    176.58974   0.004405286 
  214          237.2891     176.78698   0.004672897 
  216          236.79779    176.98505   0.00462963 
  243          236.58636    177.18396   0.004115226 
  217          236.8804     177.3837    0.004608295 
  240          237.79193    177.58428   0.004166667 
  232          239.36955    177.7857    0.004310345 
  235          241.61533    177.98796   0.004255319 
  234          244.45452    178.19107   0.004273504 
  258          247.60719    178.39503   0.003875969 
  213          250.52776    178.59983   0.004694836 
  227          252.87304    178.8055    0.004405286 
  230          255.01154    179.01201   0.004347826 
  278          257.51343    179.21939   0.003597122 
  243          260.46975    179.42763   0.004115226 
  284          263.57806    179.63674   0.003521127 
  292          266.72351    179.84671   0.003424658 
  293          270.2392     180.05755   0.003412969 
  329          274.94093    180.26927   0.003039514 
  330          282.13883    180.48186   0.003030303 
  316          293.32366    180.69533   0.003164557 
  331          309.24042    180.90968   0.003021148 
  345          326.61603    181.12491   0.002898551 
  345          335.00109    181.34104   0.002898551 
  356          329.19918    181.55805   0.002808989 
  358          318.75864    181.77595   0.002793296 
  313          311.50806    181.99476   0.003194888 
  327          308.45914    182.21445   0.003058104 
  352          308.67725    182.43505   0.002840909 
  341          311.44358    182.65656   0.002932551 
  376          316.31687    182.87897   0.002659574 
  341          322.96786    183.10229   0.002932551 
  352          331.18598    183.32652   0.002840909 
  342          341.02807    183.55167   0.002923977 
  386          352.96804    183.77774   0.002590674 
  401          367.78826    184.00472   0.002493766 
  389          386.26715    184.23264   0.002570694 
  417          408.21325    184.46147   0.002398082 
  403          430.21748    184.69124   0.00248139 
  470          447.6346     184.92194   0.00212766 
  468          463.07474    185.15358   0.002136752 
  497          482.61463    185.38615   0.002012072 
  568          508.95289    185.61967   0.001760563 
  589          542.94363    185.85413   0.001697793 
  638          586.0775     186.08954   0.001567398 
  722          641.77078    186.32589   0.001385042 
  736          715.31912    186.5632    0.001358696 
  910          812.95668    186.80147   0.001098901 
  1038         940.29947    187.04069   0.000963391 
  1277         1105.27728   187.28088   0.000783085 
  1628         1334.28043   187.52203   0.000614251 
  2021         1680.61436   187.76415   0.000494805 
  2750         2229.49248   188.00724   0.000363636 
  3989         3115.62122   188.25131   0.000250689 
  5741         4518.73625   188.49635   0.000174186 
  7669         6468.65858   188.74237   0.000130395 
  8485         8085.59613   188.98937   0.000117855 
  7618         7685.64237   189.23736   0.000131268 
  5883         5771.5179    189.48634   0.000169981 
  4284         3997.37356   189.73631   0.000233427 
  3307         2817.48743   189.98728   0.000302389 
  2583         2099.96818   190.23924   0.000387147 
  2056         1672.92077   190.4922    0.000486381 
  1744         1423.08743   190.74617   0.000573394 
  1586         1285.70544   191.00114   0.000630517 
  1603         1229.21266   191.25713   0.00062383 
  1519         1249.66153   191.51413   0.000658328 
  1740         1364.94098   191.77214   0.000574713 
  2123         1615.684     192.03117   0.000471032 
  2662         2072.141     192.29123   0.000375657 
  3399         2818.59686   192.55231   0.000294204 
  4017         3791.52101   192.81442   0.000248942 
  4195         4356.43989   193.07756   0.000238379 
  3650         3827.34533   193.34174   0.000273973 
  2866         2801.34648   193.60695   0.000348918 
  2192         1969.87936   193.8732    0.000456204 
  1630         1429.13866   194.1405    0.000613497 
  1296         1092.35357   194.40885   0.000771605 
  1084         879.10174    194.67825   0.000922509 
  922          738.27114    194.9487    0.001084599 
  751          640.26291    195.2202    0.001331558 
  670          568.31763    195.49277   0.001492537 
  587          513.07759    195.7664    0.001703578 
  537          469.60931    196.0411    0.001862197 
  462          435.25928    196.31686   0.002164502 
  439          408.14139    196.5937    0.002277904 
  429          386.77613    196.87161   0.002331002 
  418          370.01701    197.15061   0.002392344 
  377          356.88443    197.43068   0.00265252 
  360          346.29655    197.71184   0.002777778 
  353          337.09357    197.99409   0.002832861 
  359          328.72398    198.27743   0.002785515 
  365          321.55616    198.56187   0.002739726 
  326          316.32671    198.84741   0.003067485 
  318          313.60051    199.13404   0.003144654 
  300          313.15277    199.42178   0.003333333 
  320          312.89071    199.71063   0.003125  
  281          309.03829    200.00059   0.003558719 
  278          300.8396     200.29167   0.003597122 
  296          291.69106    200.58386   0.003378378 
  301          284.07967    200.87718   0.003322259 
  280          278.48679    201.17162   0.003571429 
  258          274.57622    201.46718   0.003875969 
  275          271.98653    201.76388   0.003636364 
  254          270.54919    202.06172   0.003937008 
  271          270.04615    202.36069   0.003690037 
  252          270.08124    202.6608    0.003968254 
  262          270.42179    202.96206   0.003816794 
  275          271.34771    203.26446   0.003636364 
  257          273.67017    203.56802   0.003891051 
  264          278.4517     203.87273   0.003787879 
  268          286.62502    204.17859   0.003731343 
  251          298.46778    204.48562   0.003984064 
  259          312.68168    204.79382   0.003861004 
  285          324.82758    205.10318   0.003508772 
  274          325.60487    205.41371   0.003649635 
  265          311.87814    205.72542   0.003773585 
  278          293.8984     206.03831   0.003597122 
  268          279.56662    206.35238   0.003731343 
  273          270.06137    206.66763   0.003663004 
  236          264.42225    206.98407   0.004237288 
  231          261.70083    207.30171   0.004329004 
  262          261.28204    207.62053   0.003816794 
  274          262.8361     207.94056   0.003649635 
  237          266.31651    208.26179   0.004219409 
  241          272.0835     208.58423   0.004149378 
  220          281.01142    208.90788   0.004545455 
  231          294.71862    209.23273   0.004329004 
#--eof--eof--eof--eof--eof--eof--eof--eof--eof--eof--eof--eof--eof--eof--eof--#

# start Validation Reply Form
vrf_PLAT741_NEW3minmill_phase_1 # for all atoms in 1_quartz
;
PROBLEM: Bond Calculation Missing s.u.
RESPONSE: atomic positions not refined
;
vrf_PLAT741_NEW3minmill_phase_3 # for all atoms in 3_pyrrhotite
;
PROBLEM: Bond Calculation Missing s.u.
RESPONSE: atomic positions not refined
;
vrf_PLAT741_NEW3minmill_phase_4 # for all atoms in 4_rutile
;
PROBLEM: Bond Calculation Missing s.u.
RESPONSE: atomic positions not refined
;
vrf_PLAT741_NEW3minmill_phase_2 # for all atoms in 2_albite
;
PROBLEM: Bond Calculation Missing s.u.
RESPONSE: atomic positions not refined
;
_vrf_PLAT155_NEW3minmill_phase_2 # for 2_albite
;
PROBLEM: s.u. Small or Missing, The Triclinic Unitcell is NOT reduced.
RESPONSE: unit cell not refined
;
_vrf_PLAT141_NEW3minmill_phase_2 # for 2_albite
;
PROBLEM: s.u. Small or Missing, The Triclinic Unitcell is NOT reduced.
RESPONSE: unit cell not refined
;
_vrf_PLAT142_NEW3minmill_phase_2 # for 2_albite
;
PROBLEM: s.u. Small or Missing, The Triclinic Unitcell is NOT reduced.
RESPONSE: unit cell not refined
;
_vrf_PLAT143_NEW3minmill_phase_2 # for 2_albite
;
PROBLEM: s.u. Small or Missing, The Triclinic Unitcell is NOT reduced.
RESPONSE: unit cell not refined
;
_vrf_PLAT144_NEW3minmill_phase_2 # for 2_albite
;
PROBLEM: s.u. Small or Missing, The Triclinic Unitcell is NOT reduced.
RESPONSE: unit cell not refined
;
_vrf_PLAT145_NEW3minmill_phase_2 # for 2_albite
;
PROBLEM: s.u. Small or Missing, The Triclinic Unitcell is NOT reduced.
RESPONSE: unit cell not refined
;
_vrf_PLAT146_NEW3minmill_phase_2 # for 2_albite
;
PROBLEM: s.u. Small or Missing, The Triclinic Unitcell is NOT reduced.
RESPONSE: unit cell not refined
;
_vrf_PLAT151_NEW3minmill_phase_2 # for 2_albite
;
PROBLEM: s.u. Small or Missing, The Triclinic Unitcell is NOT reduced.
RESPONSE: unit cell not refined
;
# end Validation Reply Form
