# Supplementary material for: Preparation of pyrite concentrate powder from the Thackaringa mine for quantitative phase analysis using X-ray diffraction
Source: J Appl Crystallogr. 2022 Nov 29;55(Pt 6):1572–82. doi: 10.1107/S1600576722009888 (PMC9721321; doi:10.1107/S1600576722009888)
Supplement: Supplementary file 8 [file j-55-01572-sup8.cif]

data_NEW5minmill_publ
_audit_creation_method  "created in GSAS-II"
_audit_creation_date  2021-08-04T18:39
_audit_author_name  "McDougall, Hamish"
_audit_update_record
   "2021-08-04T18:39  Initial software-generated CIF"
_pd_block_id  2021-08-04T18:39|NEW5minmill|McDougallHamish|Overall
# GSAS-II edited template follows Publication_Template
#=============================================================================
# this information describes the project, paper etc. for the CIF             #
# Acta Cryst. Section C papers and editorial correspondence is generated     #
# from the information in this section                                       #
#                                                                            #
#   (from)   CIF submission form for Rietveld refinements (Acta Cryst. C)    #
#                                                 Version 14 December 1998   #
#=============================================================================
# 1. SUBMISSION DETAILS

_publ_contact_author_name            "Suzanne Neville; Vanessa Peterson; Christophe Didier"   # Name of author for correspondence
_publ_contact_author_address             # Address of author for correspondence
; ?
;
_publ_contact_author_email           "s.neville@unsw.edu.au; vanessa.peterson@ansto.gov.au; drchristophedidier@gmail.com"
_publ_contact_author_fax             ?
_publ_contact_author_phone           ?

_publ_contact_letter
; ?
;
   
_publ_requested_journal              ?
_publ_requested_coeditor_name        ?
_publ_requested_category             ?   # Acta C: one of CI/CM/CO/FI/FM/FO

#==============================================================================

# 2. PROCESSING SUMMARY (IUCr Office Use Only)

_journal_data_validation_number      ?

_journal_date_recd_electronic        ?
_journal_date_to_coeditor            ?
_journal_date_from_coeditor          ?
_journal_date_accepted               ?
_journal_date_printers_first         ?
_journal_date_printers_final         ?
_journal_date_proofs_out             ?
_journal_date_proofs_in              ?
_journal_coeditor_name               ?
_journal_coeditor_code               ?
_journal_coeditor_notes
; ?
;
_journal_techeditor_code             ?
_journal_techeditor_notes
; ?
;
_journal_coden_ASTM                  ?
_journal_name_full                   ?
_journal_year                        ?
_journal_volume                      ?
_journal_issue                       ?
_journal_page_first                  ?
_journal_page_last                   ?
_journal_paper_category              ?
_journal_suppl_publ_number           ?
_journal_suppl_publ_pages            ?

#==============================================================================

# 3. TITLE AND AUTHOR LIST

_publ_section_title
; ?
;
_publ_section_title_footnote
; ?
;         
 
# The loop structure below should contain the names and addresses of all 
# authors, in the required order of publication. Repeat as necessary.

loop_
	_publ_author_name
        _publ_author_footnote
	_publ_author_address
 ?                                   #<--'Last name, first name' 
; ?
;
; ?
;

#==============================================================================

# 4. TEXT

_publ_section_synopsis
;  ?
;
_publ_section_abstract                         
; ?
;          
_publ_section_comment                          
; ?
;
_publ_section_exptl_prep      # Details of the preparation of the sample(s)
                              # should be given here. 
; ?
;
_publ_section_exptl_refinement                  
; ?
;
_publ_section_references
; ?
;
_publ_section_figure_captions
; ?
;
_publ_section_acknowledgements
; ?
;

#=============================================================================
# 5. OVERALL REFINEMENT & COMPUTING DETAILS

_refine_special_details
; ?
;
_pd_proc_ls_special_details
; ?
;

# The following items are used to identify the programs used.
_computing_molecular_graphics     ?
_computing_publication_material   ?

_refine_ls_weighting_scheme       ?        
_refine_ls_weighting_details      ?
_refine_ls_hydrogen_treatment     ?        
_refine_ls_extinction_method      ?        
_refine_ls_extinction_coef        ?         
_refine_ls_number_constraints     ?        

_refine_ls_restrained_S_all       ?        
_refine_ls_restrained_S_obs       ?

#==============================================================================
# 6. SAMPLE PREPARATION DATA

# (In the unusual case where multiple samples are used in a single
#  Rietveld study, this information should be moved into the phase
#  blocks)

# The following three fields describe the preparation of the material.
# The cooling rate is in K/min.  The pressure at which the sample was  
# prepared is in kPa.  The temperature of preparation is in K.
               
_pd_prep_cool_rate                N/A        
_pd_prep_pressure                 101.3        
_pd_prep_temperature              298         

_pd_char_colour                   ?       # use ICDD colour descriptions

data_NEW5minmill_overall
_pd_proc_info_datetime  2021-08-04T18:39
_pd_calc_method  "Rietveld Refinement"
_computing_structure_refinement
   "GSAS-II (Toby & Von Dreele, J. Appl. Cryst. 46, 544-549, 2013)"
_refine_ls_number_parameters  30
_refine_ls_goodness_of_fit_all  2.319
_refine_ls_shift/su_max  0.1113

# OVERALL WEIGHTED R-FACTOR
_refine_ls_wR_factor_obs  0.09317
_refine_ls_matrix_type  full
# POINTERS TO PHASE AND HISTOGRAM BLOCKS
loop_   _pd_phase_block_id
  2021-08-04T18:39|NEW5minmill|phase_0|McDougallHamish
  2021-08-04T18:39|NEW5minmill|phase_2|McDougallHamish
  2021-08-04T18:39|NEW5minmill|phase_4|McDougallHamish
  2021-08-04T18:39|NEW5minmill|phase_1|McDougallHamish
  2021-08-04T18:39|NEW5minmill|phase_3|McDougallHamish
_pd_block_diffractogram_id
;
2021-08-04T18:39|NEW5minmill|McDougallHamish|PANalytical,Co-EmpyreanII_hist_0
;

data_NEW5minmill_phase_0
# Information for phase 0
_pd_block_id  2021-08-04T18:39|NEW5minmill|phase_0|McDougallHamish
# GSAS-II edited template follows Phase_Template
#==============================================================================
# 7. CHEMICAL, STRUCTURAL AND CRYSTAL DATA

_pd_char_particle_morphology      ?

_chemical_name_systematic
; ?
;
_chemical_name_common             ?
_chemical_formula_moiety          ?        
_chemical_formula_structural      ?        
_chemical_formula_analytical      ?
_chemical_melting_point           ?
_chemical_compound_source         ?       # for minerals and 
                                          # natural products
_symmetry_space_group_name_Hall   ?

_exptl_crystal_F_000               ?
_exptl_crystal_density_meas        ?
_exptl_crystal_density_method      ?

_cell_measurement_temperature     300        

_cell_special_details
; ?
;

_geom_special_details             ?

# The following item identifies the program(s) used (if appropriate).
_computing_structure_solution     ?        

#==============================================================================

# 8. Phase information from GSAS-II


# phase info for FeS2 follows
_pd_phase_name  FeS2
_cell_length_a  5.419730(29)
_cell_length_b  5.419730(29)
_cell_length_c  5.419730(29)
_cell_angle_alpha  90
_cell_angle_beta   90
_cell_angle_gamma  90
_cell_volume  159.1963(26)
_exptl_crystal_density_diffrn  5.0054
_symmetry_cell_setting  cubic
_symmetry_space_group_name_H-M  "P a -3"
loop_
    _space_group_symop_id
    _space_group_symop_operation_xyz
     1  x,y,z
     2  z,x,y
     3  y,z,x
     4  1/2+x,y,1/2-z
     5  1/2-z,1/2+x,y
     6  y,1/2-z,1/2+x
     7  -z,1/2+x,1/2-y
     8  1/2-y,-z,1/2+x
     9  1/2+y,1/2-z,-x
    10  -x,1/2+y,1/2-z
    11  1/2-z,-x,1/2+y
    12  1/2+x,1/2-y,-z
    13  -x,-y,-z
    14  -z,-x,-y
    15  -y,-z,-x
    16  1/2-x,-y,1/2+z
    17  1/2+z,1/2-x,-y
    18  -y,1/2+z,1/2-x
    19  z,1/2-x,1/2+y
    20  1/2+y,z,1/2-x
    21  1/2-y,1/2+z,x
    22  x,1/2-y,1/2+z
    23  1/2+z,x,1/2-y
    24  1/2-x,1/2+y,z

# ATOMIC COORDINATES AND DISPLACEMENT PARAMETERS
loop_ 
   _atom_site_label
   _atom_site_type_symbol
   _atom_site_fract_x
   _atom_site_fract_y
   _atom_site_fract_z
   _atom_site_occupancy
   _atom_site_adp_type
   _atom_site_U_iso_or_equiv
   _atom_site_symmetry_multiplicity
Fe1    Fe   0.00000     0.00000     0.00000     1.000      Uiso 0.0079(3)  4   
S2     S    0.38533(11) 0.38533     0.38533     1.000      Uiso 0.0097(3)  8   

loop_  _atom_type_symbol _atom_type_number_in_cell
        _atom_type_scat_Cromer_Mann_a1 _atom_type_scat_Cromer_Mann_a2 _atom_type_scat_Cromer_Mann_a3
        _atom_type_scat_Cromer_Mann_a4 _atom_type_scat_Cromer_Mann_b1 _atom_type_scat_Cromer_Mann_b2
        _atom_type_scat_Cromer_Mann_b3 _atom_type_scat_Cromer_Mann_b4 _atom_type_scat_Cromer_Mann_c
        _atom_type_scat_length_neutron _atom_type_scat_source
  Fe   4      11.7695    7.3573     3.5222     2.3045     4.7611     0.3072     15.3535    76.8805    1.0369     0.945
      https://subversion.xray.aps.anl.gov/pyGSAS/trunk/atmdata.py
  S    8      6.9053     5.2034     1.4379     1.5863     1.4679     22.2151    0.2536     56.172     0.8669     0.2847
      https://subversion.xray.aps.anl.gov/pyGSAS/trunk/atmdata.py

# Note that Z affects _cell_formula_sum and _weight
_cell_formula_units_Z  4
_chemical_formula_sum  "Fe S2"
_chemical_formula_weight  119.97

# MOLECULAR GEOMETRY
loop_
   _geom_bond_atom_site_label_1
   _geom_bond_atom_site_label_2
   _geom_bond_distance
   _geom_bond_site_symmetry_1
   _geom_bond_site_symmetry_2
   _geom_bond_publ_flag
  Fe1    S2     2.26580(16)   1_555    4_455 yes
  Fe1    S2     2.26580(16)   1_555    5_545 yes
  Fe1    S2     2.26580(16)   1_555    6_554 yes
  Fe1    S2     2.26580(16)   1_555    7_545 yes
  Fe1    S2     2.26580(16)   1_555    8_554 yes
  Fe1    S2     2.2658(5)    1_555    9_455 yes
  S2     Fe1    2.26580(16)   1_555    4_555 yes
  S2     Fe1    2.26580(16)   1_555    5_555 yes
  S2     Fe1    2.2658(5)    1_555    6_555 yes
  S2     S2     2.1528(7)    1_555   13_666 yes
_pd_proc_ls_pref_orient_corr
   "March-Dollase correction coef. = 1.000 axis = [0, 0, 1]"
_pd_proc_ls_profile_function
;
  Crystallite size in microns with "isotropic" model:
  parameters: Size, G/L mix
    0.2144(14), 1.000, 
  Microstrain, "isotropic" model (10^6^ * delta Q/Q)
    parameters: Mustrain, G/L mix
    0.000, 1.000, 

;

data_NEW5minmill_phase_2
# Information for phase 2
_pd_block_id  2021-08-04T18:39|NEW5minmill|phase_2|McDougallHamish
# GSAS-II edited template follows Phase_Template
#==============================================================================
# 7. CHEMICAL, STRUCTURAL AND CRYSTAL DATA

_pd_char_particle_morphology      ?

_chemical_name_systematic
; ?
;
_chemical_name_common             ?
_chemical_formula_moiety          ?        
_chemical_formula_structural      ?        
_chemical_formula_analytical      ?
_chemical_melting_point           ?
_chemical_compound_source         ?       # for minerals and 
                                          # natural products
_symmetry_space_group_name_Hall   ?

_exptl_crystal_F_000               ?
_exptl_crystal_density_meas        ?
_exptl_crystal_density_method      ?

_cell_measurement_temperature     300        

_cell_special_details
; ?
;

_geom_special_details             ?

# The following item identifies the program(s) used (if appropriate).
_computing_structure_solution     ?        

#==============================================================================

# 8. Phase information from GSAS-II


# phase info for NaAlSi3O8 follows
_pd_phase_name  NaAlSi3O8
_cell_length_a  8.137
_cell_length_b  12.785
_cell_length_c  7.1583
_cell_angle_alpha  94.26
_cell_angle_beta   116.6
_cell_angle_gamma  87.71
_cell_volume  664.008
_exptl_crystal_density_diffrn  2.6230
_symmetry_cell_setting  triclinic
_symmetry_space_group_name_H-M  "C -1"
loop_
    _space_group_symop_id
    _space_group_symop_operation_xyz
     1  x,y,z
     2  -x,-y,-z
     3  1/2+x,1/2+y,z
     4  1/2-x,1/2-y,-z

# ATOMIC COORDINATES AND DISPLACEMENT PARAMETERS
loop_ 
   _atom_site_label
   _atom_site_type_symbol
   _atom_site_fract_x
   _atom_site_fract_y
   _atom_site_fract_z
   _atom_site_occupancy
   _atom_site_adp_type
   _atom_site_U_iso_or_equiv
   _atom_site_symmetry_multiplicity
Al1    Al3+ 0.00887     0.16846     0.20805     1.000      Uani 0.007      4   
Si1    Si4+ 0.00375     0.82051     0.23737     1.000      Uani 0.006      4   
Si2    Si4+ 0.69162     0.11021     0.31466     1.000      Uani 0.006      4   
Si3    Si4+ 0.68129     0.88190     0.36076     1.000      Uani 0.006      4   
Na1    Na1+ 0.26799     0.98865     0.14650     1.000      Uani 0.031      4   
O1     O2-  0.00490     0.13103     0.96660     1.000      Uani 0.012      4   
O2     O2-  0.59176     0.99756     0.28040     1.000      Uani 0.008      4   
O3     O2-  0.81230     0.10966     0.19010     1.000      Uani 0.014      4   
O4     O2-  0.82000     0.85101     0.25870     1.000      Uani 0.018      4   
O5     O2-  0.01288     0.30238     0.27060     1.000      Uani 0.011      4   
O6     O2-  0.02329     0.69368     0.22910     1.000      Uani 0.011      4   
O7     O2-  0.20780     0.10896     0.38900     1.000      Uani 0.011      4   
O8     O2-  0.18400     0.86817     0.43620     1.000      Uani 0.012      4   

loop_
   _atom_site_aniso_label
   _atom_site_aniso_U_11
   _atom_site_aniso_U_22
   _atom_site_aniso_U_33
   _atom_site_aniso_U_12
   _atom_site_aniso_U_13
   _atom_site_aniso_U_23
Al1    0.0074      0.0068      0.0061      -0.0009     0.0031      0.0004      
Si1    0.0068      0.0065      0.0055      0.0011      0.0030      0.0008      
Si2    0.0061      0.0055      0.0073      -0.0002     0.0025      0.0004      
Si3    0.0060      0.0055      0.0074      0.0006      0.0028      0.0009      
Na1    0.0136      0.0471      0.0315      -0.0050     0.0084      -0.0219     
O1     0.0164      0.0122      0.0074      -0.0002     0.0067      0.0014      
O2     0.0074      0.0056      0.0119      0.0003      0.0033      0.0020      
O3     0.0117      0.0130      0.0162      -0.0040     0.0093      -0.0017     
O4     0.0134      0.0179      0.0216      0.0046      0.0129      0.0020      
O5     0.0103      0.0076      0.0150      -0.0020     0.0052      -0.0009     
O6     0.0101      0.0071      0.0145      0.0022      0.0034      0.0012      
O7     0.0120      0.0129      0.0080      0.0024      0.0013      0.0015      
O8     0.0140      0.0140      0.0084      -0.0026     -0.0002     -0.0006     

loop_  _atom_type_symbol _atom_type_number_in_cell
        _atom_type_scat_Cromer_Mann_a1 _atom_type_scat_Cromer_Mann_a2 _atom_type_scat_Cromer_Mann_a3
        _atom_type_scat_Cromer_Mann_a4 _atom_type_scat_Cromer_Mann_b1 _atom_type_scat_Cromer_Mann_b2
        _atom_type_scat_Cromer_Mann_b3 _atom_type_scat_Cromer_Mann_b4 _atom_type_scat_Cromer_Mann_c
        _atom_type_scat_length_neutron _atom_type_scat_source
  Al   4      ?          ?          ?          ?          ?          ?          ?          ?          ?          ?
      https://subversion.xray.aps.anl.gov/pyGSAS/trunk/atmdata.py
  Na   4      ?          ?          ?          ?          ?          ?          ?          ?          ?          ?
      https://subversion.xray.aps.anl.gov/pyGSAS/trunk/atmdata.py
  O    32     ?          ?          ?          ?          ?          ?          ?          ?          ?          ?
      https://subversion.xray.aps.anl.gov/pyGSAS/trunk/atmdata.py
  Si   12     ?          ?          ?          ?          ?          ?          ?          ?          ?          ?
      https://subversion.xray.aps.anl.gov/pyGSAS/trunk/atmdata.py

# Note that Z affects _cell_formula_sum and _weight
_cell_formula_units_Z  4
_chemical_formula_sum  "Al Na O8 Si3"
_chemical_formula_weight  262.22

# MOLECULAR GEOMETRY
loop_
   _geom_bond_atom_site_label_1
   _geom_bond_atom_site_label_2
   _geom_bond_distance
   _geom_bond_site_symmetry_1
   _geom_bond_site_symmetry_2
   _geom_bond_publ_flag
  Al1    O1     1.74519      1_555    1_554 yes
  Al1    O3     1.7429       1_555    1_455 yes
  Al1    O5     1.73509      1_555    1_555 yes
  Al1    O7     1.74556      1_555    1_555 yes
  Si1    O1     1.59985      1_555    2_566 yes
  Si1    O4     1.59997      1_555    1_455 yes
  Si1    O6     1.62225      1_555    1_555 yes
  Si1    O8     1.61907      1_555    1_555 yes
  Si2    O2     1.63011      1_555    1_545 yes
  Si2    O3     1.59435      1_555    1_555 yes
  Si2    O6     1.61836      1_555    3_545 yes
  Si2    O8     1.6168       1_555    2_666 yes
  Si3    O2     1.64718      1_555    1_555 yes
  Si3    O4     1.61975      1_555    1_555 yes
  Si3    O5     1.59682      1_555    3_555 yes
  Si3    O7     1.60203      1_555    2_666 yes
  Na1    O1     2.66887      1_555    1_564 yes
  Na1    O1     2.53079      1_555    2_566 yes
  Na1    O2     2.3704       1_555    1_555 yes
  Na1    O3     2.45321      1_555    2_665 yes
  Na1    O7     2.43384      1_555    1_565 yes
  O1     Al1    1.74519      1_555    1_556 yes
  O1     Si1    1.59985      1_555    2_566 yes
  O1     Na1    2.66887      1_555    1_546 yes
  O1     Na1    2.53079      1_555    2_566 yes
  O2     Si2    1.63011      1_555    1_565 yes
  O2     Si3    1.64718      1_555    1_555 yes
  O2     Na1    2.3704       1_555    1_555 yes
  O3     Al1    1.7429       1_555    1_655 yes
  O3     Si2    1.59435      1_555    1_555 yes
  O3     Na1    2.45321      1_555    2_665 yes
  O4     Si1    1.59997      1_555    1_655 yes
  O4     Si3    1.61975      1_555    1_555 yes
  O5     Al1    1.73509      1_555    1_555 yes
  O5     Si3    1.59682      1_555    3_445 yes
  O6     Si1    1.62225      1_555    1_555 yes
  O6     Si2    1.61836      1_555    3_455 yes
  O7     Al1    1.74556      1_555    1_555 yes
  O7     Si3    1.60203      1_555    2_666 yes
  O7     Na1    2.43384      1_555    1_545 yes
  O8     Si1    1.61907      1_555    1_555 yes
  O8     Si2    1.6168       1_555    2_666 yes

loop_
   _geom_angle_atom_site_label_1
   _geom_angle_atom_site_label_2
   _geom_angle_atom_site_label_3
   _geom_angle
   _geom_angle_site_symmetry_1
   _geom_angle_site_symmetry_2
   _geom_angle_site_symmetry_3
   _geom_angle_publ_flag
  O1     Al1    O3     102.836       1_554  1_555    1_455 yes
  O1     Al1    O5     116.047       1_554  1_555    1_555 yes
  O3     Al1    O5     112.215       1_455  1_555    1_555 yes
  O1     Al1    O7     104.004       1_554  1_555    1_555 yes
  O3     Al1    O7     111.151       1_455  1_555    1_555 yes
  O5     Al1    O7     110.14        1_555  1_555    1_555 yes
  O1     Si1    O4     109.433       2_566  1_555    1_455 yes
  O1     Si1    O6     112.47        2_566  1_555    1_555 yes
  O4     Si1    O6     108.187       1_455  1_555    1_555 yes
  O1     Si1    O8     107.176       2_566  1_555    1_555 yes
  O4     Si1    O8     111.446       1_455  1_555    1_555 yes
  O6     Si1    O8     108.16        1_555  1_555    1_555 yes
  O2     Si2    O3     111.144       1_545  1_555    1_555 yes
  O2     Si2    O6     104.24        1_545  1_555    3_545 yes
  O3     Si2    O6     112.114       1_555  1_555    3_545 yes
  O2     Si2    O8     106.97        1_545  1_555    2_666 yes
  O3     Si2    O8     111.591       1_555  1_555    2_666 yes
  O6     Si2    O8     110.422       3_545  1_555    2_666 yes
  O2     Si3    O4     107.269       1_555  1_555    1_555 yes
  O2     Si3    O5     105.914       1_555  1_555    3_555 yes
  O4     Si3    O5     110.224       1_555  1_555    3_555 yes
  O2     Si3    O7     108.565       1_555  1_555    2_666 yes
  O4     Si3    O7     110.208       1_555  1_555    2_666 yes
  O5     Si3    O7     114.328       3_555  1_555    2_666 yes
  Al1    O1     Si1    141.397       1_556  1_555    2_566 yes
  Si2    O2     Si3    130.019       1_565  1_555    1_555 yes
  Si2    O2     Na1    120.351       1_565  1_555    1_555 yes
  Si3    O2     Na1    108.811       1_555  1_555    1_555 yes
  Al1    O3     Si2    139.461       1_655  1_555    1_555 yes
  Si1    O4     Si3    161.151       1_655  1_555    1_555 yes
  Al1    O5     Si3    129.689       1_555  1_555    3_445 yes
  Si1    O6     Si2    135.676       1_555  1_555    3_455 yes
  Al1    O7     Si3    133.943       1_555  1_555    2_666 yes
  Si1    O8     Si2    151.747       1_555  1_555    2_666 yes
_pd_proc_ls_pref_orient_corr  none
_pd_proc_ls_profile_function
;
  Crystallite size in microns with "isotropic" model:
  parameters: Size, G/L mix
    0.129(9), 1.000, 
  Microstrain, "isotropic" model (10^6^ * delta Q/Q)
    parameters: Mustrain, G/L mix
    0.000, 1.000, 

;

data_NEW5minmill_phase_4
# Information for phase 4
_pd_block_id  2021-08-04T18:39|NEW5minmill|phase_4|McDougallHamish
# GSAS-II edited template follows Phase_Template
#==============================================================================
# 7. CHEMICAL, STRUCTURAL AND CRYSTAL DATA

_pd_char_particle_morphology      ?

_chemical_name_systematic
; ?
;
_chemical_name_common             ?
_chemical_formula_moiety          ?        
_chemical_formula_structural      ?        
_chemical_formula_analytical      ?
_chemical_melting_point           ?
_chemical_compound_source         ?       # for minerals and 
                                          # natural products
_symmetry_space_group_name_Hall   ?

_exptl_crystal_F_000               ?
_exptl_crystal_density_meas        ?
_exptl_crystal_density_method      ?

_cell_measurement_temperature     300        

_cell_special_details
; ?
;

_geom_special_details             ?

# The following item identifies the program(s) used (if appropriate).
_computing_structure_solution     ?        

#==============================================================================

# 8. Phase information from GSAS-II


# phase info for Pyrrhotite 4M follows
_pd_phase_name  "Pyrrhotite 4M"
_cell_length_a  11.941(30)
_cell_length_b  6.860(4)
_cell_length_c  12.83(3)
_cell_angle_alpha  90
_cell_angle_beta   117.28(6)
_cell_angle_gamma  90
_cell_volume  934.2(4)
_exptl_crystal_density_diffrn  4.6032
_symmetry_cell_setting  monoclinic
_symmetry_space_group_name_H-M  "C 2/c"
loop_
    _space_group_symop_id
    _space_group_symop_operation_xyz
     1  x,y,z
     2  -x,y,1/2-z
     3  -x,-y,-z
     4  x,-y,1/2+z
     5  1/2+x,1/2+y,z
     6  1/2-x,1/2+y,1/2-z
     7  1/2-x,1/2-y,-z
     8  1/2+x,1/2-y,1/2+z

# ATOMIC COORDINATES AND DISPLACEMENT PARAMETERS
loop_ 
   _atom_site_label
   _atom_site_type_symbol
   _atom_site_fract_x
   _atom_site_fract_y
   _atom_site_fract_z
   _atom_site_occupancy
   _atom_site_adp_type
   _atom_site_U_iso_or_equiv
   _atom_site_symmetry_multiplicity
S1     S    0.01800     0.38330     0.11960     1.000      Uiso 0.010      8   
S2     S    0.02910     0.11420     0.63900     1.000      Uiso 0.010      8   
Fe3    Fe   0.10860     0.10250     0.49980     1.000      Uiso 0.010      8   
S4     S    0.23410     0.13550     0.38260     1.000      Uiso 0.010      8   
Fe5    Fe   0.24180     0.36600     0.24680     1.000      Uiso 0.010      8   
S6     S    0.26790     0.13400     0.12360     1.000      Uiso 0.010      8   
Fe7    Fe   0.38720     0.15000     0.01260     1.000      Uiso 0.010      8   
Fe8    Fe   0.00000     0.14720     0.25000     1.000      Uiso 0.010      4   

loop_  _atom_type_symbol _atom_type_number_in_cell
        _atom_type_scat_Cromer_Mann_a1 _atom_type_scat_Cromer_Mann_a2 _atom_type_scat_Cromer_Mann_a3
        _atom_type_scat_Cromer_Mann_a4 _atom_type_scat_Cromer_Mann_b1 _atom_type_scat_Cromer_Mann_b2
        _atom_type_scat_Cromer_Mann_b3 _atom_type_scat_Cromer_Mann_b4 _atom_type_scat_Cromer_Mann_c
        _atom_type_scat_length_neutron _atom_type_scat_source
  Fe   28     11.7695    7.3573     3.5222     2.3045     4.7611     0.3072     15.3535    76.8805    1.0369     0.945
      https://subversion.xray.aps.anl.gov/pyGSAS/trunk/atmdata.py
  S    32     6.9053     5.2034     1.4379     1.5863     1.4679     22.2151    0.2536     56.172     0.8669     0.2847
      https://subversion.xray.aps.anl.gov/pyGSAS/trunk/atmdata.py

# Note that Z affects _cell_formula_sum and _weight
_cell_formula_units_Z  4
_chemical_formula_sum  "Fe7 S8"
_chemical_formula_weight  647.41

# MOLECULAR GEOMETRY
loop_
   _geom_bond_atom_site_label_1
   _geom_bond_atom_site_label_2
   _geom_bond_distance
   _geom_bond_site_symmetry_1
   _geom_bond_site_symmetry_2
   _geom_bond_publ_flag
  S1     Fe3    2.49405      1_555    2_555 yes
  S1     Fe5    2.41283      1_555    1_555 yes
  S1     Fe7    2.38878      1_555    5_455 yes
  S1     Fe7    2.44353      1_555    7_555 yes
  S1     Fe8    2.40803      1_555    1_555 yes
  S2     Fe3    2.37734      1_555    1_555 yes
  S2     Fe3    2.32405      1_555    3_556 yes
  S2     Fe5    2.44444      1_555    7_556 yes
  S2     Fe7    2.36627      1_555    8_456 yes
  S2     Fe8    2.41215      1_555    3_556 yes
  Fe3    S1     2.49405      1_555    2_555 yes
  Fe3    S2     2.37734      1_555    1_555 yes
  Fe3    S2     2.32405      1_555    3_556 yes
  Fe3    S6     2.45036      1_555    4_556 yes
  S4     Fe5    2.38574      1_555    1_555 yes
  Fe5    S1     2.41283      1_555    1_555 yes
  Fe5    S2     2.44444      1_555    7_556 yes
  Fe5    S4     2.38574      1_555    1_555 yes
  Fe5    S6     2.36232      1_555    1_555 yes
  S6     Fe3    2.45036      1_555    4_555 yes
  S6     Fe5    2.36232      1_555    1_555 yes
  S6     Fe7    2.43506      1_555    1_555 yes
  S6     Fe7    2.39022      1_555    7_555 yes
  Fe7    S1     2.38878      1_555    5_545 yes
  Fe7    S1     2.44353      1_555    7_555 yes
  Fe7    S2     2.36627      1_555    8_555 yes
  Fe7    S6     2.43506      1_555    1_555 yes
  Fe7    S6     2.39022      1_555    7_555 yes
  Fe8    S1     2.40803      1_555    1_555 yes
  Fe8    S1     2.40803      1_555    2_555 yes
  Fe8    S2     2.41215      1_555    3_556 yes
  Fe8    S2     2.41215      1_555    4_555 yes
_pd_proc_ls_pref_orient_corr
   "March-Dollase correction coef. = 1.000 axis = [0, 0, 1]"
_pd_proc_ls_profile_function
;
  Crystallite size in microns with "isotropic" model:
  parameters: Size, G/L mix
    0.0309(25), 1.000, 
  Microstrain, "isotropic" model (10^6^ * delta Q/Q)
    parameters: Mustrain, G/L mix
    0.000, 1.000, 

;

data_NEW5minmill_phase_1
# Information for phase 1
_pd_block_id  2021-08-04T18:39|NEW5minmill|phase_1|McDougallHamish
# GSAS-II edited template follows Phase_Template
#==============================================================================
# 7. CHEMICAL, STRUCTURAL AND CRYSTAL DATA

_pd_char_particle_morphology      ?

_chemical_name_systematic
; ?
;
_chemical_name_common             ?
_chemical_formula_moiety          ?        
_chemical_formula_structural      ?        
_chemical_formula_analytical      ?
_chemical_melting_point           ?
_chemical_compound_source         ?       # for minerals and 
                                          # natural products
_symmetry_space_group_name_Hall   ?

_exptl_crystal_F_000               ?
_exptl_crystal_density_meas        ?
_exptl_crystal_density_method      ?

_cell_measurement_temperature     300        

_cell_special_details
; ?
;

_geom_special_details             ?

# The following item identifies the program(s) used (if appropriate).
_computing_structure_solution     ?        

#==============================================================================

# 8. Phase information from GSAS-II


# phase info for SiO2 follows
_pd_phase_name  SiO2
_cell_length_a  4.9154(4)
_cell_length_b  4.9154(4)
_cell_length_c  5.4060(4)
_cell_angle_alpha  90
_cell_angle_beta   90
_cell_angle_gamma  120
_cell_volume  113.117(9)
_exptl_crystal_density_diffrn  2.6461
_symmetry_cell_setting  trigonal
_symmetry_space_group_name_H-M  "P 32 2 1"
loop_
    _space_group_symop_id
    _space_group_symop_operation_xyz
     1  x,y,z
     2  -y,x-y,2/3+z
     3  y-x,-x,1/3+z
     4  y,x,-z
     5  -x,y-x,2/3-z
     6  x-y,-y,1/3-z

# ATOMIC COORDINATES AND DISPLACEMENT PARAMETERS
loop_ 
   _atom_site_label
   _atom_site_type_symbol
   _atom_site_fract_x
   _atom_site_fract_y
   _atom_site_fract_z
   _atom_site_occupancy
   _atom_site_adp_type
   _atom_site_U_iso_or_equiv
   _atom_site_symmetry_multiplicity
Si1    Si4+ 0.47000     0.00000     0.66670     1.000      Uani 0.006      3   
O1     O2-  0.41460     0.26780     0.78543     1.000      Uani 0.011      6   

loop_
   _atom_site_aniso_label
   _atom_site_aniso_U_11
   _atom_site_aniso_U_22
   _atom_site_aniso_U_33
   _atom_site_aniso_U_12
   _atom_site_aniso_U_13
   _atom_site_aniso_U_23
Si1    0.0073      0.0059      0.0053      0.0029      0.0003      0.0006      
O1     0.0120      0.0105      0.0118      0.0065      -0.0029     -0.0040     

loop_  _atom_type_symbol _atom_type_number_in_cell
        _atom_type_scat_Cromer_Mann_a1 _atom_type_scat_Cromer_Mann_a2 _atom_type_scat_Cromer_Mann_a3
        _atom_type_scat_Cromer_Mann_a4 _atom_type_scat_Cromer_Mann_b1 _atom_type_scat_Cromer_Mann_b2
        _atom_type_scat_Cromer_Mann_b3 _atom_type_scat_Cromer_Mann_b4 _atom_type_scat_Cromer_Mann_c
        _atom_type_scat_length_neutron _atom_type_scat_source
  O    6      ?          ?          ?          ?          ?          ?          ?          ?          ?          ?
      https://subversion.xray.aps.anl.gov/pyGSAS/trunk/atmdata.py
  Si   3      ?          ?          ?          ?          ?          ?          ?          ?          ?          ?
      https://subversion.xray.aps.anl.gov/pyGSAS/trunk/atmdata.py

# Note that Z affects _cell_formula_sum and _weight
_cell_formula_units_Z  3
_chemical_formula_sum  "O2 Si"
_chemical_formula_weight  60.08

# MOLECULAR GEOMETRY
loop_
   _geom_bond_atom_site_label_1
   _geom_bond_atom_site_label_2
   _geom_bond_distance
   _geom_bond_site_symmetry_1
   _geom_bond_site_symmetry_2
   _geom_bond_publ_flag
  Si1    O1     1.60542      1_555    1_555 yes
  Si1    O1     1.61173      1_555    2_654 yes
  Si1    O1     1.61147      1_555    5_656 yes
  Si1    O1     1.60556      1_555    6_556 yes
  O1     Si1    1.60542      1_555    1_555 yes
  O1     Si1    1.61173      1_555    3_665 yes
  O1     Si1    1.61147      1_555    5_666 yes

loop_
   _geom_angle_atom_site_label_1
   _geom_angle_atom_site_label_2
   _geom_angle_atom_site_label_3
   _geom_angle
   _geom_angle_site_symmetry_1
   _geom_angle_site_symmetry_2
   _geom_angle_site_symmetry_3
   _geom_angle_publ_flag
  O1     Si1    O1     110.255       1_555  1_555    2_654 yes
  O1     Si1    O1     108.748       1_555  1_555    5_656 yes
  O1     Si1    O1     109.683       2_654  1_555    5_656 yes
  O1     Si1    O1     109.16        1_555  1_555    6_556 yes
  O1     Si1    O1     108.728       2_654  1_555    6_556 yes
  O1     Si1    O1     110.26        5_656  1_555    6_556 yes
  Si1    O1     Si1    143.832       1_555  1_555    3_665 yes
  Si1    O1     Si1    143.835       1_555  1_555    5_666 yes
  Si1    O1     Si1    0.009         3_665  1_555    5_666 yes
_pd_proc_ls_pref_orient_corr
   "March-Dollase correction coef. = 1.000 axis = [0, 0, 1]"
_pd_proc_ls_profile_function
;
  Crystallite size in microns with "isotropic" model:
  parameters: Size, G/L mix
    0.183(9), 1.000, 
  Microstrain, "isotropic" model (10^6^ * delta Q/Q)
    parameters: Mustrain, G/L mix
    0.000, 1.000, 

;

data_NEW5minmill_phase_3
# Information for phase 3
_pd_block_id  2021-08-04T18:39|NEW5minmill|phase_3|McDougallHamish
# GSAS-II edited template follows Phase_Template
#==============================================================================
# 7. CHEMICAL, STRUCTURAL AND CRYSTAL DATA

_pd_char_particle_morphology      ?

_chemical_name_systematic
; ?
;
_chemical_name_common             ?
_chemical_formula_moiety          ?        
_chemical_formula_structural      ?        
_chemical_formula_analytical      ?
_chemical_melting_point           ?
_chemical_compound_source         ?       # for minerals and 
                                          # natural products
_symmetry_space_group_name_Hall   ?

_exptl_crystal_F_000               ?
_exptl_crystal_density_meas        ?
_exptl_crystal_density_method      ?

_cell_measurement_temperature     300        

_cell_special_details
; ?
;

_geom_special_details             ?

# The following item identifies the program(s) used (if appropriate).
_computing_structure_solution     ?        

#==============================================================================

# 8. Phase information from GSAS-II


# phase info for TiO2 follows
_pd_phase_name  TiO2
_cell_length_a  4.5996(11)
_cell_length_b  4.5996(11)
_cell_length_c  2.9608(10)
_cell_angle_alpha  90
_cell_angle_beta   90
_cell_angle_gamma  90
_cell_volume  62.639(25)
_exptl_crystal_density_diffrn  4.2361
_symmetry_cell_setting  tetragonal
_symmetry_space_group_name_H-M  "P 42/m n m"
loop_
    _space_group_symop_id
    _space_group_symop_operation_xyz
     1  x,y,z
     2  1/2-y,1/2+x,1/2+z
     3  -x,-y,z
     4  1/2+y,1/2-x,1/2+z
     5  1/2-x,1/2+y,1/2+z
     6  -y,-x,z
     7  1/2+x,1/2-y,1/2+z
     8  y,x,z
     9  -x,-y,-z
    10  1/2+y,1/2-x,1/2-z
    11  x,y,-z
    12  1/2-y,1/2+x,1/2-z
    13  1/2+x,1/2-y,1/2-z
    14  y,x,-z
    15  1/2-x,1/2+y,1/2-z
    16  -y,-x,-z

# ATOMIC COORDINATES AND DISPLACEMENT PARAMETERS
loop_ 
   _atom_site_label
   _atom_site_type_symbol
   _atom_site_fract_x
   _atom_site_fract_y
   _atom_site_fract_z
   _atom_site_occupancy
   _atom_site_adp_type
   _atom_site_U_iso_or_equiv
   _atom_site_symmetry_multiplicity
Ti1    Ti4+ 0.00000     0.00000     0.00000     1.000      Uani 0.006      2   
O1     O2-  0.30493     0.30493     0.00000     1.000      Uani 0.006      4   

loop_
   _atom_site_aniso_label
   _atom_site_aniso_U_11
   _atom_site_aniso_U_22
   _atom_site_aniso_U_33
   _atom_site_aniso_U_12
   _atom_site_aniso_U_13
   _atom_site_aniso_U_23
Ti1    0.0070      0.0070      0.0047      -0.0002     0.0000      0.0000      
O1     0.0060      0.0060      0.0045      -0.0019     0.0000      0.0000      

loop_  _atom_type_symbol _atom_type_number_in_cell
        _atom_type_scat_Cromer_Mann_a1 _atom_type_scat_Cromer_Mann_a2 _atom_type_scat_Cromer_Mann_a3
        _atom_type_scat_Cromer_Mann_a4 _atom_type_scat_Cromer_Mann_b1 _atom_type_scat_Cromer_Mann_b2
        _atom_type_scat_Cromer_Mann_b3 _atom_type_scat_Cromer_Mann_b4 _atom_type_scat_Cromer_Mann_c
        _atom_type_scat_length_neutron _atom_type_scat_source
  O    4      ?          ?          ?          ?          ?          ?          ?          ?          ?          ?
      https://subversion.xray.aps.anl.gov/pyGSAS/trunk/atmdata.py
  Ti   2      ?          ?          ?          ?          ?          ?          ?          ?          ?          ?
      https://subversion.xray.aps.anl.gov/pyGSAS/trunk/atmdata.py

# Note that Z affects _cell_formula_sum and _weight
_cell_formula_units_Z  2
_chemical_formula_sum  "O2 Ti"
_chemical_formula_weight  79.9

# MOLECULAR GEOMETRY
loop_
   _geom_bond_atom_site_label_1
   _geom_bond_atom_site_label_2
   _geom_bond_distance
   _geom_bond_site_symmetry_1
   _geom_bond_site_symmetry_2
   _geom_bond_publ_flag
  Ti1    O1     1.98351      1_555    1_555 yes
  Ti1    O1     1.94979      1_555    2_544 yes
  Ti1    O1     1.94979      1_555    2_545 yes
  Ti1    O1     1.98351      1_555    3_555 yes
  Ti1    O1     1.94979      1_555    4_454 yes
  Ti1    O1     1.94979      1_555    4_455 yes
  O1     Ti1    1.98351      1_555    1_555 yes
  O1     Ti1    1.94979      1_555    2_554 yes
  O1     Ti1    1.94979      1_555    2_555 yes

loop_
   _geom_angle_atom_site_label_1
   _geom_angle_atom_site_label_2
   _geom_angle_atom_site_label_3
   _geom_angle
   _geom_angle_site_symmetry_1
   _geom_angle_site_symmetry_2
   _geom_angle_site_symmetry_3
   _geom_angle_publ_flag
  O1     Ti1    O1     90            1_555  1_555    2_544 yes
  O1     Ti1    O1     90            1_555  1_555    2_545 yes
  O1     Ti1    O1     98.799        2_544  1_555    2_545 yes
  O1     Ti1    O1     180           1_555  1_555    3_555 yes
  O1     Ti1    O1     90            2_544  1_555    3_555 yes
  O1     Ti1    O1     90            2_545  1_555    3_555 yes
  O1     Ti1    O1     90            1_555  1_555    4_454 yes
  O1     Ti1    O1     81.201        2_544  1_555    4_454 yes
  O1     Ti1    O1     180           2_545  1_555    4_454 yes
  O1     Ti1    O1     90            3_555  1_555    4_454 yes
  O1     Ti1    O1     90            1_555  1_555    4_455 yes
  O1     Ti1    O1     180           2_544  1_555    4_455 yes
  O1     Ti1    O1     81.201        2_545  1_555    4_455 yes
  O1     Ti1    O1     90            3_555  1_555    4_455 yes
  O1     Ti1    O1     98.799        4_454  1_555    4_455 yes
  Ti1    O1     Ti1    130.601       1_555  1_555    2_554 yes
  Ti1    O1     Ti1    130.601       1_555  1_555    2_555 yes
  Ti1    O1     Ti1    98.799        2_554  1_555    2_555 yes
_pd_proc_ls_pref_orient_corr
   "March-Dollase correction coef. = 1.000 axis = [0, 0, 1]"
_pd_proc_ls_profile_function
;
  Crystallite size in microns with "isotropic" model:
  parameters: Size, G/L mix
    0.150, 1.000, 
  Microstrain, "isotropic" model (10^6^ * delta Q/Q)
    parameters: Mustrain, G/L mix
    0.000, 1.000, 

;

data_NEW5minmill_pwd_0
_pd_proc_ls_profile_function
;
Finger-Cox-Jephcoat function parameters U, V, W, X, Y, SH/L:
  peak variance(Gauss) = Utan(Th)^2^+Vtan(Th)+W:
  peak HW(Lorentz) = X/cos(Th)+Ytan(Th); SH/L = S/L+H/L
  U, V, W in (centideg)^2^, X & Y in centideg
    0.000, 0.000, 1.089, 0.882, 1.689, 0.058, 
;
# Information for histogram 0: PWDR BAT3_5min_milla_30mm_MonicaHamish_Ruoming_step size 0_5_min_mill_a.xrdml Scan 1
_pd_block_id
;
2021-08-04T18:39|NEW5minmill|McDougallHamish|PANalytical,Co-EmpyreanII_hist_0
;
# GSAS-II edited template follows Instrument_Template
#==============================================================================
# 9. INSTRUMENT CHARACTERIZATION

_exptl_special_details
; ?
;

# if regions of the data are excluded, the reason(s) are supplied here:
_pd_proc_info_excluded_regions
; ?
;

# The following item is used to identify the equipment used to record 
# the powder pattern when the diffractogram was measured at a laboratory 
# other than the authors' home institution, e.g. when neutron or synchrotron
# radiation is used.

_pd_instr_location
; ?
;
_pd_calibration_special_details           # description of the method used
                                          # to calibrate the instrument
; ?
;

_diffrn_source                    Co-Ka       
_diffrn_source_target             Co
_diffrn_source_type               Graded_Flat
_diffrn_measurement_device_type   Panalytical_Reflection_Transmission       
_diffrn_detector                  PIXcel1D       
_diffrn_detector_type             Empyrean_II       # make or model of detector

_pd_meas_scan_method              ?       # options are 'step', 'cont',
                                          # 'tof', 'fixed' or
                                          # 'disp' (= dispersive)
_pd_meas_special_details
;  ?
;

# The following two items identify the program(s) used (if appropriate).
_computing_data_collection        ?        
_computing_data_reduction         ?                   

# Describe any processing performed on the data, prior to refinement.
# For example: a manual Lp correction or a precomputed absorption correction
_pd_proc_info_data_reduction      ?

# The following item is used for angular dispersive measurements only.

_diffrn_radiation_monochromator   ?        

# The following items are used to define the size of the instrument.
# Not all distances are appropriate for all instrument types.

_pd_instr_dist_src/mono           ?
_pd_instr_dist_mono/spec          ?
_pd_instr_dist_src/spec           ?
_pd_instr_dist_spec/anal          ?
_pd_instr_dist_anal/detc          ?
_pd_instr_dist_spec/detc          ?

# 10. Specimen size and mounting information

# The next three fields give the specimen dimensions in mm.  The equatorial 
# plane contains the incident and diffracted beam.

_pd_spec_size_axial               ?       # perpendicular to 
                                          # equatorial plane

_pd_spec_size_equat               ?       # parallel to 
                                          # scattering vector 
                                          # in transmission

_pd_spec_size_thick               ?       # parallel to 
                                          # scattering vector 
                                          # in reflection

_pd_spec_mounting                         # This field should be
                                          # used to give details of the 
                                          # container.
; ?
;

_pd_spec_mount_mode               ?       # options are 'reflection' 
                                          # or 'transmission'
    
_pd_spec_shape                    ?       # options are 'cylinder' 
                                          # 'flat_sheet' or 'irregular'


loop_
     _atom_type_symbol
     _atom_type_scat_dispersion_real
     _atom_type_scat_dispersion_imag
     _atom_type_scat_dispersion_source
  Al        0.255   0.328   https://subversion.xray.aps.anl.gov/pyGSAS/trunk/atmdata.py
  Fe       -3.332   0.490   https://subversion.xray.aps.anl.gov/pyGSAS/trunk/atmdata.py
  Na        0.167   0.167   https://subversion.xray.aps.anl.gov/pyGSAS/trunk/atmdata.py
  O         0.063   0.044   https://subversion.xray.aps.anl.gov/pyGSAS/trunk/atmdata.py
  S         0.371   0.733   https://subversion.xray.aps.anl.gov/pyGSAS/trunk/atmdata.py
  Si        0.298   0.438   https://subversion.xray.aps.anl.gov/pyGSAS/trunk/atmdata.py
  Ti       -0.063   2.321   https://subversion.xray.aps.anl.gov/pyGSAS/trunk/atmdata.py

_diffrn_radiation_type  K\a~1,2~
loop_
   _diffrn_radiation_wavelength
   _diffrn_radiation_wavelength_wt
   _diffrn_radiation_wavelength_id
  1.78892         1.0             1     
  1.79278         0.5000          2     

# PHASE TABLE
loop_
   _pd_phase_id
   _pd_phase_block_id
   _pd_phase_mass_%
  0  2021-08-04T18:39|NEW5minmill|phase_0|McDougallHamish  0.8029(27)
  2  2021-08-04T18:39|NEW5minmill|phase_2|McDougallHamish  0.0912(23)
  4  2021-08-04T18:39|NEW5minmill|phase_4|McDougallHamish  0.0413(14)
  1  2021-08-04T18:39|NEW5minmill|phase_1|McDougallHamish  0.0580(9)
  3  2021-08-04T18:39|NEW5minmill|phase_3|McDougallHamish  0.0065(5)
loop_
   _gsas_proc_phase_R_F_factor
   _gsas_proc_phase_R_Fsqd_factor
   _gsas_proc_phase_id
   _gsas_proc_phase_block_id
    0.02912  0.06495  0  2021-08-04T18:39|NEW5minmill|phase_0|McDougallHamish
    0.06917  0.15075  2  2021-08-04T18:39|NEW5minmill|phase_2|McDougallHamish
    0.05582  0.09704  4  2021-08-04T18:39|NEW5minmill|phase_4|McDougallHamish
    0.05993  0.14633  1  2021-08-04T18:39|NEW5minmill|phase_1|McDougallHamish
    0.04930  0.09668  3  2021-08-04T18:39|NEW5minmill|phase_3|McDougallHamish
_pd_proc_ls_prof_R_factor     0.07083
_pd_proc_ls_prof_wR_factor    0.09317
_gsas_proc_ls_prof_R_B_factor   0.08891
_gsas_proc_ls_prof_wR_B_factor  0.11185
_pd_proc_ls_prof_wR_expected  0.04032
_diffrn_radiation_probe  x-ray
_diffrn_radiation_polarisn_ratio  0.7000
_pd_proc_ls_background_function
;
Background function: "chebyschev-1" function with 7 terms:
    442.2(14), -516.5(22), 392.6(21), -195.8(19), 105.9(18), 
    -33.3(13), 12.8(12), 
;
_diffrn_ambient_temperature  300
_diffrn_ambient_pressure  100

# STRUCTURE FACTOR TABLE
loop_
   _pd_refln_phase_id
   _refln_index_h
   _refln_index_k
   _refln_index_l
   _refln_F_squared_meas
   _refln_F_squared_calc
   _refln_phase_calc
   _refln_d_spacing
   _gsas_i100_meas
  0  1    1    1    970.6116   857.3528   0.0     3.12908  25.86  
  0  2    0    0    6738.2609  6339.6750  -0.0    2.70987  99.52  
  0  2    1    0    3439.5149  3299.2276  0.0     2.42378  80.24  
  0  2    1    1    1726.7036  1684.8090  -180.0  2.21260  66.40  
  0  2    2    0    3200.4430  3314.7358  -0.0    1.91616  45.42  
  0  2    2    1    37.8137    39.3552    -0.0    1.80658  0.95   
  0  3    1    1    4873.9326  5161.4979  -0.0    1.63411  100.00 
  0  2    2    2    2168.5371  2329.4918  0.0     1.56454  13.64  
  0  3    0    2    2772.3874  2959.0267  -0.0    1.50316  24.30  
  0  3    1    2    532.5664   552.2034   0.0     1.44848  8.75   
  0  3    2    1    1536.9834  1593.6556  180.0   1.44848  25.26  
  0  4    0    0    384.2169   325.7156   -180.0  1.35493  1.42   
  0  3    2    2    39.8474    41.6412    -0.0    1.31448  0.57   
  0  4    1    0    100.5664   105.0935   -0.0    1.31448  0.71   
  0  4    1    1    61.1449    57.0935    180.0   1.27744  0.84   
  0  3    3    1    560.7789   589.9787   -0.0    1.24337  7.51   
  0  4    0    2    882.8590   871.7121   0.0     1.21189  5.80   
  0  4    2    0    882.8590   871.7121   0.0     1.21189  5.80   
  0  4    1    2    1.5173     1.5200     -0.0    1.18268  0.02   
  0  4    2    1    1261.0621  1263.3276  -180.0  1.18268  16.36  
  0  3    3    2    667.2141   642.3643   0.0     1.15549  8.61   
  0  4    2    2    1046.2901  1002.5247  0.0     1.10630  13.62  
  0  4    3    0    124.0373   125.7646   -0.0    1.08395  0.82   
  0  4    1    3    60.6366    68.7836    -180.0  1.06290  0.82   
  0  4    3    1    21.0107    23.8336    0.0     1.06290  0.28   
  0  3    3    3    1686.1221  1496.5925  -0.0    1.04303  7.83   
  0  5    1    1    3488.8974  3096.7257  -0.0    1.04303  48.62  
  1  1    0    0    245.2690   242.5123   180.0   4.25687  0.48   
  1  1    0    1    726.6254   634.4637   120.0   3.34446  0.87   
  1  1    0    -1   1728.6013  1509.3536  -120.0  3.34446  2.07   
  1  1    1    0    369.7698   343.8218   -155.6  2.45771  0.23   
  1  1    0    2    272.5890   298.8477   -120.0  2.28185  0.15   
  1  1    0    -2   78.5977    86.1691    -60.0   2.28185  0.04   
  1  1    1    1    92.4053    96.0493    82.9    2.23735  0.09   
  1  2    0    0    307.7820   308.9250   -0.0    2.12844  0.14   
  1  2    0    -1   86.2873    77.2128    60.0    1.98046  0.03   
  1  2    0    1    206.7454   185.0027   -60.0   1.98046  0.08   
  1  1    1    2    535.1577   602.8170   9.8     1.81841  0.35   
  1  0    0    3    89.0095    94.4583    0.0     1.80200  0.01   
  1  2    0    2    90.2323    82.0787    60.0    1.67223  0.03   
  1  2    0    -2   400.3722   364.1936   120.0   1.67223  0.11   
  1  1    0    -3   204.2412   203.8424   180.0   1.65944  0.06   
  1  1    0    3    2.5890     2.5840     0.0     1.65944  0.00   
  1  2    1    0    15.8292    14.6393    -38.9   1.60895  0.01   
  1  2    1    -1   292.0889   356.3201   95.9    1.54210  0.14   
  1  2    1    1    251.4256   306.7148   -109.6  1.54210  0.12   
  1  1    1    3    138.8989   142.5670   117.5   1.45323  0.06   
  1  3    0    0    76.2653    76.3507    -180.0  1.41896  0.02   
  1  2    1    -2   368.0958   413.7822   -123.3  1.38255  0.15   
  1  2    1    2    114.2824   128.4666   143.4   1.38255  0.05   
  1  2    0    -3   240.5906   292.6563   -0.0    1.37530  0.05   
  1  2    0    3    847.0399   1030.3459  0.0     1.37530  0.17   
  1  3    0    -1   678.9740   815.7970   -120.0  1.37247  0.13   
  1  3    0    1    0.8444     1.0146     -60.0   1.37247  0.00   
  1  1    0    -4   109.2835   120.2809   -120.0  1.28814  0.02   
  1  1    0    4    360.1800   396.4255   120.0   1.28814  0.07   
  1  3    0    -2   174.6427   208.2996   120.0   1.25636  0.03   
  1  3    0    2    398.1686   474.9032   -120.0  1.25636  0.07   
  1  2    2    0    304.9756   371.0385   -16.5   1.22885  0.05   
  1  2    1    -3   61.4417    71.0028    179.1   1.20017  0.02   
  1  2    1    3    260.8000   301.3836   -134.8  1.20017  0.09   
  1  2    2    1    97.4452    105.5817   88.6    1.19828  0.03   
  1  1    1    4    346.2970   334.1523   -14.4   1.18425  0.12   
  1  3    1    0    360.2727   361.5244   121.4   1.18064  0.12   
  1  3    1    -1   202.8465   189.9002   -18.5   1.15346  0.07   
  1  3    1    1    67.7214    63.3992    16.4    1.15346  0.02   
  1  2    0    4    61.7525    70.6740    120.0   1.14093  0.01   
  1  2    0    -4   1.2870     1.4729     -120.0  1.14093  0.00   
  1  2    2    2    3.7956     3.3501     -9.8    1.11867  0.00   
  1  3    0    3    64.2389    62.7207    -180.0  1.11482  0.01   
  1  3    0    -3   6.8473     6.6855     -0.0    1.11482  0.00   
  1  3    1    -2   277.2696   304.3259   -8.9    1.08194  0.10   
  1  3    1    2    113.2849   124.3393   59.1    1.08194  0.04   
  1  4    0    0    135.0593   168.1758   0.0     1.06422  0.02   
  1  1    0    -5   388.5114   346.2573   120.0   1.04793  0.07   
  1  1    0    5    145.7621   129.9092   -120.0  1.04793  0.03   
  1  4    0    -1   36.1789    31.4040    60.0    1.04418  0.01   
  1  4    0    1    333.7129   289.6701   120.0   1.04418  0.06   
  1  2    1    4    170.4079   240.8736   -129.5  1.03485  0.06   
  1  2    1    -4   7.6843     10.8619    51.2    1.03485  0.00   
  2  0    0    1    1597.7964  685.7541   180.0   6.38786  0.05   
  2  0    2    0    895.0359   396.3962   180.0   6.37466  0.01   
  2  1    1    0    559.3383   238.2363   -0.0    6.33955  0.01   
  2  1    -1   0    801.0726   287.4879   -0.0    6.29869  0.01   
  2  1    1    -1   871.0644   406.2352   180.0   5.91009  0.01   
  2  1    -1   -1   746.8181   415.6378   -180.0  5.58552  0.01   
  2  0    2    -1   10.1648    16.5792    0.0     4.66174  0.00   
  2  0    2    1    3.1163     1.8371     180.0   4.37623  0.00   
  2  2    0    -1   22042.8296 21037.4763 -0.0    4.02732  0.13   
  2  1    -1   1    3934.2336  3767.3897  -0.0    3.85265  0.03   
  2  1    1    1    9734.5902  10390.3834 0.0     3.77565  0.08   
  2  1    3    0    8567.7243  5886.9121  180.0   3.68167  0.05   
  2  1    3    -1   5939.0294  4505.3267  0.0     3.66562  0.03   
  2  1    -3   0    12710.1208 11675.3013 180.0   3.65766  0.06   
  2  2    0    0    1.8511     2.5781     0.0     3.63776  0.00   
  2  1    1    -2   4491.9300  4328.5159  0.0     3.50520  0.03   
  2  2    2    -1   2533.8585  1650.0035  180.0   3.48122  0.01   
  2  1    -3   -1   59.2346    12.1276    0.0     3.43616  0.00   
  2  1    -1   -2   5647.2138  5251.4578  0.0     3.37264  0.04   
  2  2    -2   -1   358.2004   364.8637   0.0     3.33313  0.00   
  2  2    0    -2   26107.3593 26655.4799 -180.0  3.21484  0.12   
  2  0    0    2    39753.4496 37071.8044 -180.0  3.19393  0.28   
  2  0    4    0    26944.3301 25362.8195 180.0   3.18733  0.10   
  2  2    2    0    13674.2896 13873.6743 180.0   3.16977  0.06   
  2  2    -2   0    15448.0036 14946.6082 -180.0  3.14934  0.06   
  2  1    -3   1    13672.2651 11175.2497 -180.0  2.96418  0.05   
  2  2    2    -2   7976.3293  7187.5067  0.0     2.95504  0.03   
  2  0    2    -2   6065.1206  5310.5610  0.0     2.93060  0.03   
  2  0    4    -1   8721.4832  8585.7945  0.0     2.92677  0.03   
  2  1    3    1    5970.7697  6897.0276  180.0   2.86133  0.02   
  2  1    3    -2   1543.5287  1923.0466  -0.0    2.83885  0.01   
  2  2    -2   -2   167.8510   183.4547   -0.0    2.79276  0.00   
  2  0    2    2    191.2460   191.6414   0.0     2.78600  0.00   
  2  0    4    1    401.1000   387.5360   -0.0    2.78271  0.00   
  2  2    0    1    110.4720   109.5836   -0.0    2.68712  0.00   
  2  3    1    -1   422.5997   431.0071   -180.0  2.66293  0.00   
  2  1    -3   -2   6878.1104  6171.6319  -0.0    2.63839  0.02   
  2  3    -1   -1   37.5870    33.5476    -180.0  2.62530  0.00   
  2  2    4    -1   15397.7878 12550.4891 -180.0  2.55995  0.03   
  2  3    1    -2   2009.2877  1812.0722  180.0   2.53704  0.00   
  2  1    -1   2    1034.4311  667.2869   180.0   2.51139  0.00   
  2  2    -2   1    2137.3388  1686.7859  -180.0  2.49495  0.01   
  2  3    -1   -2   550.7996   451.5613   180.0   2.48043  0.00   
  2  1    1    2    131.5783   110.2849   180.0   2.46610  0.00   
  2  2    2    1    1484.9621  1367.0046  -180.0  2.45771  0.00   
  2  2    -4   -1   10970.6946 10453.7459 -180.0  2.44277  0.02   
  2  1    5    -1   4294.2472  4093.1663  -0.0    2.42941  0.01   
  2  1    5    0    56.3669    64.0884    180.0   2.41202  0.00   
  2  2    4    0    3446.7410  3944.1458  -0.0    2.40628  0.01   
  2  1    -5   0    1965.7117  2230.8323  180.0   2.40074  0.00   
  2  2    -4   0    1819.7527  2079.3222  -0.0    2.38844  0.00   
  2  3    1    0    1364.0717  1565.2946  -0.0    2.38575  0.00   
  2  3    -1   0    1781.0580  2090.0863  -0.0    2.37918  0.00   
  2  2    0    -3   6.2504     7.3701     180.0   2.35133  0.00   
  2  2    4    -2   2.4401     2.9331     0.0     2.34729  0.00   
  2  1    1    -3   111.1183   110.8373   -0.0    2.33656  0.00   
  2  0    4    -2   1027.7615  884.3144   -180.0  2.33087  0.00   
  2  3    3    -1   18524.9186 9809.7794  180.0   2.31766  0.03   
  2  1    -5   -1   2148.1657  1044.9800  0.0     2.31526  0.00   
  2  1    -1   -3   2105.7826  2291.2470  -0.0    2.27750  0.01   
  2  2    2    -3   168.8133   155.6865   -0.0    2.26146  0.00   
  2  3    3    -2   17.1848    15.9172    0.0     2.25070  0.00   
  2  3    -3   -1   2699.0979  2703.2457  -180.0  2.24518  0.00   
  2  1    -3   2    841.7306   824.7896   -0.0    2.22556  0.00   
  2  0    4    2    1729.1576  2085.0250  0.0     2.18812  0.00   
  2  2    -4   -2   1189.0247  1431.8638  0.0     2.18799  0.00   
  2  1    -5   1    3656.6450  4194.8986  180.0   2.18493  0.01   
  2  2    -2   -3   1314.7405  1851.4932  0.0     2.15451  0.00   
  2  1    5    -2   211.8399   312.7232   -180.0  2.15169  0.00   
  2  3    1    -3   158.1236   204.6119   0.0     2.13824  0.00   
  2  3    -3   -2   415.2992   512.1941   180.0   2.13724  0.00   
  2  1    3    2    167.2028   174.4523   -180.0  2.13433  0.00   
  2  0    0    3    454.9181   454.6548   -0.0    2.12929  0.00   
  2  0    6    0    10181.4597 11042.6256 -0.0    2.12489  0.02   
  2  1    3    -3   564.4860   674.2906   -180.0  2.11876  0.00   
  2  1    5    1    4082.7726  4734.7647  180.0   2.11595  0.01   
  2  3    3    0    1319.6009  1496.6439  -180.0  2.11318  0.00   
  2  3    -3   0    125.0057   182.7827   -180.0  2.09956  0.00   
  2  3    -1   -3   1805.7056  2416.5634  0.0     2.08973  0.00   
  2  2    -4   1    7263.9089  8370.0925  180.0   2.07604  0.01   
  2  0    2    -3   266.4130   286.8930   -180.0  2.05903  0.00   
  2  0    6    -1   75.8425    83.9001    -0.0    2.05549  0.00   
  2  2    4    1    2654.5427  2723.1302  180.0   2.03350  0.00   
  2  4    0    -2   1331.8976  1673.8545  -0.0    2.01366  0.00   
  2  1    -5   -2   918.9591   976.2191   -0.0    2.00557  0.00   
  2  4    0    -1   2982.4013  3207.5402  -0.0    2.00025  0.00   
  2  2    0    2    828.4968   914.6787   0.0     1.99827  0.00   
  2  1    -3   -3   2086.2833  2006.9284  -0.0    1.99351  0.00   
  2  0    2    3    1565.1975  1320.4879  0.0     1.98235  0.00   
  2  0    6    1    5408.0754  4760.1395  0.0     1.97919  0.01   
  2  3    -1   1    2138.6768  1778.1424  0.0     1.97162  0.00   
  2  3    3    -3   914.0840   747.2487   -180.0  1.97003  0.00   
  2  3    1    1    1105.8271  1049.8991  0.0     1.96352  0.00   
  2  2    4    -3   220.4512   210.6125   -180.0  1.96339  0.00   
  2  4    2    -2   1513.2806  1505.1300  0.0     1.94723  0.00   
  2  2    -2   2    4259.4731  4434.5615  -0.0    1.92633  0.01   
  2  4    2    -1   184.9416   195.3738   0.0     1.92397  0.00   
  2  2    6    -1   24.3870    25.7092    -0.0    1.91781  0.00   
  2  4    -2   -2   14507.5481 14612.2943 -0.0    1.89414  0.02   
  2  4    -2   -1   81.7718    83.9894    180.0   1.89341  0.00   
  2  3    5    -1   3196.5905  3253.1319  -180.0  1.88804  0.00   
  2  2    2    2    10945.2698 11147.4650 -0.0    1.88782  0.02   
  2  3    -3   -3   374.3102   242.1347   -0.0    1.86184  0.00   
  2  3    5    -2   225.1295   151.7748   -180.0  1.86122  0.00   
  2  4    0    -3   15784.0021 17227.6438 -180.0  1.84958  0.02   
  2  2    -6   -1   641.2491   630.1904   -180.0  1.84310  0.00   
  2  1    -5   2    33.9473    32.7906    -180.0  1.84286  0.00   
  2  2    6    0    7066.1929  5973.8074  -0.0    1.84084  0.01   
  2  2    6    -2   2722.0729  2234.4122  -180.0  1.83281  0.00   
  2  1    -1   3    2640.1051  2403.8627  -180.0  1.82957  0.01   
  2  2    -6   0    11732.7341 11170.3478 0.0     1.82883  0.01   
  2  2    -4   -3   360.5082   351.5785   -0.0    1.82817  0.00   
  2  0    4    -3   6221.2363  6600.1943  180.0   1.82454  0.01   
  2  3    -5   -1   503.8540   547.0575   -180.0  1.82305  0.00   
  2  0    6    -2   8632.6142  9376.7847  -180.0  1.82300  0.01   
  2  4    0    0    14813.5249 16544.7345 -0.0    1.81888  0.02   
  2  3    -3   1    1287.3929  1388.1619  -0.0    1.81269  0.00   
  2  4    2    -3   1627.9184  1698.2109  -0.0    1.80678  0.00   
  2  1    1    3    12531.4100 13204.6231 -180.0  1.80269  0.03   
  2  3    3    1    632.2133   659.8672   -0.0    1.79396  0.00   
  2  1    5    -3   37.5158    36.9138    180.0   1.79152  0.00   
  2  1    7    -1   312.3863   370.2527   -180.0  1.78554  0.00   
  2  2    0    -4   24381.2246 29304.7955 0.0     1.78457  0.04   
  2  1    7    0    1449.0925  1186.7943  -0.0    1.76994  0.00   
  2  3    5    0    503.1200   192.4714   -180.0  1.76391  0.00   
  2  1    -7   0    5030.3152  1861.7091  0.0     1.76369  0.01   
  2  1    5    2    5362.9062  1478.1411  -180.0  1.75728  0.01   
  2  3    -5   -2   874.8326   292.8600   -180.0  1.75539  0.00   
  2  2    2    -4   10872.7556 5374.4235  180.0   1.75260  0.02   
  2  4    2    0    6511.4096  3240.2714  180.0   1.75255  0.01   
  2  3    -5   0    1.1423     0.6787     -180.0  1.75073  0.00   
  2  4    -2   -3   1909.7609  1498.9920  -180.0  1.74735  0.00   
  2  4    -2   0    1840.8683  1478.3757  -180.0  1.74562  0.00   
  2  4    4    -2   13900.5312 11156.5991 -180.0  1.74061  0.01   
  2  3    1    -4   16.1024    11.6942    0.0     1.73791  0.00   
  2  1    1    -4   1184.4524  931.5858   180.0   1.73044  0.00   
  2  0    4    3    1693.1688  1649.4123  180.0   1.72108  0.00   
  2  1    -7   -1   557.9828   544.5769   -0.0    1.72100  0.00   
  2  2    -4   2    5200.6264  5111.9528  -180.0  1.72066  0.01   
  2  0    6    2    4062.6808  4043.0244  180.0   1.71979  0.01   
  2  2    -6   -2   5818.7011  5843.5104  180.0   1.71808  0.01   
  2  1    -3   3    3850.8954  3889.7621  0.0     1.71755  0.01   
  2  4    4    -1   3335.7556  3425.3612  -0.0    1.71605  0.00   
  2  3    -1   -4   34.5668    26.3196    -0.0    1.70384  0.00   
  2  3    5    -3   2291.2396  1781.5059  180.0   1.70048  0.00   
  2  1    -1   -4   1474.4199  1087.2281  180.0   1.69839  0.00   
  2  2    -2   -4   7452.0304  6607.2640  -0.0    1.68632  0.01   
  2  2    -6   1    131.3221   111.8094   180.0   1.68403  0.00   
  2  1    -7   1    1321.6617  1037.6002  0.0     1.67991  0.00   
  2  1    7    -2   3544.1680  3014.1863  0.0     1.67337  0.00   
  2  4    -4   -1   3642.0513  3113.5342  -0.0    1.67328  0.00   
  2  1    -5   -3   354.1888   322.6770   -180.0  1.66739  0.00   
  2  2    4    2    7698.4031  6980.1241  -180.0  1.66673  0.01   
  2  4    -4   -2   3301.3094  2996.9232  -180.0  1.66656  0.00   
  2  1    3    3    625.2856   605.4945   0.0     1.65314  0.00   
  2  3    3    -4   499.9937   474.5918   180.0   1.65084  0.00   
  2  2    6    1    15.7241    15.0623    180.0   1.64996  0.00   
  2  4    4    -3   85.9167    81.5092    0.0     1.64497  0.00   
  2  1    3    -4   1331.7327  1267.0308  -180.0  1.64299  0.00   
  2  2    6    -3   410.7566   438.3802   0.0     1.63845  0.00   
  2  1    7    1    908.3293   959.6711   0.0     1.63566  0.00   
  2  5    1    -2   59.0243    62.3555    -180.0  1.62122  0.00   
  2  2    4    -4   7.1994     6.6299     0.0     1.60885  0.00   
  2  3    -1   2    261.5094   237.1891   -180.0  1.60779  0.00   
  2  4    0    -4   28.4739    25.5451    0.0     1.60742  0.00   
  2  5    -1   -2   124.4599   104.4782   -0.0    1.60481  0.00   
  2  3    1    2    5.2445     3.3755     -180.0  1.59704  0.00   
  2  0    0    4    2677.9775  1719.5025  -0.0    1.59697  0.00   
  2  0    8    0    6622.1561  4104.7411  -0.0    1.59366  0.01   
  2  3    -5   -3   7621.6485  7048.0684  -180.0  1.58673  0.01   
  2  4    2    -4   5906.1466  5767.4424  -180.0  1.58523  0.01   
  2  4    4    0    82.5661    80.5872    180.0   1.58489  0.00   
  2  3    -5   1    3529.6163  3541.7994  0.0     1.57987  0.00   
  2  1    -7   -2   98.1449    106.0592   180.0   1.57566  0.00   
  2  4    -4   0    908.1788   972.7791   180.0   1.57467  0.00   
  2  4    0    1    1228.3147  1313.3627  0.0     1.57405  0.00   
  2  0    2    -4   6446.9555  6835.8768  -180.0  1.57267  0.01   
  2  5    1    -1   1742.2836  1838.8969  0.0     1.57223  0.00   
  2  5    1    -3   4.3625     4.5305     0.0     1.57056  0.00   
  2  0    8    -1   4793.8420  5105.5113  -180.0  1.56971  0.00   
  2  3    -3   -4   206.5644   222.0271   -180.0  1.56739  0.00   
  2  1    -3   -4   1103.3413  1168.3240  -180.0  1.56437  0.00   
  2  5    -1   -1   3402.8447  3532.8589  -0.0    1.56314  0.00   
  2  3    5    1    6291.8262  6630.5027  -0.0    1.55930  0.01   
  2  2    0    3    1671.7128  1763.6711  -180.0  1.55911  0.00   
  2  4    -4   -3   632.9302   668.2938   0.0     1.55805  0.00   
  2  0    6    -3   50.7263    50.4752    180.0   1.55391  0.00   
  2  5    -1   -3   3081.4358  3177.9812  180.0   1.54983  0.00   
  2  5    3    -2   1777.6431  1684.3120  0.0     1.53962  0.00   
  2  3    7    -1   378.1945   255.3064   -0.0    1.53554  0.00   
  2  4    -2   -4   6708.9038  4566.3850  180.0   1.53333  0.01   
  2  4    -2   1    482.7903   360.2122   -0.0    1.53138  0.00   
  2  2    -2   3    5192.2185  3884.5431  0.0     1.52972  0.01   
  2  1    -5   3    148.1925   114.2358   180.0   1.52775  0.00   
  2  0    2    4    2661.1339  1999.2534  180.0   1.52655  0.00   
  2  3    7    -2   1887.6700  1417.6951  180.0   1.52649  0.00   
  2  4    2    1    68.5714    55.0425    -0.0    1.52494  0.00   
  2  0    8    1    67.1347    53.4117    0.0     1.52385  0.00   
  2  3    -3   2    921.4088   713.5252   0.0     1.52351  0.00   
  2  2    -6   -3   1360.2585  972.3599   180.0   1.52111  0.00   
  2  1    -7   2    2568.6620  2092.8268  180.0   1.51406  0.00   
  2  2    -4   -4   3957.8519  3475.0688  -180.0  1.51008  0.00   
  2  2    8    -1   8901.8321  8932.7653  0.0     1.50687  0.01   
  2  5    3    -3   10648.7285 11216.4371 -0.0    1.50125  0.01   
  2  2    2    3    245.5853   261.4234   0.0     1.49966  0.00   
  2  5    -3   -2   1221.9096  1283.3165  0.0     1.49852  0.00   
  2  4    6    -2   1568.6419  1643.4734  -180.0  1.49804  0.00   
  2  3    3    2    2769.7578  2828.3266  0.0     1.49651  0.00   
  2  5    3    -1   1476.8988  1375.8687  180.0   1.49230  0.00   
  2  1    7    -3   1048.4549  963.7100   -0.0    1.49138  0.00   
  2  3    5    -4   1155.5674  976.7543   0.0     1.48741  0.00   
  2  3    -7   -1   5.0215     4.1505     -180.0  1.48641  0.00   
  2  2    -6   2    2696.7849  2225.9899  -180.0  1.48209  0.00   
  2  1    5    -4   630.9222   569.2303   -0.0    1.48061  0.00   
  2  4    4    -4   1019.0278  936.8644   -0.0    1.47752  0.00   
  2  4    6    -1   2651.3158  2425.3077  -0.0    1.47727  0.00   
  2  2    8    -2   2288.8795  2036.6290  -0.0    1.46947  0.00   
  2  5    -3   -1   2505.7412  2250.7625  180.0   1.46932  0.00   
  2  0    4    -4   1774.8652  1799.2981  0.0     1.46530  0.00   
  2  2    8    0    16940.7581 17372.8918 180.0   1.46378  0.01   
  2  0    8    -2   2621.4480  2670.5014  0.0     1.46338  0.00   
  2  3    7    0    1372.4271  1344.4772  -0.0    1.46164  0.00   
  2  0    6    3    10318.0929 9727.2084  -180.0  1.45874  0.01   
  2  2    -8   -1   297.0693   277.6153   0.0     1.45806  0.00   
  2  2    -8   0    15333.1748 14971.6548 -180.0  1.45572  0.01   
  2  1    5    3    82.9564    84.4701    0.0     1.45352  0.00   
  2  3    -7   0    1823.3370  1874.7884  -0.0    1.45113  0.00   
  2  5    -3   -3   3864.8165  3973.0050  -0.0    1.44873  0.00   
  2  1    7    2    335.5408   339.6716   180.0   1.44736  0.00   
  2  5    1    0    462.1422   468.7582   0.0     1.44694  0.00   
  2  5    -1   0    272.4316   282.6566   0.0     1.44450  0.00   
  2  3    -7   -2   393.6317   407.5222   -180.0  1.44435  0.00   
  2  5    1    -4   363.2903   376.0669   -0.0    1.44434  0.00   
  2  4    6    -3   4725.9166  4799.2632  180.0   1.44037  0.00   
  2  3    7    -3   2131.1267  2066.9126  0.0     1.43858  0.00   
  2  4    -6   -1   13914.9030 13974.0377 -0.0    1.43651  0.01   
  2  1    -1   4    1976.6007  1747.7612  -0.0    1.43156  0.00   
  2  2    6    2    15300.3645 14127.5120 -180.0  1.43067  0.02   
  2  4    -6   -2   10712.5984 11494.7453 -180.0  1.42772  0.01   
  2  3    1    -5   46.7032    54.5453    0.0     1.42498  0.00   
  2  2    -4   3    7935.7127  9304.7725  -0.0    1.42492  0.01   
  2  5    -1   -4   5276.1773  6191.0063  0.0     1.42367  0.00   
  2  2    0    -5   534.4107   530.6717   -0.0    1.41970  0.00   
  2  2    6    -4   4124.7651  4109.1661  -0.0    1.41942  0.00   
  2  4    -4   1    2207.6228  2328.2327  -180.0  1.41643  0.00   
  2  1    1    4    9389.8539  9765.5200  -0.0    1.41417  0.01   
  2  2    2    -5   139.0749   102.1798   180.0   1.40774  0.00   
  2  4    4    1    6472.9699  4251.1055  -180.0  1.40628  0.01   
  2  1    9    -1   489.3369   313.3806   180.0   1.40427  0.00   
  2  3    -1   -5   875.8501   559.2035   180.0   1.40173  0.00   
  2  5    5    -2   178.3543   121.8591   180.0   1.39689  0.00   
  2  4    -4   -4   475.3106   333.7965   -180.0  1.39638  0.00   
  2  5    3    -4   12768.6905 10290.7248 -180.0  1.39407  0.01   
  2  0    4    4    693.5445   603.2489   180.0   1.39300  0.00   
  2  1    9    0    6820.4401  6061.3448  -180.0  1.39244  0.00   
  2  0    8    2    899.6342   841.8614   -0.0    1.39135  0.00   
  2  1    -7   -3   9.0418     8.6161     0.0     1.39082  0.00   
  2  2    -8   -2   414.3314   389.1003   0.0     1.38958  0.00   
  2  1    -9   0    5226.4859  5032.6219  -180.0  1.38852  0.00   
  2  3    -5   -4   736.2155   712.8918   180.0   1.38828  0.00   
  2  1    -5   -4   12.3911    12.2841    -0.0    1.38705  0.00   
  2  4    6    0    6930.4531  6881.9956  0.0     1.38694  0.01   
  2  2    -8   1    2490.1733  2583.5813  -0.0    1.38353  0.00   
  2  3    -5   2    100.6397   107.7060   180.0   1.38139  0.00   
  2  1    -3   4    10187.7155 11498.8556 180.0   1.38001  0.01   
  2  3    3    -5   528.8669   601.2645   -0.0    1.37984  0.00   
  2  5    3    0    1814.3591  2064.1961  180.0   1.37983  0.00   
  2  2    4    3    6700.6223  7682.9819  -0.0    1.37735  0.01   
  2  4    -6   0    2511.5779  2929.6322  0.0     1.37669  0.00   
  2  5    -3   0    1599.7832  1846.9850  -180.0  1.37349  0.00   
  2  4    0    -5   8428.9149  9852.1453  -0.0    1.37263  0.01   
  2  5    5    -3   894.4178   1000.1841  -0.0    1.37203  0.00   
  2  1    1    -5   65.5562    51.8333    180.0   1.36876  0.00   
  2  2    8    -3   1302.0139  897.0709   0.0     1.36740  0.00   
  2  2    -2   -5   1285.2891  890.9937   -180.0  1.36475  0.00   
  2  1    -9   -1   3180.3265  2521.2414  180.0   1.36346  0.00   
  2  4    2    -5   13035.6905 11335.5971 180.0   1.36264  0.01   
  2  2    8    1    3944.6498  3611.9875  -180.0  1.35827  0.00   
  2  5    5    -1   1013.3201  870.4892   -180.0  1.35737  0.00   
  2  4    -6   -3   4646.5489  4126.3352  180.0   1.35385  0.00   
  2  3    -7   1    648.0771   576.4772   0.0     1.35312  0.00   
  2  1    9    -2   15494.4387 16147.0686 0.0     1.35152  0.01   
  2  6    0    -2   16034.0835 16981.3924 180.0   1.35133  0.01   
  2  1    -9   1    3418.2052  3741.5161  -0.0    1.35032  0.00   
  2  1    -1   -5   9576.9952  10683.9602 -0.0    1.34891  0.01   
  2  3    5    2    192.5920   209.3398   0.0     1.34817  0.00   
  2  5    -5   -2   512.5815   568.7530   180.0   1.34647  0.00   
  2  4    0    2    18183.3936 20266.7951 180.0   1.34356  0.02   
  2  6    0    -3   405.4791   424.9852   0.0     1.34244  0.00   
  2  3    -7   -3   956.0205   987.1236   180.0   1.34218  0.00   
  2  5    -3   -4   20.3995    19.4544    -0.0    1.34037  0.00   
  2  3    7    1    730.6433   545.2034   0.0     1.33504  0.00   
  2  1    3    4    400.2831   303.9072   180.0   1.33473  0.00   
  2  2    4    -5   2648.7976  2138.1647  -0.0    1.33359  0.00   
  2  6    2    -2   7207.5607  7470.5514  0.0     1.33146  0.00   
  2  3    -1   3    527.5130   551.6386   -0.0    1.32984  0.00   
  2  5    -5   -1   3081.5634  3077.6343  -180.0  1.32879  0.00   
  2  1    -7   3    866.0421   845.5145   -180.0  1.32789  0.00   
  2  1    3    -5   13271.5609 12956.3684 180.0   1.32785  0.01   
  2  4    6    -4   1246.5253  1219.1637  0.0     1.32754  0.00   
  2  6    2    -3   6.1860     6.0091     -0.0    1.32656  0.00   
  2  4    -2   -5   3329.0988  3146.4347  0.0     1.32203  0.00   
  2  1    9    1    1070.6918  1105.1306  -0.0    1.32057  0.00   
  2  4    -2   2    2149.8971  2255.4357  0.0     1.32028  0.00   
  2  3    1    3    3073.4479  3237.6008  0.0     1.32015  0.00   
  2  2    -6   -4   109.0008   114.0134   0.0     1.31919  0.00   
  2  3    -3   -5   2084.5538  2179.7868  180.0   1.31918  0.00   
  2  0    6    -4   3255.5650  3685.3963  0.0     1.31717  0.00   
  2  0    8    -3   4222.2892  4546.6333  -0.0    1.31636  0.00   
  2  6    -2   -2   348.6221   330.6363   180.0   1.31265  0.00   
  2  4    2    2    594.2908   505.4413   0.0     1.30914  0.00   
  2  5    -5   -3   7408.7013  6208.9517  0.0     1.30653  0.00   
  2  3    7    -4   13.8019    11.5530    -180.0  1.30602  0.00   
  2  6    0    -1   882.4968   635.2341   -0.0    1.30261  0.00   
  2  6    -2   -3   6558.3528  4797.6968  0.0     1.30107  0.00   
  2  1    7    -4   1118.7640  816.7390   180.0   1.30069  0.00   
  2  4    4    -5   1042.1917  839.8412   -180.0  1.29576  0.00   
  2  5    -1   1    760.5766   560.8179   -180.0  1.29287  0.00   
  2  5    5    -4   133.1859   102.0732   -0.0    1.29210  0.00   
  2  5    1    1    269.2952   213.0414   180.0   1.29128  0.00   
  2  5    1    -5   1276.4191  1297.0866  -180.0  1.28850  0.00   
  2  1    -9   -2   6669.3289  7594.2794  0.0     1.28440  0.00   
  2  3    -3   3    3354.7257  3821.2749  180.0   1.28422  0.00   
  2  2    -6   3    87.8502    97.9036    -0.0    1.28363  0.00   
  2  3    5    -5   2764.6180  3037.5557  -0.0    1.28334  0.00   
  2  6    2    -1   2369.5143  2446.8719  180.0   1.28151  0.00   
  2  4    8    -2   15911.4940 16043.2073 -0.0    1.27998  0.01   
  2  6    0    -4   4882.7836  4642.8182  0.0     1.27913  0.00   
  2  1    -5   4    0.2979     0.2762     -0.0    1.27885  0.00   
  2  0    0    5    1629.1216  1504.7953  0.0     1.27757  0.00   
  2  2    -8   -3   1133.9531  969.8153   0.0     1.27578  0.00   
  2  1    -3   -5   1892.1475  1649.0848  -180.0  1.27554  0.00   
  2  0    10   0    5991.4710  5612.4673  -0.0    1.27493  0.00   
  2  3    9    -1   629.8932   567.6734   180.0   1.27318  0.00   
  2  3    9    -2   207.7059   209.3409   0.0     1.27118  0.00   
  2  6    -2   -1   598.0334   604.9530   -180.0  1.27102  0.00   
  2  5    -1   -5   3180.4708  3287.3648  -0.0    1.27057  0.00   
  2  4    -6   1    2067.9792  2157.0193  180.0   1.27033  0.00   
  2  2    0    4    4633.7886  5970.9564  -0.0    1.26862  0.00   
  2  6    2    -4   2020.0899  2642.8907  -180.0  1.26852  0.00   
  2  0    2    -5   3035.5866  4140.6925  180.0   1.26818  0.00   
  2  2    -8   2    11358.0706 15669.9235 0.0     1.26800  0.01   
  2  5    5    0    1114.6329  1539.1640  -0.0    1.26791  0.00   
  2  0    10   -1   654.5441   722.1628   -180.0  1.26570  0.00   
  2  4    8    -1   134.4447   116.1733   180.0   1.26381  0.00   
  2  2    -4   -5   38.4523    34.2839    180.0   1.26302  0.00   
  2  1    -9   2    449.0978   407.6104   0.0     1.26267  0.00   
  2  6    4    -2   3812.8613  4060.9393  -0.0    1.26012  0.00   
  2  1    7    3    1313.0168  1423.0605  -180.0  1.25993  0.00   
  2  5    -5   0    1133.1217  1251.7915  -0.0    1.25974  0.00   
  2  4    6    1    31.0378    35.4122    180.0   1.25938  0.00   
  2  6    4    -3   4996.8805  5742.7030  -180.0  1.25904  0.00   
  2  3    3    3    30.6044    34.1056    0.0     1.25855  0.00   
  2  2    -2   4    2258.1496  2630.4316  180.0   1.25569  0.00   
  2  5    3    -5   6826.3807  7849.9862  180.0   1.25548  0.00   
  2  1    9    -3   416.8733   446.4585   -180.0  1.25310  0.00   
  2  4    -4   2    3152.5684  2913.1494  0.0     1.24747  0.00   
  2  4    8    -3   1649.5998  1591.0184  -180.0  1.24643  0.00   
  2  5    -3   1    152.5103   154.1169   -180.0  1.24419  0.00   
  2  4    -6   -4   4711.4030  4649.8078  0.0     1.24074  0.00   
  2  1    5    -5   21.1501    20.8490    -0.0    1.24058  0.00   
  2  6    -2   -4   117.9710   116.0421   -0.0    1.24022  0.00   
  2  5    3    1    880.4836   865.0651   -180.0  1.23993  0.00   
  2  0    6    4    4501.3470  4402.8269  -0.0    1.23960  0.00   
  2  0    8    3    2674.8433  2523.8232  0.0     1.23892  0.00   
  2  5    7    -2   54.0563    48.4702    -180.0  1.23815  0.00   
  2  0    2    5    6.9290     6.1649     -0.0    1.23770  0.00   
  2  3    -9   -1   2185.7524  1878.7146  -180.0  1.23697  0.00   
  2  0    10   1    88.5088    69.0195    180.0   1.23540  0.00   
  2  2    8    -4   0.8474     0.6712     -0.0    1.23509  0.00   
  2  2    2    4    277.5528   202.3679   180.0   1.23305  0.00   
  2  2    10   -1   893.4662   674.5837   -0.0    1.23266  0.00   
  2  2    6    3    699.5127   591.5126   -0.0    1.23202  0.00   
  2  4    -8   -1   1608.2340  1660.8265  180.0   1.22975  0.00   
  2  4    4    2    6166.3624  7216.8110  -0.0    1.22886  0.01   
  2  6    -4   -2   6350.7874  7429.0559  0.0     1.22874  0.00   
  2  4    -4   -5   5150.1538  5935.8119  180.0   1.22833  0.00   
  2  3    9    0    193.3937   207.1256   180.0   1.22722  0.00   
  2  2    8    2    15449.2933 16367.8700 -0.0    1.22501  0.01   
  2  3    -7   2    4.1820     4.4310     -180.0  1.22493  0.00   
  2  5    7    -3   695.0245   701.3947   180.0   1.22357  0.00   
  2  5    -5   -4   547.5227   527.2945   -180.0  1.22255  0.00   
  2  2    6    -5   96.6780    93.3157    -0.0    1.22244  0.00   
  2  3    9    -3   4079.9632  3989.5508  -0.0    1.22187  0.00   
  2  4    -8   -2   15991.0804 15576.6760 0.0     1.22139  0.01   
  2  1    5    4    3266.0203  2923.6151  -180.0  1.22003  0.00   
  2  3    -9   0    74.8341    63.1939    -0.0    1.21922  0.00   
  2  6    -4   -3   1.9816     1.6171     -180.0  1.21643  0.00   
  2  6    4    -1   11.1753    10.2523    180.0   1.21473  0.00   
  2  2    10   -2   3480.3886  3195.8904  -180.0  1.21471  0.00   
  2  3    -7   -4   10.3126    9.5153     0.0     1.21279  0.00   
  2  6    0    0    14066.2091 13100.2263 0.0     1.21259  0.01   
  2  1    9    2    1878.5295  1749.7864  0.0     1.21259  0.00   
  2  0    4    -5   55.1788    51.4047    -180.0  1.21258  0.00   
  2  1    -7   -4   721.7062   673.8718   0.0     1.21254  0.00   
  2  6    4    -4   205.8398   199.9465   0.0     1.21185  0.00   
  2  0    10   -2   2515.7857  2393.1814  180.0   1.21068  0.00   
  2  3    -9   -2   2.5158     2.4088     0.0     1.20966  0.00   
  2  5    7    -1   979.0799   919.5910   -0.0    1.20764  0.00   
  2  5    -3   -5   1784.1120  1669.4106  -180.0  1.20756  0.00   
  2  2    10   0    13.2599    11.8619    180.0   1.20601  0.00   
  2  3    -5   -5   5811.3143  5223.5291  -0.0    1.20426  0.01   
  2  4    8    0    2169.9643  2036.1638  -180.0  1.20314  0.00   
  2  2    -10  0    1095.6617  1234.3417  180.0   1.20037  0.00   
  2  2    -10  -1   1790.6892  1881.5821  0.0     1.19900  0.00   
  2  2    -4   4    0.0040     0.0043     180.0   1.19841  0.00   
  2  3    -5   3    4836.8901  5149.8089  -180.0  1.19827  0.00   
  2  6    -4   -1   4121.3065  4013.4094  180.0   1.19705  0.00   
  2  4    -8   0    2143.3521  1701.7086  -180.0  1.19422  0.00   
  2  4    6    -5   6565.9412  5356.2972  -0.0    1.19366  0.00   
  2  6    2    0    8198.8599  6359.8747  -180.0  1.19287  0.01   
  2  3    1    -6   224.3193   172.0799   180.0   1.19278  0.00   
  2  3    7    2    280.1634   210.6961   180.0   1.19262  0.00   
  2  6    -2   0    2676.8775  1825.4606  -180.0  1.18959  0.00   
  2  5    -7   -2   349.0978   235.2689   -180.0  1.18926  0.00   
  2  5    5    -5   656.0314   652.0282   -0.0    1.18202  0.00   
  2  6    0    -5   1880.9696  1859.8386  -0.0    1.18139  0.00   
  2  5    -7   -1   1143.7345  1170.6276  -0.0    1.17956  0.00   
  2  3    -1   -6   9896.5585  10651.6340 0.0     1.17652  0.01   
  2  1    -9   -3   3266.5328  3479.3329  -0.0    1.17569  0.00   
  2  4    0    -6   652.9998   694.8770   -180.0  1.17567  0.00   
  2  6    2    -5   650.8973   690.4314   180.0   1.17553  0.00   
  2  4    8    -4   4718.0642  5262.2410  180.0   1.17365  0.00   
  2  1    -1   5    40.1511    44.3347    0.0     1.17349  0.00   
  2  2    0    -6   3059.0572  3262.2227  -180.0  1.17258  0.00   
  2  4    2    -6   699.7026   785.7923   0.0     1.17185  0.00   
  2  4    -8   -3   448.1193   512.5086   -0.0    1.17167  0.00   
  2  1    -5   -5   4667.5795  5414.4867  -180.0  1.17131  0.00   
  2  3    3    -6   2793.2633  3178.6335  180.0   1.16840  0.00   
  2  5    7    -4   5205.6997  5932.4007  0.0     1.16833  0.00   
  2  2    2    -6   389.8015   444.4424   0.0     1.16828  0.00   
  2  0    8    -4   6747.9899  6734.2463  -180.0  1.16544  0.00   
  2  3    5    3    9586.7936  9033.3981  -180.0  1.16397  0.01   
  2  6    -4   -4   1416.9505  1331.0105  -180.0  1.16381  0.00   
  2  3    7    -5   1259.4391  1180.8749  180.0   1.16377  0.00   
  2  3    -9   1    29.4704    24.5109    -0.0    1.16177  0.00   
  2  1    1    5    2374.5187  1984.2370  0.0     1.16142  0.00   
  2  2    -10  1    489.8657   408.7012   -180.0  1.16134  0.00   
  2  0    4    5    4516.0332  3674.6390  -180.0  1.16082  0.00   
  2  6    6    -3   713.1311   572.9928   0.0     1.16041  0.00   
  2  5    -5   1    10.2433    8.2052     180.0   1.16017  0.00   
  2  7    1    -3   409.0354   326.8856   180.0   1.15995  0.00   
  2  2    4    4    418.9544   334.7388   180.0   1.15990  0.00   
  2  0    10   2    2342.0836  1953.1670  -180.0  1.15916  0.00   
  2  5    -7   -3   16.5682    13.9221    0.0     1.15905  0.00   
  2  6    6    -2   1256.5097  1062.5954  180.0   1.15883  0.00   
  2  2    -10  -2   1062.0485  927.1428   -180.0  1.15763  0.00   
  2  2    10   -3   521.9804   456.9863   180.0   1.15752  0.00   
  2  1    -7   4    8962.8695  7894.1741  -0.0    1.15699  0.01   
  2  1    11   -1   185.0294   172.4013   -0.0    1.15488  0.00   
  2  5    5    1    15.8832    14.5872    180.0   1.15443  0.00   
  2  4    0    3    419.6892   372.8509   -0.0    1.15214  0.00   
  2  7    -1   -3   226.9447   190.7937   -0.0    1.15103  0.00   
  2  1    -9   3    462.5081   390.2848   -180.0  1.15086  0.00   
  2  7    1    -2   498.2203   417.6649   180.0   1.14957  0.00   
  2  6    -2   -5   4.1049     3.3422     180.0   1.14818  0.00   
  2  2    -8   -4   1323.3114  1241.1393  -0.0    1.14713  0.00   
  2  3    9    1    894.8281   840.9132   -180.0  1.14703  0.00   
  2  1    -3   5    140.1332   131.0137   -0.0    1.14691  0.00   
  2  4    -6   2    983.9974   884.2580   -180.0  1.14653  0.00   
  2  1    11   0    734.3507   673.8595   0.0     1.14593  0.00   
  2  3    -9   -3   6873.2793  6842.7549  -0.0    1.14539  0.00   
  2  1    -11  0    52.2751    56.5171    180.0   1.14326  0.00   
  2  7    -1   -2   236.8211   258.5173   180.0   1.14319  0.00   
  2  2    10   1    2003.1122  2221.3310  -180.0  1.14260  0.00   
  2  2    -6   -5   7512.8369  8280.7099  -0.0    1.14253  0.01   
  2  5    -1   2    0.2320     0.2523     -180.0  1.14237  0.00   
  2  4    -2   -6   145.5558   159.9954   -0.0    1.14109  0.00   
  2  5    7    0    1433.7688  1584.2307  0.0     1.14103  0.00   
  2  3    9    -4   3287.1387  3452.1120  -180.0  1.13977  0.00   
  2  4    -2   3    643.9415   675.3480   180.0   1.13965  0.00   
  2  2    -8   3    920.0440   940.5804   180.0   1.13923  0.00   
  2  5    1    2    150.5002   151.0052   180.0   1.13897  0.00   
  2  2    -2   -6   456.3159   457.5743   180.0   1.13875  0.00   
  2  5    1    -6   102.5472   92.8501    180.0   1.13644  0.00   
  2  6    4    0    11126.4919 9886.1889  -180.0  1.13618  0.01   
  2  1    9    -4   7590.5865  6387.1239  180.0   1.13575  0.00   
  2  7    1    -4   113.1499   104.3489   0.0     1.13318  0.00   
  2  5    -7   0    629.8327   561.3250   0.0     1.13270  0.00   
  2  6    4    -5   3947.2538  3560.8356  -0.0    1.13225  0.00   
  2  7    3    -3   1998.6521  1752.7599  180.0   1.13164  0.00   
  2  1    7    -5   2150.1861  1876.4532  -0.0    1.13113  0.00   
  2  4    4    -6   85.4478    74.0198    180.0   1.13073  0.00   
  2  6    -4   0    10358.6460 8996.3605  -180.0  1.13052  0.01   
  2  1    1    -6   14.6203    12.7255    180.0   1.13041  0.00   
  2  4    2    3    37.8355    26.9687    0.0     1.12798  0.00   
  2  1    11   -2   5333.3722  4054.5939  -180.0  1.12721  0.00   
  2  2    4    -6   810.1471   617.9103   -180.0  1.12706  0.00   
  2  1    -11  -1   105.7789   80.5660    180.0   1.12692  0.00   
  2  0    6    -5   1086.8977  825.3110   -0.0    1.12677  0.00   
  2  0    10   -3   30.9734    25.1309    180.0   1.12560  0.00   
  2  6    6    -4   1334.9548  1116.6065  -0.0    1.12535  0.00   
  2  4    -8   1    1557.6102  1428.0735  -0.0    1.12500  0.00   
  2  4    6    2    532.9234   491.6513   180.0   1.12497  0.00   
  2  3    -3   -6   2525.1900  2679.1058  0.0     1.12421  0.00   
  2  1    -11  1    479.5915   520.4388   180.0   1.12385  0.00   
  2  3    -1   4    57.9482    62.3074    180.0   1.12290  0.00   
  2  7    -1   -4   322.8438   340.7362   180.0   1.12266  0.00   
  2  6    -6   -2   5.5620     5.8815     -0.0    1.12259  0.00   
  2  5    -1   -6   3186.6707  3679.1020  -180.0  1.12188  0.00   
  2  6    6    -1   17.0780    18.5196    -180.0  1.12105  0.00   
  2  7    3    -2   573.8522   466.2613   -180.0  1.11981  0.00   
  2  5    -5   -5   3218.6294  3254.1700  180.0   1.11710  0.00   
  2  1    -1   -6   1548.1293  1573.1101  -180.0  1.11699  0.00   
  2  4    -6   -5   13.2413    12.1624    -180.0  1.11621  0.00   
  2  5    3    -6   4020.2813  3572.8767  0.0     1.11574  0.00   
  2  3    1    4    580.4218   557.2568   180.0   1.11489  0.00   
  2  4    8    1    3161.2955  3030.2470  -0.0    1.11486  0.00   
  2  1    3    5    235.6873   208.8946   -180.0  1.11404  0.00   
  2  2    -6   4    1942.3187  1626.0861  -0.0    1.11278  0.00   
  2  6    -6   -3   10549.4680 9170.8262  180.0   1.11104  0.01   
  2  5    -3   2    27.2018    23.9804    -180.0  1.11049  0.00   
  2  3    5    -6   85.0816    75.3696    -0.0    1.11017  0.00   
  2  1    3    -6   4096.5235  3749.4968  0.0     1.10915  0.00   
  2  7    3    -4   918.9486   851.8273   -0.0    1.10885  0.00   
  2  7    -3   -3   8.8751     8.0510     -0.0    1.10731  0.00   
  2  7    1    -1   599.0543   540.2195   -180.0  1.10485  0.00   
  2  6    0    1    3110.5933  2851.2916  180.0   1.10441  0.00   
  2  1    11   1    378.3620   353.4958   0.0     1.10278  0.00   
  2  7    -3   -2   8.2740     7.6618     -0.0    1.10240  0.00   
  2  4    10   -2   306.3559   293.9448   -180.0  1.10139  0.00   
  2  7    -1   -1   582.5976   560.8360   -180.0  1.10125  0.00   
  2  5    3    2    95.9879    92.4856    -180.0  1.10119  0.00   
  2  2    8    -5   3896.1608  3728.5603  180.0   1.10077  0.00   
  2  6    -6   -1   6.6221     6.2337     0.0     1.10033  0.00   
  2  5    -7   -4   129.6086   136.6182   0.0     1.09716  0.00   
  2  3    -3   4    136.1787   143.6453   -0.0    1.09706  0.00   
  2  1    7    4    54.4690    57.0295    -0.0    1.09661  0.00   
  2  0    8    4    3292.7438  2959.2417  180.0   1.09406  0.00   
  2  4    -8   -4   4110.7938  3685.4545  -180.0  1.09399  0.00   
  2  4    -4   3    2458.6154  2186.7268  180.0   1.09385  0.00   
  2  3    -7   3    2040.8119  1814.2931  0.0     1.09384  0.00   
  2  1    9    3    347.0460   308.2223   180.0   1.09383  0.00   
  2  2    -10  2    4.6648     3.3265     -0.0    1.09247  0.00   
  2  2    8    3    539.3952   379.8198   0.0     1.09126  0.00   
  2  5    9    -2   2505.9766  1582.6840  -0.0    1.09021  0.00   
  2  4    10   -1   2.5152     1.7369     -180.0  1.08903  0.00   
  2  6    -2   1    2.2278     1.5406     -180.0  1.08894  0.00   
  2  1    -5   5    8181.3215  5646.2565  0.0     1.08884  0.01   
  2  6    2    1    352.4606   245.3481   -0.0    1.08745  0.00   
  2  2    -10  -3   861.7093   617.4947   180.0   1.08733  0.00   
  2  5    7    -5   121.3846   91.0318    -180.0  1.08704  0.00   
  2  6    -4   -5   460.2220   422.0173   180.0   1.08477  0.00   
  2  3    -7   -5   3043.3851  3180.2930  0.0     1.08232  0.00   
  2  5    9    -3   34.8607    37.0056    -180.0  1.08217  0.00   
  2  4    10   -3   458.5478   496.5346   180.0   1.08176  0.00   
  2  4    8    -5   356.4862   416.8216   0.0     1.08002  0.00   
  2  7    -3   -4   406.9688   475.9937   -180.0  1.08002  0.00   
  2  3    11   -2   991.3995   1209.7235  180.0   1.07973  0.00   
  2  3    -9   2    924.8909   1162.0253  -0.0    1.07952  0.00   
  2  1    -11  -2   395.8522   505.5742   -0.0    1.07909  0.00   
  2  3    11   -1   1981.5297  2531.9784  -180.0  1.07901  0.00   
  2  4    -4   -6   40.2526    79.4879    0.0     1.07725  0.00   
  2  7    3    -1   250.6002   517.9063   0.0     1.07642  0.00   
  2  7    1    -5   12.3344    25.2106    -0.0    1.07626  0.00   
  2  5    -3   -6   717.5836   1371.1187  180.0   1.07586  0.00   
  2  2    10   -4   1491.5120  2842.5457  0.0     1.07584  0.00   
  2  2    -4   -6   101.0975   186.5753   0.0     1.07568  0.00   
  2  3    3    4    300.9064   560.4316   180.0   1.07511  0.00   
  2  1    -11  2    324.5856   558.2780   -180.0  1.07370  0.00   
  2  7    5    -3   548.2242   928.6481   180.0   1.07351  0.00   
  2  4    4    3    484.3101   818.8776   180.0   1.07348  0.00   
  2  1    -3   -6   107.4029   135.6225   180.0   1.07233  0.00   
  2  6    0    -6   3.6445     4.1780     -180.0  1.07161  0.00   
  2  1    11   -3   408.3705   540.3856   180.0   1.07008  0.00   
  2  6    2    -6   60.4788    107.8329   0.0     1.06912  0.00   
  2  6    -6   -4   306.1462   552.9788   0.0     1.06862  0.00   
  2  5    9    -1   652.5194   1026.4794  0.0     1.06732  0.00   
  2  2    6    4    2682.7839  4143.5979  0.0     1.06716  0.00   
  2  7    -3   -1   126.1189   173.9010   0.0     1.06652  0.00   
  2  2    0    5    1440.4261  1937.9253  0.0     1.06580  0.00   
  2  0    6    5    262.2085   358.8678   0.0     1.06561  0.00   
  2  7    -1   -5   2354.2672  3288.8085  0.0     1.06535  0.00   
  2  5    5    -6   319.7441   447.2840   -180.0  1.06509  0.00   
  2  0    0    6    40.5392    53.4823    180.0   1.06464  0.00   
  2  0    10   3    2488.9128  3276.3246  0.0     1.06463  0.00   
  2  4    6    -6   27.3220    31.3322    -180.0  1.06282  0.00   
  2  6    6    -5   376.1086   434.3157   -0.0    1.06260  0.00   
  2  0    12   0    97.4211    112.6819   180.0   1.06244  0.00   
  2  4    -10  -1   968.5252   1132.6677  180.0   1.06171  0.00   
  2  7    5    -2   3873.8382  4496.3914  -180.0  1.06153  0.00   
  2  0    2    -6   663.5824   748.1993   0.0     1.06104  0.00   
  2  5    -7   1    816.8899   969.1237   180.0   1.06052  0.00   
  2  1    -9   -4   1411.9185  1706.8793  -180.0  1.06015  0.00   
  2  2    -2   5    2747.2209  3313.4198  -180.0  1.05994  0.00   
  2  3    -9   -4   11.3370    13.6703    -180.0  1.05993  0.00   
  2  2    6    -6   233.0996   288.6216   -180.0  1.05938  0.00   
  2  0    12   -1   1079.1947  1340.4500  -0.0    1.05892  0.00   
  2  1    -7   -5   6.2047     7.5059     -180.0  1.05860  0.00   
  2  1    5    -6   39.2107    47.4061    -180.0  1.05858  0.00   
  2  2    10   2    1042.0503  1237.1699  -0.0    1.05797  0.00   
  2  3    7    3    11.2102    12.9031    -180.0  1.05758  0.00   
  2  7    3    -5   1953.3475  2239.1302  -180.0  1.05718  0.00   
  2  6    6    0    400.0425   461.7745   -0.0    1.05659  0.00   
  2  7    5    -4   1953.1987  2051.4003  0.0     1.05581  0.00   
  2  4    -10  -2   2596.8179  3145.7849  0.0     1.05450  0.00   
  2  5    7    1    30.8993    37.2884    180.0   1.05440  0.00   
  2  6    8    -3   7485.8403  8866.7538  -0.0    1.05196  0.00   
  2  3    -11  -1   221.2417   261.5320   -0.0    1.05193  0.00   
  2  5    -5   2    4654.0358  5387.0808  -180.0  1.05131  0.00   
  2  3    9    2    749.6681   862.2832   -0.0    1.05108  0.00   
  2  3    11   -3   591.9482   673.7850   180.0   1.05082  0.00   
  2  6    -6   0    469.9349   488.9045   -0.0    1.04978  0.00   
  2  6    8    -2   346.8765   331.3808   0.0     1.04899  0.00   
  2  3    11   0    431.8583   407.0557   -0.0    1.04881  0.00   
  2  3    -5   -6   1318.5442  1235.7557  -180.0  1.04872  0.00   
  2  4    10   0    69.0136    61.4161    -0.0    1.04771  0.00   
  2  5    -9   -2   2521.1608  2208.3085  -0.0    1.04729  0.00   
  2  5    9    -4   251.8560   228.7958   -180.0  1.04516  0.00   
  2  6    -2   -6   1441.9475  1293.5044  -0.0    1.04487  0.00   
  2  6    -4   1    3525.3901  3160.5795  -0.0    1.04485  0.00   
  2  3    -5   4    2653.2204  2301.6767  -0.0    1.04377  0.00   
  2  3    9    -5   2075.5694  1817.7670  180.0   1.04328  0.00   
  2  1    5    5    1846.0354  1623.2967  -0.0    1.04294  0.00   
  2  3    -11  0    1594.4220  1387.3612  0.0     1.04270  0.00   
  2  2    2    5    303.9499   264.3036   0.0     1.04269  0.00   
  2  5    -9   -1   73.5383    62.5557    0.0     1.04240  0.00   
  2  6    4    1    1214.6439  1021.8291  -0.0    1.04223  0.00   
  2  4    -10  0    622.2127   554.7785   -0.0    1.04034  0.00   
  2  2    12   -1   4330.6990  3828.0670  -180.0  1.03971  0.00   
  2  0    2    6    1683.5239  1492.8101  0.0     1.03949  0.00   
  2  7    -5   -3   3960.6847  3517.5593  180.0   1.03943  0.00   
  2  5    5    2    4388.3358  4324.4718  -180.0  1.03825  0.00   
  2  4    -8   2    293.8053   298.1823   -0.0    1.03802  0.00   
  2  6    4    -6   1227.6578  1251.2761  -180.0  1.03798  0.00   
  2  0    12   1    313.9048   335.8693   -0.0    1.03750  0.00   
  2  7    -5   -2   1372.7763  1492.9651  -180.0  1.03709  0.00   
  2  7    1    0    1136.0255  1264.8986  -0.0    1.03656  0.00   
  2  1    -9   4    2.3073     2.8086     180.0   1.03594  0.00   
  2  1    11   2    1361.1730  1702.3367  180.0   1.03580  0.00   
  2  7    -1   0    1330.4339  1823.6465  -0.0    1.03529  0.00   
  2  4    10   -4   6.5366     9.1218     0.0     1.03486  0.00   
  2  3    -11  -2   1016.2031  1522.0493  -180.0  1.03326  0.00   
  3  1    1    0    1398.6835  1272.1960  -0.0    3.25240  0.03   
  3  1    0    1    571.8130   492.3261   -0.0    2.48960  0.01   
  3  2    0    0    176.9896   149.2681   -0.0    2.29979  0.00   
  3  1    1    1    308.3231   375.0754   180.0   2.18945  0.01   
  3  2    1    0    138.5574   152.8791   0.0     2.05700  0.00   
  3  2    1    1    982.2782   880.5338   -0.0    1.68932  0.02   
  3  2    2    0    1011.1246  1143.6505  -0.0    1.62620  0.01   
  3  0    0    2    1552.1771  1418.4422  -0.0    1.48041  0.00   
  3  3    1    0    354.8654   356.9070   -0.0    1.45452  0.00   
  3  2    2    1    24.6789    28.2573    180.0   1.42536  0.00   
  3  3    0    1    1045.9935  1055.8168  -0.0    1.36148  0.01   
  3  1    1    2    494.7908   541.7767   -0.0    1.34739  0.00   
  3  3    1    1    41.0006    32.7751    0.0     1.30549  0.00   
  3  3    2    0    17.6911    15.0361    180.0   1.27569  0.00   
  3  2    0    2    143.8955   145.3634   -0.0    1.24480  0.00   
  3  2    1    2    39.1723    42.1898    0.0     1.20157  0.00   
  3  3    2    1    132.7810   154.5513   -0.0    1.17158  0.00   
  3  4    0    0    498.4845   422.4216   -0.0    1.14990  0.00   
  3  4    1    0    87.5090    78.7516    180.0   1.11556  0.00   
  3  2    2    2    628.7071   562.9323   -0.0    1.09473  0.00   
  3  3    3    0    598.2465   592.6880   -0.0    1.08413  0.00   
  3  4    1    1    313.9758   271.8807   -0.0    1.04392  0.00   
  3  3    1    2    206.0552   220.9289   -0.0    1.03753  0.00   
  4  1    1    0    10161.0593 5229.6750  0.0     5.76131  0.01   
  4  1    1    -1   2716.3131  1404.4379  0.0     5.75024  0.00   
  4  0    0    2    13792.9390 6634.7144  0.0     5.70210  0.00   
  4  2    0    0    1225.4327  777.7431   180.0   5.30658  0.00   
  4  2    0    -2   18323.0717 11511.0018 0.0     5.27220  0.01   
  4  1    1    1    5691.8746  5910.3865  -180.0  4.69381  0.00   
  4  1    1    -2   424.3736   470.8478   -180.0  4.67589  0.00   
  4  1    1    2    1777.0674  1807.1380  -180.0  3.62670  0.00   
  4  1    1    -3   6502.3186  6211.6446  180.0   3.61292  0.00   
  4  0    2    0    5737.3448  1737.1571  180.0   3.43004  0.00   
  4  3    1    -1   2264.4085  1015.7401  -0.0    3.40758  0.00   
  4  3    1    -2   6265.3398  3189.8450  180.0   3.40071  0.00   
  4  0    2    1    5290.7372  5004.2608  -0.0    3.28468  0.00   
  4  2    0    2    12124.6508 11585.2987 -0.0    3.21813  0.00   
  4  2    0    -4   5237.1652  4999.3745  180.0   3.19515  0.00   
  4  3    1    0    2321.8052  2137.9524  0.0     3.14425  0.00   
  4  3    1    -3   2977.5078  2676.9934  180.0   3.12812  0.00   
  4  4    0    -2   103112.3281 80975.7674 180.0   2.98514  0.01   
  4  2    2    -1   97178.0296 75021.6217 -0.0    2.97414  0.02   
  4  0    2    2    888.0953   792.4753   0.0     2.93924  0.00   
  4  2    2    0    1642.7631  1808.6435  0.0     2.88066  0.00   
  4  2    2    -2   479.3830   529.2778   -0.0    2.87512  0.00   
  4  1    1    3    2200.4317  2483.8849  -0.0    2.86245  0.00   
  4  1    1    -4   4989.8260  5798.6291  -0.0    2.85296  0.00   
  4  0    0    4    8839.0016  10329.5453 -0.0    2.85105  0.00   
  4  3    1    1    3529.3489  3753.1651  -180.0  2.75703  0.00   
  4  3    1    -4   2977.1950  3264.5994  -0.0    2.73895  0.00   
  4  4    0    0    75399.0416 71082.4735 0.0     2.65329  0.01   
  4  2    2    1    146036.7218 132924.3238 0.0     2.64126  0.02   
  4  2    2    -3   73375.4705 66256.8188 -180.0  2.63274  0.01   
  4  4    0    -4   155469.1747 140708.2869 180.0   2.63610  0.01   
  4  0    2    3    16772.0645 14172.9119 180.0   2.54660  0.00   
  4  3    1    2    8574.8719  9771.0786  -180.0  2.37461  0.00   
  4  3    1    -5   5065.7517  5863.2949  -0.0    2.35845  0.00   
  4  2    2    2    132.4601   143.7186   -180.0  2.34690  0.00   
  4  2    2    -4   911.6827   881.3280   180.0   2.33794  0.00   
  4  1    1    4    3276.9810  2963.0551  -0.0    2.33480  0.00   
  4  1    1    -5   387.6634   299.6422   -0.0    2.32818  0.00   
  4  4    2    -2   1474.9584  1408.2385  -0.0    2.25179  0.00   
  4  5    1    -2   2173.3716  2125.2391  180.0   2.24606  0.00   
  4  5    1    -3   543.9069   539.7611   180.0   2.24278  0.00   
  4  1    3    0    51.9214    52.4285    0.0     2.23539  0.00   
  4  1    3    -1   4138.5890  4180.6260  -0.0    2.23475  0.00   
  4  4    2    -1   887.1011   918.4883   0.0     2.21165  0.00   
  4  4    2    -3   12230.3999 13302.5266 -0.0    2.20664  0.00   
  4  0    2    4    829.2837   966.4675   180.0   2.19254  0.00   
  4  5    1    -1   9843.7886  11528.3975 -0.0    2.16665  0.00   
  4  1    3    1    786.4328   1030.9651  -0.0    2.15474  0.00   
  4  1    3    -2   8290.5113  10961.7549 0.0     2.15300  0.00   
  4  5    1    -4   552.1304   710.7068   -180.0  2.15784  0.00   
  4  2    0    4    1390.8997  1630.6538  0.0     2.13629  0.00   
  4  2    0    -6   6457.9704  7206.8043  0.0     2.12506  0.00   
  4  4    2    0    553.3538   728.3764   -180.0  2.09868  0.00   
  4  4    2    -4   429.1237   548.8985   -180.0  2.09014  0.00   
  4  4    0    2    264681.7694 285788.8251 180.0   2.06997  0.01   
  4  2    2    3    274228.0064 292603.8723 0.0     2.06220  0.02   
  4  2    2    -5   271118.7453 297029.3238 0.0     2.05410  0.02   
  4  4    0    -6   275838.4974 302463.3977 -180.0  2.05368  0.01   
  4  3    1    3    988.5080   1080.9561  -180.0  2.04762  0.00   
  4  3    1    -6   144.7722   154.7557   -0.0    2.03429  0.00   
  4  5    1    0    707.6942   771.3638   180.0   2.02778  0.00   
  4  1    3    2    12383.8018 14009.0017 -0.0    2.01610  0.00   
  4  1    3    -3   1097.9996  1237.9441  -0.0    2.01373  0.00   
  4  5    1    -5   12526.3244 14172.6029 -0.0    2.01578  0.00   
  4  3    3    -1   8021.1242  7021.6149  -0.0    1.97598  0.00   
  4  3    3    -2   215.1942   188.1236   0.0     1.97464  0.00   
  4  1    1    5    4695.7447  4611.6517  180.0   1.96035  0.00   
  4  6    0    -2   1029.9243  972.0328   180.0   1.96310  0.00   
  4  1    1    -6   1550.1709  1560.8783  -0.0    1.95555  0.00   
  4  6    0    -4   17239.2500 17289.1164 -180.0  1.95785  0.00   
  4  4    2    1    20722.4417 20959.5475 -0.0    1.94249  0.00   
  4  4    2    -5   70.9535    70.9719    180.0   1.93235  0.00   
  4  3    3    0    9635.1539  9832.9281  180.0   1.92044  0.00   
  4  3    3    -3   2750.1068  2769.1433  -0.0    1.91675  0.00   
  4  0    0    6    1794.9120  1705.5770  -0.0    1.90070  0.00   
  4  0    2    5    95.2273    90.1136    -180.0  1.89927  0.00   
  4  5    1    1    3372.3313  2501.8974  -180.0  1.86097  0.00   
  4  1    3    3    3743.9677  3420.8545  0.0     1.85046  0.00   
  4  1    3    -4   541.7963   508.5661   -180.0  1.84789  0.00   
  4  5    1    -6   3093.2000  2901.7349  -180.0  1.84800  0.00   
  4  3    3    1    3239.3641  3294.5080  -0.0    1.82104  0.00   
  4  3    3    -4   14605.0790 15075.0579 -180.0  1.81580  0.00   
  4  2    2    4    1941.7987  2003.6984  180.0   1.81335  0.00   
  4  2    2    -6   108.5120   110.8678   -0.0    1.80646  0.00   
  4  3    1    4    1190.9602  1170.6904  -0.0    1.78161  0.00   
  4  4    2    2    772.8460   569.7667   -0.0    1.77225  0.00   
  4  3    1    -7   1044.3244  721.4003   -180.0  1.77086  0.00   
  4  6    0    0    53796.1101 33144.7445 180.0   1.76886  0.00   
  4  4    2    -6   3008.0688  1199.1369  -0.0    1.76200  0.00   
  4  6    0    -6   5.3524     2.0494     0.0     1.75740  0.00   
  4  6    2    -3   413369.1211 370342.6891 -180.0  1.72135  0.02   
  4  0    4    0    379015.4442 348520.2203 -180.0  1.71502  0.01   
  4  6    2    -2   490.2048   389.8445   -0.0    1.70379  0.00   
  4  6    2    -4   2002.1968  1561.3298  180.0   1.70035  0.00   
  4  0    4    1    4255.0563  3255.5368  -0.0    1.69595  0.00   
  4  3    3    2    4699.8153  3597.9604  -0.0    1.69678  0.00   
  4  3    3    -5   13038.4715 10533.0605 0.0     1.69085  0.00   
  4  5    1    2    3188.9942  2567.5159  -180.0  1.69108  0.00   
  4  1    1    6    890.5728   741.7087   -0.0    1.68462  0.00   
  4  1    3    4    54.7200    44.8806    -0.0    1.68207  0.00   
  4  1    1    -7   15254.4314 12425.2148 -180.0  1.68102  0.00   
  4  1    3    -5   5788.0725  4677.9319  0.0     1.67959  0.00   
  4  5    1    -7   330.3244   266.1178   -180.0  1.67858  0.00   
  4  0    2    6    1083.2289  1003.3066  0.0     1.66251  0.00   
  4  2    4    -1   2983.6471  2840.4331  180.0   1.64836  0.00   
  4  6    2    -1   910.2792   866.2894   -180.0  1.65103  0.00   
  4  7    1    -3   37.3349    35.5473    180.0   1.65196  0.00   
  4  5    3    -2   353.7115   336.8182   -180.0  1.64796  0.00   
  4  7    1    -4   587.0479   558.6115   -0.0    1.65013  0.00   
  4  5    3    -3   1293.1472  1233.3662  -180.0  1.64667  0.00   
  4  0    4    2    627.8563   610.8347   -180.0  1.64234  0.00   
  4  6    2    -5   527.6174   505.9910   -180.0  1.64479  0.00   
  4  2    4    0    728.4302   752.6524   -0.0    1.63191  0.00   
  4  2    4    -2   4296.6452  4457.3392  180.0   1.63090  0.00   
  4  7    1    -2   3583.3456  3576.7634  180.0   1.62008  0.00   
  4  5    3    -1   1009.4543  966.7480   0.0     1.61582  0.00   
  4  7    1    -5   965.7087   918.8077   -0.0    1.61492  0.00   
  4  5    3    -4   4116.5734  3837.2028  -180.0  1.61215  0.00   
  4  4    0    4    71498.3185 64363.4327 180.0   1.60907  0.00   
  4  4    2    3    31.3016    27.4571    180.0   1.60723  0.00   
  4  2    2    5    44180.1997 37113.4833 -180.0  1.60445  0.00   
  4  2    2    -7   89232.3696 66526.2849 0.0     1.59872  0.00   
  4  4    2    -7   3539.6985  2583.5958  -0.0    1.59767  0.00   
  4  4    0    -8   50736.6981 36968.8690 0.0     1.59758  0.00   
  4  2    4    1    2129.6286  1922.5667  0.0     1.58444  0.00   
  4  2    4    -3   2025.8226  1874.8256  0.0     1.58260  0.00   
  4  2    0    6    28376.1295 28884.2226 -0.0    1.57487  0.00   
  4  6    2    0    309.6709   317.4820   -0.0    1.57212  0.00   
  4  2    0    -8   4811.5358  4976.1849  -180.0  1.56856  0.00   
  4  3    1    5    1678.7006  1737.5450  180.0   1.56754  0.00   
  4  3    3    3    469.4194   484.1567   0.0     1.56460  0.00   
  4  0    4    3    2830.7697  2912.7742  -0.0    1.56329  0.00   
  4  6    2    -6   1211.9175  1248.6891  -180.0  1.56406  0.00   
  4  3    3    -6   1465.8725  1492.6482  -180.0  1.55863  0.00   
  4  3    1    -8   1824.2375  1859.5355  0.0     1.55889  0.00   
  4  7    1    -1   1998.7490  2044.5361  -0.0    1.55994  0.00   
  4  5    3    0    3754.7091  3762.4243  180.0   1.55570  0.00   
  4  7    1    -6   3825.2341  3794.0712  -180.0  1.55228  0.00   
  4  5    3    -5   1409.9730  1408.0138  0.0     1.55026  0.00   
  4  5    1    3    1035.4118  786.9396   0.0     1.53215  0.00   
  4  1    3    5    9.5090     7.4040     -180.0  1.52461  0.00   
  4  1    3    -6   1497.2294  1154.7668  0.0     1.52235  0.00   
  4  5    1    -8   6.9483     5.3528     0.0     1.52078  0.00   
  4  2    4    2    5103.5108  4249.5793  180.0   1.51351  0.00   
  4  2    4    -4   2880.7641  2485.6081  -0.0    1.51110  0.00   
  4  6    0    2    9294.2357  8932.9238  -180.0  1.50545  0.00   
  4  6    0    -8   4685.7213  4394.0447  -180.0  1.49370  0.00   
  4  8    0    -4   21842.2696 20160.8586 0.0     1.49257  0.00   
  4  4    4    -2   23779.1963 20480.1013 -0.0    1.48707  0.00   
  4  7    1    0    604.2144   522.7716   0.0     1.48044  0.00   
  4  6    2    1    585.2389   505.6757   180.0   1.47808  0.00   
  4  5    3    1    1728.1722  1469.6671  180.0   1.47644  0.00   
  4  4    4    -1   215.3184   180.4672   180.0   1.47533  0.00   
  4  1    1    7    10913.6147 9073.7476  -0.0    1.47458  0.00   
  4  4    4    -3   2017.4966  1669.1331  180.0   1.47384  0.00   
  4  1    1    -8   8866.0177  7394.9747  0.0     1.47180  0.00   
  4  0    2    7    2988.1627  2498.9699  180.0   1.47161  0.00   
  4  0    4    4    663.7715   580.4637   180.0   1.46962  0.00   
  4  5    3    -6   0.2067     0.1792     -180.0  1.46994  0.00   
  4  7    1    -7   276.6434   232.5805   -180.0  1.47129  0.00   
  4  6    2    -7   1226.8209  1086.2533  180.0   1.46915  0.00   
  4  4    2    4    320.6998   308.8901   -180.0  1.45674  0.00   
  4  4    2    -8   301.6949   302.8403   -180.0  1.44820  0.00   
  4  8    0    -2   52083.0829 52363.8924 0.0     1.44673  0.00   
  4  4    4    0    40843.8244 40392.3461 -180.0  1.44033  0.00   
  4  8    0    -6   39821.0784 39567.5729 -180.0  1.44114  0.00   
  4  4    4    -4   55708.2851 54113.8315 0.0     1.43756  0.00   
  4  3    3    4    4820.4118  4615.5819  -180.0  1.43585  0.00   
  4  2    2    6    0.8525     0.8040     -180.0  1.43122  0.00   
  4  3    3    -7   1516.9921  1448.7554  0.0     1.43021  0.00   
  4  2    4    3    2724.0225  2695.6766  180.0   1.42837  0.00   
  4  2    2    -8   1772.2539  1820.4729  -0.0    1.42648  0.00   
  4  2    4    -5   1609.3681  1670.8630  180.0   1.42567  0.00   
  4  0    0    8    256429.0699 266624.8860 -0.0    1.42553  0.01   
  4  3    1    6    1201.6634  937.5789   180.0   1.39446  0.00   
  4  5    1    4    845.7377   766.3808   0.0     1.38986  0.00   
  4  7    1    1    56.6412    50.2194    -180.0  1.39081  0.00   
  4  3    1    -9   747.2248   708.4063   -0.0    1.38743  0.00   
  4  4    4    1    3776.2768  3621.8553  -0.0    1.38673  0.00   
  4  5    3    2    464.8886   442.5561   -180.0  1.38718  0.00   
  4  1    3    6    3129.5576  3145.4290  0.0     1.38361  0.00   
  4  4    4    -5   1207.8227  1224.0544  0.0     1.38303  0.00   
  4  1    3    -7   470.7554   485.6557   -180.0  1.38162  0.00   
  4  5    3    -7   1027.8538  1076.1332  180.0   1.38026  0.00   
  4  7    1    -8   223.2558   231.7311   0.0     1.38107  0.00   
  4  5    1    -9   3013.3707  3167.9679  -0.0    1.37983  0.00   
  4  6    2    2    240.7691   255.5256   -180.0  1.37852  0.00   
  4  0    4    5    389.9833   361.1834   -180.0  1.37075  0.00   
  4  6    2    -8   3.2746     2.8431     0.0     1.36948  0.00   
  4  8    2    -4   888.2208   740.2662   180.0   1.36861  0.00   
  4  7    3    -3   4083.3492  3200.8854  -180.0  1.36535  0.00   
  4  7    3    -4   577.0898   462.9328   -180.0  1.36431  0.00   
  4  1    5    0    4901.2773  4364.7672  -180.0  1.36069  0.00   
  4  1    5    -1   64.2333    57.2889    -0.0    1.36055  0.00   
  4  8    2    -3   2151.7622  1925.6545  180.0   1.36003  0.00   
  4  8    2    -5   15966.3431 14179.0382 180.0   1.35770  0.00   
  4  7    3    -2   6823.3382  6976.5819  0.0     1.34718  0.00   
  4  1    5    1    7680.2821  7425.4301  0.0     1.34187  0.00   
  4  7    3    -5   2382.8045  2393.8480  180.0   1.34421  0.00   
  4  1    5    -2   2925.7948  2797.4080  180.0   1.34145  0.00   
  4  2    4    4    242.3340   204.6053   -180.0  1.33738  0.00   
  4  2    4    -6   5029.3420  4273.0755  180.0   1.33461  0.00   
  4  8    2    -2   215.7546   192.4880   0.0     1.33301  0.00   
  4  8    2    -6   120.6620   116.9523   0.0     1.32863  0.00   
  4  8    0    0    130793.8018 126800.3949 0.0     1.32665  0.00   
  4  4    2    5    13190.5556 12801.5839 0.0     1.32369  0.00   
  4  4    4    2    114896.5378 113771.8246 0.0     1.32063  0.00   
  4  0    2    8    367.0640   368.1735   180.0   1.31637  0.00   
  4  4    4    -6   120287.9779 120657.2769 0.0     1.31637  0.00   
  4  3    3    5    1238.1794  1244.0810  -0.0    1.31652  0.00   
  4  4    2    -9   5522.6755  5528.4059  180.0   1.31621  0.00   
  4  8    0    -8   137948.1035 139513.1700 -0.0    1.31805  0.00   
  4  3    3    -8   7888.5551  7099.8097  180.0   1.31138  0.00   
  4  7    3    -1   1128.6862  1032.7529  180.0   1.31200  0.00   
  4  1    1    8    181.0324   157.0017   180.0   1.30990  0.00   
  4  1    1    -9   863.7340   715.2980   180.0   1.30769  0.00   
  4  1    5    2    2137.5033  1735.0835  180.0   1.30631  0.00   
  4  1    5    -3   9109.1290  7311.1267  -0.0    1.30567  0.00   
  4  7    3    -6   9154.4025  7552.3208  -0.0    1.30744  0.00   
  4  6    4    -3   2860.7915  2357.8645  -0.0    1.29916  0.00   
  4  9    1    -4   1067.8198  842.7244   0.0     1.30105  0.00   
  4  9    1    -5   318.3318   257.4524   0.0     1.29990  0.00   
  4  7    1    2    4753.2969  3973.0463  -180.0  1.29855  0.00   
  4  3    5    -1   758.5173   622.2524   0.0     1.29521  0.00   
  4  3    5    -2   2684.3221  2189.8756  -0.0    1.29483  0.00   
  4  5    3    3    408.0462   335.4555   180.0   1.29534  0.00   
  4  6    4    -2   30.5354    25.6064    0.0     1.29156  0.00   
  4  4    0    6    21102.8806 18442.5072 180.0   1.29035  0.00   
  4  6    4    -4   8082.2950  7144.9543  -0.0    1.29006  0.00   
  4  8    2    -1   10346.8016 8929.7467  180.0   1.29068  0.00   
  4  5    3    -8   3685.6079  3487.9205  180.0   1.28845  0.00   
  4  7    1    -9   143.2387   133.2598   180.0   1.28886  0.00   
  4  2    2    7    16457.8495 16111.0142 -0.0    1.28747  0.00   
  4  2    2    -9   19257.9613 19763.8670 0.0     1.28352  0.00   
  4  8    2    -7   419.8460   430.4622   -180.0  1.28473  0.00   
  4  9    1    -3   5427.5902  5518.4835  180.0   1.28555  0.00   
  4  4    0    -10  20334.9619 20679.5221 -180.0  1.28244  0.00   
  4  3    5    0    746.4336   721.1362   -0.0    1.27918  0.00   
  4  9    1    -6   184.3724   187.0371   -0.0    1.28223  0.00   
  4  6    2    3    0.3858     0.3799     180.0   1.28025  0.00   
  4  3    5    -3   6362.3325  6042.5647  -0.0    1.27809  0.00   
  4  0    4    6    122.9495   118.5712   180.0   1.27330  0.00   
  4  6    2    -9   463.9838   465.9159   180.0   1.27156  0.00   
  4  6    4    -1   440.9875   481.8034   -180.0  1.26812  0.00   
  4  6    4    -5   568.2734   582.0359   -180.0  1.26528  0.00   
  4  5    1    5    4517.6624  4608.3387  180.0   1.26517  0.00   
  4  6    0    4    7021.8739  7258.6407  180.0   1.26554  0.00   
  4  7    3    0    823.8732   802.9350   180.0   1.26364  0.00   
  4  1    3    7    8266.9422  8415.8665  -0.0    1.25999  0.00   
  4  1    5    3    33.2990    35.1951    180.0   1.25786  0.00   
  4  1    3    -8   2939.8431  3095.2520  180.0   1.25825  0.00   
  4  1    5    -4   2918.3365  3100.6595  180.0   1.25705  0.00   
  4  7    3    -7   2297.1554  2426.3364  180.0   1.25793  0.00   
  4  5    1    -10  6633.7744  7054.3026  -180.0  1.25644  0.00   
  4  6    0    -10  111.0904   117.7386   180.0   1.25577  0.00   
  4  3    1    7    1597.5722  1611.7435  -0.0    1.25300  0.00   
  4  9    1    -2   344.5615   362.3661   0.0     1.25511  0.00   
  4  3    5    1    8875.2529  8342.7401  0.0     1.24850  0.00   
  4  4    4    3    17.4666    16.4758    0.0     1.24795  0.00   
  4  9    1    -7   9263.7517  8756.2353  -180.0  1.24997  0.00   
  4  3    5    -4   1144.4562  1092.6264  -0.0    1.24681  0.00   
  4  3    1    -10  3145.4404  2988.6873  180.0   1.24721  0.00   
  4  2    4    5    1202.5092  1150.4100  0.0     1.24664  0.00   
  4  2    4    -7   806.6475   790.8449   0.0     1.24395  0.00   
  4  4    4    -7   6670.1774  6544.6644  -0.0    1.24346  0.00   
  4  2    0    8    28.5508    27.6700    -0.0    1.24152  0.00   
  4  2    0    -10  2252.7656  2005.3801  180.0   1.23754  0.00   
  4  8    2    0    828.4509   733.0590   180.0   1.23732  0.00   
  4  6    4    0    15652.7425 14150.5162 -0.0    1.23130  0.00   
  4  8    2    -8   666.8229   629.1269   180.0   1.23034  0.00   
  4  6    4    -6   127.3967   129.7572   -180.0  1.22741  0.00   
  4  9    1    -1   2961.2497  2740.8756  -0.0    1.21277  0.00   
  4  3    3    6    902.9926   848.1601   0.0     1.20890  0.00   
  4  4    2    6    441.2857   411.4999   -0.0    1.20772  0.00   
  4  7    1    3    78.0874    73.2829    180.0   1.20869  0.00   
  4  3    5    2    4046.4967  3743.5564  0.0     1.20620  0.00   
  4  5    3    4    8136.0574  7528.8432  -180.0  1.20590  0.00   
  4  7    3    1    2957.6236  2737.5316  180.0   1.20652  0.00   
  4  3    5    -5   52.1531    48.8777    180.0   1.20407  0.00   
  4  3    3    -9   1011.9324  945.5909   -0.0    1.20431  0.00   
  4  9    1    -8   2515.6071  2327.4244  0.0     1.20630  0.00   
  4  1    5    4    3947.0351  3936.6827  180.0   1.20088  0.00   
  4  4    2    -10  166.8596   165.7584   -0.0    1.20122  0.00   
  4  1    5    -5   656.8798   656.4639   0.0     1.19998  0.00   
  4  7    3    -8   5.4520     5.4517     0.0     1.20014  0.00   
  4  5    3    -9   302.8783   300.8910   180.0   1.19933  0.00   
  4  7    1    -10  8354.5860  8313.3744  -180.0  1.19946  0.00   
  4  0    2    9    359.6482   269.4603   -0.0    1.18862  0.00   
  4  5    5    -2   4010.1566  3026.7927  -0.0    1.18828  0.00   
  4  5    5    -3   0.1308     0.1003     -0.0    1.18780  0.00   
  4  6    2    4    342.2807   267.8752   180.0   1.18731  0.00   
  4  10   0    -4   9074.1219  6809.0115  0.0     1.18854  0.00   
  4  10   0    -6   13704.7010 11123.4673 0.0     1.18659  0.00   
  4  6    4    1    1470.2460  1319.9528  0.0     1.18452  0.00   
  4  0    4    7    294.7408   286.2811   180.0   1.18118  0.00   
  4  6    4    -7   1807.3287  1788.2732  0.0     1.17991  0.00   
  4  6    2    -10  2.2199     2.2157     -0.0    1.17922  0.00   
  4  1    1    9    120.5790   122.6216   -0.0    1.17762  0.00   
  4  8    0    2    30992.8375 31222.7748 180.0   1.17842  0.00   
  4  5    5    -1   7070.1500  7318.5371  -180.0  1.17606  0.00   
  4  1    1    -10  735.4264   763.0185   180.0   1.17582  0.00   
  4  8    2    1    5714.9750  5832.5257  -180.0  1.17732  0.00   
  4  5    5    -4   5308.0393  5562.6575  -0.0    1.17465  0.00   
  4  4    4    4    32011.4836 33768.6937 0.0     1.17345  0.00   
  4  4    4    -8   27305.0420 28608.1528 -180.0  1.16897  0.00   
  4  8    2    -9   8017.6019  8433.5515  180.0   1.16981  0.00   
  4  8    0    -10  36506.9257 38318.7221 0.0     1.16940  0.00   
  4  2    2    8    97.3650    100.3659   0.0     1.16740  0.00   
  4  2    2    -10  597.0314   559.6903   -0.0    1.16409  0.00   
  4  2    4    6    15991.4856 13773.5602 180.0   1.15999  0.00   
  4  9    1    0    198.8338   175.9916   180.0   1.16219  0.00   
  4  2    4    -8   2736.9279  2416.2326  0.0     1.15746  0.00   
  4  3    5    3    3476.3748  3131.8290  0.0     1.15587  0.00   
  4  5    1    6    56.6873    50.4438    0.0     1.15687  0.00   
  4  3    5    -6   57.2533    51.7225    -0.0    1.15345  0.00   
  4  9    1    -9   625.0191   566.6209   180.0   1.15488  0.00   
  4  1    3    8    3085.5013  2760.3092  0.0     1.15255  0.00   
  4  5    5    0    7481.1427  6664.3182  -0.0    1.15226  0.00   
  4  1    3    -9   1.5182     1.3292     -0.0    1.15104  0.00   
  4  5    5    -5   9806.0630  8512.5139  -180.0  1.15005  0.00   
  4  5    1    -11  1748.7232  1515.0727  0.0     1.14930  0.00   
  4  9    3    -4   462.9012   427.5713   0.0     1.14651  0.00   
  4  0    6    0    2592.0627  2607.2585  -0.0    1.14335  0.00   
  4  9    3    -5   68.5806    64.9887    -0.0    1.14572  0.00   
  4  7    3    2    5020.5261  4898.3011  -0.0    1.14479  0.00   
  4  0    0    10   419.9997   423.9774   -0.0    1.14042  0.00   
  4  1    5    5    5077.4998  5040.6794  -0.0    1.13946  0.00   
  4  10   0    -2   15727.7268 16012.7283 0.0     1.14177  0.00   
  4  1    5    -6   5462.6834  5306.9420  180.0   1.13852  0.00   
  4  0    6    1    1734.8693  1646.7726  180.0   1.13764  0.00   
  4  7    3    -9   4852.9692  4669.6471  180.0   1.13814  0.00   
  4  3    1    8    75.6532    68.5267    180.0   1.13593  0.00   
  4  10   0    -8   1575.9502  1452.6450  0.0     1.13661  0.00   
  4  9    3    -3   1578.2628  1427.5891  -180.0  1.13586  0.00   
  4  9    3    -6   2069.7480  1858.5777  -0.0    1.13357  0.00   
  4  3    1    -11  35.8201    30.9624    0.0     1.13111  0.00   
  4  6    4    2    3247.8384  2825.7667  0.0     1.13139  0.00   
  4  6    4    -8   2501.5534  2099.7238  -0.0    1.12638  0.00   
  4  10   2    -5   7770.0919  6286.6782  0.0     1.12768  0.00   
  4  8    4    -4   4854.9734  4165.8140  -180.0  1.12590  0.00   
  4  2    6    -1   3615.7779  3553.5119  180.0   1.12294  0.00   
  4  7    1    4    5199.2406  4924.4150  -0.0    1.12414  0.00   
  4  0    6    2    1432.4573  1374.7221  -180.0  1.12103  0.00   
  4  5    3    5    2008.0482  1968.1837  -180.0  1.12173  0.00   
  4  10   2    -4   9.2192     9.0481     180.0   1.12303  0.00   
  4  8    4    -3   3452.5094  3322.1983  -180.0  1.12110  0.00   
  4  10   2    -6   177.5370   172.5017   180.0   1.12139  0.00   
  4  5    5    1    772.5602   710.7095   0.0     1.11892  0.00   
  4  8    4    -5   1119.6182  1032.2344  180.0   1.11980  0.00   
  4  2    6    0    5688.7351  5313.5186  180.0   1.11770  0.00   
  4  2    6    -2   1060.1420  992.1704   180.0   1.11737  0.00   
  4  5    5    -6   2702.6929  2504.3983  0.0     1.11609  0.00   
  4  5    3    -10  1734.2921  1596.9973  -0.0    1.11563  0.00   
  4  7    1    -11  2267.4792  2086.4076  180.0   1.11558  0.00   
  4  3    3    7    8107.6030  7157.0451  0.0     1.11322  0.00   
  4  9    3    -2   2226.6826  2020.9809  0.0     1.11470  0.00   
  4  8    2    2    133.5257   120.6943   0.0     1.11448  0.00   
  4  9    3    -7   1981.9637  1753.9793  -180.0  1.11109  0.00   
  4  3    3    -10  291.5190   264.2352   -0.0    1.10916  0.00   
  4  4    2    7    10076.0737 9258.4011  0.0     1.10712  0.00   
  4  8    2    -10  39.7986    36.6125    0.0     1.10685  0.00   
  4  10   2    -3   38397.3076 35175.3194 -180.0  1.10783  0.00   
  4  9    1    1    4140.5653  3808.5155  -180.0  1.10688  0.00   
  4  8    4    -2   31816.0280 29365.9440 -180.0  1.10582  0.00   
  4  2    6    1    29389.7952 27603.3788 -180.0  1.10209  0.00   
  4  10   2    -7   37811.9626 35007.4599 0.0     1.10469  0.00   
  4  8    4    -6   32313.2129 30157.9471 0.0     1.10332  0.00   
  4  2    6    -3   31675.8569 29876.5059 0.0     1.10147  0.00   
  4  4    2    -11  2305.6237  2174.2563  -0.0    1.10149  0.00   
  4  3    5    4    74.2073    70.2503    0.0     1.10094  0.00   
  4  6    2    5    140193.1855 132083.1961 -180.0  1.10162  0.00   
  4  4    4    5    2837.6823  2695.5379  180.0   1.10049  0.00   
  4  3    5    -7   3043.3871  2935.8897  0.0     1.09840  0.00   
  4  9    1    -10  292.0263   280.6925   0.0     1.09916  0.00   
  4  0    4    8    142072.5409 133810.4963 -180.0  1.09627  0.00   
  4  4    4    -9   142.7539   134.0615   0.0     1.09618  0.00   
  4  0    6    3    3805.7058  3394.6812  -0.0    1.09489  0.00   
  4  6    2    -11  173308.4284 149954.2083 -180.0  1.09424  0.01   
  4  9    3    -1   1237.5389  1114.9345  0.0     1.08472  0.00   
  4  0    2    10   129.5720   133.7463   0.0     1.08217  0.00   
  4  10   2    -2   901.4906   880.0363   -0.0    1.08332  0.00   
  4  7    3    3    5702.4030  5992.6594  180.0   1.08180  0.00   
  4  8    4    -1   6.0602     6.5257     0.0     1.08130  0.00   
  4  2    4    7    117.5697   143.3075   180.0   1.07941  0.00   
  4  9    3    -8   14.6512    16.9764    180.0   1.08008  0.00   
  4  5    5    2    4041.5849  5303.2273  0.0     1.07854  0.00   
  4  2    6    2    327.0398   478.4922   0.0     1.07737  0.00   
  4  2    4    -9   870.4928   1302.6387  -180.0  1.07708  0.00   
  4  1    5    6    4933.2676  7487.6933  180.0   1.07686  0.00   
  4  2    6    -4   2044.1713  3157.1192  -0.0    1.07650  0.00   
  4  10   2    -8   238.2231   302.2474   0.0     1.07892  0.00   
  4  8    4    -7   628.9331   885.9347   -0.0    1.07779  0.00   
  4  1    5    -7   7135.1893  11179.0961 0.0     1.07592  0.00   
  4  5    5    -7   10.5082    16.4924    0.0     1.07528  0.00   
  4  6    4    3    968.0858   1517.8392  -180.0  1.07514  0.00   
  4  7    3    -10  7831.9758  12282.4680 0.0     1.07517  0.00   
  4  6    0    6    624.5227   878.8629   180.0   1.07271  0.00   
  4  6    4    -9   588.3110   818.1178   -180.0  1.06998  0.00   
  4  1    1    10   1818.1429  2599.2609  -180.0  1.06919  0.00   
  4  11   1    -5   116.7797   157.2990   180.0   1.07138  0.00   
  4  11   1    -6   4.1780     5.7019     -180.0  1.07059  0.00   
  4  4    6    -2   1743.7980  2486.6852  -180.0  1.06771  0.00   
  4  1    1    -11  29.5496    42.1348    0.0     1.06771  0.00   
  4  7    5    -3   923.4307   1330.6239  -180.0  1.06818  0.00   
  4  4    0    8    16336.2359 23528.0251 -0.0    1.06815  0.00   
  4  7    5    -4   118.2972   168.5700   180.0   1.06768  0.00   
  4  2    2    9    18091.0749 24375.6868 -0.0    1.06623  0.00   
  4  6    0    -12  2276.5103  2937.0054  -180.0  1.06505  0.00   
  4  4    6    -1   1.6727     2.0175     -0.0    1.06334  0.00   
  4  2    2    -11  17379.6391 21012.4971 -180.0  1.06342  0.00   
  4  4    6    -3   2369.6453  2823.1169  180.0   1.06278  0.00   
  4  4    0    -12  23836.1011 28292.0837 -180.0  1.06253  0.00   
  4  5    1    7    2728.5531  3262.8752  0.0     1.06298  0.00   
  4  0    6    4    1418.3046  1669.4504  0.0     1.06119  0.00   
  4  11   1    -4   4298.8474  5124.0743  0.0     1.06281  0.00   
  4  1    3    9    1362.0070  1610.0884  0.0     1.05935  0.00   
  4  10   0    0    697.3963   820.9631   0.0     1.06132  0.00   
  4  7    5    -2   1.3851     1.6376     -0.0    1.05941  0.00   
  4  11   1    -7   56.2778    66.3589    -180.0  1.06052  0.00   
  4  1    3    -10  2022.3025  2357.2538  0.0     1.05804  0.00   
  4  7    5    -5   3337.0061  3884.8061  -180.0  1.05797  0.00   
  4  5    1    -12  1847.6239  2096.7871  -180.0  1.05642  0.00   
  4  10   0    -10  4117.4741  4668.9149  0.0     1.05444  0.00   
  4  4    6    0    1529.6660  1589.3411  0.0     1.05001  0.00   
  4  8    2    3    20354.9023 22554.2584 180.0   1.05168  0.00   
  4  10   2    -1   52875.4219 57998.0764 0.0     1.05132  0.00   
  4  4    6    -4   1185.8457  1169.3238  0.0     1.04893  0.00   
  4  8    4    0    61815.8255 62135.0799 -180.0  1.04934  0.00   
  4  9    1    2    129.1196   132.5963   -0.0    1.04977  0.00   
  4  9    3    0    2471.6869  2357.4816  0.0     1.04808  0.00   
  4  2    6    3    60794.4302 55791.9290 -180.0  1.04535  0.00   
  4  7    1    5    1107.1857  1023.6228  0.0     1.04625  0.00   
  4  2    6    -5   61906.5674 56117.4536 -180.0  1.04429  0.00   
  4  3    5    5    4014.6009  3639.8966  -0.0    1.04431  0.00   
  4  10   2    -9   73068.8925 67415.9583 0.0     1.04597  0.00   
  4  8    4    -8   73901.6887 67615.2048 -180.0  1.04507  0.00   
  4  5    3    6    1545.4143  1399.1370  -180.0  1.04417  0.00   
  4  8    2    -11  5.3763     4.8686     0.0     1.04420  0.00   
  4  11   1    -3   29.9118    27.5035    180.0   1.04555  0.00   
  4  3    5    -8   426.5411   381.8895   -0.0    1.04174  0.00   
  4  7    5    -1   5203.4874  4651.8504  -180.0  1.04205  0.00   
  4  9    3    -9   551.4426   493.6091   -180.0  1.04271  0.00   
  4  9    1    -11  5541.8624  4955.0317  180.0   1.04200  0.00   
  4  11   1    -8   5981.4500  5349.6895  0.0     1.04191  0.00   
  4  7    5    -6   22.1617    20.5772    180.0   1.03976  0.00   
  4  5    3    -11  171.6355   166.7886   -0.0    1.03860  0.00   
  4  7    1    -12  576.0771   564.9314   -180.0  1.03842  0.00   
  4  3    1    9    969.8708   983.5490   -180.0  1.03783  0.00   
_reflns_number_total  1184
_reflns_d_resolution_low    6.388
_reflns_d_resolution_high   1.033

# POWDER DATA TABLE
_pd_meas_2theta_range_min  10.01313
_pd_meas_2theta_range_max  119.99238
_pd_meas_2theta_range_inc  0.02626
_pd_proc_2theta_range_min  9.98829
_pd_proc_2theta_range_max  119.96754
_pd_proc_2theta_range_inc  0.02626
_pd_proc_number_of_points  4189

loop_
   _pd_meas_intensity_total
   _pd_calc_intensity_total
   _pd_proc_intensity_bkg_calc
   _pd_proc_ls_weight
  2695         0            0           0         
  2699         0            0           0         
  2711         0            0           0         
  2682         0            0           0         
  2674         0            0           0         
  2701         0            0           0         
  2743         0            0           0         
  2521         0            0           0         
  2698         0            0           0         
  2664         0            0           0         
  2681         0            0           0         
  2637         0            0           0         
  2644         0            0           0         
  2597         0            0           0         
  2569         0            0           0         
  2594         0            0           0         
  2562         0            0           0         
  2609         0            0           0         
  2529         0            0           0         
  2557         0            0           0         
  2570         0            0           0         
  2564         0            0           0         
  2571         0            0           0         
  2460         0            0           0         
  2519         0            0           0         
  2612         0            0           0         
  2602         0            0           0         
  2501         0            0           0         
  2460         0            0           0         
  2492         0            0           0         
  2457         0            0           0         
  2537         0            0           0         
  2505         0            0           0         
  2401         0            0           0         
  2499         0            0           0         
  2500         0            0           0         
  2462         0            0           0         
  2426         0            0           0         
  2387         0            0           0         
  2484         0            0           0         
  2421         0            0           0         
  2512         0            0           0         
  2451         0            0           0         
  2385         0            0           0         
  2478         0            0           0         
  2377         0            0           0         
  2404         0            0           0         
  2352         0            0           0         
  2341         0            0           0         
  2372         0            0           0         
  2440         0            0           0         
  2312         0            0           0         
  2375         0            0           0         
  2425         0            0           0         
  2366         0            0           0         
  2426         0            0           0         
  2294         0            0           0         
  2322         0            0           0         
  2355         0            0           0         
  2304         0            0           0         
  2261         0            0           0         
  2289         0            0           0         
  2214         0            0           0         
  2248         0            0           0         
  2296         0            0           0         
  2295         0            0           0         
  2211         0            0           0         
  2198         0            0           0         
  2298         0            0           0         
  2197         0            0           0         
  2215         0            0           0         
  2272         0            0           0         
  2296         0            0           0         
  2289         0            0           0         
  2192         0            0           0         
  2241         0            0           0         
  2260         0            0           0         
  2331         0            0           0         
  2267         0            0           0         
  2197         0            0           0         
  2217         0            0           0         
  2279         0            0           0         
  2136         0            0           0         
  2216         0            0           0         
  2186         0            0           0         
  2145         0            0           0         
  2211         0            0           0         
  2205         0            0           0         
  2156         0            0           0         
  2167         0            0           0         
  2163         0            0           0         
  2147         0            0           0         
  2142         0            0           0         
  2166         0            0           0         
  2139         0            0           0         
  2145         0            0           0         
  2103         0            0           0         
  2091         0            0           0         
  2017         0            0           0         
  2095         0            0           0         
  2104         0            0           0         
  2138         0            0           0         
  2105         0            0           0         
  2103         0            0           0         
  2090         0            0           0         
  2137         0            0           0         
  2112         0            0           0         
  1972         0            0           0         
  2172         0            0           0         
  2011         0            0           0         
  2005         0            0           0         
  2054         0            0           0         
  2035         0            0           0         
  1969         0            0           0         
  1948         0            0           0         
  2041         0            0           0         
  1992         0            0           0         
  2055         0            0           0         
  2016         0            0           0         
  1965         0            0           0         
  2056         0            0           0         
  1997         0            0           0         
  1899         0            0           0         
  1972         0            0           0         
  1990         0            0           0         
  1978         0            0           0         
  1975         0            0           0         
  1964         0            0           0         
  1912         0            0           0         
  1954         0            0           0         
  1960         0            0           0         
  1833         0            0           0         
  1896         0            0           0         
  1931         0            0           0         
  1965         0            0           0         
  1933         0            0           0         
  1964         0            0           0         
  1950         0            0           0         
  1901         0            0           0         
  1952         0            0           0         
  1846         0            0           0         
  1927         0            0           0         
  1900         0            0           0         
  1883         0            0           0         
  1880         0            0           0         
  1926         0            0           0         
  1932         0            0           0         
  1895         0            0           0         
  1869         0            0           0         
  1840         0            0           0         
  1851         0            0           0         
  1818         0            0           0         
  1789         0            0           0         
  1834         0            0           0         
  1871         0            0           0         
  1840         0            0           0         
  1813         0            0           0         
  1811         0            0           0         
  1786         0            0           0         
  1876         0            0           0         
  1742         0            0           0         
  1761         0            0           0         
  1796         0            0           0         
  1880         0            0           0         
  1741         0            0           0         
  1790         0            0           0         
  1718         0            0           0         
  1815         0            0           0         
  1783         0            0           0         
  1780         0            0           0         
  1711         0            0           0         
  1784         0            0           0         
  1784         0            0           0         
  1875         0            0           0         
  1759         0            0           0         
  1763         0            0           0         
  1684         0            0           0         
  1735         0            0           0         
  1777         0            0           0         
  1755         0            0           0         
  1764         0            0           0         
  1710         1699.64338   1699.08492  0.000584795 
  1703         1696.25017   1695.67625  0.000587199 
  1731         1692.86407   1692.27424  0.000577701 
  1675         1689.48567   1688.87887  0.000597015 
  1681         1686.1148    1685.49015  0.000594884 
  1690         1682.75139   1682.10804  0.000591716 
  1721         1679.39568   1678.73255  0.000581058 
  1745         1676.04777   1675.36367  0.000573066 
  1694         1672.70774   1672.00137  0.000590319 
  1773         1669.37571   1668.64566  0.000564016 
  1682         1666.05182   1665.29652  0.00059453 
  1606         1662.73619   1661.95394  0.000622665 
  1630         1659.42901   1658.61791  0.000613497 
  1651         1656.13047   1655.28842  0.000605694 
  1680         1652.84078   1651.96546  0.000595238 
  1691         1649.56021   1648.64901  0.000591366 
  1669         1646.28906   1645.33907  0.000599161 
  1713         1643.02767   1642.03563  0.000583771 
  1668         1639.77646   1638.73867  0.00059952 
  1668         1636.53591   1635.44819  0.00059952 
  1735         1633.3066    1632.16417  0.000576369 
  1603         1630.08921   1628.88661  0.00062383 
  1654         1626.88457   1625.61549  0.000604595 
  1609         1623.69368   1622.3508   0.000621504 
  1560         1620.51777   1619.09253  0.000641026 
  1652         1617.35834   1615.84068  0.000605327 
  1659         1614.21728   1612.59522  0.000602773 
  1588         1611.09698   1609.35616  0.000629723 
  1661         1608.00049   1606.12348  0.000602047 
  1578         1604.9318    1602.89716  0.000633714 
  1659         1601.89622   1599.67721  0.000602773 
  1657         1598.90097   1596.4636   0.0006035 
  1622         1595.95616   1593.25633  0.000616523 
  1628         1593.07653   1590.05539  0.000614251 
  1560         1590.28461   1586.86076  0.000641026 
  1583         1587.61759   1583.67245  0.000631712 
  1554         1585.14207   1580.49043  0.000643501 
  1645         1582.98063   1577.31469  0.000607903 
  1630         1581.33474   1574.14523  0.000613497 
  1552         1580.34818   1570.98204  0.00064433 
  1685         1579.81428   1567.8251   0.000593472 
  1640         1580.04446   1564.6744   0.000609756 
  1552         1581.27033   1561.52994  0.00064433 
  1594         1582.97993   1558.3917   0.000627353 
  1646         1586.51106   1555.25968  0.000607533 
  1630         1592.04594   1552.13386  0.000613497 
  1554         1596.84405   1549.01423  0.000643501 
  1569         1606.19627   1545.90078  0.000637349 
  1680         1618.93519   1542.79351  0.000595238 
  1599         1630.53913   1539.6924   0.000625391 
  1679         1638.99683   1536.59744  0.000595593 
  1717         1631.7816    1533.50863  0.000582411 
  1610         1611.68353   1530.42594  0.000621118 
  1582         1589.44511   1527.34938  0.000632111 
  1591         1573.31218   1524.27893  0.000628536 
  1608         1562.67856   1521.21458  0.000621891 
  1561         1553.44458   1518.15632  0.000640615 
  1639         1545.77853   1515.10414  0.000610128 
  1517         1539.89104   1512.05803  0.000659196 
  1559         1534.1303    1509.01798  0.000641437 
  1605         1526.37839   1505.98398  0.000623053 
  1463         1518.02242   1502.95603  0.000683527 
  1519         1510.75402   1499.9341   0.000658328 
  1501         1505.08251   1496.91819  0.000666223 
  1500         1500.47829   1493.9083   0.000666667 
  1598         1496.46445   1490.9044   0.000625782 
  1551         1492.78311   1487.90649  0.000644745 
  1518         1489.30542   1484.91457  0.000658762 
  1525         1485.96385   1481.92861  0.000655738 
  1532         1482.71957   1478.94862  0.000652742 
  1466         1479.54854   1475.97457  0.000682128 
  1484         1476.43505   1473.00647  0.000673854 
  1467         1473.36851   1470.0443   0.000681663 
  1463         1470.34162   1467.08804  0.000683527 
  1496         1467.34928   1464.1377   0.000668449 
  1505         1464.38795   1461.19326  0.000664452 
  1396         1461.45524   1458.25471  0.000716332 
  1481         1458.54965   1455.32204  0.000675219 
  1510         1455.67045   1452.39524  0.000662252 
  1534         1452.81755   1449.4743   0.00065189 
  1515         1449.99155   1446.55921  0.000660066 
  1463         1447.20952   1443.64997  0.000683527 
  1396         1444.44223   1440.74655  0.000716332 
  1420         1441.71652   1437.84896  0.000704225 
  1477         1439.02168   1434.95718  0.000677048 
  1507         1436.37317   1432.0712   0.00066357 
  1494         1433.78352   1429.19102  0.000669344 
  1522         1431.27496   1426.31661  0.00065703 
  1452         1428.88805   1423.44799  0.000688705 
  1437         1426.68807   1420.58512  0.000695894 
  1414         1424.72971   1417.72801  0.000707214 
  1493         1422.85608   1414.87664  0.000669792 
  1406         1421.18256   1412.03101  0.000711238 
  1395         1420.02061   1409.1911   0.000716846 
  1376         1419.19378   1406.3569   0.000726744 
  1475         1418.40078   1403.52841  0.000677966 
  1451         1418.39895   1400.70562  0.00068918 
  1462         1419.04747   1397.88851  0.000683995 
  1417         1420.17466   1395.07708  0.000705716 
  1455         1421.70819   1392.27131  0.000687285 
  1447         1421.36095   1389.47121  0.000691085 
  1383         1417.0314    1386.67675  0.000723066 
  1397         1410.42431   1383.88793  0.00071582 
  1415         1404.40371   1381.10473  0.000706714 
  1382         1400.45553   1378.32716  0.000723589 
  1458         1398.29466   1375.55519  0.000685871 
  1473         1397.34522   1372.78883  0.000678887 
  1413         1397.28665   1370.02805  0.000707714 
  1339         1397.96577   1367.27286  0.000746826 
  1324         1399.25378   1364.52324  0.000755287 
  1358         1400.94356   1361.77918  0.000736377 
  1421         1402.69119   1359.04067  0.00070373 
  1411         1404.01725   1356.30771  0.000708717 
  1372         1404.38088   1353.58027  0.000728863 
  1316         1403.41086   1350.85837  0.000759878 
  1379         1401.04      1348.14198  0.000725163 
  1441         1397.50972   1345.43109  0.000693963 
  1395         1393.2225    1342.7257   0.000716846 
  1399         1388.52002   1340.0258   0.000714796 
  1323         1383.56102   1337.33137  0.000755858 
  1414         1378.31308   1334.64241  0.000707214 
  1378         1372.69752   1331.95891  0.000725689 
  1375         1366.71046   1329.28086  0.000727273 
  1395         1360.48732   1326.60825  0.000716846 
  1396         1354.24703   1323.94107  0.000716332 
  1386         1348.20819   1321.27931  0.000721501 
  1437         1342.53281   1318.62297  0.000695894 
  1371         1337.32033   1315.97202  0.000729395 
  1354         1332.6348    1313.32647  0.000738552 
  1301         1328.52038   1310.68631  0.00076864 
  1296         1324.89379   1308.05152  0.000771605 
  1338         1321.64626   1305.4221   0.000747384 
  1366         1319.05266   1302.79803  0.000732064 
  1284         1317.07945   1300.17931  0.000778816 
  1369         1315.30049   1297.56593  0.00073046 
  1321         1314.35589   1294.95788  0.000757002 
  1338         1314.13389   1292.35514  0.000747384 
  1374         1314.42697   1289.75772  0.000727802 
  1319         1314.94325   1287.16561  0.00075815 
  1298         1312.96045   1284.57878  0.000770416 
  1292         1306.74181   1281.99724  0.000773994 
  1251         1298.461     1279.42097  0.000799361 
  1318         1290.68749   1276.84997  0.000758725 
  1271         1284.74291   1274.28422  0.000786782 
  1313         1280.22951   1271.72372  0.000761615 
  1189         1276.50666   1269.16846  0.000841043 
  1355         1273.20648   1266.61843  0.000738007 
  1258         1270.14959   1264.07362  0.000794913 
  1284         1267.24819   1261.53402  0.000778816 
  1223         1264.45574   1258.99963  0.000817661 
  1277         1261.74559   1256.47042  0.000783085 
  1253         1259.10174   1253.9464   0.000798085 
  1278         1256.5144    1251.42756  0.000782473 
  1313         1253.97783   1248.91388  0.000761615 
  1289         1251.48897   1246.40536  0.000775795 
  1228         1249.0468    1243.90199  0.000814332 
  1284         1246.66256   1241.40376  0.000778816 
  1258         1244.31739   1238.91066  0.000794913 
  1274         1242.02547   1236.42268  0.000784929 
  1241         1239.79749   1233.93981  0.000805802 
  1212         1237.63003   1231.46205  0.000825083 
  1246         1235.53766   1228.98938  0.000802568 
  1229         1233.53231   1226.5218   0.00081367 
  1230         1231.62881   1224.0593   0.000813008 
  1217         1229.84554   1221.60187  0.000821693 
  1244         1228.20486   1219.14949  0.000803859 
  1261         1226.73315   1216.70217  0.000793021 
  1213         1225.46026   1214.25989  0.000824402 
  1131         1224.41803   1211.82264  0.000884173 
  1171         1223.63702   1209.39042  0.000853971 
  1193         1223.13792   1206.96321  0.000838223 
  1176         1222.92768   1204.54102  0.00085034 
  1258         1222.98496   1202.12382  0.000794913 
  1184         1223.24385   1199.71161  0.000844595 
  1141         1223.56472   1197.30438  0.000876424 
  1186         1223.7062    1194.90212  0.00084317 
  1206         1223.32534   1192.50483  0.000829187 
  1204         1222.05139   1190.11249  0.000830565 
  1193         1219.62636   1187.7251   0.000838223 
  1139         1216.02944   1185.34265  0.000877963 
  1145         1211.48977   1182.96512  0.000873362 
  1141         1206.38176   1180.59252  0.000876424 
  1162         1201.08252   1178.22483  0.000860585 
  1271         1195.87614   1175.86204  0.000786782 
  1188         1190.9315    1173.50415  0.000841751 
  1134         1186.30833   1171.15114  0.000881834 
  1181         1182.01801   1168.80301  0.00084674 
  1142         1178.03062   1166.45975  0.000875657 
  1197         1174.30933   1164.12136  0.000835422 
  1175         1170.81664   1161.78781  0.000851064 
  1189         1167.51029   1159.45911  0.000841043 
  1124         1164.36884   1157.13524  0.00088968 
  1204         1161.34948   1154.8162   0.000830565 
  1140         1158.44156   1152.50197  0.000877193 
  1106         1155.62038   1150.19256  0.000904159 
  1161         1152.87474   1147.88795  0.000861326 
  1134         1150.19286   1145.58812  0.000881834 
  1128         1147.56514   1143.29309  0.000886525 
  1233         1144.98383   1141.00283  0.00081103 
  1134         1142.44257   1138.71734  0.000881834 
  1114         1139.93614   1136.4366   0.000897666 
  1167         1137.46025   1134.16062  0.000856898 
  1130         1135.01135   1131.88938  0.000884956 
  1166         1132.58646   1129.62287  0.000857633 
  1184         1130.1831    1127.36109  0.000844595 
  1151         1127.79918   1125.10403  0.00086881 
  1123         1125.43293   1122.85167  0.000890472 
  1119         1123.08285   1120.60402  0.000893655 
  1162         1120.74766   1118.36106  0.000860585 
  1116         1118.42627   1116.12278  0.000896057 
  1122         1116.11775   1113.88917  0.000891266 
  1079         1113.82127   1111.66024  0.000926784 
  1131         1111.53614   1109.43596  0.000884173 
  1144         1109.26177   1107.21634  0.000874126 
  1092         1106.99763   1105.00135  0.000915751 
  1120         1104.74327   1102.791    0.000892857 
  1084         1102.49831   1100.58528  0.000922509 
  1123         1100.26241   1098.38418  0.000890472 
  1083         1098.03528   1096.18768  0.000923361 
  1134         1095.81668   1093.99579  0.000881834 
  1006         1093.6064    1091.80849  0.000994036 
  1123         1091.40426   1089.62577  0.000890472 
  1023         1089.21013   1087.44763  0.000977517 
  1119         1087.0239    1085.27406  0.000893655 
  1103         1084.84547   1083.10506  0.000906618 
  1068         1082.67479   1080.9406   0.00093633 
  1079         1080.51184   1078.78069  0.000926784 
  1087         1078.3566    1076.62531  0.000919963 
  1050         1076.20909   1074.47447  0.000952381 
  1000         1074.06937   1072.32814  0.001     
  1098         1071.9375    1070.18633  0.000910747 
  1066         1069.81358   1068.04901  0.000938086 
  1054         1067.69776   1065.9162   0.000948767 
  1023         1065.5902    1063.78787  0.000977517 
  998          1063.4911    1061.66403  0.001002004 
  1106         1061.40072   1059.54465  0.000904159 
  1013         1059.31936   1057.42974  0.000987167 
  1017         1057.24735   1055.31929  0.000983284 
  1028         1055.18513   1053.21328  0.000972763 
  1070         1053.13667   1051.11172  0.000934579 
  1013         1051.09554   1049.01458  0.000987167 
  1036         1049.06591   1046.92187  0.000965251 
  1071         1047.05031   1044.83358  0.000933707 
  968          1045.04613   1042.74969  0.001033058 
  1084         1043.05622   1040.67021  0.000922509 
  1023         1041.08182   1038.59511  0.000977517 
  1030         1039.12446   1036.5244   0.000970874 
  1046         1037.18678   1034.45807  0.000956023 
  949          1035.26918   1032.39611  0.001053741 
  1039         1033.37509   1030.33851  0.000962464 
  977          1031.50802   1028.28526  0.001023541 
  1013         1029.67082   1026.23636  0.000987167 
  961          1027.86845   1024.19179  0.001040583 
  1012         1026.10648   1022.15155  0.000988142 
  1033         1024.39169   1020.11564  0.000968054 
  1032         1022.73243   1018.08404  0.000968992 
  983          1021.13906   1016.05674  0.001017294 
  991          1019.62432   1014.03375  0.001009082 
  1002         1018.20386   1012.01504  0.000998004 
  997          1016.89692   1010.00062  0.001003009 
  1024         1015.72674   1007.99047  0.000976562 
  1051         1014.72069   1005.98459  0.000951475 
  989          1013.91004   1003.98297  0.001011122 
  996          1013.3276    1001.9856   0.001004016 
  1027         1013.00221   999.99248   0.00097371 
  1023         1012.94836   998.00359   0.000977517 
  924          1013.14678   996.01893   0.001082251 
  1007         1013.51694   994.0385    0.000993049 
  993          1013.88996   992.06227   0.001007049 
  973          1014.00161   990.09026   0.001027749 
  951          1013.53716   988.12244   0.001051525 
  1000         1012.23211   986.15881   0.001     
  980          1009.97691   984.19937   0.001020408 
  945          1006.85306   982.2441    0.001058201 
  972          1003.09854   980.293     0.001028807 
  946          999.01579    978.34605   0.001057082 
  990          994.85265    976.40327   0.001010101 
  934          990.79548    974.46462   0.001070664 
  981          986.96738    972.53012   0.001019368 
  917          983.35431    970.59974   0.001090513 
  965          979.91276    968.67349   0.001036269 
  988          976.59768    966.75135   0.001012146 
  976          973.46309    964.83332   0.00102459 
  960          970.51541    962.91939   0.001041667 
  903          967.76047    961.00956   0.00110742 
  930          965.16865    959.1038    0.001075269 
  937          962.69492    957.20213   0.001067236 
  949          960.31733    955.30453   0.001053741 
  974          958.01975    953.41098   0.001026694 
  893          955.78353    951.5215    0.001119821 
  898          953.60059    949.63606   0.001113586 
  896          951.4627     947.75466   0.001116071 
  970          949.36326    945.8773    0.001030928 
  936          947.29694    944.00396   0.001068376 
  897          945.25946    942.13464   0.001114827 
  890          943.24727    940.26933   0.001123596 
  876          941.25773    938.40802   0.001141553 
  887          939.28794    936.55071   0.001127396 
  907          937.33615    934.69739   0.001102536 
  903          935.40085    932.84805   0.00110742 
  888          933.48043    931.00269   0.001126126 
  907          931.57363    929.16129   0.001102536 
  883          929.67966    927.32385   0.001132503 
  912          927.79752    925.49036   0.001096491 
  917          925.92658    923.66082   0.001090513 
  910          924.06624    921.83522   0.001098901 
  917          922.21601    920.01355   0.001090513 
  885          920.37545    918.1958    0.001129944 
  938          918.54424    916.38196   0.001066098 
  884          916.72208    914.57204   0.001131222 
  884          914.90875    912.76601   0.001131222 
  897          913.10411    910.96389   0.001114827 
  914          911.30798    909.16564   0.001094092 
  913          909.52044    907.37128   0.00109529 
  895          907.7412     905.58079   0.001117318 
  933          905.97041    903.79417   0.001071811 
  883          904.2081     902.01141   0.001132503 
  963          902.45445    900.23249   0.001038422 
  881          900.70949    898.45743   0.001135074 
  843          898.97344    896.68619   0.00118624 
  877          897.24658    894.91879   0.001140251 
  860          895.52921    893.15521   0.001162791 
  901          893.82172    891.39545   0.001109878 
  916          892.12455    889.6395    0.001091703 
  846          890.43828    887.88734   0.001182033 
  866          888.76359    886.13898   0.001154734 
  848          887.10137    884.39441   0.001179245 
  859          885.45277    882.65362   0.001164144 
  848          883.81915    880.91661   0.001179245 
  888          882.20153    879.18336   0.001126126 
  794          880.60136    877.45387   0.001259446 
  821          879.02214    875.72813   0.001218027 
  866          877.46448    874.00614   0.001154734 
  936          875.93075    872.28788   0.001068376 
  863          874.42495    870.57336   0.001158749 
  847          872.94123    868.86256   0.001180638 
  834          871.47725    867.15548   0.001199041 
  865          870.03963    865.45211   0.001156069 
  858          868.64326    863.75244   0.001165501 
  854          867.29964    862.05647   0.00117096 
  806          866.02224    860.36419   0.001240695 
  828          864.91038    858.67559   0.001207729 
  818          863.80252    856.99067   0.001222494 
  833          862.80666    855.30942   0.00120048 
  829          862.01024    853.63183   0.001206273 
  847          861.33433    851.95789   0.001180638 
  776          860.89333    850.28761   0.00128866 
  842          860.77516    848.62096   0.001187648 
  839          861.08628    846.95796   0.001191895 
  833          862.02636    845.29857   0.00120048 
  858          863.92059    843.64281   0.001165501 
  895          867.39887    841.99067   0.001117318 
  884          873.7969     840.34213   0.001131222 
  887          885.9611     838.69719   0.001127396 
  950          907.12481    837.05585   0.001052632 
  904          934.48414    835.41809   0.001106195 
  929          980.33724    833.78392   0.001076426 
  1027         1039.92284   832.15332   0.00097371 
  1144         1116.80968   830.52628   0.000874126 
  1207         1230.35856   828.90281   0.0008285 
  1377         1351.26969   827.28289   0.000726216 
  1497         1414.82936   825.66651   0.000668003 
  1343         1315.32352   824.05368   0.000744602 
  1154         1188.82992   822.44438   0.000866551 
  985          1049.10107   820.83861   0.001015228 
  898          947.38793    819.23635   0.001113586 
  868          895.69922    817.63762   0.001152074 
  843          869.06793    816.04238   0.00118624 
  827          853.40436    814.45065   0.00120919 
  835          843.00025    812.86241   0.001197605 
  842          835.4966     811.27766   0.001187648 
  849          829.75613    809.69639   0.001177856 
  819          825.13971    808.11859   0.001221001 
  825          821.28692    806.54426   0.001212121 
  843          817.9737     804.97339   0.00118624 
  807          815.04601    803.40598   0.001239157 
  808          812.40875    801.84201   0.001237624 
  841          809.99407    800.28148   0.001189061 
  762          807.75376    798.72439   0.001312336 
  838          805.65334    797.17072   0.001193317 
  847          803.66761    795.62048   0.001180638 
  829          801.77787    794.07365   0.001206273 
  806          799.96812    792.53023   0.001240695 
  725          798.23255    790.99021   0.00137931 
  827          796.55978    789.45359   0.00120919 
  807          794.94785    787.92035   0.001239157 
  775          793.39243    786.3905    0.001290323 
  822          791.89096    784.86402   0.001216545 
  748          790.44419    783.34092   0.001336898 
  805          789.05285    781.82117   0.001242236 
  812          787.72013    780.30479   0.001231527 
  833          786.45014    778.79175   0.00120048 
  812          785.25012    777.28206   0.001231527 
  722          784.12854    775.7757    0.001385042 
  790          783.09798    774.27268   0.001265823 
  770          782.17447    772.77298   0.001298701 
  712          781.37946    771.27659   0.001404494 
  723          780.74196    769.78352   0.001383126 
  728          780.30156    768.29376   0.001373626 
  764          780.11309    766.80729   0.001308901 
  772          780.25396    765.32412   0.001295337 
  750          780.83718    763.84424   0.001333333 
  766          782.0328     762.36763   0.001305483 
  732          784.10808    760.8943    0.00136612 
  764          787.5133     759.42423   0.001308901 
  808          793.06912    757.95743   0.001237624 
  812          802.33732    756.49388   0.001231527 
  800          818.14234    755.03359   0.00125   
  836          844.1744     753.57653   0.001196172 
  920          878.5325     752.12271   0.001086957 
  898          917.01301    750.67212   0.001113586 
  1088         980.71866    749.22475   0.000919118 
  1206         1069.59093   747.7806    0.000829187 
  1341         1147.81589   746.33967   0.000745712 
  1275         1216.86856   744.90193   0.000784314 
  1125         1196.29008   743.4674    0.000888889 
  1083         1107.21363   742.03606   0.000923361 
  879          1012.72751   740.60791   0.001137656 
  852          916.05683    739.18293   0.001173709 
  804          850.48785    737.76113   0.001243781 
  849          812.37877    736.3425    0.001177856 
  752          789.74436    734.92703   0.001329787 
  749          775.24688    733.51472   0.001335113 
  751          765.19187    732.10556   0.001331558 
  754          757.75855    730.69954   0.00132626 
  712          751.98546    729.29666   0.001404494 
  796          747.32045    727.8969    0.001256281 
  722          743.42568    726.50028   0.001385042 
  725          740.08363    725.10677   0.00137931 
  744          737.14969    723.71638   0.001344086 
  700          734.5251     722.3291    0.001428571 
  715          732.13999    720.94491   0.001398601 
  690          729.94432    719.56382   0.001449275 
  700          727.90114    718.18582   0.001428571 
  723          725.9847     716.8109    0.001383126 
  740          724.17397    715.43906   0.001351351 
  719          722.45483    714.07029   0.001390821 
  716          720.81599    712.70459   0.001396648 
  759          719.24974    711.34194   0.001317523 
  757          717.75115    709.98235   0.001321004 
  650          716.31758    708.62581   0.001538462 
  719          714.94886    707.2723    0.001390821 
  676          713.80132    705.92183   0.00147929 
  767          712.57366    704.5744    0.001303781 
  708          711.42778    703.22998   0.001412429 
  708          710.45524    701.88858   0.001412429 
  745          709.52455    700.55019   0.001342282 
  680          708.74589    699.21481   0.001470588 
  636          708.17274    697.88243   0.001572327 
  699          707.8915     696.55304   0.001430615 
  714          708.05611    695.22664   0.00140056 
  727          708.95558    693.90322   0.001375516 
  702          711.13598    692.58278   0.001424501 
  714          715.46174    691.26531   0.00140056 
  695          722.44084    689.9508    0.001438849 
  741          730.71868    688.63926   0.001349528 
  795          743.12813    687.33066   0.001257862 
  800          762.99951    686.02501   0.00125   
  848          782.03899    684.72231   0.001179245 
  775          797.86322    683.42253   0.001290323 
  817          797.16814    682.12569   0.00122399 
  754          776.82231    680.83178   0.00132626 
  721          755.69294    679.54078   0.001386963 
  676          732.55473    678.25269   0.00147929 
  687          715.31839    676.96751   0.001455604 
  696          705.16982    675.68523   0.001436782 
  704          699.36899    674.40584   0.001420455 
  729          696.02926    673.12935   0.001371742 
  672          694.23411    671.85574   0.001488095 
  689          693.61923    670.585     0.001451379 
  687          694.15705    669.31714   0.001455604 
  689          696.07769    668.05215   0.001451379 
  692          699.99905    666.79001   0.001445087 
  749          707.19103    665.53073   0.001335113 
  699          719.95646    664.27431   0.001430615 
  748          740.98842    663.02072   0.001336898 
  787          768.21156    661.76997   0.001270648 
  789          802.70419    660.52206   0.001267427 
  826          860.15242    659.27697   0.001210654 
  874          925.39471    658.03471   0.001144165 
  995          978.13578    656.79526   0.001005025 
  991          998.6616     655.55862   0.001009082 
  946          946.97354    654.32478   0.001057082 
  858          885.25177    653.09375   0.001165501 
  816          816.56123    651.86551   0.00122549 
  718          757.48763    650.64005   0.001392758 
  743          721.04141    649.41738   0.001345895 
  624          699.82914    648.19748   0.001602564 
  662          686.85813    646.98036   0.001510574 
  613          678.30346    645.766     0.001631321 
  629          672.27298    644.5544    0.001589825 
  651          667.81772    643.34556   0.001536098 
  691          664.42726    642.13946   0.001447178 
  668          661.80964    640.93611   0.001497006 
  648          659.79743    639.7355    0.00154321 
  670          658.30305    638.53762   0.001492537 
  644          657.29806    637.34246   0.001552795 
  650          656.81009    636.15003   0.001538462 
  622          656.93625    634.96032   0.001607717 
  679          657.88568    633.77331   0.001472754 
  677          660.07272    632.58901   0.001477105 
  633          664.26489    631.40741   0.001579779 
  688          671.61563    630.22851   0.001453488 
  662          682.4608     629.05229   0.001510574 
  719          696.10951    627.87876   0.001390821 
  736          718.02212    626.70791   0.001358696 
  827          748.04434    625.53973   0.00120919 
  918          777.11947    624.37422   0.001089325 
  963          802.19467    623.21136   0.001038422 
  922          807.83119    622.05117   0.001084599 
  895          816.88245    620.89363   0.001117318 
  950          830.55891    619.73873   0.001052632 
  1055         851.2677     618.58647   0.000947867 
  1009         884.78362    617.43685   0.00099108 
  1023         901.40115    616.28986   0.000977517 
  886          906.97501    615.1455    0.001128668 
  797          870.41836    614.00375   0.001254705 
  765          815.3274     612.86462   0.00130719 
  712          765.67435    611.7281    0.001404494 
  709          718.26851    610.59418   0.001410437 
  634          686.21773    609.46286   0.001577287 
  624          667.52821    608.33413   0.001602564 
  635          656.48057    607.20799   0.001574803 
  617          649.49204    606.08443   0.001620746 
  667          644.66016    604.96345   0.00149925 
  601          640.94661    603.84504   0.001663894 
  627          637.73325    602.7292    0.001594896 
  631          634.63646    601.61592   0.001584786 
  617          631.45429    600.50519   0.001620746 
  613          628.13506    599.39702   0.001631321 
  658          624.73124    598.2914    0.001519757 
  654          621.3453     597.18831   0.001529052 
  617          618.08218    596.08776   0.001620746 
  604          615.01853    594.98974   0.001655629 
  626          612.19327    593.89425   0.001597444 
  627          609.61333    592.80127   0.001594896 
  604          607.26519    591.71082   0.001655629 
  594          605.13039    590.62287   0.001683502 
  636          603.17375    589.53742   0.001572327 
  548          601.37534    588.45448   0.001824818 
  585          599.71395    587.37403   0.001709402 
  609          598.17201    586.29607   0.001642036 
  576          596.73822    585.2206    0.001736111 
  565          595.39718    584.1476    0.001769912 
  613          594.15427    583.07708   0.001631321 
  567          592.9862     582.00903   0.001763668 
  583          591.90222    580.94344   0.001715266 
  590          590.90573    579.88031   0.001694915 
  585          590.00436    578.81963   0.001709402 
  598          589.21658    577.76141   0.001672241 
  566          588.55464    576.70562   0.001766784 
  566          588.05778    575.65228   0.001766784 
  628          587.7901     574.60137   0.001592357 
  562          587.82647    573.55289   0.001779359 
  606          588.32251    572.50684   0.001650165 
  604          589.57191    571.4632    0.001655629 
  598          592.11767    570.42197   0.001672241 
  576          596.89728    569.38316   0.001736111 
  571          604.79324    568.34675   0.001751313 
  627          615.07942    567.31274   0.001594896 
  667          630.00413    566.28112   0.00149925 
  625          652.4772     565.25189   0.0016    
  664          672.46535    564.22505   0.001506024 
  697          684.38121    563.20058   0.00143472 
  650          675.30461    562.17849   0.001538462 
  641          656.68098    561.15877   0.001560062 
  610          638.66864    560.14142   0.001639344 
  593          619.37805    559.12642   0.001686341 
  589          607.42736    558.11378   0.001697793 
  636          603.58493    557.10349   0.001572327 
  584          602.69354    556.09554   0.001712329 
  645          601.57601    555.08994   0.001550388 
  615          596.26441    554.08667   0.001626016 
  581          589.48367    553.08573   0.00172117 
  607          583.04117    552.08711   0.001647446 
  592          576.49819    551.09082   0.001689189 
  600          571.72683    550.09684   0.001666667 
  599          568.64825    549.10518   0.001669449 
  651          566.60022    548.11582   0.001536098 
  622          565.15623    547.12876   0.001607717 
  637          564.09679    546.144     0.001569859 
  649          563.31369    545.16153   0.001540832 
  637          562.74788    544.18135   0.001569859 
  692          562.36482    543.20345   0.001445087 
  668          562.14719    542.22783   0.001497006 
  709          562.05747    541.25448   0.001410437 
  707          562.0637     540.2834    0.001414427 
  653          562.13798    539.31458   0.001531394 
  638          562.30202    538.34803   0.001567398 
  631          562.60723    537.38372   0.001584786 
  612          563.0784     536.42167   0.001633987 
  592          563.75764    535.46186   0.001689189 
  599          564.66634    534.50429   0.001669449 
  593          565.79746    533.54896   0.001686341 
  631          567.12753    532.59585   0.001584786 
  614          568.63057    531.64497   0.001628664 
  564          570.2996     530.69632   0.00177305 
  635          572.18086    529.74988   0.001574803 
  576          574.40625    528.80565   0.001736111 
  608          577.22541    527.86363   0.001644737 
  623          581.05223    526.92381   0.001605136 
  589          586.56935    525.98619   0.001697793 
  554          594.90798    525.05077   0.001805054 
  607          607.71239    524.11753   0.001647446 
  612          625.82036    523.18648   0.001633987 
  633          649.23969    522.25761   0.001579779 
  675          683.93049    521.33091   0.001481481 
  767          725.34703    520.40638   0.001303781 
  721          761.5576     519.48402   0.001386963 
  768          782.6818     518.56382   0.001302083 
  792          793.41134    517.64577   0.001262626 
  832          822.40179    516.72988   0.001201923 
  892          884.34169    515.81614   0.001121076 
  1040         1023.68237   514.90454   0.000961538 
  1239         1277.16285   513.99508   0.000807103 
  1644         1574.21679   513.08775   0.000608273 
  2279         2119.48931   512.18255   0.000438789 
  3344         2919.67212   511.27948   0.000299043 
  4497         3479.23391   510.37852   0.00022237 
  4327         3557.34752   509.47969   0.000231107 
  3250         2909.33341   508.58296   0.000307692 
  2753         2445.73912   507.68834   0.00036324 
  1927         1843.30141   506.79583   0.000518941 
  1175         1272.13437   505.90541   0.000851064 
  840          967.49086    505.01709   0.001190476 
  729          815.22288    504.13085   0.001371742 
  626          730.60051    503.2467    0.001597444 
  633          677.9053     502.36463   0.001579779 
  579          642.71932    501.48464   0.001727116 
  590          618.06316    500.60672   0.001694915 
  582          600.14409    499.73087   0.001718213 
  559          586.76765    498.85707   0.001788909 
  579          576.581      497.98534   0.001727116 
  577          568.76245    497.11566   0.001733102 
  548          562.71171    496.24803   0.001824818 
  579          558.03342    495.38245   0.001727116 
  569          554.39839    494.5189    0.001757469 
  535          551.53673    493.6574    0.001869159 
  581          549.22143    492.79792   0.00172117 
  537          547.28514    491.94047   0.001862197 
  529          545.64763    491.08505   0.001890359 
  554          544.33007    490.23165   0.001805054 
  542          543.45381    489.38026   0.001845018 
  526          543.24236    488.53088   0.001901141 
  558          544.05125    487.6835    0.001792115 
  555          546.47987    486.83813   0.001801802 
  524          551.65941    485.99476   0.001908397 
  544          561.73559    485.15338   0.001838235 
  614          580.41626    484.31399   0.001628664 
  559          605.80339    483.47658   0.001788909 
  672          641.27052    482.64115   0.001488095 
  757          698.68764    481.8077    0.001321004 
  743          749.59413    480.97622   0.001345895 
  805          771.96576    480.14671   0.001242236 
  828          741.99721    479.31917   0.001207729 
  748          704.7978     478.49358   0.001336898 
  689          670.07601    477.66995   0.001451379 
  614          628.03991    476.84827   0.001628664 
  597          603.13872    476.02853   0.001675042 
  605          595.83095    475.21074   0.001652893 
  637          601.03379    474.39488   0.001569859 
  628          617.9912     473.58096   0.001592357 
  631          650.63691    472.76897   0.001584786 
  658          705.38207    471.95891   0.001519757 
  755          776.01984    471.15076   0.001324503 
  911          848.88238    470.34454   0.001097695 
  1022         960.25712    469.54023   0.000978474 
  1095         1068.90321   468.73782   0.000913242 
  994          1054.09484   467.93732   0.001006036 
  943          1019.81629   467.13873   0.001060445 
  943          1025.69239   466.34202   0.001060445 
  916          1042.68045   465.54722   0.001091703 
  954          1118.48829   464.7543    0.001048218 
  1141         1235.76939   463.96326   0.000876424 
  1426         1438.47498   463.1741    0.000701262 
  1980         1711.58443   462.38682   0.000505051 
  2119         1752.33949   461.60142   0.000471921 
  1962         1658.25358   460.81788   0.000509684 
  1836         1605.42409   460.0362    0.000544662 
  1505         1399.24841   459.25639   0.000664452 
  1194         1173.78606   458.47843   0.000837521 
  965          1033.77687   457.70232   0.001036269 
  786          928.78003    456.92806   0.001272265 
  792          864.55811    456.15564   0.001262626 
  797          855.26819    455.38507   0.001254705 
  878          867.84586    454.61633   0.001138952 
  808          835.01849    453.84942   0.001237624 
  807          797.9847     453.08434   0.001239157 
  776          780.31663    452.32108   0.00128866 
  797          761.37603    451.55964   0.001254705 
  838          761.64821    450.80002   0.001193317 
  820          783.44519    450.04221   0.001219512 
  843          831.19727    449.28621   0.00118624 
  830          907.27487    448.53201   0.001204819 
  936          957.99917    447.77961   0.001068376 
  1032         1003.99336   447.029     0.000968992 
  1159         1128.24841   446.28019   0.000862813 
  1441         1388.60758   445.53317   0.000693963 
  1798         1871.43932   444.78793   0.000556174 
  2761         2451.04509   444.04447   0.000362188 
  4022         3630.64634   443.30279   0.000248633 
  6130         5195.13163   442.56288   0.000163132 
  7729         6130.59149   441.82474   0.000129383 
  6273         5399.11645   441.08836   0.000159413 
  4712         4278.79918   440.35374   0.000212224 
  4124         3674.66139   439.62088   0.000242483 
  2559         2489.5092    438.88978   0.000390778 
  1357         1543.4987    438.16042   0.00073692 
  953          1095.99825   437.43281   0.001049318 
  827          882.34213    436.70694   0.00120919 
  733          763.26048    435.9828    0.001364256 
  662          688.17521    435.2604    0.001510574 
  647          637.22437    434.53973   0.001545595 
  581          600.8312     433.82079   0.00172117 
  588          573.79147    433.10357   0.00170068 
  576          553.05797    432.38806   0.001736111 
  507          536.74269    431.67427   0.001972387 
  544          523.62569    430.96219   0.001838235 
  578          512.88497    430.25182   0.001730104 
  522          503.95064    429.54316   0.001915709 
  522          496.41778    428.83619   0.001915709 
  496          489.99054    428.13091   0.002016129 
  488          484.44914    427.42733   0.00204918 
  523          479.62805    426.72544   0.001912046 
  505          475.39962    426.02523   0.001980198 
  499          471.66524    425.3267    0.002004008 
  513          468.34727    424.62985   0.001949318 
  481          465.38403    423.93467   0.002079002 
  499          462.7262     423.24116   0.002004008 
  500          460.33443    422.54932   0.002     
  494          458.17667    421.85914   0.002024291 
  505          456.22737    421.17062   0.001980198 
  497          454.46572    420.48375   0.002012072 
  511          452.8751     419.79853   0.001956947 
  464          451.44262    419.11496   0.002155172 
  451          450.15819    418.43303   0.002217295 
  523          449.01453    417.75275   0.001912046 
  454          448.00691    417.0741    0.002202643 
  476          447.13259    416.39708   0.00210084 
  467          446.39137    415.72169   0.002141328 
  491          445.78527    415.04793   0.00203666 
  440          445.31862    414.37578   0.002272727 
  456          444.99828    413.70526   0.002192982 
  441          444.83819    413.03635   0.002267574 
  430          444.84322    412.36905   0.002325581 
  427          445.0343     411.70336   0.00234192 
  442          445.43288    411.03927   0.002262443 
  454          446.06778    410.37678   0.002202643 
  403          446.96833    409.71588   0.00248139 
  433          448.1781     409.05658   0.002309469 
  456          449.74814    408.39887   0.002192982 
  432          451.74131    407.74275   0.002314815 
  478          454.23465    407.0882    0.00209205 
  438          457.32399    406.43524   0.002283105 
  470          461.11421    405.78385   0.00212766 
  462          465.7236     405.13403   0.002164502 
  476          471.32032    404.48577   0.00210084 
  467          478.02888    403.83909   0.002141328 
  508          485.98003    403.19396   0.001968504 
  568          495.22237    402.55039   0.001760563 
  536          505.68562    401.90837   0.001865672 
  568          517.12193    401.26791   0.001760563 
  537          529.09213    400.62899   0.001862197 
  563          541.0458     399.99161   0.001776199 
  604          552.45106    399.35578   0.001655629 
  587          562.88143    398.72147   0.001703578 
  637          571.99945    398.08871   0.001569859 
  707          579.55423    397.45747   0.001414427 
  697          585.62097    396.82775   0.00143472 
  753          591.16493    396.19956   0.001328021 
  763          598.59228    395.57289   0.001310616 
  703          610.64613    394.94773   0.001422475 
  782          624.73799    394.32409   0.001278772 
  780          642.68624    393.70195   0.001282051 
  731          670.96621    393.08132   0.001367989 
  648          674.75641    392.46219   0.00154321 
  664          652.23992    391.84456   0.001506024 
  660          640.74836    391.22842   0.001515152 
  651          633.61113    390.61377   0.001536098 
  632          609.76532    390.00061   0.001582278 
  587          569.8615     389.38894   0.001703578 
  545          540.85929    388.77875   0.001834862 
  530          520.41483    388.17003   0.001886792 
  493          497.58322    387.56279   0.002028398 
  472          481.0574     386.95702   0.002118644 
  502          474.17877    386.35272   0.001992032 
  531          476.55253    385.74988   0.001883239 
  474          488.37516    385.14851   0.002109705 
  559          507.5535     384.54859   0.001788909 
  634          535.34793    383.95012   0.001577287 
  660          568.05258    383.35311   0.001515152 
  638          584.12019    382.75754   0.001567398 
  618          585.88689    382.16342   0.001618123 
  522          567.61467    381.57074   0.001915709 
  545          535.46758    380.97949   0.001834862 
  425          506.85968    380.38968   0.002352941 
  459          477.71312    379.80131   0.002178649 
  424          451.58669    379.21436   0.002358491 
  428          434.42479    378.62883   0.002336449 
  421          423.8746     378.04473   0.002375297 
  404          417.10203    377.46204   0.002475248 
  388          412.44457    376.88077   0.00257732 
  391          409.0502     376.30091   0.002557545 
  400          406.47004    375.72245   0.0025    
  395          404.46319    375.14541   0.002531646 
  370          402.88375    374.56976   0.002702703 
  362          401.64422    373.99551   0.002762431 
  382          400.69041    373.42266   0.002617801 
  399          399.98867    372.8512    0.002506266 
  375          399.51787    372.28113   0.002666667 
  412          399.26382    371.71244   0.002427184 
  418          399.21645    371.14514   0.002392344 
  424          399.37096    370.57921   0.002358491 
  405          399.7361     370.01466   0.002469136 
  378          400.34881    369.45149   0.002645503 
  407          401.2946     368.88968   0.002457002 
  357          402.73708    368.32924   0.00280112 
  419          404.97823    367.77016   0.002386635 
  418          408.58601    367.21245   0.002392344 
  386          414.61928    366.65609   0.002590674 
  434          424.84096    366.10108   0.002304147 
  438          440.60414    365.54742   0.002283105 
  435          458.86511    364.99512   0.002298851 
  478          480.50269    364.44415   0.00209205 
  490          503.74526    363.89453   0.002040816 
  477          500.75642    363.34624   0.002096436 
  480          482.668      362.79929   0.002083333 
  442          472.20941    362.25368   0.002262443 
  443          457.29925    361.70939   0.002257336 
  428          437.74832    361.16642   0.002336449 
  398          423.95363    360.62478   0.002512563 
  380          416.25278    360.08446   0.002631579 
  408          413.4263     359.54546   0.00245098 
  423          412.71717    359.00776   0.002364066 
  409          413.36898    358.47138   0.002444988 
  400          415.89825    357.93631   0.0025    
  402          415.7462     357.40254   0.002487562 
  381          409.81647    356.87007   0.002624672 
  402          404.98607    356.3389    0.002487562 
  394          401.03413    355.80902   0.002538071 
  411          395.51102    355.28043   0.00243309 
  387          390.80436    354.75314   0.002583979 
  347          387.72137    354.22713   0.002881844 
  346          385.74452    353.7024    0.002890173 
  363          384.421      353.17895   0.002754821 
  356          383.49473    352.65678   0.002808989 
  362          382.83343    352.13589   0.002762431 
  356          382.36963    351.61626   0.002808989 
  404          382.05877    351.0979    0.002475248 
  383          381.88041    350.58081   0.002610966 
  353          381.82081    350.06498   0.002832861 
  407          381.87099    349.55041   0.002457002 
  431          382.03983    349.03709   0.002320186 
  389          382.32904    348.52503   0.002570694 
  371          382.76445    348.01421   0.002695418 
  384          383.38593    347.50465   0.002604167 
  401          384.25033    346.99632   0.002493766 
  391          385.37382    346.48924   0.002557545 
  357          386.74106    345.9834    0.00280112 
  379          388.52365    345.47879   0.002638522 
  376          390.3576     344.97542   0.002659574 
  393          392.06897    344.47327   0.002544529 
  388          394.35471    343.97235   0.00257732 
  413          396.89664    343.47265   0.002421308 
  388          398.68916    342.97418   0.00257732 
  393          399.96948    342.47692   0.002544529 
  388          400.5296     341.98088   0.00257732 
  426          401.03267    341.48605   0.002347418 
  444          401.97505    340.99243   0.002252252 
  411          403.04913    340.50001   0.00243309 
  397          404.53287    340.0088    0.002518892 
  432          406.73747    339.51879   0.002314815 
  386          409.58316    339.02998   0.002590674 
  425          412.97195    338.54236   0.002352941 
  422          416.85582    338.05593   0.002369668 
  426          421.21594    337.5707    0.002347418 
  387          426.04944    337.08665   0.002583979 
  451          431.36793    336.60378   0.002217295 
  433          437.20899    336.12209   0.002309469 
  394          443.65125    335.64158   0.002538071 
  447          450.82008    335.16225   0.002237136 
  420          458.87622    334.68409   0.002380952 
  475          468.02505    334.2071    0.002105263 
  454          478.50656    333.73127   0.002202643 
  456          490.59923    333.25661   0.002192982 
  474          504.62447    332.78311   0.002109705 
  531          520.97366    332.31077   0.001883239 
  472          540.14007    331.83958   0.002118644 
  498          562.78558    331.36955   0.002008032 
  569          589.8123     330.90067   0.001757469 
  567          622.46117    330.43293   0.001763668 
  561          662.44759    329.96634   0.001782531 
  645          712.19674    329.50089   0.001550388 
  668          775.20761    329.03658   0.001497006 
  778          856.67559    328.5734    0.001285347 
  915          964.66128    328.11136   0.001092896 
  997          1112.16517   327.65045   0.001003009 
  1359         1321.91115   327.19067   0.000735835 
  1748         1636.50853   326.73201   0.000572082 
  2327         2150.24935   326.27448   0.000429738 
  3344         3092.70552   325.81807   0.000299043 
  5028         4944.93858   325.36277   0.000198886 
  8441         8007.48415   324.90859   0.000118469 
  14217        12555.37508  324.45552   0.000070338 
  22630        19457.33547  324.00356   0.000044189 
  28130        23366.22754  323.5527    0.000035549 
  20940        18911.80334  323.10295   0.000047755 
  14846        15012.65473  322.6543    0.000067358 
  14615        13876.65265  322.20675   0.000068423 
  10894        10623.95542  321.76029   0.000091794 
  5034         5997.35857   321.31493   0.000198649 
  2650         3502.47472   320.87066   0.000377358 
  1691         2348.10756   320.42748   0.000591366 
  1353         1751.27752   319.98538   0.000739098 
  1228         1394.79458   319.54436   0.000814332 
  1068         1161.77201   319.10443   0.00093633 
  966          1000.49517   318.66557   0.001035197 
  896          884.16987    318.22778   0.001116071 
  817          797.37324    317.79107   0.00122399 
  767          730.71521    317.35543   0.001303781 
  723          678.72901    316.92086   0.001383126 
  658          637.67694    316.48735   0.001519757 
  606          604.76493    316.0549    0.001650165 
  595          578.27329    315.62351   0.001680672 
  581          557.03832    315.19317   0.00172117 
  548          540.12266    314.7639    0.001824818 
  536          526.87807    314.33567   0.001865672 
  573          516.87375    313.90849   0.001745201 
  468          509.85806    313.48236   0.002136752 
  516          505.65657    313.05727   0.001937984 
  492          504.00739    312.63322   0.00203252 
  457          504.85911    312.21021   0.002188184 
  484          507.61164    311.78824   0.002066116 
  502          511.62486    311.3673    0.001992032 
  557          517.68824    310.9474    0.001795332 
  511          525.88828    310.52852   0.001956947 
  524          535.53881    310.11067   0.001908397 
  554          546.80821    309.69384   0.001805054 
  595          560.12002    309.27803   0.001680672 
  586          575.65218    308.86324   0.001706485 
  666          593.5064     308.44946   0.001501502 
  600          613.74279    308.0367    0.001666667 
  701          636.53084    307.62496   0.001426534 
  754          661.9616     307.21422   0.00132626 
  750          687.53244    306.80448   0.001333333 
  787          710.10886    306.39575   0.001270648 
  748          726.7447     305.98802   0.001336898 
  758          718.86144    305.58129   0.001319261 
  753          693.7036     305.17556   0.001328021 
  688          669.22486    304.77082   0.001453488 
  662          640.52925    304.36707   0.001510574 
  653          603.17227    303.96431   0.001531394 
  602          567.22997    303.56253   0.00166113 
  560          536.05548    303.16174   0.001785714 
  545          508.9827     302.76193   0.001834862 
  512          485.2793     302.3631    0.001953125 
  450          464.42968    301.96525   0.002222222 
  513          446.52723    301.56837   0.001949318 
  432          431.09273    301.17247   0.002314815 
  430          417.72587    300.77753   0.002325581 
  428          406.31316    300.38356   0.002336449 
  392          396.49312    299.99056   0.00255102 
  370          388.01041    299.59852   0.002702703 
  386          380.64011    299.20743   0.002590674 
  345          374.20475    298.81731   0.002898551 
  376          368.55365    298.42814   0.002659574 
  379          363.56688    298.03992   0.002638522 
  368          359.13293    297.65266   0.002717391 
  361          355.18502    297.26634   0.002770083 
  363          351.64882    296.88097   0.002754821 
  358          348.46574    296.49654   0.002793296 
  366          345.5968     296.11305   0.00273224 
  370          343.00151    295.7305    0.002702703 
  352          340.64914    295.34889   0.002840909 
  375          338.51481    294.96821   0.002666667 
  341          336.57874    294.58846   0.002932551 
  375          334.82545    294.20965   0.002666667 
  332          333.24343    293.83176   0.003012048 
  351          331.8256     293.45479   0.002849003 
  327          330.57101    293.07875   0.003058104 
  317          329.47719    292.70362   0.003154574 
  325          328.55422    292.32942   0.003076923 
  307          327.81789    291.95613   0.003257329 
  355          327.29605    291.58375   0.002816901 
  383          327.03041    291.21229   0.002610966 
  311          327.09279    290.84173   0.003215434 
  289          327.59948    290.47208   0.003460208 
  369          328.75224    290.10334   0.002710027 
  326          330.92456    289.7355    0.003067485 
  355          334.83345    289.36855   0.002816901 
  348          341.83359    289.00251   0.002873563 
  403          354.02521    288.63735   0.00248139 
  388          372.16666    288.2731    0.00257732 
  403          392.84413    287.90973   0.00248139 
  517          414.84378    287.54725   0.001934236 
  445          420.23217    287.18566   0.002247191 
  417          404.47186    286.82495   0.002398082 
  445          392.09258    286.46512   0.002247191 
  372          385.3305     286.10617   0.002688172 
  375          370.56662    285.7481    0.002666667 
  329          354.12729    285.39091   0.003039514 
  312          343.85958    285.03459   0.003205128 
  354          337.5829     284.67914   0.002824859 
  376          333.77032    284.32455   0.002659574 
  348          331.29991    283.97084   0.002873563 
  333          330.05828    283.61798   0.003003003 
  303          329.62298    283.26599   0.00330033 
  359          330.11626    282.91486   0.002785515 
  356          331.0462     282.56459   0.002808989 
  323          331.91668    282.21517   0.003095975 
  329          329.64442    281.86661   0.003039514 
  319          325.49323    281.5189    0.003134796 
  307          322.56837    281.17203   0.003257329 
  314          320.1221     280.82602   0.003184713 
  326          316.5742     280.48085   0.003067485 
  319          313.36177    280.13652   0.003134796 
  322          311.19047    279.79303   0.00310559 
  341          309.77644    279.45038   0.002932551 
  342          308.846      279.10856   0.002923977 
  349          308.26821    278.76758   0.00286533 
  314          307.99146    278.42743   0.003184713 
  329          308.05225    278.08812   0.003039514 
  364          308.57005    277.74962   0.002747253 
  342          309.68378    277.41196   0.002923977 
  309          311.35074    277.07512   0.003236246 
  354          313.28158    276.7391    0.002824859 
  341          314.89675    276.4039    0.002932551 
  337          314.57201    276.06951   0.002967359 
  334          313.66639    275.73595   0.002994012 
  336          313.64993    275.40319   0.00297619 
  322          313.8801     275.07125   0.00310559 
  338          313.84226    274.74011   0.00295858 
  310          314.70646    274.40978   0.003225806 
  319          317.16635    274.08026   0.003134796 
  333          321.69512    273.75154   0.003003003 
  359          328.56187    273.42362   0.002785515 
  408          338.41725    273.0965    0.00245098 
  364          352.39576    272.77017   0.002747253 
  382          369.61332    272.44464   0.002617801 
  404          389.1731     272.11991   0.002475248 
  408          412.69115    271.79596   0.00245098 
  412          420.5733     271.4728    0.002427184 
  427          400.20074    271.15043   0.00234192 
  405          384.82127    270.82884   0.002469136 
  412          380.7157     270.50804   0.002427184 
  358          368.86976    270.18802   0.002793296 
  397          351.92173    269.86877   0.002518892 
  347          341.40702    269.5503    0.002881844 
  334          335.85582    269.23261   0.002994012 
  376          333.51024    268.91568   0.002659574 
  351          333.33829    268.59953   0.002849003 
  368          334.30046    268.28415   0.002717391 
  319          336.04929    267.96953   0.003134796 
  359          338.99046    267.65568   0.002785515 
  342          343.35389    267.34259   0.002923977 
  375          349.37178    267.03027   0.002666667 
  385          357.64992    266.7187    0.002597403 
  411          369.46645    266.40788   0.00243309 
  421          388.18274    266.09783   0.002375297 
  483          421.35208    265.78852   0.002070393 
  459          476.0962     265.47997   0.002178649 
  522          539.13905    265.17216   0.001915709 
  650          615.21404    264.8651    0.001538462 
  594          628.82105    264.55879   0.001683502 
  587          574.86684    264.25322   0.001703578 
  603          553.33274    263.94839   0.001658375 
  580          563.94936    263.6443    0.001724138 
  556          540.30978    263.34095   0.001798561 
  570          509.53077    263.03834   0.001754386 
  561          505.97579    262.73645   0.001782531 
  599          524.57149    262.4353    0.001669449 
  613          557.6306     262.13488   0.001631321 
  589          600.02745    261.83519   0.001697793 
  621          644.17312    261.53622   0.001610306 
  652          679.46199    261.23798   0.001533742 
  746          724.86685    260.94046   0.001340483 
  815          794.83745    260.64366   0.001226994 
  871          889.69505    260.34758   0.001148106 
  1060         1017.95699   260.05222   0.000943396 
  1336         1211.53474   259.75757   0.000748503 
  1533         1516.26704   259.46363   0.000652316 
  2155         2025.48582   259.17041   0.000464037 
  3084         2980.51196   258.87789   0.000324254 
  5033         4944.02898   258.58608   0.000198689 
  8778         8552.2764    258.29498   0.000113921 
  14362        12639.96244  258.00458   0.000069628 
  20582        18081.85304  257.71488   0.000048586 
  19072        17465.79661  257.42589   0.000052433 
  12416        12396.83899  257.13759   0.000080541 
  10777        10519.05767  256.84999   0.00009279 
  11270        11076.83055  256.56308   0.000088731 
  8154         8104.35777   256.27686   0.000122639 
  4172         4504.17036   255.99134   0.000239693 
  2172         2679.04912   255.70651   0.000460405 
  1545         1830.03056   255.42236   0.000647249 
  1162         1383.14088   255.1389    0.000860585 
  945          1115.86836   254.85612   0.001058201 
  838          944.71245    254.57403   0.001193317 
  756          825.18966    254.29261   0.001322751 
  649          730.2604     254.01187   0.001540832 
  593          658.27864    253.73181   0.001686341 
  591          607.88465    253.45243   0.001692047 
  504          566.86665    253.17372   0.001984127 
  487          525.11621    252.89568   0.002053388 
  457          489.31732    252.61831   0.002188184 
  429          462.57125    252.3416    0.002331002 
  415          441.13804    252.06557   0.002409639 
  406          421.99206    251.79019   0.002463054 
  413          406.71525    251.51548   0.002421308 
  387          396.24927    251.24144   0.002583979 
  375          390.42216    250.96805   0.002666667 
  363          386.50144    250.69531   0.002754821 
  354          380.53822    250.42324   0.002824859 
  346          373.94439    250.15182   0.002890173 
  368          366.55551    249.88104   0.002717391 
  332          360.06856    249.61093   0.003012048 
  348          355.49432    249.34145   0.002873563 
  359          353.0656     249.07263   0.002785515 
  324          348.59544    248.80445   0.00308642 
  321          340.01203    248.53692   0.003115265 
  316          332.4479     248.27003   0.003164557 
  300          327.89642    248.00377   0.003333333 
  304          323.54923    247.73816   0.003289474 
  341          317.53958    247.47318   0.002932551 
  272          311.90338    247.20884   0.003676471 
  313          307.37655    246.94514   0.003194888 
  294          303.67656    246.68206   0.003401361 
  279          300.52171    246.41961   0.003584229 
  304          297.76318    246.1578    0.003289474 
  286          295.33645    245.89661   0.003496503 
  293          293.19115    245.63604   0.003412969 
  267          291.28202    245.3761    0.003745318 
  251          289.54481    245.11678   0.003984064 
  285          287.91233    244.85808   0.003508772 
  249          286.3303     244.6       0.004016064 
  299          284.76497    244.34254   0.003344482 
  286          283.20974    244.08569   0.003496503 
  269          281.67324    243.82946   0.003717472 
  268          280.17519    243.57384   0.003731343 
  265          278.7233     243.31883   0.003773585 
  281          277.32769    243.06443   0.003558719 
  253          276.03562    242.81063   0.003952569 
  265          274.87259    242.55744   0.003773585 
  307          273.84164    242.30486   0.003257329 
  274          272.94097    242.05287   0.003649635 
  256          272.19629    241.80149   0.00390625 
  244          271.62066    241.55071   0.004098361 
  257          271.2295     241.30052   0.003891051 
  233          271.0664     241.05093   0.004291845 
  269          271.17434    240.80194   0.003717472 
  287          271.44382    240.55354   0.003484321 
  273          271.5699     240.30573   0.003663004 
  273          271.90514    240.05851   0.003663004 
  255          273.07831    239.81188   0.003921569 
  275          274.91732    239.56583   0.003636364 
  284          275.38483    239.32037   0.003521127 
  281          273.80748    239.07549   0.003558719 
  291          272.72849    238.8312    0.003436426 
  251          272.96153    238.58748   0.003984064 
  291          273.50021    238.34434   0.003436426 
  275          274.20249    238.10179   0.003636364 
  326          276.80567    237.8598    0.003067485 
  340          283.06456    237.61839   0.002941176 
  342          295.2611     237.37756   0.002923977 
  334          313.96383    237.13729   0.002994012 
  394          329.83689    236.8976    0.002538071 
  402          324.99896    236.65847   0.002487562 
  400          313.73964    236.41991   0.0025    
  391          308.35715    236.18191   0.002557545 
  389          305.35672    235.94448   0.002570694 
  424          295.06694    235.70761   0.002358491 
  381          283.08532    235.4713    0.002624672 
  312          274.02687    235.23555   0.003205128 
  362          268.17041    235.00035   0.002762431 
  289          264.7817     234.76572   0.003460208 
  302          263.01       234.53163   0.003311258 
  270          262.45019    234.2981    0.003703704 
  254          263.12322    234.06513   0.003937008 
  279          265.12813    233.8327    0.003584229 
  258          267.83952    233.60082   0.003875969 
  268          270.36216    233.36948   0.003731343 
  275          269.60429    233.1387    0.003636364 
  282          267.42867    232.90845   0.003546099 
  268          266.88156    232.67875   0.003731343 
  276          267.48981    232.44959   0.003623188 
  265          267.18224    232.22098   0.003773585 
  290          266.7527     231.99289   0.003448276 
  268          267.93306    231.76535   0.003731343 
  266          271.10714    231.53834   0.003759398 
  276          276.95528    231.31187   0.003623188 
  300          287.50414    231.08592   0.003333333 
  302          307.66676    230.86051   0.003311258 
  327          346.27498    230.63563   0.003058104 
  398          403.63082    230.41128   0.002512563 
  464          467.35562    230.18745   0.002155172 
  437          499.29404    229.96415   0.00228833 
  370          450.62148    229.74137   0.002702703 
  379          421.45381    229.51912   0.002638522 
  411          417.53111    229.29739   0.00243309 
  421          406.47441    229.07617   0.002375297 
  344          359.11822    228.85548   0.002906977 
  272          322.46819    228.6353    0.003676471 
  297          300.89887    228.41564   0.003367003 
  291          286.435      228.19649   0.003436426 
  282          277.47528    227.97785   0.003546099 
  266          272.19766    227.75973   0.003759398 
  292          269.11756    227.54211   0.003424658 
  275          267.38323    227.32501   0.003636364 
  272          266.55601    227.10841   0.003676471 
  291          266.42588    226.89231   0.003436426 
  289          266.79737    226.67673   0.003460208 
  281          267.22338    226.46164   0.003558719 
  226          267.59332    226.24706   0.004424779 
  272          268.3081     226.03297   0.003676471 
  278          269.45221    225.81939   0.003597122 
  253          270.81102    225.6063    0.003952569 
  277          272.30298    225.39371   0.003610108 
  266          274.12998    225.18162   0.003759398 
  320          276.40765    224.97002   0.003125  
  281          279.20717    224.75891   0.003558719 
  290          282.66993    224.54829   0.003448276 
  286          287.14364    224.33816   0.003496503 
  304          293.25347    224.12852   0.003289474 
  303          301.54826    223.91936   0.00330033 
  305          310.27948    223.7107    0.003278689 
  315          314.84565    223.50251   0.003174603 
  342          318.14686    223.29481   0.002923977 
  309          325.74591    223.08759   0.003236246 
  322          339.49585    222.88085   0.00310559 
  330          360.49918    222.67459   0.003030303 
  395          390.5722     222.46881   0.002531646 
  430          424.95486    222.26351   0.002325581 
  420          447.23498    222.05868   0.002380952 
  428          429.88559    221.85432   0.002336449 
  426          421.2559     221.65043   0.002347418 
  447          431.23883    221.44702   0.002237136 
  415          446.22577    221.24408   0.002409639 
  415          444.83598    221.0416    0.002409639 
  421          447.70321    220.8396    0.002375297 
  414          464.52933    220.63806   0.002415459 
  503          493.18517    220.43698   0.001988072 
  518          531.77241    220.23637   0.001930502 
  629          580.44064    220.03622   0.001589825 
  714          644.92389    219.83653   0.00140056 
  800          733.4341     219.6373    0.00125   
  901          856.97296    219.43853   0.001109878 
  1030         1034.65362   219.24022   0.000970874 
  1322         1305.65429   219.04236   0.00075643 
  1868         1755.07067   218.84496   0.000535332 
  2802         2594.79339   218.64801   0.000356888 
  4572         4328.87545   218.45151   0.000218723 
  8169         7635.58494   218.25547   0.000122414 
  13383        11735.20032  218.05987   0.000074722 
  17278        15637.94223  217.86472   0.000057877 
  13923        12889.44733  217.67002   0.000071824 
  8773         9034.53954   217.47577   0.000113986 
  8055         8275.48192   217.28196   0.000124146 
  9083         9036.88805   217.0886    0.000110096 
  7459         7357.15424   216.89567   0.000134066 
  3830         4204.85686   216.70319   0.000261097 
  2082         2456.73393   216.51115   0.000480307 
  1271         1638.49883   216.31955   0.000786782 
  943          1217.64845   216.12838   0.001060445 
  764          967.84991    215.93766   0.001308901 
  640          804.91477    215.74736   0.0015625 
  551          692.32343    215.5575    0.001814882 
  520          611.35472    215.36808   0.001923077 
  470          551.63744    215.17908   0.00212766 
  410          507.25479    214.99052   0.002439024 
  424          475.19735    214.80238   0.002358491 
  412          454.94225    214.61468   0.002427184 
  439          448.25564    214.4274    0.002277904 
  375          454.66476    214.24055   0.002666667 
  417          454.78114    214.05412   0.002398082 
  345          434.73854    213.86811   0.002898551 
  385          413.65907    213.68253   0.002597403 
  387          405.17893    213.49736   0.002583979 
  372          398.0105     213.31262   0.002688172 
  360          375.76854    213.1283    0.002777778 
  313          350.73962    212.94439   0.003194888 
  346          332.56673    212.7609    0.002890173 
  283          319.76357    212.57783   0.003533569 
  309          307.19625    212.39517   0.003236246 
  298          296.17796    212.21292   0.003355705 
  294          287.95354    212.03109   0.003401361 
  245          281.86574    211.84966   0.004081633 
  286          277.19601    211.66865   0.003496503 
  285          273.49433    211.48804   0.003508772 
  271          270.49852    211.30784   0.003690037 
  278          268.04563    211.12805   0.003597122 
  286          266.01232    210.94866   0.003496503 
  255          264.28886    210.76968   0.003921569 
  246          262.76875    210.5911    0.004065041 
  281          261.35831    210.41292   0.003558719 
  266          259.99409    210.23515   0.003759398 
  246          258.65564    210.05777   0.004065041 
  256          257.36214    209.88079   0.00390625 
  217          256.16114    209.70421   0.004608295 
  231          255.12293    209.52802   0.004329004 
  244          254.35202    209.35223   0.004098361 
  242          254.02034    209.17683   0.004132231 
  239          254.42467    209.00183   0.0041841 
  245          256.04703    208.82722   0.004081633 
  237          259.38146    208.653     0.004219409 
  265          263.32225    208.47917   0.003773585 
  235          263.2836     208.30572   0.004255319 
  260          259.74412    208.13267   0.003846154 
  245          257.21619    207.96      0.004081633 
  246          255.99399    207.78772   0.004065041 
  224          254.05771    207.61582   0.004464286 
  228          250.68376    207.44431   0.004385965 
  224          247.09524    207.27317   0.004464286 
  205          244.27664    207.10242   0.004878049 
  255          242.06345    206.93205   0.003921569 
  221          240.46621    206.76206   0.004524887 
  233          239.60613    206.59245   0.004291845 
  234          239.03883    206.42321   0.004273504 
  244          239.00561    206.25435   0.004098361 
  212          239.63785    206.08586   0.004716981 
  223          241.02718    205.91775   0.004484305 
  222          242.75958    205.75001   0.004504505 
  236          244.0638     205.58265   0.004237288 
  217          245.50365    205.41565   0.004608295 
  248          248.37616    205.24902   0.004032258 
  274          253.01424    205.08277   0.003649635 
  272          260.53103    204.91688   0.003676471 
  287          274.56236    204.75135   0.003484321 
  317          302.05533    204.5862    0.003154574 
  353          346.28255    204.4214    0.002832861 
  392          395.18577    204.25697   0.00255102 
  447          419.69607    204.09291   0.002237136 
  456          394.47698    203.9292    0.002192982 
  355          383.90205    203.76586   0.002816901 
  363          380.44995    203.60288   0.002754821 
  362          371.42867    203.44025   0.002762431 
  323          342.43129    203.27798   0.003095975 
  302          315.56102    203.11607   0.003311258 
  294          299.7172     202.95452   0.003401361 
  258          286.23298    202.79331   0.003875969 
  238          278.74444    202.63247   0.004201681 
  276          278.85371    202.47197   0.003623188 
  262          279.20076    202.31183   0.003816794 
  274          272.80247    202.15204   0.003649635 
  254          266.67532    201.9926    0.003937008 
  270          262.94479    201.83351   0.003703704 
  265          259.561      201.67476   0.003773585 
  241          253.6357     201.51636   0.004149378 
  231          247.03383    201.35831   0.004329004 
  239          242.17854    201.2006    0.0041841 
  226          237.98444    201.04324   0.004424779 
  250          234.78589    200.88622   0.004     
  229          232.2914     200.72954   0.004366812 
  211          231.19825    200.57321   0.004739336 
  219          230.69455    200.41721   0.00456621 
  222          230.61841    200.26156   0.004504505 
  221          230.64222    200.10624   0.004524887 
  227          231.21744    199.95126   0.004405286 
  219          231.8324     199.79661   0.00456621 
  207          232.33638    199.6423    0.004830918 
  232          233.04105    199.48833   0.004310345 
  226          234.12104    199.33469   0.004424779 
  232          235.57198    199.18138   0.004310345 
  210          237.36417    199.02841   0.004761905 
  222          239.83107    198.87576   0.004504505 
  210          243.56408    198.72345   0.004761905 
  224          249.07545    198.57146   0.004464286 
  281          255.26889    198.4198    0.003558719 
  233          257.6459     198.26847   0.004291845 
  228          256.66499    198.11747   0.004385965 
  229          257.17138    197.96679   0.004366812 
  238          260.17777    197.81644   0.004201681 
  244          263.66401    197.66641   0.004098361 
  265          265.61626    197.5167    0.003773585 
  268          267.9407     197.36732   0.003731343 
  250          272.09427    197.21825   0.004     
  263          278.30109    197.06951   0.003802281 
  308          286.9051     196.92108   0.003246753 
  293          298.83566    196.77298   0.003412969 
  314          315.69238    196.62519   0.003184713 
  301          338.34169    196.47771   0.003322259 
  312          359.88596    196.33056   0.003205128 
  350          368.12435    196.18372   0.002857143 
  341          372.33588    196.03719   0.002932551 
  408          383.54282    195.89097   0.00245098 
  355          400.84902    195.74507   0.002816901 
  358          415.85618    195.59948   0.002793296 
  385          425.30392    195.4542    0.002597403 
  420          435.25325    195.30923   0.002380952 
  469          447.72515    195.16456   0.002132196 
  499          462.22203    195.02021   0.002004008 
  502          478.13006    194.87616   0.001992032 
  529          494.86314    194.73242   0.001890359 
  526          511.67979    194.58899   0.001901141 
  541          527.75954    194.44585   0.001848429 
  546          542.46305    194.30303   0.001831502 
  561          555.71645    194.1605    0.001782531 
  534          568.18306    194.01828   0.001872659 
  549          580.91632    193.87636   0.001821494 
  567          594.5995     193.73474   0.001763668 
  580          608.15142    193.59341   0.001724138 
  568          613.97611    193.45239   0.001760563 
  604          611.69643    193.31166   0.001655629 
  596          607.34846    193.17124   0.001677852 
  567          600.81428    193.0311    0.001763668 
  456          589.12138    192.89127   0.002192982 
  513          568.95496    192.75173   0.001949318 
  513          544.06286    192.61248   0.001949318 
  465          517.47889    192.47352   0.002150538 
  452          489.92112    192.33486   0.002212389 
  410          462.00238    192.19649   0.002439024 
  384          434.60319    192.0584    0.002604167 
  378          408.6358     191.92061   0.002645503 
  340          384.80489    191.78311   0.002941176 
  386          363.48644    191.64589   0.002590674 
  372          344.7674     191.50897   0.002688172 
  319          328.54673    191.37233   0.003134796 
  313          314.60438    191.23597   0.003194888 
  287          302.71333    191.0999    0.003484321 
  273          292.68883    190.96411   0.003663004 
  269          284.36776    190.82861   0.003717472 
  273          277.78425    190.69339   0.003663004 
  257          273.18255    190.55845   0.003891051 
  260          271.00068    190.42379   0.003846154 
  295          270.98147    190.28942   0.003389831 
  267          269.22259    190.15532   0.003745318 
  283          262.45801    190.0215    0.003533569 
  244          255.54717    189.88796   0.004098361 
  253          251.44586    189.7547    0.003952569 
  243          249.26693    189.62171   0.004115226 
  239          245.87275    189.489     0.0041841 
  242          240.90362    189.35656   0.004132231 
  224          236.67613    189.2244    0.004464286 
  205          233.67244    189.09251   0.004878049 
  257          231.58014    188.96089   0.003891051 
  231          230.12238    188.82955   0.004329004 
  196          229.14739    188.69847   0.005102041 
  239          228.57262    188.56767   0.0041841 
  214          228.3508     188.43713   0.004672897 
  231          228.44281    188.30687   0.004329004 
  222          228.80363    188.17687   0.004504505 
  259          229.37715    188.04714   0.003861004 
  212          230.12668    187.91768   0.004716981 
  222          231.0913     187.78848   0.004504505 
  199          232.42463    187.65955   0.005025126 
  213          234.10433    187.53089   0.004694836 
  215          234.66085    187.40248   0.004651163 
  234          232.43796    187.27434   0.004273504 
  234          229.47797    187.14646   0.004273504 
  221          227.44593    187.01885   0.004524887 
  212          226.27183    186.89149   0.004716981 
  207          224.82809    186.7644    0.004830918 
  220          222.8595     186.63756   0.004545455 
  222          221.69687    186.51098   0.004504505 
  222          221.61851    186.38466   0.004504505 
  221          221.09889    186.2586    0.004524887 
  215          219.50628    186.1328    0.004651163 
  207          218.8213     186.00725   0.004830918 
  229          220.26652    185.88195   0.004366812 
  227          223.9938     185.75692   0.004405286 
  239          228.18131    185.63213   0.0041841 
  211          228.90692    185.5076    0.004739336 
  215          226.79445    185.38332   0.004651163 
  226          224.8288     185.25929   0.004424779 
  205          223.72775    185.13551   0.004878049 
  236          224.42543    185.01198   0.004237288 
  214          225.71366    184.88871   0.004672897 
  222          227.83482    184.76568   0.004504505 
  214          227.97439    184.6429    0.004672897 
  216          223.29564    184.52037   0.00462963 
  219          218.66726    184.39808   0.00456621 
  225          216.91486    184.27604   0.004444444 
  229          217.34835    184.15425   0.004366812 
  224          217.24835    184.0327    0.004464286 
  229          215.72619    183.9114    0.004366812 
  238          215.06505    183.79033   0.004201681 
  237          216.30552    183.66952   0.004219409 
  255          219.8808     183.54894   0.003921569 
  223          226.84351    183.42861   0.004484305 
  277          239.54293    183.30852   0.003610108 
  278          261.6266     183.18866   0.003597122 
  316          298.13513    183.06905   0.003164557 
  338          344.22478    182.94968   0.00295858 
  345          343.56882    182.83054   0.002898551 
  310          308.85619    182.71164   0.003225806 
  303          287.03388    182.59298   0.00330033 
  292          286.12777    182.47456   0.003424658 
  291          294.54977    182.35637   0.003436426 
  299          279.3248     182.23842   0.003344482 
  287          255.61922    182.1207    0.003484321 
  266          239.61695    182.00321   0.003759398 
  239          231.91142    181.88596   0.0041841 
  224          228.91293    181.76894   0.004464286 
  235          225.7885     181.65216   0.004255319 
  215          222.03231    181.5356    0.004651163 
  233          218.88294    181.41927   0.004291845 
  231          217.24459    181.30318   0.004329004 
  231          216.74039    181.18731   0.004329004 
  232          215.91458    181.07168   0.004310345 
  261          215.2415     180.95627   0.003831418 
  207          215.42725    180.84109   0.004830918 
  224          216.3781     180.72614   0.004464286 
  217          216.15247    180.61141   0.004608295 
  214          214.6299     180.49691   0.004672897 
  222          213.7829     180.38263   0.004504505 
  200          214.07453    180.26858   0.005     
  211          214.82328    180.15475   0.004739336 
  199          214.73557    180.04115   0.005025126 
  229          213.98601    179.92777   0.004366812 
  189          213.43349    179.81461   0.005291005 
  199          213.19274    179.70167   0.005025126 
  212          213.1598     179.58895   0.004716981 
  217          213.26809    179.47646   0.004608295 
  207          213.50587    179.36418   0.004830918 
  218          213.90069    179.25212   0.004587156 
  183          214.51339    179.14028   0.005464481 
  232          215.44303    179.02866   0.004310345 
  228          216.85043    178.91726   0.004385965 
  240          218.96697    178.80607   0.004166667 
  228          221.91722    178.6951    0.004385965 
  211          224.82907    178.58435   0.004739336 
  235          225.99339    178.47381   0.004255319 
  231          226.44633    178.36349   0.004329004 
  221          227.30363    178.25338   0.004524887 
  222          229.52521    178.14348   0.004504505 
  218          231.84133    178.03379   0.004587156 
  236          233.25721    177.92432   0.004237288 
  257          234.33411    177.81506   0.003891051 
  196          235.50018    177.70601   0.005102041 
  236          237.2612     177.59717   0.004237288 
  253          239.36019    177.48855   0.003952569 
  233          241.80222    177.38013   0.004291845 
  217          244.6429     177.27192   0.004608295 
  247          247.97849    177.16392   0.004048583 
  265          251.93116    177.05612   0.003773585 
  267          256.64329    176.94853   0.003745318 
  262          262.28116    176.84115   0.003816794 
  246          269.03964    176.73398   0.004065041 
  275          277.16466    176.62701   0.003636364 
  318          286.99681    176.52025   0.003144654 
  319          299.03813    176.41369   0.003134796 
  326          314.07008    176.30734   0.003067485 
  321          333.30426    176.20119   0.003115265 
  358          358.3243     176.09524   0.002793296 
  370          389.41766    175.98949   0.002702703 
  400          421.6302     175.88395   0.0025    
  474          453.93071    175.77861   0.002109705 
  526          496.98654    175.67346   0.001901141 
  531          558.99219    175.56852   0.001883239 
  561          646.54955    175.46378   0.001782531 
  694          768.61961    175.35924   0.001440922 
  858          946.69363    175.25489   0.001165501 
  1094         1230.0321    175.15075   0.000914077 
  1521         1725.37358   175.0468    0.000657462 
  2431         2714.57972   174.94305   0.000411353 
  4201         4877.03373   174.8395    0.000238039 
  7289         9045.01538   174.73614   0.000137193 
  10359        12004.1711   174.63298   0.000096534 
  10041        8490.45675   174.53001   0.000099592 
  6358         5270.18367   174.42724   0.000157282 
  4502         4536.06973   174.32466   0.000222124 
  4823         5777.9129    174.22227   0.00020734 
  5761         6700.46182   174.12008   0.000173581 
  5140         4536.69508   174.01808   0.000194553 
  3158         2556.74275   173.91627   0.000316656 
  1699         1567.74884   173.81466   0.000588582 
  1103         1092.53565   173.71323   0.000906618 
  806          834.80136    173.612     0.001240695 
  633          676.24517    173.51095   0.001579779 
  538          570.61209    173.4101    0.001858736 
  462          496.38647    173.30943   0.002164502 
  413          442.12908    173.20896   0.002421308 
  406          401.22341    173.10867   0.002463054 
  363          369.63786    173.00857   0.002754821 
  335          344.8048     172.90865   0.002985075 
  314          325.04461    172.80892   0.003184713 
  343          309.24153    172.70938   0.002915452 
  303          296.6833     172.61003   0.00330033 
  280          287.00226    172.51086   0.003571429 
  301          280.20289    172.41187   0.003322259 
  320          276.82197    172.31307   0.003125  
  323          278.13822    172.21445   0.003095975 
  309          285.88842    172.11602   0.003236246 
  299          298.36659    172.01777   0.003344482 
  277          301.377      171.9197    0.003610108 
  245          287.88812    171.82181   0.004081633 
  278          275.11303    171.7241    0.003597122 
  276          272.23595    171.62658   0.003623188 
  250          278.97848    171.52924   0.004     
  297          288.98024    171.43207   0.003367003 
  296          299.08666    171.33509   0.003378378 
  309          311.29336    171.23828   0.003236246 
  298          306.52853    171.14166   0.003355705 
  257          282.58563    171.04521   0.003891051 
  245          263.42478    170.94894   0.004081633 
  305          256.76425    170.85284   0.003278689 
  217          257.92769    170.75693   0.004608295 
  236          253.04333    170.66119   0.004237288 
  239          237.88309    170.56562   0.0041841 
  214          223.55702    170.47023   0.004672897 
  227          213.84297    170.37502   0.004405286 
  189          207.53957    170.27998   0.005291005 
  232          203.26466    170.18512   0.004310345 
  225          200.16472    170.09043   0.004444444 
  212          197.77694    169.99591   0.004716981 
  203          195.85196    169.90157   0.004926108 
  203          194.24977    169.80739   0.004926108 
  200          192.88473    169.7134    0.005     
  180          191.70154    169.61957   0.005555556 
  195          190.66106    169.52591   0.005128205 
  206          189.74039    169.43242   0.004854369 
  221          188.91965    169.33911   0.004524887 
  190          188.18548    169.24596   0.005263158 
  225          187.52732    169.15299   0.004444444 
  201          186.93994    169.06018   0.004975124 
  208          186.41857    168.96754   0.004807692 
  181          185.96075    168.87507   0.005524862 
  168          185.56638    168.78277   0.005952381 
  205          185.23771    168.69063   0.004878049 
  192          184.98154    168.59866   0.005208333 
  204          184.81067    168.50686   0.004901961 
  192          184.74997    168.41523   0.005208333 
  199          184.84173    168.32376   0.005025126 
  203          185.1303     168.23245   0.004926108 
  209          185.53042    168.14131   0.004784689 
  206          185.64937    168.05034   0.004854369 
  191          185.36684    167.95953   0.005235602 
  187          185.09989    167.86888   0.005347594 
  172          185.10708    167.77839   0.005813953 
  201          185.37469    167.68807   0.004975124 
  195          185.72138    167.59792   0.005128205 
  178          186.04455    167.50792   0.005617978 
  202          186.57779    167.41808   0.004950495 
  191          187.56528    167.32841   0.005235602 
  210          189.21448    167.2389    0.004761905 
  179          191.86332    167.14955   0.005586592 
  217          196.19645    167.06035   0.004608295 
  202          203.51263    166.97132   0.004950495 
  224          215.89645    166.88245   0.004464286 
  220          234.84513    166.79374   0.004545455 
  228          252.94162    166.70518   0.004385965 
  226          250.87313    166.61678   0.004424779 
  226          234.96886    166.52855   0.004424779 
  244          224.38501    166.44046   0.004098361 
  233          223.26763    166.35254   0.004291845 
  202          227.37154    166.26477   0.004950495 
  185          225.4444     166.17716   0.005405405 
  195          215.89338    166.0897    0.005128205 
  205          208.27974    166.0024    0.004878049 
  184          205.27046    165.91526   0.005434783 
  208          206.22143    165.82827   0.004807692 
  198          210.22716    165.74143   0.005050505 
  203          211.58879    165.65475   0.004926108 
  214          206.47184    165.56822   0.004672897 
  228          200.99631    165.48185   0.004385965 
  211          198.54088    165.39563   0.004739336 
  224          199.03871    165.30956   0.004464286 
  238          199.92406    165.22364   0.004201681 
  217          197.99972    165.13788   0.004608295 
  191          195.58376    165.05227   0.005235602 
  213          195.24751    164.9668    0.004694836 
  199          197.36114    164.88149   0.005025126 
  217          201.13506    164.79633   0.004608295 
  202          204.59686    164.71132   0.004950495 
  251          208.842      164.62646   0.003984064 
  244          217.68116    164.54175   0.004098361 
  246          232.70275    164.45719   0.004065041 
  261          249.008      164.37277   0.003831418 
  231          254.06336    164.28851   0.004329004 
  240          246.53541    164.20439   0.004166667 
  264          241.61879    164.12042   0.003787879 
  238          247.37277    164.0366    0.004201681 
  270          263.29687    163.95292   0.003703704 
  257          281.60452    163.86939   0.003891051 
  283          290.79664    163.78601   0.003533569 
  280          294.15977    163.70277   0.003571429 
  285          296.69329    163.61968   0.003508772 
  278          302.64526    163.53674   0.003597122 
  320          327.66172    163.45394   0.003125  
  368          385.34467    163.37128   0.002717391 
  412          495.93533    163.28877   0.002427184 
  552          662.82197    163.2064    0.001811594 
  608          730.36696    163.12418   0.001644737 
  580          583.58386    163.0421    0.001724138 
  496          453.64925    162.96016   0.002016129 
  379          414.79699    162.87836   0.002638522 
  393          449.21408    162.79671   0.002544529 
  400          492.11484    162.7152    0.0025    
  393          430.68897    162.63383   0.002544529 
  344          340.29182    162.5526    0.002906977 
  271          285.34283    162.47152   0.003690037 
  263          256.30588    162.39057   0.003802281 
  250          242.14037    162.30976   0.004     
  228          237.58748    162.2291    0.004385965 
  213          241.65492    162.14857   0.004694836 
  257          257.83307    162.06818   0.003891051 
  256          297.82759    161.98794   0.00390625 
  357          378.91352    161.90783   0.00280112 
  431          449.00462    161.82786   0.002320186 
  383          388.51828    161.74803   0.002610966 
  344          322.11312    161.66833   0.002906977 
  340          310.46763    161.58878   0.002941176 
  335          347.75836    161.50936   0.002985075 
  403          407.91034    161.43007   0.00248139 
  382          393.44168    161.35093   0.002617801 
  342          322.12039    161.27192   0.002923977 
  275          273.16297    161.19304   0.003636364 
  233          253.04008    161.11431   0.004291845 
  232          249.80909    161.0357    0.004310345 
  227          246.07313    160.95724   0.004405286 
  238          230.94658    160.87891   0.004201681 
  193          213.4686     160.80071   0.005181347 
  188          201.40148    160.72264   0.005319149 
  170          194.36768    160.64472   0.005882353 
  203          190.57675    160.56692   0.004926108 
  174          188.60109    160.48926   0.005747126 
  186          186.99143    160.41173   0.005376344 
  174          185.42383    160.33433   0.005747126 
  174          184.627      160.25707   0.005747126 
  187          184.83158    160.17994   0.005347594 
  207          185.99262    160.10294   0.004830918 
  209          187.93873    160.02607   0.004784689 
  203          190.69611    159.94933   0.004926108 
  171          195.25209    159.87273   0.005847953 
  204          203.13364    159.79625   0.004901961 
  234          216.765      159.71991   0.004273504 
  198          241.31416    159.64369   0.005050505 
  247          279.64013    159.56761   0.004048583 
  294          327.28821    159.49165   0.003401361 
  286          345.12859    159.41583   0.003496503 
  288          313.47185    159.34013   0.003472222 
  288          278.0719     159.26457   0.003472222 
  239          263.78047    159.18913   0.0041841 
  239          268.21333    159.11382   0.0041841 
  217          275.57932    159.03864   0.004608295 
  234          260.9315     158.96358   0.004273504 
  185          233.63019    158.88865   0.005405405 
  217          212.34066    158.81385   0.004608295 
  185          199.04564    158.73918   0.005405405 
  180          191.00677    158.66464   0.005555556 
  176          186.02008    158.59022   0.005681818 
  194          182.80424    158.51592   0.005154639 
  154          180.68319    158.44176   0.006493506 
  177          179.29993    158.36771   0.005649718 
  198          178.46075    158.2938    0.005050505 
  196          178.06908    158.22001   0.005102041 
  191          178.09868    158.14634   0.005235602 
  157          178.58546    158.0728    0.006369427 
  167          179.58483    157.99938   0.005988024 
  180          180.86775    157.92609   0.005555556 
  178          181.36139    157.85292   0.005617978 
  182          180.64142    157.77987   0.005494505 
  175          179.83981    157.70695   0.005714286 
  202          179.52226    157.63415   0.004950495 
  185          179.71244    157.56147   0.005405405 
  187          180.13378    157.48892   0.005347594 
  170          180.36782    157.41649   0.005882353 
  196          180.86161    157.34418   0.005102041 
  170          181.85383    157.27199   0.005882353 
  219          181.8151     157.19993   0.00456621 
  215          179.97825    157.12798   0.004651163 
  207          178.16854    157.05616   0.004830918 
  251          177.36074    156.98446   0.003984064 
  247          177.55854    156.91287   0.004048583 
  253          178.2441     156.84141   0.003952569 
  273          178.55747    156.77007   0.003663004 
  260          179.01884    156.69885   0.003846154 
  285          180.53932    156.62775   0.003508772 
  292          182.27248    156.55676   0.003424658 
  300          182.49281    156.4859    0.003333333 
  273          182.49825    156.41516   0.003663004 
  254          184.18434    156.34453   0.003937008 
  278          188.4191     156.27402   0.003597122 
  261          196.24924    156.20363   0.003831418 
  315          206.93239    156.13336   0.003174603 
  252          213.67172    156.06321   0.003968254 
  236          208.58807    155.99318   0.004237288 
  229          199.25805    155.92326   0.004366812 
  230          193.96208    155.85346   0.004347826 
  232          193.88084    155.78377   0.004310345 
  192          197.12845    155.7142    0.005208333 
  205          198.23488    155.64475   0.004878049 
  205          195.03266    155.57542   0.004878049 
  184          191.34982    155.5062    0.005434783 
  197          188.5072     155.4371    0.005076142 
  212          187.07214    155.36811   0.004716981 
  190          186.06981    155.29924   0.005263158 
  199          185.45983    155.23048   0.005025126 
  167          186.27463    155.16184   0.005988024 
  188          188.42898    155.09331   0.005319149 
  182          192.52502    155.0249    0.005494505 
  193          199.69989    154.9566    0.005181347 
  219          209.07081    154.88841   0.00456621 
  191          214.06803    154.82034   0.005235602 
  221          208.59409    154.75239   0.004524887 
  223          200.81768    154.68454   0.004484305 
  219          197.11942    154.61681   0.00456621 
  231          197.88804    154.54919   0.004329004 
  200          200.96336    154.48169   0.005     
  221          201.04952    154.41429   0.004524887 
  237          197.04083    154.34701   0.004219409 
  220          193.45234    154.27985   0.004545455 
  204          191.83379    154.21279   0.004901961 
  180          191.8052     154.14585   0.005555556 
  215          192.92294    154.07901   0.004651163 
  226          194.99741    154.01229   0.004424779 
  202          198.04661    153.94568   0.004950495 
  227          202.12159    153.87918   0.004405286 
  228          206.66819    153.81279   0.004385965 
  234          210.35883    153.74651   0.004273504 
  219          213.70554    153.68034   0.00456621 
  191          218.17485    153.61429   0.005235602 
  244          224.22363    153.54834   0.004098361 
  279          231.84289    153.4825    0.003584229 
  259          240.58303    153.41677   0.003861004 
  277          249.9523     153.35115   0.003610108 
  254          260.55513    153.28564   0.003937008 
  289          272.94889    153.22024   0.003460208 
  319          287.15496    153.15495   0.003134796 
  314          303.069      153.08976   0.003184713 
  344          320.71072    153.02468   0.002906977 
  350          340.3476     152.95972   0.002857143 
  355          361.6328     152.89486   0.002816901 
  347          380.20038    152.8301    0.002881844 
  399          389.77638    152.76546   0.002506266 
  388          392.12982    152.70092   0.00257732 
  380          393.87309    152.63649   0.002631579 
  412          399.2892     152.57217   0.002427184 
  427          401.71501    152.50795   0.00234192 
  383          394.9582     152.44384   0.002610966 
  351          382.60063    152.37984   0.002849003 
  339          367.70099    152.31594   0.002949853 
  318          352.93976    152.25215   0.003144654 
  327          340.57817    152.18847   0.003058104 
  300          326.94678    152.12489   0.003333333 
  264          311.43781    152.06142   0.003787879 
  304          296.82447    151.99805   0.003289474 
  289          282.65903    151.93478   0.003460208 
  268          269.63794    151.87163   0.003731343 
  269          258.1014     151.80857   0.003717472 
  237          247.91373    151.74562   0.004219409 
  235          238.82669    151.68278   0.004255319 
  212          230.56561    151.62004   0.004716981 
  214          223.38867    151.55741   0.004672897 
  255          217.10281    151.49487   0.003921569 
  221          211.65748    151.43245   0.004524887 
  240          206.98606    151.37012   0.004166667 
  228          203.02331    151.3079    0.004385965 
  209          199.70707    151.24578   0.004784689 
  230          196.98233    151.18377   0.004347826 
  226          194.80022    151.12186   0.004424779 
  183          193.1829     151.06005   0.005464481 
  205          192.26041    150.99834   0.004878049 
  217          192.20785    150.93674   0.004608295 
  196          192.9988     150.87524   0.005102041 
  213          193.64766    150.81384   0.004694836 
  196          193.38246    150.75254   0.005102041 
  192          193.23064    150.69135   0.005208333 
  216          193.65571    150.63025   0.00462963 
  190          193.16511    150.56926   0.005263158 
  209          192.15296    150.50837   0.004784689 
  175          191.43479    150.44758   0.005714286 
  229          190.9627     150.38689   0.004366812 
  230          191.38261    150.3263    0.004347826 
  226          192.38038    150.26582   0.004424779 
  236          193.34075    150.20543   0.004237288 
  221          194.91627    150.14514   0.004524887 
  231          198.17516    150.08496   0.004329004 
  225          204.10264    150.02487   0.004444444 
  237          214.57347    149.96488   0.004219409 
  240          233.33299    149.905     0.004166667 
  285          266.01147    149.84521   0.003508772 
  297          311.70902    149.78552   0.003367003 
  312          333.872      149.72593   0.003205128 
  353          305.57096    149.66644   0.002832861 
  292          274.79367    149.60705   0.003424658 
  291          266.11213    149.54776   0.003436426 
  284          277.24854    149.48857   0.003521127 
  267          293.33616    149.42947   0.003745318 
  250          287.97727    149.37047   0.004     
  299          259.19554    149.31158   0.003344482 
  244          234.48531    149.25278   0.004098361 
  242          221.73086    149.19407   0.004132231 
  247          216.54145    149.13547   0.004048583 
  211          211.65759    149.07696   0.004739336 
  223          204.72549    149.01855   0.004484305 
  206          199.18629    148.96024   0.004854369 
  197          196.0628     148.90202   0.005076142 
  188          194.26804    148.84391   0.005319149 
  197          192.57539    148.78588   0.005076142 
  196          191.20184    148.72796   0.005102041 
  218          190.68713    148.67013   0.004587156 
  226          191.13784    148.6124    0.004424779 
  205          192.59209    148.55477   0.004878049 
  241          195.02495    148.49723   0.004149378 
  256          198.68504    148.43978   0.00390625 
  210          205.02596    148.38244   0.004761905 
  225          216.62192    148.32518   0.004444444 
  270          237.20729    148.26803   0.003703704 
  279          270.32238    148.21097   0.003584229 
  313          314.40163    148.154     0.003194888 
  295          328.84991    148.09713   0.003389831 
  299          288.76413    148.04036   0.003344482 
  307          254.89476    147.98368   0.003257329 
  252          244.1274     147.92709   0.003968254 
  298          251.18517    147.8706    0.003355705 
  245          269.85437    147.81421   0.004081633 
  287          276.99743    147.75791   0.003484321 
  248          261.48621    147.7017    0.004032258 
  275          251.61669    147.64559   0.003636364 
  282          245.86575    147.58957   0.003546099 
  234          234.01436    147.53364   0.004273504 
  229          222.0949     147.47781   0.004366812 
  203          215.79966    147.42207   0.004926108 
  229          215.18962    147.36643   0.004366812 
  215          218.39393    147.31088   0.004651163 
  236          220.55921    147.25542   0.004237288 
  217          218.16718    147.20005   0.004608295 
  216          215.84699    147.14478   0.00462963 
  249          218.08832    147.0896    0.004016064 
  219          227.57125    147.03452   0.00456621 
  248          246.40494    146.97952   0.004032258 
  254          263.1963     146.92462   0.003937008 
  246          252.97298    146.86981   0.004065041 
  253          235.76197    146.8151    0.003952569 
  245          227.94892    146.76047   0.004081633 
  230          228.96927    146.70594   0.004347826 
  228          237.28435    146.6515    0.004385965 
  221          246.22289    146.59715   0.004524887 
  231          242.44851    146.54289   0.004329004 
  222          235.10979    146.48873   0.004504505 
  274          232.46871    146.43465   0.003649635 
  219          233.526      146.38067   0.00456621 
  226          236.09318    146.32678   0.004424779 
  253          239.08229    146.27298   0.003952569 
  255          242.9937     146.21927   0.003921569 
  239          248.06221    146.16565   0.0041841 
  288          253.87681    146.11212   0.003472222 
  245          260.20388    146.05868   0.004081633 
  271          267.12684    146.00533   0.003690037 
  267          274.7028     145.95207   0.003745318 
  304          283.41626    145.89891   0.003289474 
  310          293.55971    145.84583   0.003225806 
  316          305.10292    145.79284   0.003164557 
  331          318.15194    145.73994   0.003021148 
  330          333.20861    145.68714   0.003030303 
  358          350.7905     145.63442   0.002793296 
  369          371.42066    145.58179   0.002710027 
  376          395.81285    145.52925   0.002659574 
  480          424.81286    145.4768    0.002083333 
  480          458.64855    145.42444   0.002083333 
  578          497.51757    145.37217   0.001730104 
  633          544.18549    145.31999   0.001579779 
  692          602.43513    145.26789   0.001445087 
  684          676.21668    145.21589   0.001461988 
  834          770.95436    145.16397   0.001199041 
  873          894.53807    145.11214   0.001145475 
  883          1059.16634   145.0604    0.001132503 
  1154         1286.12083   145.00875   0.000866551 
  1328         1612.36001   144.95719   0.000753012 
  1817         2105.9224    144.90571   0.000550358 
  2649         2907.32156   144.85433   0.000377501 
  3993         4355.03792   144.80303   0.000250438 
  6879         7282.15677   144.75182   0.00014537 
  12069        13267.03295  144.70069   0.000082857 
  19165        22345.87211  144.64966   0.000052178 
  22144        23373.37515  144.59871   0.000045159 
  16400        14879.03655  144.54785   0.000060976 
  9751         9180.65335   144.49707   0.000102554 
  7281         7341.59714   144.44639   0.000137344 
  7853         8474.42497   144.39579   0.00012734 
  9876         12065.83395  144.34527   0.000101256 
  11375        13140.7022   144.29485   0.000087912 
  8819         8645.69154   144.24451   0.000113392 
  5201         4942.42183   144.19426   0.000192271 
  2926         3037.33424   144.14409   0.000341763 
  1758         2086.59132   144.09401   0.000568828 
  1342         1563.57898   144.04402   0.000745156 
  1042         1245.25478   143.99411   0.000959693 
  890          1036.26437   143.94429   0.001123596 
  771          879.63924    143.89456   0.001297017 
  631          753.00392    143.84491   0.001584786 
  642          656.39582    143.79535   0.001557632 
  509          584.9137     143.74587   0.001964637 
  479          531.9423     143.69648   0.002087683 
  448          492.15402    143.64717   0.002232143 
  390          456.21057    143.59795   0.002564103 
  411          419.74978    143.54882   0.00243309 
  345          388.14541    143.49977   0.002898551 
  317          362.63027    143.4508    0.003154574 
  342          341.82757    143.40192   0.002923977 
  337          324.62395    143.35313   0.002967359 
  305          309.89578    143.30442   0.003278689 
  281          297.22176    143.2558    0.003558719 
  277          286.20114    143.20726   0.003610108 
  271          276.56263    143.1588    0.003690037 
  278          268.08274    143.11043   0.003597122 
  292          260.61441    143.06214   0.003424658 
  243          254.03545    143.01394   0.004115226 
  277          248.23786    142.96583   0.003610108 
  256          243.15212    142.91779   0.00390625 
  239          238.70794    142.86984   0.0041841 
  225          234.85424    142.82198   0.004444444 
  233          231.55181    142.7742    0.004291845 
  218          228.77093    142.7265    0.004587156 
  232          226.49539    142.67889   0.004310345 
  227          224.74261    142.63136   0.004405286 
  230          223.60498    142.58391   0.004347826 
  239          223.32539    142.53655   0.0041841 
  219          224.25725    142.48927   0.00456621 
  225          225.77292    142.44207   0.004444444 
  217          224.4714     142.39496   0.004608295 
  205          221.08805    142.34793   0.004878049 
  231          218.46524    142.30098   0.004329004 
  211          216.87988    142.25412   0.004739336 
  241          216.36345    142.20734   0.004149378 
  238          216.71427    142.16064   0.004201681 
  243          216.36294    142.11403   0.004115226 
  233          214.48167    142.06749   0.004291845 
  231          212.58894    142.02104   0.004329004 
  216          211.08398    141.97468   0.00462963 
  236          209.97244    141.92839   0.004237288 
  195          209.24239    141.88219   0.005128205 
  208          208.86436    141.83607   0.004807692 
  216          208.78266    141.79003   0.00462963 
  218          208.91367    141.74407   0.004587156 
  228          209.1989     141.6982    0.004385965 
  230          209.59887    141.6524    0.004347826 
  221          210.07306    141.60669   0.004524887 
  217          210.65695    141.56106   0.004608295 
  244          211.50778    141.51552   0.004098361 
  252          212.73415    141.47005   0.003968254 
  244          213.46892    141.42467   0.004098361 
  282          211.75834    141.37936   0.003546099 
  231          208.40441    141.33414   0.004329004 
  255          205.71935    141.289     0.003921569 
  273          204.58362    141.24394   0.003663004 
  279          205.12606    141.19896   0.003584229 
  247          206.07144    141.15407   0.004048583 
  241          203.78158    141.10925   0.004149378 
  231          198.10565    141.06452   0.004329004 
  235          192.7707     141.01986   0.004255319 
  240          189.22961    140.97529   0.004166667 
  222          187.40812    140.93079   0.004504505 
  216          186.81742    140.88638   0.00462963 
  212          186.17263    140.84205   0.004716981 
  224          184.70454    140.7978    0.004464286 
  201          183.74574    140.75363   0.004975124 
  214          184.46176    140.70953   0.004672897 
  188          187.48255    140.66552   0.005319149 
  179          193.16017    140.62159   0.005586592 
  195          199.64416    140.57774   0.005128205 
  217          202.06183    140.53397   0.004608295 
  182          201.36113    140.49028   0.005494505 
  173          200.66679    140.44667   0.005780347 
  189          197.63011    140.40314   0.005291005 
  181          193.90601    140.35969   0.005524862 
  209          192.60227    140.31631   0.004784689 
  207          192.11477    140.27302   0.004830918 
  199          190.58766    140.22981   0.005025126 
  218          189.57635    140.18667   0.004587156 
  186          188.57802    140.14362   0.005376344 
  190          186.98067    140.10064   0.005263158 
  191          186.60454    140.05775   0.005235602 
  168          187.24199    140.01493   0.005952381 
  224          186.39081    139.97219   0.004464286 
  162          184.30828    139.92953   0.00617284 
  184          183.12402    139.88695   0.005434783 
  193          183.44685    139.84445   0.005181347 
  178          185.19046    139.80203   0.005617978 
  181          188.06753    139.75969   0.005524862 
  168          191.08922    139.71742   0.005952381 
  188          193.72403    139.67523   0.005319149 
  196          197.24417    139.63312   0.005102041 
  195          202.51826    139.59109   0.005128205 
  196          209.40811    139.54914   0.005102041 
  205          218.04565    139.50727   0.004878049 
  212          229.15203    139.46547   0.004716981 
  239          239.45831    139.42376   0.0041841 
  248          242.49569    139.38212   0.004032258 
  251          242.19369    139.34056   0.003984064 
  229          245.77408    139.29907   0.004366812 
  275          255.41148    139.25767   0.003636364 
  296          270.93661    139.21634   0.003378378 
  269          289.75874    139.17509   0.003717472 
  271          308.22143    139.13392   0.003690037 
  263          330.0501     139.09282   0.003802281 
  336          364.81185    139.05181   0.00297619 
  406          422.46812    139.01087   0.002463054 
  519          518.3805     138.97001   0.001926782 
  596          687.76899    138.92922   0.001677852 
  973          1018.33492   138.88851   0.001027749 
  1530         1692.87709   138.84788   0.000653595 
  2411         2849.67707   138.80733   0.000414766 
  2991         3476.87328   138.76685   0.000334336 
  2647         2497.37293   138.72645   0.000377786 
  1629         1555.76997   138.68613   0.000613874 
  1141         1137.48478   138.64589   0.000876424 
  1093         1101.89601   138.60572   0.000914913 
  1251         1407.05086   138.56563   0.000799361 
  1620         1907.85675   138.52561   0.000617284 
  1598         1767.35463   138.48567   0.000625782 
  1144         1146.56681   138.44581   0.000874126 
  784          740.8004     138.40603   0.00127551 
  496          535.87373    138.36632   0.002016129 
  401          424.07404    138.32668   0.002493766 
  332          354.21183    138.28713   0.003012048 
  274          308.57699    138.24765   0.003649635 
  274          278.78949    138.20824   0.003649635 
  257          259.18259    138.16892   0.003891051 
  233          246.32586    138.12966   0.004291845 
  224          235.24438    138.09049   0.004464286 
  215          223.16973    138.05139   0.004651163 
  229          212.20177    138.01237   0.004366812 
  190          203.4839     137.97342   0.005263158 
  181          196.74863    137.93454   0.005524862 
  198          191.76878    137.89575   0.005050505 
  200          187.8056     137.85703   0.005     
  206          184.81982    137.81838   0.004854369 
  169          182.71589    137.77981   0.00591716 
  201          181.55298    137.74132   0.004975124 
  194          181.42185    137.7029    0.005154639 
  183          181.97051    137.66455   0.005464481 
  165          181.54586    137.62629   0.006060606 
  169          179.26545    137.58809   0.00591716 
  173          176.90448    137.54998   0.005780347 
  181          175.62471    137.51193   0.005524862 
  158          175.56172    137.47396   0.006329114 
  181          176.66354    137.43607   0.005524862 
  176          178.58278    137.39825   0.005681818 
  189          180.54718    137.36051   0.005291005 
  175          182.99165    137.32284   0.005714286 
  202          187.52813    137.28525   0.004950495 
  192          195.79886    137.24773   0.005208333 
  203          210.6291     137.21028   0.004926108 
  200          238.33509    137.17291   0.005     
  258          291.4069     137.13562   0.003875969 
  271          384.74382    137.0984    0.003690037 
  336          483.09101    137.06125   0.00297619 
  340          453.62015    137.02418   0.002941176 
  323          351.49798    136.98718   0.003095975 
  300          286.20084    136.95026   0.003333333 
  252          263.45226    136.91341   0.003968254 
  240          274.28058    136.87663   0.004166667 
  275          313.05722    136.83993   0.003636364 
  265          340.23693    136.80331   0.003773585 
  265          298.87499    136.76675   0.003773585 
  219          243.89382    136.73027   0.00456621 
  218          210.1185     136.69387   0.004587156 
  208          192.2432     136.65754   0.004807692 
  206          182.56876    136.62128   0.004854369 
  188          176.67574    136.58509   0.005319149 
  217          173.01138    136.54898   0.004608295 
  190          171.28791    136.51295   0.005263158 
  231          171.57333    136.47698   0.004329004 
  211          173.5439     136.44109   0.004739336 
  188          174.94793    136.40528   0.005319149 
  180          173.07509    136.36953   0.005555556 
  209          169.97291    136.33386   0.004784689 
  182          168.2752     136.29826   0.005494505 
  159          168.52597    136.26274   0.006289308 
  172          170.76415    136.22729   0.005813953 
  196          174.89249    136.19191   0.005102041 
  193          178.4916     136.15661   0.005181347 
  185          177.37918    136.12138   0.005405405 
  182          172.98118    136.08622   0.005494505 
  196          169.71054    136.05113   0.005102041 
  181          168.96594    136.01612   0.005524862 
  182          170.68539    135.98118   0.005494505 
  193          174.42429    135.94631   0.005181347 
  204          177.25208    135.91151   0.004901961 
  186          175.09557    135.87679   0.005376344 
  199          170.3885     135.84214   0.005025126 
  158          167.00398    135.80756   0.006329114 
  153          165.68124    135.77306   0.006535948 
  154          166.08944    135.73862   0.006493506 
  174          167.42966    135.70426   0.005747126 
  191          167.83349    135.66997   0.005235602 
  168          166.47297    135.63576   0.005952381 
  189          165.06461    135.60161   0.005291005 
  176          164.66397    135.56754   0.005681818 
  190          164.93624    135.53354   0.005263158 
  176          164.99958    135.49961   0.005681818 
  164          164.73744    135.46576   0.006097561 
  175          164.50123    135.43197   0.005714286 
  182          164.5776     135.39826   0.005494505 
  198          165.14727    135.36462   0.005050505 
  184          166.17265    135.33105   0.005434783 
  173          167.39571    135.29755   0.005780347 
  181          168.47149    135.26413   0.005524862 
  184          169.57088    135.23077   0.005434783 
  189          171.02533    135.19749   0.005291005 
  175          172.96099    135.16428   0.005714286 
  191          175.46278    135.13114   0.005235602 
  153          178.65446    135.09807   0.006535948 
  184          182.532      135.06507   0.005434783 
  216          186.40618    135.03215   0.00462963 
  184          189.31528    134.99929   0.005434783 
  233          192.02814    134.96651   0.004291845 
  219          195.70713    134.9338    0.00456621 
  209          200.78121    134.90116   0.004784689 
  227          207.52903    134.86859   0.004405286 
  248          216.28284    134.83609   0.004032258 
  276          227.0163     134.80366   0.003623188 
  249          238.71555    134.7713    0.004016064 
  262          249.40504    134.73901   0.003816794 
  305          259.71839    134.70679   0.003278689 
  276          273.52887    134.67465   0.003623188 
  328          293.45107    134.64257   0.00304878 
  362          321.42671    134.61057   0.002762431 
  364          359.69834    134.57864   0.002747253 
  379          409.25442    134.54677   0.002638522 
  424          469.84619    134.51498   0.002358491 
  492          552.08268    134.48326   0.00203252 
  658          681.03062    134.4516    0.001519757 
  884          899.4633     134.42002   0.001131222 
  1284         1304.05555   134.38851   0.000778816 
  2127         2113.47095   134.35707   0.000470146 
  3472         3671.37311   134.32569   0.000288018 
  4916         5637.48337   134.29439   0.000203417 
  4764         5313.05187   134.26316   0.000209908 
  3260         3372.65538   134.232     0.000306748 
  2058         2147.43907   134.20091   0.000485909 
  1660         1680.1068    134.16988   0.00060241 
  1727         1745.02194   134.13893   0.000579039 
  2088         2330.18876   134.10805   0.000478927 
  2699         3171.47857   134.07724   0.000370508 
  2445         2876.06588   134.04649   0.000408998 
  1741         1822.61496   134.01582   0.000574383 
  1069         1129.27158   133.98521   0.000935454 
  689          774.20508    133.95468   0.001451379 
  542          586.66579    133.92421   0.001845018 
  419          475.35276    133.89382   0.002386635 
  375          403.99254    133.86349   0.002666667 
  322          354.68484    133.83323   0.00310559 
  323          317.61332    133.80305   0.003095975 
  292          289.62577    133.77293   0.003424658 
  260          268.54936    133.74288   0.003846154 
  252          252.23155    133.7129    0.003968254 
  236          239.66293    133.68298   0.004237288 
  246          230.22189    133.65314   0.004065041 
  224          222.5015     133.62337   0.004464286 
  217          215.41352    133.59366   0.004608295 
  209          209.04497    133.56403   0.004784689 
  197          203.22089    133.53446   0.005076142 
  205          197.92768    133.50496   0.004878049 
  191          193.08       133.47553   0.005235602 
  183          188.97204    133.44617   0.005464481 
  204          185.84243    133.41688   0.004901961 
  206          183.58876    133.38765   0.004854369 
  193          181.8464     133.3585    0.005181347 
  166          180.25096    133.32941   0.006024096 
  197          178.81887    133.30039   0.005076142 
  193          177.42109    133.27144   0.005181347 
  169          175.70092    133.24256   0.00591716 
  186          173.6023     133.21374   0.005376344 
  182          171.61635    133.185     0.005494505 
  158          170.02574    133.15632   0.006329114 
  201          168.83848    133.12771   0.004975124 
  190          168.03298    133.09917   0.005263158 
  164          167.55144    133.07069   0.006097561 
  171          167.1853     133.04229   0.005847953 
  164          166.22952    133.01395   0.006097561 
  202          166.44901    132.98568   0.004950495 
  160          167.55134    132.95748   0.00625   
  181          169.37464    132.92934   0.005524862 
  190          171.16117    132.90127   0.005263158 
  195          173.48414    132.87327   0.005128205 
  178          177.60338    132.84534   0.005617978 
  177          181.97977    132.81748   0.005649718 
  176          180.15151    132.78968   0.005681818 
  189          174.54883    132.76195   0.005291005 
  191          170.81182    132.73429   0.005235602 
  174          169.50664    132.70669   0.005747126 
  180          170.22962    132.67916   0.005555556 
  157          173.17432    132.6517    0.006369427 
  159          176.22393    132.62431   0.006289308 
  175          174.68216    132.59698   0.005714286 
  165          169.58237    132.56972   0.006060606 
  162          165.35472    132.54253   0.00617284 
  175          163.01056    132.5154    0.005714286 
  172          162.12968    132.48835   0.005813953 
  168          162.22585    132.46135   0.005952381 
  167          162.59096    132.43443   0.005988024 
  166          162.27248    132.40757   0.006024096 
  172          161.39462    132.38078   0.005813953 
  172          160.68589    132.35405   0.005813953 
  181          160.37146    132.32739   0.005524862 
  176          160.40243    132.3008    0.005681818 
  190          160.73651    132.27428   0.005263158 
  185          161.41539    132.24782   0.005405405 
  174          162.58098    132.22142   0.005747126 
  196          164.42853    132.1951    0.005102041 
  159          166.92591    132.16884   0.006289308 
  156          168.88836    132.14264   0.006410256 
  186          168.63416    132.11652   0.005376344 
  179          167.16546    132.09045   0.005586592 
  151          166.28688    132.06446   0.006622517 
  169          166.51427    132.03853   0.00591716 
  175          167.89552    132.01267   0.005714286 
  171          170.46739    131.98687   0.005847953 
  168          173.97614    131.96114   0.005952381 
  186          177.78841    131.93547   0.005376344 
  164          182.11193    131.90987   0.006097561 
  193          187.50596    131.88433   0.005181347 
  188          195.20963    131.85887   0.005319149 
  192          205.99601    131.83346   0.005208333 
  209          214.09524    131.80812   0.004784689 
  208          211.8137     131.78285   0.004807692 
  203          204.21225    131.75764   0.004926108 
  198          199.17946    131.7325    0.005050505 
  215          198.33605    131.70743   0.004651163 
  186          200.66226    131.68242   0.005376344 
  200          205.61336    131.65747   0.005     
  224          211.61178    131.63259   0.004464286 
  189          214.83202    131.60777   0.005291005 
  201          216.50544    131.58302   0.004975124 
  227          221.41531    131.55834   0.004405286 
  248          229.5408     131.53372   0.004032258 
  245          234.1726     131.50916   0.004081633 
  234          232.45074    131.48467   0.004273504 
  249          231.02977    131.46025   0.004016064 
  259          234.42923    131.43588   0.003861004 
  281          243.87416    131.41159   0.003558719 
  286          259.90215    131.38736   0.003496503 
  280          280.83675    131.36319   0.003571429 
  296          298.71596    131.33909   0.003378378 
  326          309.47535    131.31505   0.003067485 
  316          321.88558    131.29107   0.003164557 
  342          339.48425    131.26716   0.002923977 
  353          365.89269    131.24332   0.002832861 
  412          404.98501    131.21954   0.002427184 
  426          438.18286    131.19582   0.002347418 
  418          461.88759    131.17217   0.002392344 
  437          499.96392    131.14858   0.00228833 
  563          565.4816     131.12506   0.001776199 
  627          667.8553     131.1016    0.001594896 
  770          824.34153    131.0782    0.001298701 
  1079         1077.80763   131.05487   0.000926784 
  1505         1517.36351   131.0316    0.000664452 
  2270         2352.10966   131.0084    0.000440529 
  4026         3993.74446   130.98525   0.000248385 
  6022         6596.0769    130.96218   0.000166058 
  7011         7667.8855    130.93916   0.000142633 
  5463         5412.19743   130.91621   0.00018305 
  3505         3313.73192   130.89333   0.000285307 
  2423         2289.91961   130.8705    0.000412712 
  2017         2005.73293   130.84774   0.000495786 
  2315         2312.01016   130.82505   0.000431965 
  3027         3259.09945   130.80241   0.00033036 
  3674         4227.75542   130.77984   0.000272183 
  3141         3495.33549   130.75734   0.00031837 
  2162         2166.94927   130.73489   0.000462535 
  1345         1348.35151   130.71251   0.000743494 
  927          923.58034    130.6902    0.001078749 
  687          695.93364    130.66794   0.001455604 
  514          561.43656    130.64575   0.001945525 
  426          474.84177    130.62362   0.002347418 
  378          415.95609    130.60156   0.002645503 
  361          374.57395    130.57955   0.002770083 
  325          344.87227    130.55761   0.003076923 
  312          323.08927    130.53574   0.003205128 
  292          305.84775    130.51392   0.003424658 
  306          290.2051     130.49217   0.003267974 
  265          276.6047     130.47048   0.003773585 
  307          266.25452    130.44885   0.003257329 
  274          258.77394    130.42729   0.003649635 
  264          253.04988    130.40578   0.003787879 
  267          249.19635    130.38434   0.003745318 
  238          248.01419    130.36296   0.004201681 
  222          248.77469    130.34165   0.004504505 
  227          248.58565    130.32039   0.004405286 
  221          242.58907    130.2992    0.004524887 
  211          231.95291    130.27807   0.004739336 
  231          222.10401    130.257     0.004329004 
  221          214.76921    130.236     0.004524887 
  229          210.16048    130.21505   0.004366812 
  217          208.25637    130.19417   0.004608295 
  204          208.32571    130.17335   0.004901961 
  208          207.8162     130.15259   0.004807692 
  207          204.97503    130.13189   0.004830918 
  231          202.60135    130.11125   0.004329004 
  220          203.38115    130.09068   0.004545455 
  253          207.79216    130.07017   0.003952569 
  225          214.80934    130.04971   0.004444444 
  210          221.82556    130.02932   0.004761905 
  225          221.91152    130.00899   0.004444444 
  248          213.78856    129.98872   0.004032258 
  232          205.98938    129.96852   0.004310345 
  227          203.09775    129.94837   0.004405286 
  211          205.61521    129.92829   0.004739336 
  233          212.96795    129.90826   0.004291845 
  224          223.02697    129.8883    0.004464286 
  202          228.99853    129.8684    0.004950495 
  201          224.77145    129.84855   0.004975124 
  221          216.85352    129.82877   0.004524887 
  219          212.37174    129.80905   0.00456621 
  203          213.07147    129.78939   0.004926108 
  217          218.50725    129.76979   0.004608295 
  213          226.43287    129.75026   0.004694836 
  207          230.49632    129.73078   0.004830918 
  187          226.51379    129.71136   0.005347594 
  173          219.36664    129.692     0.005780347 
  181          212.31601    129.67271   0.005524862 
  193          204.90972    129.65347   0.005181347 
  186          199.25533    129.63429   0.005376344 
  184          196.54352    129.61517   0.005434783 
  200          195.07442    129.59612   0.005     
  164          192.04457    129.57712   0.006097561 
  173          188.14188    129.55818   0.005780347 
  173          185.49552    129.53931   0.005780347 
  190          183.87057    129.52049   0.005263158 
  214          183.59613    129.50173   0.004672897 
  171          185.18927    129.48304   0.005847953 
  208          186.25137    129.4644    0.004807692 
  189          182.06674    129.44582   0.005291005 
  165          173.79706    129.4273    0.006060606 
  158          167.71943    129.40884   0.006329114 
  167          165.1075     129.39044   0.005988024 
  162          165.46356    129.3721    0.00617284 
  182          168.12719    129.35382   0.005494505 
  151          171.36301    129.3356    0.006622517 
  166          172.86722    129.31743   0.006024096 
  169          172.01888    129.29933   0.00591716 
  183          172.57469    129.28128   0.005464481 
  170          177.41575    129.2633    0.005882353 
  150          183.91967    129.24537   0.006666667 
  186          184.19178    129.2275    0.005376344 
  145          176.52533    129.20969   0.006896552 
  167          167.78919    129.19194   0.005988024 
  160          161.57527    129.17425   0.00625   
  175          158.48032    129.15662   0.005714286 
  172          158.31667    129.13904   0.005813953 
  151          160.44027    129.12152   0.006622517 
  158          162.32301    129.10407   0.006329114 
  156          160.10152    129.08667   0.006410256 
  148          154.90529    129.06932   0.006756757 
  162          150.23675    129.05204   0.00617284 
  161          147.04803    129.03482   0.00621118 
  156          145.04312    129.01765   0.006410256 
  161          143.85374    129.00054   0.00621118 
  136          143.26332    128.98349   0.007352941 
  154          143.18915    128.9665    0.006493506 
  125          143.63518    128.94956   0.008     
  158          144.72734    128.93268   0.006329114 
  147          146.62856    128.91586   0.006802721 
  151          148.71763    128.8991    0.006622517 
  157          148.93888    128.8824    0.006369427 
  168          146.81779    128.86575   0.005952381 
  168          144.46014    128.84916   0.005952381 
  157          142.98949    128.83263   0.006369427 
  135          142.40625    128.81616   0.007407407 
  155          142.48344    128.79974   0.006451613 
  148          143.05559    128.78338   0.006756757 
  155          143.6589     128.76708   0.006451613 
  179          143.29029    128.75083   0.005586592 
  132          142.12198    128.73464   0.007575758 
  150          141.17091    128.71851   0.006666667 
  148          140.59829    128.70244   0.006756757 
  129          139.97427    128.68642   0.007751938 
  135          139.21227    128.67046   0.007407407 
  161          138.56033    128.65456   0.00621118 
  153          138.14482    128.63871   0.006535948 
  154          137.96078    128.62292   0.006493506 
  150          137.9773     128.60718   0.006666667 
  151          138.15325    128.59151   0.006622517 
  136          138.35873    128.57589   0.007352941 
  145          138.44565    128.56032   0.006896552 
  153          138.52509    128.54481   0.006535948 
  149          138.78107    128.52936   0.006711409 
  147          139.28177    128.51396   0.006802721 
  140          140.01622    128.49862   0.007142857 
  142          140.91205    128.48334   0.007042254 
  148          142.0237     128.46811   0.006756757 
  162          143.64287    128.45294   0.00617284 
  167          146.31958    128.43782   0.005988024 
  161          150.58061    128.42276   0.00621118 
  163          156.45367    128.40776   0.006134969 
  166          161.68962    128.39281   0.006024096 
  182          162.60579    128.37792   0.005494505 
  164          160.87661    128.36308   0.006097561 
  163          160.26098    128.3483    0.006134969 
  164          160.84441    128.33357   0.006097561 
  151          160.55376    128.3189    0.006622517 
  174          159.4334     128.30428   0.005747126 
  159          159.37131    128.28972   0.006289308 
  159          159.55309    128.27522   0.006289308 
  152          158.20238    128.26077   0.006578947 
  156          156.68885    128.24637   0.006410256 
  150          156.77437    128.23203   0.006666667 
  171          158.17015    128.21774   0.005847953 
  168          159.7243     128.20351   0.005952381 
  179          161.3354     128.18934   0.005586592 
  133          162.48897    128.17522   0.007518797 
  171          162.17436    128.16115   0.005847953 
  167          162.17021    128.14714   0.005988024 
  168          163.99272    128.13318   0.005952381 
  160          165.89929    128.11928   0.00625   
  164          165.39868    128.10543   0.006097561 
  168          164.18284    128.09163   0.005952381 
  142          164.58838    128.07789   0.007042254 
  192          166.47565    128.06421   0.005208333 
  180          169.4675     128.05057   0.005555556 
  157          175.00219    128.037     0.006369427 
  159          184.98552    128.02347   0.006289308 
  229          201.1347     128.01      0.004366812 
  251          227.12501    127.99658   0.003984064 
  267          271.33882    127.98322   0.003745318 
  250          333.88836    127.96991   0.004     
  314          360.16168    127.95666   0.003184713 
  270          311.42343    127.94346   0.003703704 
  274          257.86464    127.93031   0.003649635 
  232          230.08931    127.91721   0.004310345 
  241          224.18155    127.90417   0.004149378 
  205          235.65667    127.89118   0.004878049 
  261          261.79487    127.87825   0.003831418 
  265          292.66072    127.86537   0.003773585 
  237          297.31119    127.85254   0.004219409 
  242          263.58046    127.83976   0.004132231 
  205          231.18929    127.82704   0.004878049 
  225          215.67941    127.81437   0.004444444 
  191          214.2861     127.80175   0.005235602 
  240          222.53696    127.78919   0.004166667 
  206          233.74705    127.77668   0.004854369 
  204          242.56075    127.76422   0.004901961 
  231          254.76047    127.75181   0.004329004 
  280          284.94634    127.73946   0.003571429 
  307          345.67433    127.72716   0.003257329 
  350          414.62113    127.71491   0.002857143 
  338          405.93773    127.70271   0.00295858 
  299          338.49933    127.69057   0.003344482 
  272          290.02319    127.67848   0.003676471 
  262          271.42851    127.66644   0.003816794 
  265          279.93576    127.65445   0.003773585 
  263          318.86625    127.64251   0.003802281 
  296          391.82968    127.63063   0.003378378 
  296          457.12492    127.6188    0.003378378 
  337          422.36201    127.60702   0.002967359 
  278          331.79352    127.59529   0.003597122 
  265          265.4833     127.58361   0.003773585 
  217          230.3916     127.57198   0.004608295 
  206          216.79033    127.56041   0.004854369 
  218          219.07479    127.54889   0.004587156 
  208          234.46676    127.53742   0.004807692 
  208          247.92749    127.526     0.004807692 
  219          232.03623    127.51463   0.00456621 
  226          202.63368    127.50331   0.004424779 
  167          181.28174    127.49204   0.005988024 
  156          168.68313    127.48083   0.006410256 
  171          161.46662    127.46966   0.005847953 
  181          157.04696    127.45855   0.005524862 
  157          153.94066    127.44748   0.006369427 
  173          151.76747    127.43647   0.005780347 
  201          150.50391    127.42551   0.004975124 
  163          150.08541    127.4146    0.006134969 
  163          150.48487    127.40374   0.006134969 
  176          151.72577    127.39293   0.005681818 
  185          153.6427     127.38217   0.005405405 
  183          155.85735    127.37146   0.005464481 
  178          158.7747     127.3608    0.005617978 
  184          163.46483    127.35019   0.005434783 
  186          170.30299    127.33963   0.005376344 
  206          178.98792    127.32912   0.004854369 
  198          187.89091    127.31866   0.005050505 
  202          194.37094    127.30825   0.004950495 
  199          201.48743    127.29789   0.005025126 
  180          209.3361     127.28758   0.005555556 
  195          206.47493    127.27732   0.005128205 
  172          193.7733     127.26711   0.005813953 
  180          183.63198    127.25695   0.005555556 
  177          179.38256    127.24684   0.005649718 
  187          179.24921    127.23678   0.005347594 
  189          180.44735    127.22676   0.005291005 
  168          183.21572    127.2168    0.005952381 
  179          188.32405    127.20688   0.005586592 
  162          189.87332    127.19702   0.00617284 
  184          184.30769    127.1872    0.005434783 
  191          177.80402    127.17744   0.005235602 
  181          174.61182    127.16772   0.005524862 
  174          175.36664    127.15805   0.005747126 
  226          180.83864    127.14843   0.004424779 
  212          193.61374    127.13885   0.004716981 
  247          219.77128    127.12933   0.004048583 
  326          270.326      127.11986   0.003067485 
  405          350.56385    127.11043   0.002469136 
  469          397.60686    127.10105   0.002132196 
  370          338.59404    127.09172   0.002702703 
  290          268.57054    127.08244   0.003448276 
  250          230.27042    127.07321   0.004     
  241          214.34627    127.06402   0.004149378 
  276          214.41939    127.05488   0.003623188 
  261          231.72628    127.04579   0.003831418 
  318          270.68594    127.03675   0.003144654 
  334          313.60281    127.02776   0.002994012 
  301          307.84423    127.01881   0.003322259 
  244          274.44636    127.00992   0.004098361 
  215          243.06923    127.00107   0.004651163 
  209          219.53324    126.99226   0.004784689 
  190          205.50305    126.98351   0.005263158 
  197          199.43336    126.9748    0.005076142 
  205          201.05871    126.96614   0.004878049 
  180          209.61052    126.95753   0.005555556 
  203          218.9544     126.94896   0.004926108 
  183          219.99041    126.94044   0.005464481 
  217          212.91149    126.93197   0.004608295 
  170          205.85584    126.92354   0.005882353 
  198          202.08562    126.91517   0.005050505 
  189          195.82913    126.90683   0.005291005 
  186          187.33656    126.89855   0.005376344 
  161          182.36426    126.89031   0.00621118 
  164          180.51868    126.88212   0.006097561 
  175          177.94279    126.87398   0.005714286 
  191          174.89692    126.86588   0.005235602 
  199          174.90799    126.85783   0.005025126 
  185          179.17302    126.84982   0.005405405 
  172          185.57772    126.84186   0.005813953 
  195          192.35878    126.83395   0.005128205 
  163          198.14638    126.82608   0.006134969 
  184          195.473      126.81826   0.005434783 
  145          184.22731    126.81049   0.006896552 
  193          173.14726    126.80276   0.005181347 
  152          165.88729    126.79507   0.006578947 
  182          161.93531    126.78744   0.005494505 
  151          160.80399    126.77985   0.006622517 
  151          162.54238    126.7723    0.006622517 
  161          165.99661    126.7648    0.00621118 
  149          166.96798    126.75734   0.006711409 
  163          162.4963     126.74994   0.006134969 
  161          156.10523    126.74257   0.00621118 
  143          151.01001    126.73525   0.006993007 
  140          147.41544    126.72798   0.007142857 
  143          144.76728    126.72075   0.006993007 
  142          142.8311     126.71357   0.007042254 
  153          141.47285    126.70643   0.006535948 
  152          140.53692    126.69933   0.006578947 
  148          139.9024     126.69229   0.006756757 
  148          139.49465    126.68528   0.006756757 
  125          139.2798     126.67832   0.008     
  132          139.2531     126.67141   0.007575758 
  163          139.43315    126.66454   0.006134969 
  138          139.85915    126.65771   0.007246377 
  147          140.56857    126.65093   0.006802721 
  160          141.494      126.64419   0.00625   
  161          142.39859    126.6375    0.00621118 
  140          143.23683    126.63085   0.007142857 
  165          144.34489    126.62425   0.006060606 
  147          145.73685    126.61769   0.006802721 
  166          146.61805    126.61117   0.006024096 
  173          146.74047    126.6047    0.005780347 
  141          147.16082    126.59827   0.007092199 
  151          148.68869    126.59189   0.006622517 
  137          151.49777    126.58554   0.00729927 
  153          155.09466    126.57925   0.006535948 
  161          157.70102    126.57299   0.00621118 
  134          157.75235    126.56678   0.007462687 
  150          156.66142    126.56062   0.006666667 
  161          156.04017    126.55449   0.00621118 
  140          156.3961     126.54841   0.007142857 
  167          158.53012    126.54237   0.005988024 
  135          162.50214    126.53638   0.007407407 
  177          168.76005    126.53043   0.005649718 
  171          176.86565    126.52452   0.005847953 
  202          185.46784    126.51865   0.004950495 
  200          193.28259    126.51283   0.005     
  225          195.75795    126.50705   0.004444444 
  177          189.95163    126.50132   0.005649718 
  180          181.84698    126.49562   0.005555556 
  173          176.08124    126.48997   0.005780347 
  192          173.42022    126.48436   0.005208333 
  172          173.36525    126.47879   0.005813953 
  180          175.19914    126.47327   0.005555556 
  149          178.42328    126.46779   0.006711409 
  185          181.43388    126.46235   0.005405405 
  167          180.8994     126.45695   0.005988024 
  178          177.15919    126.45159   0.005617978 
  182          173.5446     126.44628   0.005494505 
  164          171.50611    126.44101   0.006097561 
  183          171.02126    126.43578   0.005464481 
  177          171.84729    126.43059   0.005649718 
  159          173.87519    126.42544   0.006289308 
  183          176.95937    126.42034   0.005464481 
  180          180.33446    126.41527   0.005555556 
  226          182.76209    126.41025   0.004424779 
  187          184.66431    126.40527   0.005347594 
  197          187.56043    126.40033   0.005076142 
  189          192.0203     126.39543   0.005291005 
  201          197.23533    126.39058   0.004975124 
  183          201.02423    126.38576   0.005464481 
  216          202.32387    126.38099   0.00462963 
  189          202.99475    126.37625   0.005291005 
  201          203.69234    126.37156   0.004975124 
  212          203.57114    126.36691   0.004716981 
  215          203.76094    126.3623    0.004651163 
  211          205.75764    126.35773   0.004739336 
  165          209.86884    126.3532    0.006060606 
  186          215.2685     126.34871   0.005376344 
  181          219.92283    126.34426   0.005524862 
  201          222.74809    126.33985   0.004975124 
  202          225.40218    126.33549   0.004950495 
  220          228.95491    126.33116   0.004545455 
  250          235.0767     126.32687   0.004     
  248          250.00359    126.32263   0.004032258 
  266          283.74496    126.31842   0.003759398 
  358          348.72228    126.31425   0.002793296 
  374          430.72211    126.31012   0.002673797 
  410          428.71824    126.30604   0.002439024 
  318          344.28756    126.30199   0.003144654 
  263          277.27105    126.29798   0.003802281 
  250          240.74974    126.29402   0.004     
  214          223.75476    126.29009   0.004672897 
  203          220.83669    126.2862    0.004926108 
  267          232.84169    126.28235   0.003745318 
  261          263.30633    126.27854   0.003831418 
  261          294.66955    126.27477   0.003831418 
  256          274.60154    126.27104   0.00390625 
  236          228.59135    126.26735   0.004237288 
  200          196.67612    126.2637    0.005     
  168          178.73022    126.26008   0.005952381 
  194          168.58712    126.25651   0.005154639 
  174          162.42761    126.25297   0.005747126 
  152          158.36982    126.24948   0.006578947 
  160          155.44787    126.24602   0.00625   
  164          153.12593    126.2426    0.006097561 
  157          151.33401    126.23922   0.006369427 
  161          150.16269    126.23588   0.00621118 
  176          149.66753    126.23257   0.005681818 
  157          149.94329    126.22931   0.006369427 
  159          151.12816    126.22608   0.006289308 
  156          153.07603    126.22289   0.006410256 
  137          154.53557    126.21974   0.00729927 
  156          153.79836    126.21663   0.006410256 
  154          151.62845    126.21356   0.006493506 
  142          149.6234     126.21052   0.007042254 
  155          147.76114    126.20753   0.006451613 
  151          146.01975    126.20457   0.006622517 
  161          144.96468    126.20164   0.00621118 
  165          144.78134    126.19876   0.006060606 
  150          145.24159    126.19591   0.006666667 
  153          145.55329    126.19311   0.006535948 
  148          144.98363    126.19033   0.006756757 
  139          144.10789    126.1876    0.007194245 
  156          143.52241    126.18491   0.006410256 
  142          142.97491    126.18225   0.007042254 
  158          142.56738    126.17963   0.006329114 
  160          142.86571    126.17704   0.00625   
  120          144.0245     126.1745    0.008333333 
  165          145.33987    126.17199   0.006060606 
  165          145.31596    126.16951   0.006060606 
  178          143.6916     126.16708   0.005617978 
  150          141.71153    126.16468   0.006666667 
  147          140.21543    126.16232   0.006802721 
  145          139.28581    126.15999   0.006896552 
  138          138.84779    126.15771   0.007246377 
  161          138.92404    126.15546   0.00621118 
  136          139.45914    126.15324   0.007352941 
  133          140.03093    126.15106   0.007518797 
  137          139.88476    126.14892   0.00729927 
  124          138.96957    126.14682   0.008064516 
  121          137.92646    126.14475   0.008264463 
  141          137.16913    126.14272   0.007092199 
  142          136.77169    126.14072   0.007042254 
  132          136.69222    126.13876   0.007575758 
  118          136.85892    126.13684   0.008474576 
  140          137.07764    126.13495   0.007142857 
  143          137.04227    126.1331    0.006993007 
  151          136.76394    126.13128   0.006622517 
  129          136.52418    126.1295    0.007751938 
  148          136.45019    126.12776   0.006756757 
  139          136.55959    126.12605   0.007194245 
  133          136.85579    126.12438   0.007518797 
  151          137.3565     126.12274   0.006622517 
  150          138.06591    126.12114   0.006666667 
  133          138.85939    126.11957   0.007518797 
  144          139.43426    126.11804   0.006944444 
  160          139.73995    126.11655   0.00625   
  145          140.07757    126.11509   0.006896552 
  134          140.62231    126.11367   0.007462687 
  151          141.40218    126.11228   0.006622517 
  152          142.37939    126.11092   0.006578947 
  164          143.54328    126.1096    0.006097561 
  151          145.01575    126.10832   0.006622517 
  145          146.94952    126.10707   0.006896552 
  163          149.52826    126.10586   0.006134969 
  172          153.20089    126.10468   0.005813953 
  165          159.00407    126.10353   0.006060606 
  159          168.77627    126.10243   0.006289308 
  194          185.21299    126.10135   0.005154639 
  206          209.35122    126.10031   0.004854369 
  198          228.32823    126.09931   0.005050505 
  201          218.44321    126.09833   0.004975124 
  162          194.63065    126.0974    0.00617284 
  160          177.44869    126.0965    0.00625   
  167          168.49939    126.09563   0.005988024 
  177          165.38397    126.0948    0.005649718 
  177          166.88701    126.094     0.005649718 
  181          173.27978    126.09323   0.005524862 
  178          184.93389    126.0925    0.005617978 
  175          196.43007    126.0918    0.005714286 
  175          195.57688    126.09114   0.005714286 
  173          187.95821    126.09051   0.005780347 
  177          183.29437    126.08992   0.005649718 
  154          179.43561    126.08936   0.006493506 
  161          174.05337    126.08883   0.00621118 
  154          169.04035    126.08833   0.006493506 
  178          165.2637     126.08787   0.005617978 
  155          162.16941    126.08745   0.006451613 
  161          160.24863    126.08706   0.00621118 
  146          160.22444    126.0867    0.006849315 
  167          162.2374     126.08637   0.005988024 
  165          165.6231     126.08608   0.006060606 
  169          168.06539    126.08582   0.00591716 
  152          168.57289    126.08559   0.006578947 
  189          169.34928    126.0854    0.005291005 
  149          172.32321    126.08524   0.006711409 
  158          177.08176    126.08512   0.006329114 
  196          180.83759    126.08502   0.005102041 
  177          180.74939    126.08496   0.005649718 
  147          179.15543    126.08494   0.006802721 
  190          179.14858    126.08494   0.005263158 
  184          181.82697    126.08498   0.005434783 
  199          190.09198    126.08505   0.005025126 
  217          209.49613    126.08516   0.004608295 
  265          247.01896    126.08529   0.003773585 
  313          296.56779    126.08546   0.003194888 
  308          304.8478     126.08567   0.003246753 
  274          259.95116    126.0859    0.003649635 
  209          219.02962    126.08617   0.004784689 
  218          196.20679    126.08647   0.004587156 
  225          185.98781    126.0868    0.004444444 
  221          184.07066    126.08717   0.004524887 
  200          189.11563    126.08756   0.005     
  223          202.40601    126.08799   0.004484305 
  219          223.11787    126.08846   0.00456621 
  216          229.91721    126.08895   0.00462963 
  188          206.59933    126.08948   0.005319149 
  188          181.46906    126.09003   0.005319149 
  158          166.38496    126.09063   0.006329114 
  172          158.66616    126.09125   0.005813953 
  165          154.97153    126.0919    0.006060606 
  170          153.01719    126.09259   0.005882353 
  143          151.64772    126.09331   0.006993007 
  157          150.53357    126.09406   0.006369427 
  130          149.38578    126.09484   0.007692308 
  139          148.54509    126.09565   0.007194245 
  167          148.74131    126.0965    0.005988024 
  169          150.13952    126.09737   0.00591716 
  143          152.24806    126.09828   0.006993007 
  162          153.9077     126.09922   0.00617284 
  163          154.29703    126.10019   0.006134969 
  172          154.55568    126.1012    0.005813953 
  152          156.53968    126.10223   0.006578947 
  154          161.43611    126.1033    0.006493506 
  177          169.77421    126.10439   0.005649718 
  139          180.51295    126.10552   0.007194245 
  164          190.02142    126.10668   0.006097561 
  183          194.37205    126.10787   0.005464481 
  147          190.59521    126.1091    0.006802721 
  133          180.30681    126.11035   0.007518797 
  176          169.74075    126.11163   0.005681818 
  124          162.5601     126.11295   0.008064516 
  152          159.25859    126.1143    0.006578947 
  146          159.38887    126.11567   0.006849315 
  172          162.12076    126.11708   0.005813953 
  161          165.53317    126.11852   0.00621118 
  144          167.14946    126.11999   0.006944444 
  128          165.26287    126.12149   0.0078125 
  130          159.83408    126.12302   0.007692308 
  154          153.60936    126.12459   0.006493506 
  170          148.7511     126.12618   0.005882353 
  138          145.51391    126.1278    0.007246377 
  150          143.48559    126.12946   0.006666667 
  148          142.2717     126.13114   0.006756757 
  162          141.60709    126.13286   0.00617284 
  142          141.25316    126.13461   0.007042254 
  121          140.97995    126.13638   0.008264463 
  156          140.75759    126.13819   0.006410256 
  143          140.73234    126.14003   0.006993007 
  146          141.03532    126.1419    0.006849315 
  157          141.74951    126.14379   0.006369427 
  157          142.97765    126.14572   0.006369427 
  153          144.88248    126.14768   0.006535948 
  136          147.64588    126.14967   0.007352941 
  135          151.11785    126.15169   0.007407407 
  164          154.22199    126.15374   0.006097561 
  156          155.80053    126.15582   0.006410256 
  142          156.4102     126.15793   0.007042254 
  147          157.02414    126.16007   0.006802721 
  141          157.14425    126.16224   0.007092199 
  158          156.67214    126.16444   0.006329114 
  166          157.01958    126.16667   0.006024096 
  156          159.33625    126.16893   0.006410256 
  172          164.33748    126.17123   0.005813953 
  148          172.86193    126.17355   0.006756757 
  196          186.46863    126.1759    0.005102041 
  193          208.39057    126.17828   0.005181347 
  208          239.63039    126.18069   0.004807692 
  240          261.61441    126.18313   0.004166667 
  183          248.75401    126.1856    0.005464481 
  205          222.58379    126.1881    0.004878049 
  187          202.67821    126.19062   0.005347594 
  187          188.43473    126.19318   0.005347594 
  178          178.99802    126.19577   0.005617978 
  171          175.20866    126.19839   0.005847953 
  164          177.7627     126.20104   0.006097561 
  195          187.34985    126.20372   0.005128205 
  186          200.52607    126.20642   0.005376344 
  190          202.60071    126.20916   0.005263158 
  180          190.33739    126.21193   0.005555556 
  162          177.77124    126.21472   0.00617284 
  155          168.44469    126.21755   0.006451613 
  141          161.1695     126.2204    0.007092199 
  163          155.85771    126.22329   0.006134969 
  160          152.36894    126.2262    0.00625   
  145          150.23159    126.22914   0.006896552 
  155          149.01494    126.23212   0.006451613 
  156          148.44845    126.23512   0.006410256 
  137          148.3389     126.23815   0.00729927 
  152          148.53904    126.24121   0.006578947 
  155          148.98028    126.2443    0.006451613 
  136          149.57013    126.24742   0.007352941 
  173          150.3957     126.25057   0.005780347 
  158          151.49012    126.25375   0.006329114 
  159          152.88573    126.25696   0.006289308 
  178          154.65205    126.26019   0.005617978 
  160          156.88728    126.26346   0.00625   
  147          159.72816    126.26675   0.006802721 
  177          163.2774     126.27008   0.005649718 
  163          167.34426    126.27343   0.006134969 
  178          171.28935    126.27681   0.005617978 
  210          175.06626    126.28023   0.004761905 
  183          179.61505    126.28367   0.005464481 
  175          185.67282    126.28714   0.005714286 
  190          193.48095    126.29064   0.005263158 
  225          203.76832    126.29417   0.004444444 
  225          218.04154    126.29772   0.004444444 
  238          238.38257    126.30131   0.004201681 
  240          267.80322    126.30493   0.004166667 
  295          311.03268    126.30857   0.003389831 
  388          377.79597    126.31224   0.00257732 
  514          491.99554    126.31595   0.001945525 
  684          699.99445    126.31968   0.001461988 
  1036         1061.12852   126.32344   0.000965251 
  1357         1508.29881   126.32723   0.00073692 
  1324         1558.58419   126.33105   0.000755287 
  981          1141.00958   126.3349    0.001019368 
  753          768.54772    126.33878   0.001328021 
  548          558.44318    126.34268   0.001824818 
  464          457.89375    126.34662   0.002155172 
  410          425.03565    126.35058   0.002439024 
  452          448.25743    126.35458   0.002212389 
  571          540.86704    126.3586    0.001751313 
  737          722.58713    126.36265   0.001356852 
  825          912.79156    126.36673   0.001212121 
  751          850.48828    126.37084   0.001331558 
  625          618.27053    126.37498   0.0016    
  410          442.17447    126.37915   0.002439024 
  346          340.97341    126.38334   0.002890173 
  255          283.14397    126.38757   0.003921569 
  241          247.51361    126.39182   0.004149378 
  204          223.90383    126.39611   0.004901961 
  220          207.27987    126.40042   0.004545455 
  188          195.4368     126.40476   0.005319149 
  211          186.83815    126.40913   0.004739336 
  183          180.25341    126.41353   0.005464481 
  184          175.48915    126.41796   0.005434783 
  181          172.31747    126.42242   0.005524862 
  156          169.54498    126.42691   0.006410256 
  171          166.00158    126.43142   0.005847953 
  169          162.06174    126.43597   0.00591716 
  171          158.35958    126.44054   0.005847953 
  159          155.03789    126.44515   0.006289308 
  157          152.31614    126.44978   0.006369427 
  167          150.2587     126.45444   0.005988024 
  149          148.77278    126.45913   0.006711409 
  139          147.75592    126.46385   0.007194245 
  145          147.07522    126.4686    0.006896552 
  149          146.48885    126.47338   0.006711409 
  166          145.85456    126.47818   0.006024096 
  158          145.33148    126.48302   0.006329114 
  146          145.0903     126.48788   0.006849315 
  181          145.13934    126.49278   0.005524862 
  142          145.36666    126.4977    0.007042254 
  162          145.62728    126.50266   0.00617284 
  169          145.87044    126.50764   0.00591716 
  153          146.1335     126.51265   0.006535948 
  141          146.37635    126.51769   0.007092199 
  151          146.67841    126.52276   0.006622517 
  162          147.29345    126.52786   0.00617284 
  147          148.42241    126.53299   0.006802721 
  143          150.24469    126.53815   0.006993007 
  182          153.0173     126.54333   0.005494505 
  169          157.15257    126.54855   0.00591716 
  177          163.32406    126.5538    0.005649718 
  161          172.61651    126.55907   0.00621118 
  149          186.84807    126.56438   0.006711409 
  167          207.28253    126.56971   0.005988024 
  189          226.63948    126.57508   0.005291005 
  217          226.59439    126.58047   0.004608295 
  181          209.75701    126.58589   0.005524862 
  171          192.04681    126.59135   0.005847953 
  171          178.97564    126.59683   0.005847953 
  162          171.21949    126.60234   0.00617284 
  174          168.11173    126.60788   0.005747126 
  178          168.99383    126.61345   0.005617978 
  179          173.98922    126.61905   0.005586592 
  159          183.41218    126.62468   0.006289308 
  161          193.55421    126.63034   0.00621118 
  171          195.36266    126.63603   0.005847953 
  189          190.40473    126.64175   0.005291005 
  182          186.77636    126.6475    0.005494505 
  187          185.86215    126.65328   0.005347594 
  167          183.71395    126.65909   0.005988024 
  149          177.06967    126.66493   0.006711409 
  190          168.8001     126.6708    0.005263158 
  169          162.33963    126.6767    0.00591716 
  143          158.4416     126.68263   0.006993007 
  152          156.70864    126.68859   0.006578947 
  150          156.70111    126.69458   0.006666667 
  178          158.38943    126.7006    0.005617978 
  178          161.97469    126.70665   0.005617978 
  166          167.00546    126.71273   0.006024096 
  167          171.56998    126.71884   0.005988024 
  173          174.18572    126.72498   0.005780347 
  169          175.90138    126.73116   0.00591716 
  155          177.14038    126.73736   0.006451613 
  184          175.94272    126.74359   0.005434783 
  171          171.45515    126.74985   0.005847953 
  153          166.50683    126.75615   0.006535948 
  170          163.4577     126.76247   0.005882353 
  157          162.49548    126.76882   0.006369427 
  156          162.43042    126.77521   0.006410256 
  167          162.17804    126.78163   0.005988024 
  182          162.21799    126.78807   0.005494505 
  164          163.14234    126.79455   0.006097561 
  168          164.41468    126.80106   0.005952381 
  182          164.71107    126.8076    0.005494505 
  156          163.30957    126.81417   0.006410256 
  150          161.50988    126.82077   0.006666667 
  202          160.65075    126.8274    0.004950495 
  155          160.92389    126.83406   0.006451613 
  172          161.77627    126.84076   0.005813953 
  164          162.57451    126.84749   0.006097561 
  199          163.47366    126.85424   0.005025126 
  173          164.9503     126.86103   0.005780347 
  211          167.2181     126.86785   0.004739336 
  171          170.34819    126.8747    0.005847953 
  178          174.43818    126.88159   0.005617978 
  182          179.66089    126.8885    0.005494505 
  191          186.28022    126.89545   0.005235602 
  202          194.61262    126.90242   0.004950495 
  217          204.83906    126.90943   0.004608295 
  210          217.01731    126.91647   0.004761905 
  225          231.95766    126.92355   0.004444444 
  279          251.8188     126.93065   0.003584229 
  317          279.57686    126.93779   0.003154574 
  357          319.54738    126.94496   0.00280112 
  412          379.24448    126.95216   0.002427184 
  516          473.06124    126.95939   0.001937984 
  681          629.16708    126.96666   0.001468429 
  1020         899.3255     126.97396   0.000980392 
  1452         1358.5339    126.98129   0.000688705 
  1984         1976.46284   126.98865   0.000504032 
  2024         2206.65684   126.99605   0.000494071 
  1590         1709.50927   127.00348   0.000628931 
  1166         1145.98185   127.01094   0.000857633 
  793          799.838      127.01843   0.001261034 
  624          621.04029    127.02596   0.001602564 
  637          543.88226    127.03352   0.001569859 
  592          537.68177    127.04111   0.001689189 
  684          603.37762    127.04873   0.001461988 
  812          766.18673    127.05639   0.001231527 
  1008         1038.65092   127.06408   0.000992063 
  1063         1237.30604   127.07181   0.000940734 
  923          1059.49398   127.07957   0.001083424 
  699          742.59002    127.08736   0.001430615 
  515          521.40727    127.09518   0.001941748 
  431          393.90855    127.10304   0.002320186 
  301          321.06117    127.11093   0.003322259 
  289          276.89496    127.11886   0.003460208 
  250          247.67233    127.12682   0.004     
  235          226.70782    127.13482   0.004255319 
  211          211.12784    127.14284   0.004739336 
  210          199.48138    127.15091   0.004761905 
  204          190.71409    127.159     0.004901961 
  202          184.05832    127.16713   0.004950495 
  178          179.00508    127.1753    0.005617978 
  168          175.24873    127.1835    0.005952381 
  174          172.63319    127.19173   0.005747126 
  181          171.0549     127.2       0.005524862 
  167          170.3291     127.2083    0.005988024 
  163          170.23368    127.21664   0.006134969 
  182          170.55537    127.22502   0.005494505 
  174          170.34608    127.23342   0.005747126 
  206          168.47367    127.24187   0.004854369 
  185          165.71211    127.25035   0.005405405 
  172          163.48963    127.25886   0.005813953 
  186          162.13716    127.26741   0.005376344 
  156          161.21722    127.27599   0.006410256 
  147          160.56389    127.28461   0.006802721 
  184          160.61661    127.29327   0.005434783 
  184          161.81001    127.30196   0.005434783 
  133          164.33089    127.31069   0.007518797 
  152          167.91179    127.31945   0.006578947 
  168          171.73262    127.32825   0.005952381 
  173          176.09969    127.33709   0.005780347 
  180          183.73956    127.34596   0.005555556 
  217          198.12711    127.35487   0.004608295 
  165          221.82309    127.36382   0.006060606 
  233          249.7164     127.3728    0.004291845 
  217          257.41286    127.38182   0.004608295 
  199          235.55321    127.39088   0.005025126 
  222          210.63773    127.39997   0.004504505 
  183          195.86354    127.4091    0.005464481 
  200          190.52355    127.41827   0.005     
  190          192.29061    127.42747   0.005263158 
  192          200.15927    127.43671   0.005208333 
  202          210.99785    127.44599   0.004950495 
  187          217.33355    127.45531   0.005347594 
  211          220.79903    127.46467   0.004739336 
  184          222.834      127.47406   0.005434783 
  200          213.01062    127.48349   0.005     
  177          196.09656    127.49296   0.005649718 
  192          182.53536    127.50247   0.005208333 
  168          174.01748    127.51201   0.005952381 
  166          169.80686    127.5216    0.006024096 
  177          169.17909    127.53122   0.005649718 
  168          171.05429    127.54088   0.005952381 
  175          171.74588    127.55059   0.005714286 
  140          167.88182    127.56033   0.007142857 
  170          162.76657    127.5701    0.005882353 
  166          159.50582    127.57992   0.006024096 
  164          158.32121    127.58978   0.006097561 
  189          158.46588    127.59968   0.005291005 
  156          159.15525    127.60962   0.006410256 
  192          160.11166    127.61959   0.005208333 
  157          161.10653    127.62961   0.006369427 
  133          161.50598    127.63967   0.007518797 
  171          161.53838    127.64977   0.005847953 
  160          161.52076    127.65991   0.00625   
  170          160.69502    127.67009   0.005882353 
  172          158.64999    127.6803    0.005813953 
  182          156.51212    127.69057   0.005494505 
  168          155.22418    127.70087   0.005952381 
  164          154.93125    127.71121   0.006097561 
  160          155.39405    127.72159   0.00625   
  173          156.3135     127.73202   0.005780347 
  178          157.30581    127.74248   0.005617978 
  155          158.06199    127.75299   0.006451613 
  186          158.84116    127.76354   0.005376344 
  160          159.71466    127.77414   0.00625   
  179          160.24376    127.78477   0.005586592 
  178          160.3958     127.79545   0.005617978 
  154          160.57889    127.80617   0.006493506 
  181          160.75966    127.81693   0.005524862 
  174          160.96411    127.82773   0.005747126 
  180          161.47153    127.83858   0.005555556 
  218          162.43476    127.84947   0.004587156 
  204          163.87266    127.86041   0.004901961 
  209          165.76767    127.87138   0.004784689 
  196          168.11921    127.8824    0.005102041 
  208          170.96214    127.89347   0.004807692 
  216          174.35363    127.90458   0.00462963 
  231          178.32971    127.91573   0.004329004 
  223          182.84314    127.92693   0.004484305 
  195          187.88733    127.93817   0.005128205 
  213          193.73484    127.94945   0.004694836 
  229          200.81851    127.96078   0.004366812 
  233          209.6039     127.97216   0.004291845 
  213          220.65649    127.98358   0.004694836 
  258          234.82935    127.99505   0.003875969 
  234          253.48673    128.00656   0.004273504 
  296          278.85445    128.01812   0.003378378 
  324          314.48486    128.02972   0.00308642 
  352          365.06452    128.04137   0.002840909 
  417          432.04873    128.05306   0.002398082 
  506          503.62816    128.0648    0.001976285 
  572          578.02898    128.07659   0.001748252 
  732          698.38527    128.08842   0.00136612 
  952          925.25896    128.10031   0.00105042 
  1543         1340.55543   128.11223   0.000648088 
  2181         2034.67344   128.12421   0.000458505 
  2804         2847.27048   128.13623   0.000356633 
  2669         2941.63929   128.1483    0.000374672 
  2046         2196.83411   128.16042   0.000488759 
  1428         1490.55496   128.17259   0.00070028 
  1100         1071.36979   128.1848    0.000909091 
  871          851.11394    128.19706   0.001148106 
  766          746.5014     128.20938   0.001305483 
  745          732.40957    128.22174   0.001342282 
  841          814.35737    128.23415   0.001189061 
  1014         1010.35381   128.2466    0.000986193 
  1373         1331.80069   128.25911   0.000728332 
  1541         1671.26374   128.27167   0.000648929 
  1404         1613.87739   128.28427   0.000712251 
  1079         1188.63921   128.29693   0.000926784 
  817          818.16762    128.30964   0.00122399 
  592          591.19828    128.3224    0.001689189 
  467          461.35224    128.3352    0.002141328 
  394          386.99768    128.34806   0.002538071 
  353          344.93829    128.36097   0.002832861 
  317          323.02006    128.37393   0.003154574 
  304          308.64226    128.38694   0.003289474 
  294          287.12554    128.40001   0.003401361 
  244          261.8162     128.41312   0.004098361 
  253          242.3602     128.42629   0.003952569 
  222          230.21935    128.43951   0.004504505 
  231          223.79097    128.45278   0.004329004 
  221          220.85103    128.46611   0.004524887 
  185          218.00475    128.47949   0.005405405 
  202          212.44814    128.49292   0.004950495 
  191          205.44961    128.5064    0.005235602 
  200          199.29183    128.51994   0.005     
  189          193.95904    128.53353   0.005291005 
  199          188.90636    128.54718   0.005025126 
  166          184.69392    128.56088   0.006024096 
  183          182.00377    128.57463   0.005464481 
  183          181.0688     128.58844   0.005464481 
  173          181.87943    128.6023    0.005780347 
  184          184.04134    128.61622   0.005434783 
  206          186.1874     128.6302    0.004854369 
  156          186.62224    128.64423   0.006410256 
  164          185.20142    128.65831   0.006097561 
  178          183.07972    128.67246   0.005617978 
  183          181.31291    128.68665   0.005464481 
  202          180.24888    128.70091   0.004950495 
  166          179.73836    128.71522   0.006024096 
  183          179.38403    128.72959   0.005464481 
  170          179.73476    128.74402   0.005882353 
  172          181.80779    128.7585    0.005813953 
  168          185.20271    128.77304   0.005952381 
  154          187.41738    128.78764   0.006493506 
  158          186.09847    128.8023    0.006329114 
  174          181.70678    128.81702   0.005747126 
  190          176.56501    128.83179   0.005263158 
  169          172.61871    128.84663   0.00591716 
  160          170.40149    128.86152   0.00625   
  167          169.47078    128.87647   0.005988024 
  181          169.15778    128.89149   0.005524862 
  162          169.44805    128.90656   0.00617284 
  190          170.84216    128.92169   0.005263158 
  186          173.34753    128.93689   0.005376344 
  170          175.98392    128.95214   0.005882353 
  158          177.57926    128.96746   0.006329114 
  171          177.77793    128.98283   0.005847953 
  159          176.08895    128.99827   0.006289308 
  164          172.16722    129.01377   0.006097561 
  148          167.39693    129.02934   0.006756757 
  137          163.36603    129.04496   0.00729927 
  193          160.54083    129.06065   0.005181347 
  159          158.7859     129.0764    0.006289308 
  131          157.91553    129.09222   0.007633588 
  163          157.84377    129.1081    0.006134969 
  160          158.60374    129.12404   0.00625   
  152          160.28497    129.14004   0.006578947 
  159          162.79335    129.15611   0.006289308 
  154          165.44083    129.17225   0.006493506 
  167          167.11825    129.18845   0.005988024 
  171          167.11998    129.20471   0.005847953 
  165          165.55884    129.22105   0.006060606 
  160          163.79658    129.23744   0.00625   
  154          163.29892    129.25391   0.006493506 
  165          164.6791     129.27043   0.006060606 
  179          167.76098    129.28703   0.005586592 
  178          171.11479    129.30369   0.005617978 
  159          172.07406    129.32042   0.006289308 
  150          169.77648    129.33722   0.006666667 
  169          166.42184    129.35409   0.00591716 
  174          163.94895    129.37102   0.005747126 
  160          162.49387    129.38802   0.00625   
  183          161.38916    129.40509   0.005464481 
  166          160.64767    129.42223   0.006024096 
  138          160.89053    129.43944   0.007246377 
  178          162.54991    129.45672   0.005617978 
  197          165.72131    129.47407   0.005076142 
  167          169.85732    129.49149   0.005988024 
  176          173.27849    129.50898   0.005681818 
  187          174.4955     129.52654   0.005347594 
  180          174.06788    129.54418   0.005555556 
  182          172.79851    129.56188   0.005494505 
  192          170.89878    129.57966   0.005208333 
  183          169.18838    129.5975    0.005464481 
  175          168.41541    129.61542   0.005714286 
  183          168.73262    129.63342   0.005464481 
  207          170.07332    129.65148   0.004830918 
  193          172.45257    129.66963   0.005181347 
  185          175.72892    129.68784   0.005405405 
  173          179.41385    129.70613   0.005780347 
  161          183.14691    129.72449   0.00621118 
  228          187.18345    129.74293   0.004385965 
  223          191.99491    129.76144   0.004484305 
  207          197.8483     129.78003   0.004830918 
  236          205.44118    129.79869   0.004237288 
  219          215.81575    129.81743   0.00456621 
  257          229.91013    129.83625   0.003891051 
  240          248.78199    129.85514   0.004166667 
  326          273.71401    129.87411   0.003067485 
  319          307.16213    129.89316   0.003134796 
  411          356.3153     129.91229   0.00243309 
  484          436.35794    129.93149   0.002066116 
  643          574.10623    129.95077   0.00155521 
  973          811.1715     129.97013   0.001027749 
  1249         1176.53575   129.98958   0.000800641 
  1395         1517.81417   130.0091    0.000716846 
  1306         1440.99643   130.0287    0.000765697 
  1057         1062.18127   130.04838   0.000946074 
  792          747.33934    130.06814   0.001262626 
  607          560.56041    130.08798   0.001647446 
  528          461.81226    130.10791   0.001893939 
  431          417.63551    130.12791   0.002320186 
  425          413.63301    130.148     0.002352941 
  536          450.09176    130.16817   0.001865672 
  570          535.22259    130.18842   0.001754386 
  673          674.24914    130.20876   0.001485884 
  805          846.76374    130.22918   0.001242236 
  756          909.38559    130.24968   0.001322751 
  664          749.30881    130.27027   0.001506024 
  604          546.37866    130.29095   0.001655629 
  400          407.81079    130.3117    0.0025    
  356          325.79589    130.33255   0.002808989 
  314          278.11569    130.35348   0.003184713 
  251          250.45319    130.37449   0.003984064 
  253          235.52396    130.3956    0.003952569 
  232          229.32387    130.41679   0.004310345 
  227          225.94569    130.43806   0.004405286 
  227          216.8022     130.45943   0.004405286 
  197          203.09223    130.48088   0.005076142 
  209          191.72741    130.50242   0.004784689 
  200          184.26313    130.52405   0.005     
  200          179.222      130.54577   0.005     
  175          174.50708    130.56758   0.005714286 
  153          169.55089    130.58948   0.006535948 
  175          165.10045    130.61147   0.005714286 
  177          161.56648    130.63356   0.005649718 
  197          158.91086    130.65573   0.005076142 
  183          156.96572    130.67799   0.005464481 
  167          155.57323    130.70035   0.005988024 
  144          154.64271    130.7228    0.006944444 
  174          154.19786    130.74534   0.005747126 
  160          154.32468    130.76798   0.00625   
  160          154.9638     130.79071   0.00625   
  155          155.61698    130.81353   0.006451613 
  169          155.60431    130.83645   0.00591716 
  126          154.85213    130.85947   0.007936508 
  153          153.77463    130.88258   0.006535948 
  175          152.84453    130.90578   0.005714286 
  156          152.31081    130.92908   0.006410256 
  160          152.3209     130.95248   0.00625   
  144          152.98695    130.97598   0.006944444 
  178          154.21243    130.99957   0.005617978 
  150          155.47522    131.02326   0.006666667 
  168          155.72037    131.04706   0.005952381 
  150          154.55708    131.07094   0.006666667 
  155          152.92396    131.09493   0.006451613 
  133          151.60631    131.11902   0.007518797 
  139          150.68533    131.14321   0.007194245 
  146          150.13873    131.1675    0.006849315 
  163          150.06135    131.19189   0.006134969 
  155          150.55689    131.21639   0.006451613 
  162          151.7824     131.24098   0.00617284 
  156          153.92357    131.26568   0.006410256 
  152          157.06368    131.29048   0.006578947 
  149          160.99033    131.31538   0.006711409 
  147          164.82769    131.34039   0.006802721 
  123          166.95703    131.3655    0.008130081 
  170          165.83333    131.39072   0.005882353 
  180          162.20618    131.41604   0.005555556 
  149          158.48682    131.44147   0.006711409 
  152          156.11786    131.467     0.006578947 
  160          155.46084    131.49264   0.00625   
  162          156.51744    131.51839   0.00617284 
  154          158.90225    131.54425   0.006493506 
  139          161.00571    131.57021   0.007194245 
  155          161.00337    131.59628   0.006451613 
  157          160.21416    131.62247   0.006369427 
  163          160.41724    131.64876   0.006134969 
  177          161.11935    131.67516   0.005649718 
  159          160.90111    131.70167   0.006289308 
  156          159.3447     131.72829   0.006410256 
  149          157.13817    131.75503   0.006711409 
  143          155.18348    131.78187   0.006993007 
  159          153.96009    131.80883   0.006289308 
  163          153.54781    131.8359    0.006134969 
  154          153.68795    131.86309   0.006493506 
  147          153.48118    131.89039   0.006802721 
  128          152.16437    131.9178    0.0078125 
  152          150.57995    131.94533   0.006578947 
  153          149.67681    131.97297   0.006535948 
  132          149.60416    132.00073   0.007575758 
  153          150.14943    132.02861   0.006535948 
  151          150.98964    132.0566    0.006622517 
  146          152.05309    132.08471   0.006849315 
  162          153.70224    132.11294   0.00617284 
  150          156.24262    132.14129   0.006666667 
  173          159.47044    132.16976   0.005780347 
  175          162.2073     132.19834   0.005714286 
  165          162.92223    132.22705   0.006060606 
  141          161.40178    132.25587   0.007092199 
  168          158.31816    132.28482   0.005952381 
  192          154.65088    132.31389   0.005208333 
  166          151.47761    132.34308   0.006024096 
  175          149.2558     132.3724    0.005714286 
  140          147.96654    132.40183   0.007142857 
  147          147.4995     132.4314    0.006802721 
  136          147.78843    132.46108   0.007352941 
  147          148.80346    132.49089   0.006802721 
  158          150.3669     132.52083   0.006329114 
  160          151.87649    132.55089   0.00625   
  142          152.55133    132.58108   0.007042254 
  140          152.25414    132.61139   0.007142857 
  160          151.32035    132.64184   0.00625   
  156          150.2601     132.67241   0.006410256 
  159          149.62615    132.70311   0.006289308 
  161          149.5911     132.73394   0.00621118 
  160          149.90805    132.76489   0.00625   
  127          150.09199    132.79598   0.007874016 
  144          149.99712    132.8272    0.006944444 
  165          149.98885    132.85855   0.006060606 
  156          150.29667    132.89004   0.006410256 
  144          150.96838    132.92165   0.006944444 
  136          152.0351     132.9534    0.007352941 
  158          153.41237    132.98529   0.006329114 
  160          154.93491    133.0173    0.00625   
  153          155.89983    133.04946   0.006535948 
  149          155.31954    133.08174   0.006711409 
  152          153.49826    133.11417   0.006578947 
  143          151.57186    133.14673   0.006993007 
  149          150.00981    133.17942   0.006711409 
  160          148.79667    133.21226   0.00625   
  148          147.99773    133.24523   0.006756757 
  153          147.637      133.27835   0.006535948 
  156          147.65677    133.3116    0.006410256 
  165          148.02678    133.34499   0.006060606 
  162          148.68517    133.37852   0.00617284 
  149          149.56144    133.4122    0.006711409 
  167          150.39198    133.44602   0.005988024 
  174          150.68481    133.47998   0.005747126 
  142          150.50474    133.51408   0.007042254 
  128          150.47246    133.54832   0.0078125 
  188          150.80088    133.58271   0.005319149 
  147          150.99511    133.61725   0.006802721 
  137          150.51026    133.65193   0.00729927 
  182          149.4615     133.68676   0.005494505 
  157          148.28214    133.72173   0.006369427 
  157          147.31757    133.75686   0.006369427 
  147          146.7617     133.79213   0.006802721 
  144          146.66898    133.82754   0.006944444 
  160          147.03684    133.86311   0.00625   
  149          147.66919    133.89883   0.006711409 
  183          148.82131    133.9347    0.005464481 
  163          150.14501    133.97072   0.006134969 
  133          151.41085    134.00689   0.007518797 
  167          152.34863    134.04322   0.005988024 
  157          152.87296    134.07969   0.006369427 
  139          153.11101    134.11633   0.007194245 
  149          152.91753    134.15311   0.006711409 
  167          152.0005     134.19005   0.005988024 
  149          150.64485    134.22715   0.006711409 
  162          149.41371    134.2644    0.00617284 
  140          148.53864    134.30181   0.007142857 
  141          148.27041    134.33938   0.007092199 
  140          148.46466    134.37711   0.007142857 
  145          148.98493    134.41499   0.006896552 
  155          149.69228    134.45304   0.006451613 
  137          150.53094    134.49124   0.00729927 
  143          151.60109    134.52961   0.006993007 
  130          152.84146    134.56814   0.007692308 
  145          153.598      134.60683   0.006896552 
  143          153.09637    134.64568   0.006993007 
  145          151.58395    134.6847    0.006896552 
  121          149.92147    134.72388   0.008264463 
  129          148.60233    134.76323   0.007751938 
  139          147.94766    134.80274   0.007194245 
  143          147.46458    134.84242   0.006993007 
  150          147.29981    134.88227   0.006666667 
  166          147.39596    134.92228   0.006024096 
  166          147.71064    134.96247   0.006024096 
  170          148.21939    135.00282   0.005882353 
  155          148.83285    135.04334   0.006451613 
  127          149.33408    135.08404   0.007874016 
  161          149.46103    135.1249    0.00621118 
  149          149.24713    135.16594   0.006711409 
  167          149.02138    135.20715   0.005988024 
  159          148.98953    135.24853   0.006289308 
  137          149.0506     135.29009   0.00729927 
  157          149.14634    135.33182   0.006369427 
  147          149.43889    135.37372   0.006802721 
  151          150.05942    135.41581   0.006622517 
  144          151.19018    135.45807   0.006944444 
  143          152.66415    135.50051   0.006993007 
  155          154.57488    135.54313   0.006451613 
  172          156.60745    135.58592   0.005813953 
  168          158.03425    135.6289    0.005952381 
  142          158.29295    135.67206   0.007042254 
  137          157.85185    135.71539   0.00729927 
  157          157.6319     135.75892   0.006369427 
  164          158.12888    135.80262   0.006097561 
  157          159.4015     135.84651   0.006369427 
  194          161.30129    135.89058   0.005154639 
  162          163.33573    135.93484   0.00617284 
  172          164.95317    135.97928   0.005813953 
  163          166.44932    136.02391   0.006134969 
  156          168.71036    136.06873   0.006410256 
  145          171.57227    136.11373   0.006896552 
  173          172.85745    136.15893   0.005780347 
  170          171.00517    136.20431   0.005882353 
  173          167.74196    136.24989   0.005780347 
  150          165.01688    136.29565   0.006666667 
  148          163.41801    136.34161   0.006756757 
  179          162.88374    136.38776   0.005586592 
  184          163.2453     136.43411   0.005434783 
  178          164.25436    136.48065   0.005617978 
  172          165.51471    136.52738   0.005813953 
  185          166.7598     136.57431   0.005405405 
  178          168.10368    136.62144   0.005617978 
  165          169.62943    136.66876   0.006060606 
  170          170.90767    136.71628   0.005882353 
  185          171.12641    136.76401   0.005405405 
  176          170.51623    136.81193   0.005681818 
  198          170.29916    136.86005   0.005050505 
  173          171.09267    136.90837   0.005780347 
  193          172.95576    136.9569    0.005181347 
  172          175.72133    137.00563   0.005813953 
  183          178.81057    137.05456   0.005464481 
  206          181.10563    137.1037    0.004854369 
  176          182.02148    137.15304   0.005681818 
  193          182.36048    137.20259   0.005181347 
  198          183.08918    137.25235   0.005050505 
  189          184.54012    137.30232   0.005291005 
  190          186.82737    137.35249   0.005263158 
  201          190.13043    137.40288   0.004975124 
  215          194.63458    137.45347   0.004651163 
  217          200.44183    137.50428   0.004608295 
  202          207.39649    137.55529   0.004950495 
  209          214.94315    137.60652   0.004784689 
  238          222.66304    137.65797   0.004201681 
  235          230.87471    137.70963   0.004255319 
  242          240.14939    137.7615    0.004132231 
  258          251.37881    137.8136    0.003875969 
  275          266.06368    137.8659    0.003636364 
  283          285.98036    137.91843   0.003533569 
  310          313.31759    137.97118   0.003225806 
  363          351.44597    138.02414   0.002754821 
  421          406.20235    138.07733   0.002375297 
  553          488.24574    138.13074   0.001808318 
  676          617.23505    138.18437   0.00147929 
  977          827.54564    138.23822   0.001023541 
  1280         1169.90597   138.2923    0.00078125 
  1763         1672.34364   138.3466    0.000567215 
  2060         2144.91318   138.40113   0.000485437 
  1952         2101.8354    138.45589   0.000512295 
  1559         1606.2488    138.51087   0.000641437 
  1187         1135.76699   138.56608   0.00084246 
  880          830.32348    138.62152   0.001136364 
  673          652.44941    138.67719   0.001485884 
  658          554.67132    138.7331    0.001519757 
  588          508.03684    138.78923   0.00170068 
  599          500.03975    138.8456    0.001669449 
  630          530.96732    138.9022    0.001587302 
  731          612.94436    138.95904   0.001367989 
  871          768.25248    139.01611   0.001148106 
  1035         1006.60624   139.07342   0.000966184 
  1132         1222.19664   139.13097   0.000883392 
  1061         1172.81705   139.18876   0.000942507 
  857          910.7647     139.24678   0.001166861 
  689          670.12242    139.30505   0.001451379 
  536          511.93801    139.36355   0.001865672 
  464          415.29428    139.4223    0.002155172 
  371          355.73503    139.48129   0.002695418 
  304          317.50139    139.54053   0.003289474 
  323          291.75097    139.60001   0.003095975 
  281          273.64123    139.65974   0.003558719 
  266          260.39177    139.71971   0.003759398 
  231          250.23642    139.77994   0.004329004 
  281          242.12963    139.84041   0.003558719 
  236          235.58916    139.90113   0.004237288 
  241          230.31963    139.9621    0.004149378 
  231          226.0176     140.02332   0.004329004 
  233          222.39172    140.0848    0.004291845 
  190          219.08423    140.14653   0.005263158 
  228          215.60043    140.20851   0.004385965 
  214          211.77219    140.27075   0.004672897 
  205          207.89499    140.33324   0.004878049 
  220          204.50594    140.396     0.004545455 
  223          201.63715    140.45901   0.004484305 
  238          199.25484    140.52228   0.004201681 
  205          197.28394    140.58581   0.004878049 
  191          195.65611    140.6496    0.005235602 
  180          194.32048    140.71366   0.005555556 
  181          193.23168    140.77798   0.005524862 
  189          192.34015    140.84256   0.005291005 
  198          191.59527    140.90741   0.005050505 
  169          190.90817    140.97252   0.00591716 
  199          190.09491    141.03791   0.005025126 
  206          189.04393    141.10356   0.004854369 
  217          188.04832    141.16948   0.004608295 
  174          187.30563    141.23567   0.005747126 
  187          186.90293    141.30213   0.005347594 
  157          186.83018    141.36886   0.006369427 
  171          187.03247    141.43587   0.005847953 
  193          187.42736    141.50315   0.005181347 
  179          187.93895    141.57071   0.005586592 
  179          188.53766    141.63854   0.005586592 
  167          189.21825    141.70665   0.005988024 
  209          189.97743    141.77505   0.004784689 
  175          190.83032    141.84371   0.005714286 
  193          191.82033    141.91267   0.005181347 
  198          193.02916    141.9819    0.005050505 
  210          194.5908     142.05141   0.004761905 
  190          196.70569    142.12121   0.005263158 
  189          199.64133    142.1913    0.005291005 
  201          203.6565     142.26166   0.004975124 
  226          208.62139    142.33232   0.004424779 
  224          213.21236    142.40327   0.004464286 
  208          215.27154    142.4745    0.004807692 
  196          214.83135    142.54602   0.005102041 
  210          213.9309     142.61784   0.004761905 
  210          213.13558    142.68995   0.004761905 
  195          211.3144     142.76235   0.005128205 
  189          207.77963    142.83504   0.005291005 
  178          203.30464    142.90803   0.005617978 
  198          199.10046    142.98132   0.005050505 
  187          195.81599    143.05491   0.005347594 
  225          193.6142     143.12879   0.004444444 
  205          192.49982    143.20298   0.004878049 
  215          192.37505    143.27746   0.004651163 
  240          192.73724    143.35225   0.004166667 
  213          192.46963    143.42734   0.004694836 
  196          191.003      143.50274   0.005102041 
  204          189.17645    143.57844   0.004901961 
  204          187.64479    143.65444   0.004901961 
  204          186.03826    143.73076   0.004901961 
  207          183.76043    143.80738   0.004830918 
  196          180.86134    143.88432   0.005102041 
  191          177.88132    143.96156   0.005235602 
  175          175.26602    144.03912   0.005714286 
  198          173.18604    144.11699   0.005050505 
  187          171.62988    144.19517   0.005347594 
  196          170.48501    144.27367   0.005102041 
  184          169.55486    144.35249   0.005434783 
  174          168.67042    144.43163   0.005747126 
  199          167.88428    144.51108   0.005025126 
  175          167.40152    144.59086   0.005714286 
  201          167.39109    144.67095   0.004975124 
  189          167.9457     144.75137   0.005291005 
  166          169.03481    144.83211   0.006024096 
  183          170.29375    144.91318   0.005464481 
  164          170.8612     144.99457   0.006097561 
  175          170.04308    145.07629   0.005714286 
  180          168.25828    145.15834   0.005555556 
  174          166.43661    145.24072   0.005747126 
  184          165.07237    145.32343   0.005434783 
  178          164.2083     145.40647   0.005617978 
  213          163.70269    145.48985   0.004694836 
  175          163.43448    145.57356   0.005714286 
  172          163.35997    145.6576    0.005813953 
  175          163.44072    145.74198   0.005714286 
  152          163.68398    145.8267    0.006578947 
  171          164.17914    145.91176   0.005847953 
  171          164.95083    145.99716   0.005847953 
  174          165.76816    146.0829    0.005747126 
  175          166.19463    146.16898   0.005714286 
  205          166.10198    146.2554    0.004878049 
  168          165.88481    146.34218   0.005952381 
  177          165.96961    146.42929   0.005649718 
  165          166.55834    146.51676   0.006060606 
  177          167.74348    146.60458   0.005649718 
  181          169.63048    146.69274   0.005524862 
  193          172.39636    146.78126   0.005181347 
  174          176.34514    146.87013   0.005747126 
  181          182.04561    146.95935   0.005524862 
  187          190.5896     147.04893   0.005347594 
  222          203.89302    147.13886   0.004504505 
  229          224.65917    147.22915   0.004366812 
  252          254.511      147.3198    0.003968254 
  288          285.77186    147.41081   0.003472222 
  268          292.86726    147.50219   0.003731343 
  265          267.89018    147.59392   0.003773585 
  225          237.7271     147.68602   0.004444444 
  222          217.08799    147.77848   0.004504505 
  205          205.92186    147.87132   0.004878049 
  198          201.7031     147.96451   0.005050505 
  223          202.91437    148.05808   0.004484305 
  219          209.33735    148.15202   0.00456621 
  236          221.85156    148.24633   0.004237288 
  196          242.0081     148.34101   0.005102041 
  246          270.42516    148.43607   0.004065041 
  257          300.79889    148.5315    0.003891051 
  283          316.68821    148.62731   0.003533569 
  269          310.39213    148.7235    0.003717472 
  265          285.44009    148.82006   0.003773585 
  245          252.47592    148.91701   0.004081633 
  248          225.64399    149.01434   0.004032258 
  216          208.15748    149.11205   0.00462963 
  198          197.78051    149.21015   0.005050505 
  215          192.26316    149.30863   0.004651163 
  164          190.32378    149.40751   0.006097561 
  198          191.50661    149.50677   0.005050505 
  179          195.90121    149.60642   0.005586592 
  249          203.74191    149.70646   0.004016064 
  209          214.31959    149.80689   0.004784689 
  233          222.79345    149.90772   0.004291845 
  200          220.85131    150.00894   0.005     
  183          209.61451    150.11057   0.005464481 
  191          197.61244    150.21258   0.005235602 
  193          188.46511    150.315     0.005181347 
  209          181.90679    150.41782   0.004784689 
  164          177.21004    150.52105   0.006097561 
  157          173.91469    150.62467   0.006369427 
  168          171.67553    150.7287    0.005952381 
  188          170.21586    150.83314   0.005319149 
  165          169.33669    150.93799   0.006060606 
  157          168.88806    151.04324   0.006369427 
  141          168.7353     151.14891   0.007092199 
  136          168.75956    151.25498   0.007352941 
  162          168.87397    151.36147   0.00617284 
  162          169.03572    151.46838   0.00617284 
  153          169.26841    151.5757    0.006535948 
  160          169.60515    151.68344   0.00625   
  152          169.9901     151.7916    0.006578947 
  176          170.36638    151.90018   0.005681818 
  159          170.81003    152.00918   0.006289308 
  144          171.42502    152.1186    0.006944444 
  173          172.11968    152.22845   0.005780347 
  160          172.48765    152.33873   0.00625   
  167          172.16248    152.44943   0.005988024 
  164          171.32558    152.56056   0.006097561 
  176          170.43195    152.67213   0.005681818 
  165          169.7029     152.78412   0.006060606 
  158          169.10659    152.89655   0.006329114 
  149          168.59695    153.00941   0.006711409 
  155          168.22394    153.12271   0.006451613 
  155          168.05934    153.23645   0.006451613 
  153          168.13929    153.35063   0.006535948 
  158          168.47531    153.46525   0.006329114 
  155          169.06288    153.58031   0.006451613 
  149          169.8643     153.69581   0.006711409 
  148          170.71022    153.81176   0.006756757 
  153          171.20154    153.92815   0.006535948 
  141          170.96304    154.045     0.007092199 
  168          170.11189    154.16229   0.005952381 
  165          169.11009    154.28004   0.006060606 
  146          168.25909    154.39823   0.006849315 
  152          167.60076    154.51689   0.006578947 
  167          167.09135    154.63599   0.005988024 
  178          166.70567    154.75556   0.005617978 
  158          166.42561    154.87558   0.006329114 
  153          166.24261    154.99606   0.006535948 
  162          166.17319    155.11701   0.00617284 
  186          166.23092    155.23842   0.005376344 
  161          166.40954    155.36029   0.00621118 
  178          166.66316    155.48263   0.005617978 
  189          166.89363    155.60544   0.005291005 
  148          166.99714    155.72872   0.006756757 
  167          166.97061    155.85247   0.005988024 
  157          166.92225    155.97669   0.006369427 
  163          166.9535     156.10138   0.006134969 
  156          167.10027    156.22655   0.006410256 
  171          167.34755    156.3522    0.005847953 
  167          167.63846    156.47833   0.005988024 
  160          167.9023     156.60493   0.00625   
  180          168.12574    156.73202   0.005555556 
  187          168.3624     156.8596    0.005347594 
  143          168.667      156.98765   0.006993007 
  154          169.05982    157.1162    0.006493506 
  152          169.53774    157.24523   0.006578947 
  159          170.08974    157.37475   0.006289308 
  156          170.70499    157.50477   0.006410256 
  156          171.36364    157.63528   0.006410256 
  165          172.03349    157.76628   0.006060606 
  134          172.72835    157.89778   0.007462687 
  150          173.52936    158.02977   0.006666667 
  182          174.52816    158.16227   0.005494505 
  177          175.79381    158.29526   0.005649718 
  154          177.37563    158.42876   0.006493506 
  177          179.29289    158.56277   0.005649718 
  166          181.4247     158.69728   0.006024096 
  182          183.31516    158.83229   0.005494505 
  172          184.30532    158.96782   0.005813953 
  160          184.24264    159.10386   0.00625   
  182          183.72987    159.24041   0.005494505 
  188          183.42336    159.37748   0.005319149 
  158          183.60943    159.51506   0.006329114 
  191          184.33914    159.65315   0.005235602 
  184          185.59628    159.79177   0.005434783 
  190          187.31706    159.93091   0.005263158 
  173          189.2866     160.07057   0.005780347 
  178          191.22409    160.21076   0.005617978 
  180          193.07253    160.35147   0.005555556 
  194          194.9498     160.49271   0.005154639 
  156          196.96816    160.63448   0.006410256 
  155          199.31897    160.77677   0.006451613 
  193          202.15374    160.91961   0.005181347 
  194          205.51467    161.06297   0.005154639 
  216          209.5782     161.20688   0.00462963 
  169          214.49782    161.35132   0.00591716 
  192          219.20794    161.4963    0.005208333 
  225          221.43512    161.64182   0.004444444 
  214          221.99704    161.78788   0.004672897 
  232          224.62403    161.93449   0.004310345 
  214          232.05183    162.08165   0.004672897 
  245          246.41022    162.22935   0.004081633 
  258          270.64481    162.3776    0.003875969 
  286          307.48363    162.52641   0.003496503 
  347          350.30949    162.67577   0.002881844 
  354          368.82479    162.82568   0.002824859 
  310          342.58975    162.97615   0.003225806 
  271          300.75871    163.12718   0.003690037 
  256          268.45778    163.27877   0.00390625 
  229          248.62481    163.43092   0.004366812 
  264          237.65854    163.58364   0.003787879 
  220          231.42926    163.73692   0.004545455 
  213          226.89566    163.89077   0.004694836 
  199          223.69848    164.04519   0.005025126 
  211          222.58111    164.20018   0.004739336 
  221          224.35752    164.35574   0.004524887 
  282          230.38403    164.51188   0.003546099 
  250          242.43935    164.66859   0.004     
  253          261.20468    164.82588   0.003952569 
  279          280.0456     164.98375   0.003584229 
  256          281.63263    165.14221   0.00390625 
  241          263.78826    165.30125   0.004149378 
  230          243.51531    165.46087   0.004347826 
  223          228.74176    165.62108   0.004484305 
  214          218.74354    165.78188   0.004672897 
  191          211.67158    165.94327   0.005235602 
  209          206.59496    166.10525   0.004784689 
  186          203.04271    166.26783   0.005376344 
  187          200.50259    166.43101   0.005347594 
  196          198.50664    166.59478   0.005102041 
  174          196.84426    166.75916   0.005747126 
  191          195.46647    166.92413   0.005235602 
  202          194.37501    167.08971   0.004950495 
  181          193.64879    167.2559    0.005524862 
  185          193.3782     167.42269   0.005405405 
  186          193.54942    167.5901    0.005376344 
  187          194.0115     167.75811   0.005347594 
  159          194.49885    167.92674   0.006289308 
  193          194.7379     168.09598   0.005181347 
  187          194.61239    168.26584   0.005347594 
  202          194.23915    168.43632   0.004950495 
  211          193.82407    168.60743   0.004739336 
  196          193.40616    168.77915   0.005102041 
  181          192.94332    168.9515    0.005524862 
  176          192.52469    169.12447   0.005681818 
  172          192.25236    169.29808   0.005813953 
  199          192.11911    169.47231   0.005025126 
  199          192.12535    169.64718   0.005025126 
  189          192.33897    169.82268   0.005291005 
  190          192.79642    169.99882   0.005263158 
  198          193.40354    170.1756    0.005050505 
  207          193.93798    170.35301   0.004830918 
  213          194.24088    170.53107   0.004694836 
  186          194.41337    170.70978   0.005376344 
  172          194.69302    170.88913   0.005813953 
  180          195.22958    171.06912   0.005555556 
  215          196.02732    171.24977   0.004651163 
  207          196.98531    171.43107   0.004830918 
  186          197.86003    171.61303   0.005376344 
  162          198.72629    171.79564   0.00617284 
  191          199.27786    171.9789    0.005235602 
  192          199.49334    172.16283   0.005208333 
  197          199.61365    172.34742   0.005076142 
  204          199.89339    172.53268   0.004901961 
  207          200.43637    172.7186    0.004830918 
  182          201.21168    172.90519   0.005494505 
  194          202.12106    173.09244   0.005154639 
  203          203.10538    173.28037   0.004926108 
  216          204.22049    173.46898   0.00462963 
  220          205.5725     173.65826   0.004545455 
  218          207.24875    173.84822   0.004587156 
  198          209.26448    174.03886   0.005050505 
  189          211.80367    174.23018   0.005291005 
  201          214.85293    174.42218   0.004975124 
  200          218.34119    174.61488   0.005     
  225          221.96179    174.80826   0.004444444 
  200          225.14001    175.00233   0.005     
  227          227.32134    175.19709   0.004405286 
  231          228.58654    175.39255   0.004329004 
  229          229.58121    175.5887    0.004366812 
  203          230.63075    175.78556   0.004926108 
  207          231.43154    175.98311   0.004830918 
  238          231.66627    176.18137   0.004201681 
  204          231.52077    176.38033   0.004901961 
  216          231.40893    176.58      0.00462963 
  207          231.61505    176.78038   0.004830918 
  232          232.28353    176.98147   0.004310345 
  196          233.48717    177.18327   0.005102041 
  221          235.25591    177.38579   0.004524887 
  235          237.57797    177.58903   0.004255319 
  217          240.35307    177.79299   0.004608295 
  234          243.30295    177.99766   0.004273504 
  228          246.05257    178.20307   0.004385965 
  227          248.5223     178.4092    0.004405286 
  265          251.06206    178.61605   0.003773585 
  236          253.9987     178.82364   0.004237288 
  256          257.33025    179.03196   0.00390625 
  288          260.93368    179.24102   0.003472222 
  263          264.9442     179.45081   0.003802281 
  264          269.87423    179.66134   0.003787879 
  278          276.61013    179.87261   0.003597122 
  323          286.22462    180.08463   0.003095975 
  342          299.13343    180.29739   0.002923977 
  341          312.76639    180.5109    0.002932551 
  351          319.94554    180.72516   0.002849003 
  325          316.85154    180.94017   0.003076923 
  330          309.5561     181.15594   0.003030303 
  353          304.14599    181.37247   0.002832861 
  310          302.01304    181.58975   0.003225806 
  370          302.58721    181.80779   0.002702703 
  364          305.26639    182.0266    0.002747253 
  301          309.75278    182.24617   0.003322259 
  326          315.89275    182.46651   0.003067485 
  355          323.60322    182.68762   0.002816901 
  383          332.92653    182.90951   0.002610966 
  339          344.14616    183.13216   0.002949853 
  387          357.8135     183.3556    0.002583979 
  354          374.49323    183.57981   0.002824859 
  380          393.97778    183.80481   0.002631579 
  418          413.90327    184.03058   0.002392344 
  458          431.27407    184.25715   0.002183406 
  447          447.79263    184.4845    0.002237136 
  483          467.9873     184.71264   0.002070393 
  520          494.5011     184.94158   0.001923077 
  572          528.53293    185.17131   0.001748252 
  620          571.42365    185.40183   0.001612903 
  672          625.71938    185.63316   0.001488095 
  740          695.66901    185.86529   0.001351351 
  849          786.80858    186.09822   0.001177856 
  986          904.8369     186.33196   0.001014199 
  1133         1056.89611   186.56651   0.000882613 
  1432         1260.94414   186.80187   0.000698324 
  1757         1554.69986   187.03804   0.000569152 
  2415         2000.30696   187.27503   0.000414079 
  3178         2692.35726   187.51284   0.000314663 
  4527         3753.98438   187.75147   0.000220897 
  6169         5234.92876   187.99092   0.000162101 
  7239         6713.60529   188.23119   0.000138141 
  7124         7034.62349   188.4723    0.000140371 
  5910         5858.12641   188.71423   0.000169205 
  4809         4305.70346   188.957     0.000207943 
  3583         3105.96955   189.2006    0.000279096 
  2808         2318.11472   189.44503   0.000356125 
  2295         1826.67654   189.69031   0.00043573 
  1967         1528.28178   189.93643   0.000508388 
  1748         1355.63788   190.18339   0.000572082 
  1590         1271.27894   190.4312    0.000628931 
  1539         1262.07303   190.67986   0.000649773 
  1626         1335.26782   190.92937   0.000615006 
  1821         1516.88078   191.17973   0.000549149 
  2192         1853.56213   191.43095   0.000456204 
  2815         2401.91786   191.68303   0.00035524 
  3454         3145.40076   191.93597   0.000289519 
  3858         3753.04641   192.18977   0.000259202 
  3702         3643.14533   192.44444   0.000270124 
  3076         2908.35955   192.69998   0.000325098 
  2425         2137.24689   192.95639   0.000412371 
  1817         1573.23391   193.21367   0.000550358 
  1436         1200.41729   193.47183   0.000696379 
  1150         957.10431    193.73086   0.000869565 
  980          794.86821    193.99078   0.001020408 
  834          682.57061    194.25158   0.001199041 
  712          601.35195    194.51327   0.001404494 
  666          540.04679    194.77584   0.001501502 
  544          492.20645    195.03931   0.001838235 
  530          454.21779    195.30366   0.001886792 
  462          423.89653    195.56892   0.002164502 
  433          399.66856    195.83507   0.002309469 
  430          380.33992    196.10212   0.002325581 
  393          364.95011    196.37008   0.002544529 
  377          352.65524    196.63894   0.00265252 
  339          342.5804     196.90871   0.002949853 
  328          333.97628    197.17939   0.00304878 
  310          326.59818    197.45098   0.003225806 
  329          320.61915    197.72349   0.003039514 
  332          316.02224    197.99692   0.003012048 
  306          311.96679    198.27127   0.003267974 
  292          307.02419    198.54655   0.003424658 
  303          300.72269    198.82274   0.00330033 
  288          293.89456    199.09987   0.003472222 
  269          287.41408    199.37793   0.003717472 
  293          281.76179    199.65692   0.003412969 
  298          277.16907    199.93685   0.003355705 
  276          273.64209    200.21772   0.003623188 
  291          271.06008    200.49953   0.003436426 
  263          269.34638    200.78229   0.003802281 
  291          268.47952    201.06599   0.003436426 
  240          268.35103    201.35064   0.004166667 
  257          268.79898    201.63624   0.003891051 
  268          269.8587     201.9228    0.003731343 
  259          271.90293    202.21032   0.003861004 
  284          275.49399    202.49879   0.003521127 
  247          281.00548    202.78823   0.004048583 
  235          288.54133    203.07863   0.004255319 
  274          298.03446    203.37      0.003649635 
  277          307.10566    203.66234   0.003610108 
  312          308.92022    203.95566   0.003205128 
  276          299.92416    204.24995   0.003623188 
  256          286.21789    204.54522   0.00390625 
  239          274.21233    204.84147   0.0041841 
  219          265.64415    205.1387    0.00456621 
  247          260.11519    205.43693   0.004048583 
  249          256.94989    205.73614   0.004016064 
  252          255.6822     206.03634   0.003968254 
  243          256.05345    206.33754   0.004115226 
  222          257.98672    206.63973   0.004504505 
  232          261.63682    206.94293   0.004310345 
  244          267.46916    207.24712   0.004098361 
  224          276.32971    207.55233   0.004464286 
  253          289.4164     207.85854   0.003952569 
#--eof--eof--eof--eof--eof--eof--eof--eof--eof--eof--eof--eof--eof--eof--eof--#

# start Validation Reply Form
vrf_PLAT741_NEW5minmill_phase_1 # for all atoms in 1_quartz
;
PROBLEM: Bond Calculation Missing s.u.
RESPONSE: atomic positions not refined
;
vrf_PLAT741_NEW5minmill_phase_3 # for all atoms in 3_pyrrhotite
;
PROBLEM: Bond Calculation Missing s.u.
RESPONSE: atomic positions not refined
;
vrf_PLAT741_NEW5minmill_phase_4 # for all atoms in 4_rutile
;
PROBLEM: Bond Calculation Missing s.u.
RESPONSE: atomic positions not refined
;
vrf_PLAT741_NEW5minmill_phase_2 # for all atoms in 2_albite
;
PROBLEM: Bond Calculation Missing s.u.
RESPONSE: atomic positions not refined
;
_vrf_PLAT155_NEW5minmill_phase_2 # for 2_albite
;
PROBLEM: s.u. Small or Missing, The Triclinic Unitcell is NOT reduced.
RESPONSE: unit cell not refined
;
_vrf_PLAT141_NEW5minmill_phase_2 # for 2_albite
;
PROBLEM: s.u. Small or Missing, The Triclinic Unitcell is NOT reduced.
RESPONSE: unit cell not refined
;
_vrf_PLAT142_NEW5minmill_phase_2 # for 2_albite
;
PROBLEM: s.u. Small or Missing, The Triclinic Unitcell is NOT reduced.
RESPONSE: unit cell not refined
;
_vrf_PLAT143_NEW5minmill_phase_2 # for 2_albite
;
PROBLEM: s.u. Small or Missing, The Triclinic Unitcell is NOT reduced.
RESPONSE: unit cell not refined
;
_vrf_PLAT144_NEW5minmill_phase_2 # for 2_albite
;
PROBLEM: s.u. Small or Missing, The Triclinic Unitcell is NOT reduced.
RESPONSE: unit cell not refined
;
_vrf_PLAT145_NEW5minmill_phase_2 # for 2_albite
;
PROBLEM: s.u. Small or Missing, The Triclinic Unitcell is NOT reduced.
RESPONSE: unit cell not refined
;
_vrf_PLAT146_NEW5minmill_phase_2 # for 2_albite
;
PROBLEM: s.u. Small or Missing, The Triclinic Unitcell is NOT reduced.
RESPONSE: unit cell not refined
;
_vrf_PLAT151_NEW5minmill_phase_2 # for 2_albite
;
PROBLEM: s.u. Small or Missing, The Triclinic Unitcell is NOT reduced.
RESPONSE: unit cell not refined
;
# end Validation Reply Form
