# Supplementary material for: Preparation of pyrite concentrate powder from the Thackaringa mine for quantitative phase analysis using X-ray diffraction
Source: J Appl Crystallogr. 2022 Nov 29;55(Pt 6):1572–82. doi: 10.1107/S1600576722009888 (PMC9721321; doi:10.1107/S1600576722009888)
Supplement: Supplementary file 9 [file j-55-01572-sup9.cif]

data_NEW10minmill_publ
_audit_creation_method  "created in GSAS-II"
_audit_creation_date  2021-08-04T18:46
_audit_author_name  "McDougall, Hamish"
_audit_update_record
   "2021-08-04T18:46  Initial software-generated CIF"
_pd_block_id  2021-08-04T18:46|NEW10minmill|McDougallHamish|Overall
# GSAS-II edited template follows Publication_Template
#=============================================================================
# this information describes the project, paper etc. for the CIF             #
# Acta Cryst. Section C papers and editorial correspondence is generated     #
# from the information in this section                                       #
#                                                                            #
#   (from)   CIF submission form for Rietveld refinements (Acta Cryst. C)    #
#                                                 Version 14 December 1998   #
#=============================================================================
# 1. SUBMISSION DETAILS

_publ_contact_author_name             "Suzanne Neville; Vanessa Peterson; Christophe Didier"   # Name of author for correspondence
_publ_contact_author_address             # Address of author for correspondence
; ?
;
_publ_contact_author_email           "s.neville@unsw.edu.au; vanessa.peterson@ansto.gov.au; drchristophedidier@gmail.com"
_publ_contact_author_fax             ?
_publ_contact_author_phone           ?

_publ_contact_letter
; ?
;
   
_publ_requested_journal              ?
_publ_requested_coeditor_name        ?
_publ_requested_category             ?   # Acta C: one of CI/CM/CO/FI/FM/FO

#==============================================================================

# 2. PROCESSING SUMMARY (IUCr Office Use Only)

_journal_data_validation_number      ?

_journal_date_recd_electronic        ?
_journal_date_to_coeditor            ?
_journal_date_from_coeditor          ?
_journal_date_accepted               ?
_journal_date_printers_first         ?
_journal_date_printers_final         ?
_journal_date_proofs_out             ?
_journal_date_proofs_in              ?
_journal_coeditor_name               ?
_journal_coeditor_code               ?
_journal_coeditor_notes
; ?
;
_journal_techeditor_code             ?
_journal_techeditor_notes
; ?
;
_journal_coden_ASTM                  ?
_journal_name_full                   ?
_journal_year                        ?
_journal_volume                      ?
_journal_issue                       ?
_journal_page_first                  ?
_journal_page_last                   ?
_journal_paper_category              ?
_journal_suppl_publ_number           ?
_journal_suppl_publ_pages            ?

#==============================================================================

# 3. TITLE AND AUTHOR LIST

_publ_section_title
; ?
;
_publ_section_title_footnote
; ?
;         
 
# The loop structure below should contain the names and addresses of all 
# authors, in the required order of publication. Repeat as necessary.

loop_
	_publ_author_name
        _publ_author_footnote
	_publ_author_address
 ?                                   #<--'Last name, first name' 
; ?
;
; ?
;

#==============================================================================

# 4. TEXT

_publ_section_synopsis
;  ?
;
_publ_section_abstract                         
; ?
;          
_publ_section_comment                          
; ?
;
_publ_section_exptl_prep      # Details of the preparation of the sample(s)
                              # should be given here. 
; ?
;
_publ_section_exptl_refinement                  
; ?
;
_publ_section_references
; ?
;
_publ_section_figure_captions
; ?
;
_publ_section_acknowledgements
; ?
;

#=============================================================================
# 5. OVERALL REFINEMENT & COMPUTING DETAILS

_refine_special_details
; ?
;
_pd_proc_ls_special_details
; ?
;

# The following items are used to identify the programs used.
_computing_molecular_graphics     ?
_computing_publication_material   ?

_refine_ls_weighting_scheme       ?        
_refine_ls_weighting_details      ?
_refine_ls_hydrogen_treatment     ?        
_refine_ls_extinction_method      ?        
_refine_ls_extinction_coef        ?         
_refine_ls_number_constraints     ?        

_refine_ls_restrained_S_all       ?        
_refine_ls_restrained_S_obs       ?

#==============================================================================
# 6. SAMPLE PREPARATION DATA

# (In the unusual case where multiple samples are used in a single
#  Rietveld study, this information should be moved into the phase
#  blocks)

# The following three fields describe the preparation of the material.
# The cooling rate is in K/min.  The pressure at which the sample was  
# prepared is in kPa.  The temperature of preparation is in K.
               
_pd_prep_cool_rate                N/A        
_pd_prep_pressure                 101.3        
_pd_prep_temperature              298         

_pd_char_colour                   ?       # use ICDD colour descriptions

data_NEW10minmill_overall
_pd_proc_info_datetime  2021-08-04T18:46
_pd_calc_method  "Rietveld Refinement"
_computing_structure_refinement
   "GSAS-II (Toby & Von Dreele, J. Appl. Cryst. 46, 544-549, 2013)"
_refine_ls_number_parameters  30
_refine_ls_goodness_of_fit_all  2.138
_refine_ls_shift/su_max  0.1571

# OVERALL WEIGHTED R-FACTOR
_refine_ls_wR_factor_obs  0.08569
_refine_ls_matrix_type  full
# POINTERS TO PHASE AND HISTOGRAM BLOCKS
loop_   _pd_phase_block_id
  2021-08-04T18:46|NEW10minmill|phase_0|McDougallHamish
  2021-08-04T18:46|NEW10minmill|phase_2|McDougallHamish
  2021-08-04T18:46|NEW10minmill|phase_4|McDougallHamish
  2021-08-04T18:46|NEW10minmill|phase_1|McDougallHamish
  2021-08-04T18:46|NEW10minmill|phase_3|McDougallHamish
_pd_block_diffractogram_id
;
2021-08-04T18:46|NEW10minmill|McDougallHamish|PANalytical,Co-EmpyreanII_hist_0
;

data_NEW10minmill_phase_0
# Information for phase 0
_pd_block_id  2021-08-04T18:46|NEW10minmill|phase_0|McDougallHamish
# GSAS-II edited template follows Phase_Template
#==============================================================================
# 7. CHEMICAL, STRUCTURAL AND CRYSTAL DATA

_pd_char_particle_morphology      ?

_chemical_name_systematic
; ?
;
_chemical_name_common             ?
_chemical_formula_moiety          ?        
_chemical_formula_structural      ?        
_chemical_formula_analytical      ?
_chemical_melting_point           ?
_chemical_compound_source         ?       # for minerals and 
                                          # natural products
_symmetry_space_group_name_Hall   ?

_exptl_crystal_F_000               ?
_exptl_crystal_density_meas        ?
_exptl_crystal_density_method      ?

_cell_measurement_temperature     300        

_cell_special_details
; ?
;

_geom_special_details             ?

# The following item identifies the program(s) used (if appropriate).
_computing_structure_solution     ?        

#==============================================================================

# 8. Phase information from GSAS-II


# phase info for FeS2 follows
_pd_phase_name  FeS2
_cell_length_a  5.419877(30)
_cell_length_b  5.419877(30)
_cell_length_c  5.419877(30)
_cell_angle_alpha  90
_cell_angle_beta   90
_cell_angle_gamma  90
_cell_volume  159.2093(27)
_exptl_crystal_density_diffrn  5.0050
_symmetry_cell_setting  cubic
_symmetry_space_group_name_H-M  "P a -3"
loop_
    _space_group_symop_id
    _space_group_symop_operation_xyz
     1  x,y,z
     2  z,x,y
     3  y,z,x
     4  1/2+x,y,1/2-z
     5  1/2-z,1/2+x,y
     6  y,1/2-z,1/2+x
     7  -z,1/2+x,1/2-y
     8  1/2-y,-z,1/2+x
     9  1/2+y,1/2-z,-x
    10  -x,1/2+y,1/2-z
    11  1/2-z,-x,1/2+y
    12  1/2+x,1/2-y,-z
    13  -x,-y,-z
    14  -z,-x,-y
    15  -y,-z,-x
    16  1/2-x,-y,1/2+z
    17  1/2+z,1/2-x,-y
    18  -y,1/2+z,1/2-x
    19  z,1/2-x,1/2+y
    20  1/2+y,z,1/2-x
    21  1/2-y,1/2+z,x
    22  x,1/2-y,1/2+z
    23  1/2+z,x,1/2-y
    24  1/2-x,1/2+y,z

# ATOMIC COORDINATES AND DISPLACEMENT PARAMETERS
loop_ 
   _atom_site_label
   _atom_site_type_symbol
   _atom_site_fract_x
   _atom_site_fract_y
   _atom_site_fract_z
   _atom_site_occupancy
   _atom_site_adp_type
   _atom_site_U_iso_or_equiv
   _atom_site_symmetry_multiplicity
Fe1    Fe   0.00000     0.00000     0.00000     1.000      Uiso 0.00873(29) 4   
S2     S    0.38482(10) 0.38482     0.38482     1.000      Uiso 0.00867(31) 8   

loop_  _atom_type_symbol _atom_type_number_in_cell
        _atom_type_scat_Cromer_Mann_a1 _atom_type_scat_Cromer_Mann_a2 _atom_type_scat_Cromer_Mann_a3
        _atom_type_scat_Cromer_Mann_a4 _atom_type_scat_Cromer_Mann_b1 _atom_type_scat_Cromer_Mann_b2
        _atom_type_scat_Cromer_Mann_b3 _atom_type_scat_Cromer_Mann_b4 _atom_type_scat_Cromer_Mann_c
        _atom_type_scat_length_neutron _atom_type_scat_source
  Fe   4      11.7695    7.3573     3.5222     2.3045     4.7611     0.3072     15.3535    76.8805    1.0369     0.945
      https://subversion.xray.aps.anl.gov/pyGSAS/trunk/atmdata.py
  S    8      6.9053     5.2034     1.4379     1.5863     1.4679     22.2151    0.2536     56.172     0.8669     0.2847
      https://subversion.xray.aps.anl.gov/pyGSAS/trunk/atmdata.py

# Note that Z affects _cell_formula_sum and _weight
_cell_formula_units_Z  4
_chemical_formula_sum  "Fe S2"
_chemical_formula_weight  119.97

# MOLECULAR GEOMETRY
loop_
   _geom_bond_atom_site_label_1
   _geom_bond_atom_site_label_2
   _geom_bond_distance
   _geom_bond_site_symmetry_1
   _geom_bond_site_symmetry_2
   _geom_bond_publ_flag
  Fe1    S2     2.26483(15)   1_555    4_455 yes
  Fe1    S2     2.26483(15)   1_555    5_545 yes
  Fe1    S2     2.26483(15)   1_555    6_554 yes
  Fe1    S2     2.26483(15)   1_555    7_545 yes
  Fe1    S2     2.26483(15)   1_555    8_554 yes
  Fe1    S2     2.2648(5)    1_555    9_455 yes
  S2     Fe1    2.26483(15)   1_555    4_555 yes
  S2     Fe1    2.26483(15)   1_555    5_555 yes
  S2     Fe1    2.2648(5)    1_555    6_555 yes
  S2     S2     2.1625(6)    1_555   13_666 yes
_pd_proc_ls_pref_orient_corr
   "March-Dollase correction coef. = 1.000 axis = [0, 0, 1]"
_pd_proc_ls_profile_function
;
  Crystallite size in microns with "isotropic" model:
  parameters: Size, G/L mix
    0.1814(11), 1.000, 
  Microstrain, "isotropic" model (10^6^ * delta Q/Q)
    parameters: Mustrain, G/L mix
    0.000, 1.000, 

;

data_NEW10minmill_phase_2
# Information for phase 2
_pd_block_id  2021-08-04T18:46|NEW10minmill|phase_2|McDougallHamish
# GSAS-II edited template follows Phase_Template
#==============================================================================
# 7. CHEMICAL, STRUCTURAL AND CRYSTAL DATA

_pd_char_particle_morphology      ?

_chemical_name_systematic
; ?
;
_chemical_name_common             ?
_chemical_formula_moiety          ?        
_chemical_formula_structural      ?        
_chemical_formula_analytical      ?
_chemical_melting_point           ?
_chemical_compound_source         ?       # for minerals and 
                                          # natural products
_symmetry_space_group_name_Hall   ?

_exptl_crystal_F_000               ?
_exptl_crystal_density_meas        ?
_exptl_crystal_density_method      ?

_cell_measurement_temperature     300        

_cell_special_details
; ?
;

_geom_special_details             ?

# The following item identifies the program(s) used (if appropriate).
_computing_structure_solution     ?        

#==============================================================================

# 8. Phase information from GSAS-II


# phase info for NaAlSi3O8 follows
_pd_phase_name  NaAlSi3O8
_cell_length_a  8.137
_cell_length_b  12.785
_cell_length_c  7.1583
_cell_angle_alpha  94.26
_cell_angle_beta   116.6
_cell_angle_gamma  87.71
_cell_volume  664.008
_exptl_crystal_density_diffrn  2.6230
_symmetry_cell_setting  triclinic
_symmetry_space_group_name_H-M  "C -1"
loop_
    _space_group_symop_id
    _space_group_symop_operation_xyz
     1  x,y,z
     2  -x,-y,-z
     3  1/2+x,1/2+y,z
     4  1/2-x,1/2-y,-z

# ATOMIC COORDINATES AND DISPLACEMENT PARAMETERS
loop_ 
   _atom_site_label
   _atom_site_type_symbol
   _atom_site_fract_x
   _atom_site_fract_y
   _atom_site_fract_z
   _atom_site_occupancy
   _atom_site_adp_type
   _atom_site_U_iso_or_equiv
   _atom_site_symmetry_multiplicity
Al1    Al3+ 0.00887     0.16846     0.20805     1.000      Uani 0.007      4   
Si1    Si4+ 0.00375     0.82051     0.23737     1.000      Uani 0.006      4   
Si2    Si4+ 0.69162     0.11021     0.31466     1.000      Uani 0.006      4   
Si3    Si4+ 0.68129     0.88190     0.36076     1.000      Uani 0.006      4   
Na1    Na1+ 0.26799     0.98865     0.14650     1.000      Uani 0.031      4   
O1     O2-  0.00490     0.13103     0.96660     1.000      Uani 0.012      4   
O2     O2-  0.59176     0.99756     0.28040     1.000      Uani 0.008      4   
O3     O2-  0.81230     0.10966     0.19010     1.000      Uani 0.014      4   
O4     O2-  0.82000     0.85101     0.25870     1.000      Uani 0.018      4   
O5     O2-  0.01288     0.30238     0.27060     1.000      Uani 0.011      4   
O6     O2-  0.02329     0.69368     0.22910     1.000      Uani 0.011      4   
O7     O2-  0.20780     0.10896     0.38900     1.000      Uani 0.011      4   
O8     O2-  0.18400     0.86817     0.43620     1.000      Uani 0.012      4   

loop_
   _atom_site_aniso_label
   _atom_site_aniso_U_11
   _atom_site_aniso_U_22
   _atom_site_aniso_U_33
   _atom_site_aniso_U_12
   _atom_site_aniso_U_13
   _atom_site_aniso_U_23
Al1    0.0074      0.0068      0.0061      -0.0009     0.0031      0.0004      
Si1    0.0068      0.0065      0.0055      0.0011      0.0030      0.0008      
Si2    0.0061      0.0055      0.0073      -0.0002     0.0025      0.0004      
Si3    0.0060      0.0055      0.0074      0.0006      0.0028      0.0009      
Na1    0.0136      0.0471      0.0315      -0.0050     0.0084      -0.0219     
O1     0.0164      0.0122      0.0074      -0.0002     0.0067      0.0014      
O2     0.0074      0.0056      0.0119      0.0003      0.0033      0.0020      
O3     0.0117      0.0130      0.0162      -0.0040     0.0093      -0.0017     
O4     0.0134      0.0179      0.0216      0.0046      0.0129      0.0020      
O5     0.0103      0.0076      0.0150      -0.0020     0.0052      -0.0009     
O6     0.0101      0.0071      0.0145      0.0022      0.0034      0.0012      
O7     0.0120      0.0129      0.0080      0.0024      0.0013      0.0015      
O8     0.0140      0.0140      0.0084      -0.0026     -0.0002     -0.0006     

loop_  _atom_type_symbol _atom_type_number_in_cell
        _atom_type_scat_Cromer_Mann_a1 _atom_type_scat_Cromer_Mann_a2 _atom_type_scat_Cromer_Mann_a3
        _atom_type_scat_Cromer_Mann_a4 _atom_type_scat_Cromer_Mann_b1 _atom_type_scat_Cromer_Mann_b2
        _atom_type_scat_Cromer_Mann_b3 _atom_type_scat_Cromer_Mann_b4 _atom_type_scat_Cromer_Mann_c
        _atom_type_scat_length_neutron _atom_type_scat_source
  Al   4      ?          ?          ?          ?          ?          ?          ?          ?          ?          ?
      https://subversion.xray.aps.anl.gov/pyGSAS/trunk/atmdata.py
  Na   4      ?          ?          ?          ?          ?          ?          ?          ?          ?          ?
      https://subversion.xray.aps.anl.gov/pyGSAS/trunk/atmdata.py
  O    32     ?          ?          ?          ?          ?          ?          ?          ?          ?          ?
      https://subversion.xray.aps.anl.gov/pyGSAS/trunk/atmdata.py
  Si   12     ?          ?          ?          ?          ?          ?          ?          ?          ?          ?
      https://subversion.xray.aps.anl.gov/pyGSAS/trunk/atmdata.py

# Note that Z affects _cell_formula_sum and _weight
_cell_formula_units_Z  4
_chemical_formula_sum  "Al Na O8 Si3"
_chemical_formula_weight  262.22

# MOLECULAR GEOMETRY
loop_
   _geom_bond_atom_site_label_1
   _geom_bond_atom_site_label_2
   _geom_bond_distance
   _geom_bond_site_symmetry_1
   _geom_bond_site_symmetry_2
   _geom_bond_publ_flag
  Al1    O1     1.74519      1_555    1_554 yes
  Al1    O3     1.7429       1_555    1_455 yes
  Al1    O5     1.73509      1_555    1_555 yes
  Al1    O7     1.74556      1_555    1_555 yes
  Si1    O1     1.59985      1_555    2_566 yes
  Si1    O4     1.59997      1_555    1_455 yes
  Si1    O6     1.62225      1_555    1_555 yes
  Si1    O8     1.61907      1_555    1_555 yes
  Si2    O2     1.63011      1_555    1_545 yes
  Si2    O3     1.59435      1_555    1_555 yes
  Si2    O6     1.61836      1_555    3_545 yes
  Si2    O8     1.6168       1_555    2_666 yes
  Si3    O2     1.64718      1_555    1_555 yes
  Si3    O4     1.61975      1_555    1_555 yes
  Si3    O5     1.59682      1_555    3_555 yes
  Si3    O7     1.60203      1_555    2_666 yes
  Na1    O1     2.66887      1_555    1_564 yes
  Na1    O1     2.53079      1_555    2_566 yes
  Na1    O2     2.3704       1_555    1_555 yes
  Na1    O3     2.45321      1_555    2_665 yes
  Na1    O7     2.43384      1_555    1_565 yes
  O1     Al1    1.74519      1_555    1_556 yes
  O1     Si1    1.59985      1_555    2_566 yes
  O1     Na1    2.66887      1_555    1_546 yes
  O1     Na1    2.53079      1_555    2_566 yes
  O2     Si2    1.63011      1_555    1_565 yes
  O2     Si3    1.64718      1_555    1_555 yes
  O2     Na1    2.3704       1_555    1_555 yes
  O3     Al1    1.7429       1_555    1_655 yes
  O3     Si2    1.59435      1_555    1_555 yes
  O3     Na1    2.45321      1_555    2_665 yes
  O4     Si1    1.59997      1_555    1_655 yes
  O4     Si3    1.61975      1_555    1_555 yes
  O5     Al1    1.73509      1_555    1_555 yes
  O5     Si3    1.59682      1_555    3_445 yes
  O6     Si1    1.62225      1_555    1_555 yes
  O6     Si2    1.61836      1_555    3_455 yes
  O7     Al1    1.74556      1_555    1_555 yes
  O7     Si3    1.60203      1_555    2_666 yes
  O7     Na1    2.43384      1_555    1_545 yes
  O8     Si1    1.61907      1_555    1_555 yes
  O8     Si2    1.6168       1_555    2_666 yes

loop_
   _geom_angle_atom_site_label_1
   _geom_angle_atom_site_label_2
   _geom_angle_atom_site_label_3
   _geom_angle
   _geom_angle_site_symmetry_1
   _geom_angle_site_symmetry_2
   _geom_angle_site_symmetry_3
   _geom_angle_publ_flag
  O1     Al1    O3     102.836       1_554  1_555    1_455 yes
  O1     Al1    O5     116.047       1_554  1_555    1_555 yes
  O3     Al1    O5     112.215       1_455  1_555    1_555 yes
  O1     Al1    O7     104.004       1_554  1_555    1_555 yes
  O3     Al1    O7     111.151       1_455  1_555    1_555 yes
  O5     Al1    O7     110.14        1_555  1_555    1_555 yes
  O1     Si1    O4     109.433       2_566  1_555    1_455 yes
  O1     Si1    O6     112.47        2_566  1_555    1_555 yes
  O4     Si1    O6     108.187       1_455  1_555    1_555 yes
  O1     Si1    O8     107.176       2_566  1_555    1_555 yes
  O4     Si1    O8     111.446       1_455  1_555    1_555 yes
  O6     Si1    O8     108.16        1_555  1_555    1_555 yes
  O2     Si2    O3     111.144       1_545  1_555    1_555 yes
  O2     Si2    O6     104.24        1_545  1_555    3_545 yes
  O3     Si2    O6     112.114       1_555  1_555    3_545 yes
  O2     Si2    O8     106.97        1_545  1_555    2_666 yes
  O3     Si2    O8     111.591       1_555  1_555    2_666 yes
  O6     Si2    O8     110.422       3_545  1_555    2_666 yes
  O2     Si3    O4     107.269       1_555  1_555    1_555 yes
  O2     Si3    O5     105.914       1_555  1_555    3_555 yes
  O4     Si3    O5     110.224       1_555  1_555    3_555 yes
  O2     Si3    O7     108.565       1_555  1_555    2_666 yes
  O4     Si3    O7     110.208       1_555  1_555    2_666 yes
  O5     Si3    O7     114.328       3_555  1_555    2_666 yes
  Al1    O1     Si1    141.397       1_556  1_555    2_566 yes
  Si2    O2     Si3    130.019       1_565  1_555    1_555 yes
  Si2    O2     Na1    120.351       1_565  1_555    1_555 yes
  Si3    O2     Na1    108.811       1_555  1_555    1_555 yes
  Al1    O3     Si2    139.461       1_655  1_555    1_555 yes
  Si1    O4     Si3    161.151       1_655  1_555    1_555 yes
  Al1    O5     Si3    129.689       1_555  1_555    3_445 yes
  Si1    O6     Si2    135.676       1_555  1_555    3_455 yes
  Al1    O7     Si3    133.943       1_555  1_555    2_666 yes
  Si1    O8     Si2    151.747       1_555  1_555    2_666 yes
_pd_proc_ls_pref_orient_corr  none
_pd_proc_ls_profile_function
;
  Crystallite size in microns with "isotropic" model:
  parameters: Size, G/L mix
    0.099(8), 1.000, 
  Microstrain, "isotropic" model (10^6^ * delta Q/Q)
    parameters: Mustrain, G/L mix
    0.000, 1.000, 

;

data_NEW10minmill_phase_4
# Information for phase 4
_pd_block_id  2021-08-04T18:46|NEW10minmill|phase_4|McDougallHamish
# GSAS-II edited template follows Phase_Template
#==============================================================================
# 7. CHEMICAL, STRUCTURAL AND CRYSTAL DATA

_pd_char_particle_morphology      ?

_chemical_name_systematic
; ?
;
_chemical_name_common             ?
_chemical_formula_moiety          ?        
_chemical_formula_structural      ?        
_chemical_formula_analytical      ?
_chemical_melting_point           ?
_chemical_compound_source         ?       # for minerals and 
                                          # natural products
_symmetry_space_group_name_Hall   ?

_exptl_crystal_F_000               ?
_exptl_crystal_density_meas        ?
_exptl_crystal_density_method      ?

_cell_measurement_temperature     300        

_cell_special_details
; ?
;

_geom_special_details             ?

# The following item identifies the program(s) used (if appropriate).
_computing_structure_solution     ?        

#==============================================================================

# 8. Phase information from GSAS-II


# phase info for Pyrrhotite 4M follows
_pd_phase_name  "Pyrrhotite 4M"
_cell_length_a  11.95(4)
_cell_length_b  6.850(5)
_cell_length_c  12.84(5)
_cell_angle_alpha  90
_cell_angle_beta   117.23(8)
_cell_angle_gamma  90
_cell_volume  934.4(6)
_exptl_crystal_density_diffrn  4.6021
_symmetry_cell_setting  monoclinic
_symmetry_space_group_name_H-M  "C 2/c"
loop_
    _space_group_symop_id
    _space_group_symop_operation_xyz
     1  x,y,z
     2  -x,y,1/2-z
     3  -x,-y,-z
     4  x,-y,1/2+z
     5  1/2+x,1/2+y,z
     6  1/2-x,1/2+y,1/2-z
     7  1/2-x,1/2-y,-z
     8  1/2+x,1/2-y,1/2+z

# ATOMIC COORDINATES AND DISPLACEMENT PARAMETERS
loop_ 
   _atom_site_label
   _atom_site_type_symbol
   _atom_site_fract_x
   _atom_site_fract_y
   _atom_site_fract_z
   _atom_site_occupancy
   _atom_site_adp_type
   _atom_site_U_iso_or_equiv
   _atom_site_symmetry_multiplicity
S1     S    0.01800     0.38330     0.11960     1.000      Uiso 0.010      8   
S2     S    0.02910     0.11420     0.63900     1.000      Uiso 0.010      8   
Fe3    Fe   0.10860     0.10250     0.49980     1.000      Uiso 0.010      8   
S4     S    0.23410     0.13550     0.38260     1.000      Uiso 0.010      8   
Fe5    Fe   0.24180     0.36600     0.24680     1.000      Uiso 0.010      8   
S6     S    0.26790     0.13400     0.12360     1.000      Uiso 0.010      8   
Fe7    Fe   0.38720     0.15000     0.01260     1.000      Uiso 0.010      8   
Fe8    Fe   0.00000     0.14720     0.25000     1.000      Uiso 0.010      4   

loop_  _atom_type_symbol _atom_type_number_in_cell
        _atom_type_scat_Cromer_Mann_a1 _atom_type_scat_Cromer_Mann_a2 _atom_type_scat_Cromer_Mann_a3
        _atom_type_scat_Cromer_Mann_a4 _atom_type_scat_Cromer_Mann_b1 _atom_type_scat_Cromer_Mann_b2
        _atom_type_scat_Cromer_Mann_b3 _atom_type_scat_Cromer_Mann_b4 _atom_type_scat_Cromer_Mann_c
        _atom_type_scat_length_neutron _atom_type_scat_source
  Fe   28     11.7695    7.3573     3.5222     2.3045     4.7611     0.3072     15.3535    76.8805    1.0369     0.945
      https://subversion.xray.aps.anl.gov/pyGSAS/trunk/atmdata.py
  S    32     6.9053     5.2034     1.4379     1.5863     1.4679     22.2151    0.2536     56.172     0.8669     0.2847
      https://subversion.xray.aps.anl.gov/pyGSAS/trunk/atmdata.py

# Note that Z affects _cell_formula_sum and _weight
_cell_formula_units_Z  4
_chemical_formula_sum  "Fe7 S8"
_chemical_formula_weight  647.41

# MOLECULAR GEOMETRY
loop_
   _geom_bond_atom_site_label_1
   _geom_bond_atom_site_label_2
   _geom_bond_distance
   _geom_bond_site_symmetry_1
   _geom_bond_site_symmetry_2
   _geom_bond_publ_flag
  S1     Fe3    2.49323      1_555    2_555 yes
  S1     Fe5    2.41557      1_555    1_555 yes
  S1     Fe7    2.38804      1_555    5_455 yes
  S1     Fe7    2.44444      1_555    7_555 yes
  S1     Fe8    2.40722      1_555    1_555 yes
  S2     Fe3    2.37832      1_555    1_555 yes
  S2     Fe3    2.3245       1_555    3_556 yes
  S2     Fe5    2.44705      1_555    7_556 yes
  S2     Fe7    2.36633      1_555    8_456 yes
  S2     Fe8    2.41078      1_555    3_556 yes
  Fe3    S1     2.49323      1_555    2_555 yes
  Fe3    S2     2.37832      1_555    1_555 yes
  Fe3    S2     2.3245       1_555    3_556 yes
  Fe3    S6     2.45057      1_555    4_556 yes
  S4     Fe5    2.38508      1_555    1_555 yes
  Fe5    S1     2.41557      1_555    1_555 yes
  Fe5    S2     2.44705      1_555    7_556 yes
  Fe5    S4     2.38508      1_555    1_555 yes
  Fe5    S6     2.36147      1_555    1_555 yes
  S6     Fe3    2.45057      1_555    4_555 yes
  S6     Fe5    2.36147      1_555    1_555 yes
  S6     Fe7    2.43592      1_555    1_555 yes
  S6     Fe7    2.39083      1_555    7_555 yes
  Fe7    S1     2.38804      1_555    5_545 yes
  Fe7    S1     2.44444      1_555    7_555 yes
  Fe7    S2     2.36633      1_555    8_555 yes
  Fe7    S6     2.43592      1_555    1_555 yes
  Fe7    S6     2.39083      1_555    7_555 yes
  Fe8    S1     2.40722      1_555    1_555 yes
  Fe8    S1     2.40722      1_555    2_555 yes
  Fe8    S2     2.41078      1_555    3_556 yes
  Fe8    S2     2.41078      1_555    4_555 yes
_pd_proc_ls_pref_orient_corr
   "March-Dollase correction coef. = 1.000 axis = [0, 0, 1]"
_pd_proc_ls_profile_function
;
  Crystallite size in microns with "isotropic" model:
  parameters: Size, G/L mix
    0.0294(29), 1.000, 
  Microstrain, "isotropic" model (10^6^ * delta Q/Q)
    parameters: Mustrain, G/L mix
    0.000, 1.000, 

;

data_NEW10minmill_phase_1
# Information for phase 1
_pd_block_id  2021-08-04T18:46|NEW10minmill|phase_1|McDougallHamish
# GSAS-II edited template follows Phase_Template
#==============================================================================
# 7. CHEMICAL, STRUCTURAL AND CRYSTAL DATA

_pd_char_particle_morphology      ?

_chemical_name_systematic
; ?
;
_chemical_name_common             ?
_chemical_formula_moiety          ?        
_chemical_formula_structural      ?        
_chemical_formula_analytical      ?
_chemical_melting_point           ?
_chemical_compound_source         ?       # for minerals and 
                                          # natural products
_symmetry_space_group_name_Hall   ?

_exptl_crystal_F_000               ?
_exptl_crystal_density_meas        ?
_exptl_crystal_density_method      ?

_cell_measurement_temperature     300        

_cell_special_details
; ?
;

_geom_special_details             ?

# The following item identifies the program(s) used (if appropriate).
_computing_structure_solution     ?        

#==============================================================================

# 8. Phase information from GSAS-II


# phase info for SiO2 follows
_pd_phase_name  SiO2
_cell_length_a  4.9161(5)
_cell_length_b  4.9161(5)
_cell_length_c  5.4064(5)
_cell_angle_alpha  90
_cell_angle_beta   90
_cell_angle_gamma  120
_cell_volume  113.159(11)
_exptl_crystal_density_diffrn  2.6451
_symmetry_cell_setting  trigonal
_symmetry_space_group_name_H-M  "P 32 2 1"
loop_
    _space_group_symop_id
    _space_group_symop_operation_xyz
     1  x,y,z
     2  -y,x-y,2/3+z
     3  y-x,-x,1/3+z
     4  y,x,-z
     5  -x,y-x,2/3-z
     6  x-y,-y,1/3-z

# ATOMIC COORDINATES AND DISPLACEMENT PARAMETERS
loop_ 
   _atom_site_label
   _atom_site_type_symbol
   _atom_site_fract_x
   _atom_site_fract_y
   _atom_site_fract_z
   _atom_site_occupancy
   _atom_site_adp_type
   _atom_site_U_iso_or_equiv
   _atom_site_symmetry_multiplicity
Si1    Si4+ 0.47000     0.00000     0.66670     1.000      Uani 0.006      3   
O1     O2-  0.41460     0.26780     0.78543     1.000      Uani 0.011      6   

loop_
   _atom_site_aniso_label
   _atom_site_aniso_U_11
   _atom_site_aniso_U_22
   _atom_site_aniso_U_33
   _atom_site_aniso_U_12
   _atom_site_aniso_U_13
   _atom_site_aniso_U_23
Si1    0.0073      0.0059      0.0053      0.0029      0.0003      0.0006      
O1     0.0120      0.0105      0.0118      0.0065      -0.0029     -0.0040     

loop_  _atom_type_symbol _atom_type_number_in_cell
        _atom_type_scat_Cromer_Mann_a1 _atom_type_scat_Cromer_Mann_a2 _atom_type_scat_Cromer_Mann_a3
        _atom_type_scat_Cromer_Mann_a4 _atom_type_scat_Cromer_Mann_b1 _atom_type_scat_Cromer_Mann_b2
        _atom_type_scat_Cromer_Mann_b3 _atom_type_scat_Cromer_Mann_b4 _atom_type_scat_Cromer_Mann_c
        _atom_type_scat_length_neutron _atom_type_scat_source
  O    6      ?          ?          ?          ?          ?          ?          ?          ?          ?          ?
      https://subversion.xray.aps.anl.gov/pyGSAS/trunk/atmdata.py
  Si   3      ?          ?          ?          ?          ?          ?          ?          ?          ?          ?
      https://subversion.xray.aps.anl.gov/pyGSAS/trunk/atmdata.py

# Note that Z affects _cell_formula_sum and _weight
_cell_formula_units_Z  3
_chemical_formula_sum  "O2 Si"
_chemical_formula_weight  60.08

# MOLECULAR GEOMETRY
loop_
   _geom_bond_atom_site_label_1
   _geom_bond_atom_site_label_2
   _geom_bond_distance
   _geom_bond_site_symmetry_1
   _geom_bond_site_symmetry_2
   _geom_bond_publ_flag
  Si1    O1     1.60564      1_555    1_555 yes
  Si1    O1     1.61191      1_555    2_654 yes
  Si1    O1     1.61165      1_555    5_656 yes
  Si1    O1     1.60578      1_555    6_556 yes
  O1     Si1    1.60564      1_555    1_555 yes
  O1     Si1    1.61191      1_555    3_665 yes
  O1     Si1    1.61165      1_555    5_666 yes

loop_
   _geom_angle_atom_site_label_1
   _geom_angle_atom_site_label_2
   _geom_angle_atom_site_label_3
   _geom_angle
   _geom_angle_site_symmetry_1
   _geom_angle_site_symmetry_2
   _geom_angle_site_symmetry_3
   _geom_angle_publ_flag
  O1     Si1    O1     110.253       1_555  1_555    2_654 yes
  O1     Si1    O1     108.751       1_555  1_555    5_656 yes
  O1     Si1    O1     109.68        2_654  1_555    5_656 yes
  O1     Si1    O1     109.159       1_555  1_555    6_556 yes
  O1     Si1    O1     108.731       2_654  1_555    6_556 yes
  O1     Si1    O1     110.259       5_656  1_555    6_556 yes
  Si1    O1     Si1    143.831       1_555  1_555    3_665 yes
  Si1    O1     Si1    143.835       1_555  1_555    5_666 yes
  Si1    O1     Si1    0.009         3_665  1_555    5_666 yes
_pd_proc_ls_pref_orient_corr
   "March-Dollase correction coef. = 1.000 axis = [0, 0, 1]"
_pd_proc_ls_profile_function
;
  Crystallite size in microns with "isotropic" model:
  parameters: Size, G/L mix
    0.151(8), 1.000, 
  Microstrain, "isotropic" model (10^6^ * delta Q/Q)
    parameters: Mustrain, G/L mix
    0.000, 1.000, 

;

data_NEW10minmill_phase_3
# Information for phase 3
_pd_block_id  2021-08-04T18:46|NEW10minmill|phase_3|McDougallHamish
# GSAS-II edited template follows Phase_Template
#==============================================================================
# 7. CHEMICAL, STRUCTURAL AND CRYSTAL DATA

_pd_char_particle_morphology      ?

_chemical_name_systematic
; ?
;
_chemical_name_common             ?
_chemical_formula_moiety          ?        
_chemical_formula_structural      ?        
_chemical_formula_analytical      ?
_chemical_melting_point           ?
_chemical_compound_source         ?       # for minerals and 
                                          # natural products
_symmetry_space_group_name_Hall   ?

_exptl_crystal_F_000               ?
_exptl_crystal_density_meas        ?
_exptl_crystal_density_method      ?

_cell_measurement_temperature     300        

_cell_special_details
; ?
;

_geom_special_details             ?

# The following item identifies the program(s) used (if appropriate).
_computing_structure_solution     ?        

#==============================================================================

# 8. Phase information from GSAS-II


# phase info for TiO2 follows
_pd_phase_name  TiO2
_cell_length_a  4.5991(7)
_cell_length_b  4.5991(7)
_cell_length_c  2.9603(7)
_cell_angle_alpha  90
_cell_angle_beta   90
_cell_angle_gamma  90
_cell_volume  62.617(16)
_exptl_crystal_density_diffrn  4.2376
_symmetry_cell_setting  tetragonal
_symmetry_space_group_name_H-M  "P 42/m n m"
loop_
    _space_group_symop_id
    _space_group_symop_operation_xyz
     1  x,y,z
     2  1/2-y,1/2+x,1/2+z
     3  -x,-y,z
     4  1/2+y,1/2-x,1/2+z
     5  1/2-x,1/2+y,1/2+z
     6  -y,-x,z
     7  1/2+x,1/2-y,1/2+z
     8  y,x,z
     9  -x,-y,-z
    10  1/2+y,1/2-x,1/2-z
    11  x,y,-z
    12  1/2-y,1/2+x,1/2-z
    13  1/2+x,1/2-y,1/2-z
    14  y,x,-z
    15  1/2-x,1/2+y,1/2-z
    16  -y,-x,-z

# ATOMIC COORDINATES AND DISPLACEMENT PARAMETERS
loop_ 
   _atom_site_label
   _atom_site_type_symbol
   _atom_site_fract_x
   _atom_site_fract_y
   _atom_site_fract_z
   _atom_site_occupancy
   _atom_site_adp_type
   _atom_site_U_iso_or_equiv
   _atom_site_symmetry_multiplicity
Ti1    Ti4+ 0.00000     0.00000     0.00000     1.000      Uani 0.006      2   
O1     O2-  0.30493     0.30493     0.00000     1.000      Uani 0.006      4   

loop_
   _atom_site_aniso_label
   _atom_site_aniso_U_11
   _atom_site_aniso_U_22
   _atom_site_aniso_U_33
   _atom_site_aniso_U_12
   _atom_site_aniso_U_13
   _atom_site_aniso_U_23
Ti1    0.0070      0.0070      0.0047      -0.0002     0.0000      0.0000      
O1     0.0060      0.0060      0.0045      -0.0019     0.0000      0.0000      

loop_  _atom_type_symbol _atom_type_number_in_cell
        _atom_type_scat_Cromer_Mann_a1 _atom_type_scat_Cromer_Mann_a2 _atom_type_scat_Cromer_Mann_a3
        _atom_type_scat_Cromer_Mann_a4 _atom_type_scat_Cromer_Mann_b1 _atom_type_scat_Cromer_Mann_b2
        _atom_type_scat_Cromer_Mann_b3 _atom_type_scat_Cromer_Mann_b4 _atom_type_scat_Cromer_Mann_c
        _atom_type_scat_length_neutron _atom_type_scat_source
  O    4      ?          ?          ?          ?          ?          ?          ?          ?          ?          ?
      https://subversion.xray.aps.anl.gov/pyGSAS/trunk/atmdata.py
  Ti   2      ?          ?          ?          ?          ?          ?          ?          ?          ?          ?
      https://subversion.xray.aps.anl.gov/pyGSAS/trunk/atmdata.py

# Note that Z affects _cell_formula_sum and _weight
_cell_formula_units_Z  2
_chemical_formula_sum  "O2 Ti"
_chemical_formula_weight  79.9

# MOLECULAR GEOMETRY
loop_
   _geom_bond_atom_site_label_1
   _geom_bond_atom_site_label_2
   _geom_bond_distance
   _geom_bond_site_symmetry_1
   _geom_bond_site_symmetry_2
   _geom_bond_publ_flag
  Ti1    O1     1.98331      1_555    1_555 yes
  Ti1    O1     1.94953      1_555    2_544 yes
  Ti1    O1     1.94953      1_555    2_545 yes
  Ti1    O1     1.98331      1_555    3_555 yes
  Ti1    O1     1.94953      1_555    4_454 yes
  Ti1    O1     1.94953      1_555    4_455 yes
  O1     Ti1    1.98331      1_555    1_555 yes
  O1     Ti1    1.94953      1_555    2_554 yes
  O1     Ti1    1.94953      1_555    2_555 yes

loop_
   _geom_angle_atom_site_label_1
   _geom_angle_atom_site_label_2
   _geom_angle_atom_site_label_3
   _geom_angle
   _geom_angle_site_symmetry_1
   _geom_angle_site_symmetry_2
   _geom_angle_site_symmetry_3
   _geom_angle_publ_flag
  O1     Ti1    O1     90            1_555  1_555    2_544 yes
  O1     Ti1    O1     90            1_555  1_555    2_545 yes
  O1     Ti1    O1     98.795        2_544  1_555    2_545 yes
  O1     Ti1    O1     180           1_555  1_555    3_555 yes
  O1     Ti1    O1     90            2_544  1_555    3_555 yes
  O1     Ti1    O1     90            2_545  1_555    3_555 yes
  O1     Ti1    O1     90            1_555  1_555    4_454 yes
  O1     Ti1    O1     81.205        2_544  1_555    4_454 yes
  O1     Ti1    O1     180           2_545  1_555    4_454 yes
  O1     Ti1    O1     90            3_555  1_555    4_454 yes
  O1     Ti1    O1     90            1_555  1_555    4_455 yes
  O1     Ti1    O1     180           2_544  1_555    4_455 yes
  O1     Ti1    O1     81.205        2_545  1_555    4_455 yes
  O1     Ti1    O1     90            3_555  1_555    4_455 yes
  O1     Ti1    O1     98.795        4_454  1_555    4_455 yes
  Ti1    O1     Ti1    130.602       1_555  1_555    2_554 yes
  Ti1    O1     Ti1    130.602       1_555  1_555    2_555 yes
  Ti1    O1     Ti1    98.795        2_554  1_555    2_555 yes
_pd_proc_ls_pref_orient_corr
   "March-Dollase correction coef. = 1.000 axis = [0, 0, 1]"
_pd_proc_ls_profile_function
;
  Crystallite size in microns with "isotropic" model:
  parameters: Size, G/L mix
    0.200, 1.000, 
  Microstrain, "isotropic" model (10^6^ * delta Q/Q)
    parameters: Mustrain, G/L mix
    0.000, 1.000, 

;

data_NEW10minmill_pwd_0
_pd_proc_ls_profile_function
;
Finger-Cox-Jephcoat function parameters U, V, W, X, Y, SH/L:
  peak variance(Gauss) = Utan(Th)^2^+Vtan(Th)+W:
  peak HW(Lorentz) = X/cos(Th)+Ytan(Th); SH/L = S/L+H/L
  U, V, W in (centideg)^2^, X & Y in centideg
    0.000, 0.000, 1.089, 0.882, 1.689, 0.058, 
;
# Information for histogram 0: PWDR BAT3_10min_milla_30mm_MonicaHamish_Ruoming_step size 0_10_min_mill_a.xrdml Scan 1
_pd_block_id
;
2021-08-04T18:46|NEW10minmill|McDougallHamish|PANalytical,Co-EmpyreanII_hist_0
;
# GSAS-II edited template follows Instrument_Template
#==============================================================================
# 9. INSTRUMENT CHARACTERIZATION

_exptl_special_details
; ?
;

# if regions of the data are excluded, the reason(s) are supplied here:
_pd_proc_info_excluded_regions
; ?
;

# The following item is used to identify the equipment used to record 
# the powder pattern when the diffractogram was measured at a laboratory 
# other than the authors' home institution, e.g. when neutron or synchrotron
# radiation is used.

_pd_instr_location
; ?
;
_pd_calibration_special_details           # description of the method used
                                          # to calibrate the instrument
; ?
;

_diffrn_source                    Co-Ka       
_diffrn_source_target             Co
_diffrn_source_type               Graded_Flat
_diffrn_measurement_device_type   Panalytical_Reflection_Transmission       
_diffrn_detector                  PIXcel1D       
_diffrn_detector_type             Empyrean_II       # make or model of detector

_pd_meas_scan_method              ?       # options are 'step', 'cont',
                                          # 'tof', 'fixed' or
                                          # 'disp' (= dispersive)
_pd_meas_special_details
;  ?
;

# The following two items identify the program(s) used (if appropriate).
_computing_data_collection        ?        
_computing_data_reduction         ?                   

# Describe any processing performed on the data, prior to refinement.
# For example: a manual Lp correction or a precomputed absorption correction
_pd_proc_info_data_reduction      ?

# The following item is used for angular dispersive measurements only.

_diffrn_radiation_monochromator   ?        

# The following items are used to define the size of the instrument.
# Not all distances are appropriate for all instrument types.

_pd_instr_dist_src/mono           ?
_pd_instr_dist_mono/spec          ?
_pd_instr_dist_src/spec           ?
_pd_instr_dist_spec/anal          ?
_pd_instr_dist_anal/detc          ?
_pd_instr_dist_spec/detc          ?

# 10. Specimen size and mounting information

# The next three fields give the specimen dimensions in mm.  The equatorial 
# plane contains the incident and diffracted beam.

_pd_spec_size_axial               ?       # perpendicular to 
                                          # equatorial plane

_pd_spec_size_equat               ?       # parallel to 
                                          # scattering vector 
                                          # in transmission

_pd_spec_size_thick               ?       # parallel to 
                                          # scattering vector 
                                          # in reflection

_pd_spec_mounting                         # This field should be
                                          # used to give details of the 
                                          # container.
; ?
;

_pd_spec_mount_mode               ?       # options are 'reflection' 
                                          # or 'transmission'
    
_pd_spec_shape                    ?       # options are 'cylinder' 
                                          # 'flat_sheet' or 'irregular'


loop_
     _atom_type_symbol
     _atom_type_scat_dispersion_real
     _atom_type_scat_dispersion_imag
     _atom_type_scat_dispersion_source
  Al        0.255   0.328   https://subversion.xray.aps.anl.gov/pyGSAS/trunk/atmdata.py
  Fe       -3.332   0.490   https://subversion.xray.aps.anl.gov/pyGSAS/trunk/atmdata.py
  Na        0.167   0.167   https://subversion.xray.aps.anl.gov/pyGSAS/trunk/atmdata.py
  O         0.063   0.044   https://subversion.xray.aps.anl.gov/pyGSAS/trunk/atmdata.py
  S         0.371   0.733   https://subversion.xray.aps.anl.gov/pyGSAS/trunk/atmdata.py
  Si        0.298   0.438   https://subversion.xray.aps.anl.gov/pyGSAS/trunk/atmdata.py
  Ti       -0.063   2.321   https://subversion.xray.aps.anl.gov/pyGSAS/trunk/atmdata.py

_diffrn_radiation_type  K\a~1,2~
loop_
   _diffrn_radiation_wavelength
   _diffrn_radiation_wavelength_wt
   _diffrn_radiation_wavelength_id
  1.78892         1.0             1     
  1.79278         0.5000          2     

# PHASE TABLE
loop_
   _pd_phase_id
   _pd_phase_block_id
   _pd_phase_mass_%
  0  2021-08-04T18:46|NEW10minmill|phase_0|McDougallHamish  0.8323(26)
  2  2021-08-04T18:46|NEW10minmill|phase_2|McDougallHamish  0.0800(23)
  4  2021-08-04T18:46|NEW10minmill|phase_4|McDougallHamish  0.0310(13)
  1  2021-08-04T18:46|NEW10minmill|phase_1|McDougallHamish  0.0496(8)
  3  2021-08-04T18:46|NEW10minmill|phase_3|McDougallHamish  0.0071(4)
loop_
   _gsas_proc_phase_R_F_factor
   _gsas_proc_phase_R_Fsqd_factor
   _gsas_proc_phase_id
   _gsas_proc_phase_block_id
    0.02834  0.05852  0  2021-08-04T18:46|NEW10minmill|phase_0|McDougallHamish
    0.07538  0.14790  2  2021-08-04T18:46|NEW10minmill|phase_2|McDougallHamish
    0.06852  0.10954  4  2021-08-04T18:46|NEW10minmill|phase_4|McDougallHamish
    0.05761  0.12259  1  2021-08-04T18:46|NEW10minmill|phase_1|McDougallHamish
    0.06165  0.16172  3  2021-08-04T18:46|NEW10minmill|phase_3|McDougallHamish
_pd_proc_ls_prof_R_factor     0.06725
_pd_proc_ls_prof_wR_factor    0.08569
_gsas_proc_ls_prof_R_B_factor   0.07918
_gsas_proc_ls_prof_wR_B_factor  0.09806
_pd_proc_ls_prof_wR_expected  0.04024
_diffrn_radiation_probe  x-ray
_diffrn_radiation_polarisn_ratio  0.7000
_pd_proc_ls_background_function
;
Background function: "chebyschev-1" function with 7 terms:
    433.0(13), -482.0(20), 358.5(19), -178.2(17), 94.3(16), -31.7(12), 
    13.8(11), 
;
_diffrn_ambient_temperature  300
_diffrn_ambient_pressure  100

# STRUCTURE FACTOR TABLE
loop_
   _pd_refln_phase_id
   _refln_index_h
   _refln_index_k
   _refln_index_l
   _refln_F_squared_meas
   _refln_F_squared_calc
   _refln_phase_calc
   _refln_d_spacing
   _gsas_i100_meas
  0  1    1    1    957.3089   866.0114   0.0     3.12917  25.11  
  0  2    0    0    6573.2864  6225.3214  -0.0    2.70994  95.61  
  0  2    1    0    3501.4339  3351.6775  0.0     2.42384  80.45  
  0  2    1    1    1747.0066  1704.1977  -180.0  2.21266  66.17  
  0  2    2    0    3092.7766  3271.1756  -0.0    1.91622  43.23  
  0  2    2    1    38.6663    36.3198    -0.0    1.80663  0.96   
  0  3    1    1    4948.6024  5166.5587  -0.0    1.63415  100.00 
  0  2    2    2    2067.6059  2295.3306  0.0     1.56458  12.81  
  0  3    0    2    2880.4590  2977.3091  -0.0    1.50320  24.87  
  0  3    1    2    557.3370   584.3306   0.0     1.44852  9.02   
  0  3    2    1    1522.8167  1596.5714  180.0   1.44852  24.65  
  0  4    0    0    357.8304   371.7594   -180.0  1.35497  1.30   
  0  3    2    2    32.5548    38.0617    -0.0    1.31451  0.46   
  0  4    1    0    83.8591    98.0445    -0.0    1.31451  0.59   
  0  4    1    1    51.1878    53.0339    180.0   1.27748  0.69   
  0  3    3    1    533.8767   544.7040   -0.0    1.24341  7.04   
  0  4    0    2    865.9177   860.6685   0.0     1.21192  5.60   
  0  4    2    0    865.9177   860.6685   0.0     1.21192  5.60   
  0  4    1    2    1.3251     1.2882     -0.0    1.18271  0.02   
  0  4    2    1    1358.1702  1320.3279  -180.0  1.18271  17.36  
  0  3    3    2    708.0283   673.2342   0.0     1.15552  9.00   
  0  4    2    2    1041.0094  978.3322   0.0     1.10633  13.35  
  0  4    3    0    113.7057   116.2068   -0.0    1.08398  0.74   
  0  4    1    3    52.6491    63.2817    -180.0  1.06293  0.70   
  0  4    3    1    19.2691    23.1605    0.0     1.06293  0.26   
  0  3    3    3    1663.3884  1503.3697  -0.0    1.04306  7.61   
  0  5    1    1    3383.0613  3057.6092  -0.0    1.04306  46.43  
  1  1    0    0    241.5298   242.5263   180.0   4.25750  0.32   
  1  1    0    1    703.8523   634.5057   120.0   3.34486  0.56   
  1  1    0    -1   1674.4384  1509.4657  -120.0  3.34486  1.34   
  1  1    1    0    364.7797   343.8874   -155.6  2.45807  0.15   
  1  1    0    2    311.7914   298.8540   -120.0  2.28207  0.11   
  1  1    0    -2   89.9353    86.2036    -60.0   2.28207  0.03   
  1  1    1    1    95.9351    96.0668    82.9    2.23765  0.07   
  1  2    0    0    303.0328   308.9202   0.0     2.12875  0.09   
  1  2    0    -1   94.2269    77.2271    60.0    1.98074  0.03   
  1  2    0    1    225.8169   185.0766   -60.0   1.98074  0.06   
  1  1    1    2    518.8016   602.9051   9.8     1.81862  0.23   
  1  0    0    3    100.3009   94.4436    0.0     1.80214  0.01   
  1  2    0    2    92.1995    82.0960    60.0    1.67243  0.02   
  1  2    0    -2   409.1152   364.2832   120.0   1.67243  0.08   
  1  1    0    -3   220.6864   203.8693   180.0   1.65958  0.04   
  1  1    0    3    2.7998     2.5864     0.0     1.65958  0.00   
  1  2    1    0    15.3401    14.6469    -38.9   1.60919  0.01   
  1  2    1    -1   328.6250   356.4111   95.9    1.54232  0.11   
  1  2    1    1    282.8355   306.7501   -109.6  1.54232  0.09   
  1  1    1    3    146.8409   142.5897   117.5   1.45338  0.04   
  1  3    0    0    86.2773    76.3720    -180.0  1.41917  0.01   
  1  2    1    -2   343.6953   413.8536   -123.3  1.38273  0.09   
  1  2    1    2    106.7141   128.4976   143.4   1.38273  0.03   
  1  2    0    -3   257.0681   292.6770   -0.0    1.37544  0.03   
  1  2    0    3    905.1559   1030.5376  0.0     1.37544  0.12   
  1  3    0    -1   713.8452   815.9930   -120.0  1.37266  0.09   
  1  3    0    1    0.8893     1.0166     -60.0   1.37266  0.00   
  1  1    0    -4   107.6269   120.2849   -120.0  1.28824  0.01   
  1  1    0    4    354.7659   396.4901   120.0   1.28824  0.04   
  1  3    0    -2   179.2909   208.3599   120.0   1.25653  0.02   
  1  3    0    2    408.7313   475.0001   -120.0  1.25653  0.05   
  1  2    2    0    272.7680   371.1277   -16.5   1.22904  0.03   
  1  2    1    -3   68.6240    71.0196    179.1   1.20031  0.02   
  1  2    1    3    291.2964   301.4652   -134.8  1.20031  0.07   
  1  2    2    1    110.0497   105.6117   88.6    1.19846  0.03   
  1  1    1    4    361.6511   334.2134   -14.4   1.18436  0.08   
  1  3    1    0    384.9357   361.6377   121.4   1.18082  0.09   
  1  3    1    -1   216.7459   189.9626   -18.5   1.15362  0.05   
  1  3    1    1    72.3475    63.4075    16.4    1.15362  0.02   
  1  2    0    4    66.7066    70.6901    120.0   1.14104  0.01   
  1  2    0    -4   1.3909     1.4739     -120.0  1.14104  0.00   
  1  2    2    2    3.1506     3.3523     -9.9    1.11882  0.00   
  1  3    0    -3   7.0174     6.6897     -0.0    1.11495  0.00   
  1  3    0    3    65.8134    62.7403    -180.0  1.11495  0.01   
  1  3    1    -2   281.0886   304.4208   -8.9    1.08209  0.06   
  1  3    1    2    114.8445   124.3773   59.1    1.08209  0.03   
  1  4    0    0    121.4439   168.2186   0.0     1.06438  0.01   
  1  1    0    -5   406.3863   346.3251   120.0   1.04801  0.05   
  1  1    0    5    152.4573   129.9251   -120.0  1.04801  0.02   
  1  4    0    -1   36.5478    31.4136    60.0    1.04433  0.00   
  1  4    0    1    337.1343   289.7739   120.0   1.04433  0.04   
  1  2    1    -4   8.3831     10.8635    51.2    1.03496  0.00   
  1  2    1    4    185.9177   240.9267   -129.5  1.03496  0.05   
  2  0    0    1    2728.4582  685.7541   180.0   6.38786  0.04   
  2  0    2    0    1470.4505  396.3962   180.0   6.37466  0.02   
  2  1    1    0    746.0457   238.2363   -0.0    6.33955  0.01   
  2  1    -1   0    820.9501   287.4879   -0.0    6.29869  0.01   
  2  1    1    -1   780.5624   406.2352   180.0   5.91009  0.01   
  2  1    -1   -1   1019.2111  415.6378   -180.0  5.58552  0.01   
  2  0    2    -1   11.3192    16.5792    0.0     4.66174  0.00   
  2  0    2    1    2.2892     1.8371     180.0   4.37623  0.00   
  2  2    0    -1   20485.8978 21037.4763 -0.0    4.02732  0.10   
  2  1    -1   1    2714.0614  3767.3897  -0.0    3.85265  0.01   
  2  1    1    1    9298.2745  10390.3834 0.0     3.77565  0.05   
  2  1    3    0    7838.9204  5886.9121  180.0   3.68167  0.03   
  2  1    3    -1   5848.3851  4505.3267  0.0     3.66562  0.02   
  2  1    -3   0    12994.1672 11675.3013 180.0   3.65766  0.05   
  2  2    0    0    2.2840     2.5781     0.0     3.63776  0.00   
  2  1    1    -2   6232.2242  4328.5159  0.0     3.50520  0.03   
  2  2    2    -1   3241.4443  1650.0035  180.0   3.48122  0.01   
  2  1    -3   -1   58.6800    12.1276    0.0     3.43616  0.00   
  2  1    -1   -2   6704.6566  5251.4578  0.0     3.37264  0.03   
  2  2    -2   -1   349.5192   364.8637   0.0     3.33313  0.00   
  2  2    0    -2   28157.0918 26655.4799 -180.0  3.21484  0.09   
  2  0    0    2    38714.0270 37071.8044 -180.0  3.19393  0.14   
  2  0    4    0    25961.2348 25362.8195 180.0   3.18733  0.08   
  2  2    2    0    14800.3173 13873.6743 180.0   3.16977  0.05   
  2  2    -2   0    15540.7312 14946.6082 -180.0  3.14934  0.05   
  2  1    -3   1    13776.4918 11175.2497 -180.0  2.96418  0.04   
  2  2    2    -2   8257.1640  7187.5067  0.0     2.95504  0.02   
  2  0    2    -2   5231.9929  5310.5610  0.0     2.93060  0.01   
  2  0    4    -1   7738.0372  8585.7945  0.0     2.92677  0.02   
  2  1    3    1    5877.1164  6897.0276  180.0   2.86133  0.02   
  2  1    3    -2   1484.7763  1923.0466  -0.0    2.83885  0.00   
  2  2    -2   -2   165.1786   183.4547   -0.0    2.79276  0.00   
  2  0    2    2    172.1154   191.6414   0.0     2.78600  0.00   
  2  0    4    1    348.2305   387.5360   -0.0    2.78271  0.00   
  2  2    0    1    112.0671   109.5836   -0.0    2.68712  0.00   
  2  3    1    -1   428.8453   431.0071   -180.0  2.66293  0.00   
  2  1    -3   -2   6544.7215  6171.6319  -0.0    2.63839  0.01   
  2  3    -1   -1   36.8745    33.5476    -180.0  2.62530  0.00   
  2  2    4    -1   15179.0312 12550.4891 -180.0  2.55995  0.03   
  2  3    1    -2   2467.8044  1812.0722  180.0   2.53704  0.00   
  2  1    -1   2    809.4548   667.2869   180.0   2.51139  0.00   
  2  2    -2   1    1978.8942  1686.7859  -180.0  2.49495  0.00   
  2  3    -1   -2   549.3332   451.5613   180.0   2.48043  0.00   
  2  1    1    2    121.6361   110.2849   180.0   2.46610  0.00   
  2  2    2    1    1451.2447  1367.0046  -180.0  2.45771  0.00   
  2  2    -4   -1   10729.8051 10453.7459 -180.0  2.44277  0.02   
  2  1    5    -1   4267.1260  4093.1663  -0.0    2.42941  0.01   
  2  1    5    0    57.8824    64.0884    180.0   2.41202  0.00   
  2  2    4    0    3554.2764  3944.1458  -0.0    2.40628  0.01   
  2  1    -5   0    1981.7339  2230.8323  180.0   2.40074  0.00   
  2  2    -4   0    1834.1331  2079.3222  -0.0    2.38844  0.00   
  2  3    1    0    1401.9970  1565.2946  -0.0    2.38575  0.00   
  2  3    -1   0    1832.0243  2090.0863  -0.0    2.37918  0.00   
  2  2    0    -3   7.1906     7.3701     180.0   2.35133  0.00   
  2  2    4    -2   2.7902     2.9331     0.0     2.34729  0.00   
  2  1    1    -3   96.2721    110.8373   -0.0    2.33656  0.00   
  2  0    4    -2   855.2353   884.3144   -180.0  2.33087  0.00   
  2  3    3    -1   16027.9410 9809.7794  180.0   2.31766  0.02   
  2  1    -5   -1   1738.6554  1044.9800  0.0     2.31526  0.00   
  2  1    -1   -3   2456.0590  2291.2470  -0.0    2.27750  0.00   
  2  2    2    -3   203.2989   155.6865   -0.0    2.26146  0.00   
  2  3    3    -2   19.9691    15.9172    0.0     2.25070  0.00   
  2  3    -3   -1   3088.8065  2703.2457  -180.0  2.24518  0.00   
  2  1    -3   2    867.7598   824.7896   -0.0    2.22556  0.00   
  2  0    4    2    1755.9692  2085.0250  0.0     2.18812  0.00   
  2  2    -4   -2   1204.9352  1431.8638  0.0     2.18799  0.00   
  2  1    -5   1    3488.3190  4194.8986  180.0   2.18493  0.00   
  2  2    -2   -3   1302.1450  1851.4932  0.0     2.15451  0.00   
  2  1    5    -2   255.2295   312.7232   -180.0  2.15169  0.00   
  2  3    1    -3   163.0051   204.6119   0.0     2.13824  0.00   
  2  3    -3   -2   418.2222   512.1941   180.0   2.13724  0.00   
  2  1    3    2    159.3835   174.4523   -180.0  2.13433  0.00   
  2  0    0    3    442.9583   454.6548   -0.0    2.12929  0.00   
  2  0    6    0    11295.3045 11042.6256 -0.0    2.12489  0.01   
  2  1    3    -3   704.2241   674.2906   -180.0  2.11876  0.00   
  2  1    5    1    4845.7666  4734.7647  180.0   2.11595  0.01   
  2  3    3    0    1434.5089  1496.6439  -180.0  2.11318  0.00   
  2  3    -3   0    123.6486   182.7827   -180.0  2.09956  0.00   
  2  3    -1   -3   1867.0032  2416.5634  0.0     2.08973  0.00   
  2  2    -4   1    7395.2816  8370.0925  180.0   2.07604  0.01   
  2  0    2    -3   269.9065   286.8930   -180.0  2.05903  0.00   
  2  0    6    -1   77.2142    83.9001    -0.0    2.05549  0.00   
  2  2    4    1    2178.0633  2723.1302  180.0   2.03350  0.00   
  2  4    0    -2   982.6450   1673.8545  -0.0    2.01366  0.00   
  2  1    -5   -2   663.9899   976.2191   -0.0    2.00557  0.00   
  2  4    0    -1   2630.6892  3207.5402  -0.0    2.00025  0.00   
  2  2    0    2    785.8725   914.6787   0.0     1.99827  0.00   
  2  1    -3   -3   1963.9638  2006.9284  -0.0    1.99351  0.00   
  2  0    2    3    1569.5152  1320.4879  0.0     1.98235  0.00   
  2  0    6    1    6028.1264  4760.1395  0.0     1.97919  0.01   
  2  3    -1   1    2421.6210  1778.1424  0.0     1.97162  0.00   
  2  3    3    -3   1007.0330  747.2487   -180.0  1.97003  0.00   
  2  3    1    1    921.8715   1049.8991  0.0     1.96352  0.00   
  2  2    4    -3   182.1304   210.6125   -180.0  1.96339  0.00   
  2  4    2    -2   1198.8315  1505.1300  0.0     1.94723  0.00   
  2  2    -2   2    4024.5684  4434.5615  -0.0    1.92633  0.00   
  2  4    2    -1   176.7810   195.3738   0.0     1.92397  0.00   
  2  2    6    -1   23.8191    25.7092    -0.0    1.91781  0.00   
  2  4    -2   -2   13853.4574 14612.2943 -0.0    1.89414  0.01   
  2  4    -2   -1   78.3639    83.9894    180.0   1.89341  0.00   
  2  3    5    -1   2988.4043  3253.1319  -180.0  1.88804  0.00   
  2  2    2    2    10268.8974 11147.4650 -0.0    1.88782  0.01   
  2  3    -3   -3   190.1407   242.1347   -0.0    1.86184  0.00   
  2  3    5    -2   115.6597   151.7748   -180.0  1.86122  0.00   
  2  4    0    -3   13474.9796 17227.6438 -180.0  1.84958  0.01   
  2  2    -6   -1   548.4216   630.1904   -180.0  1.84310  0.00   
  2  1    -5   2    28.7318    32.7906    -180.0  1.84286  0.00   
  2  2    6    0    5574.6151  5973.8074  -0.0    1.84084  0.01   
  2  2    6    -2   3154.5639  2234.4122  -180.0  1.83281  0.00   
  2  1    -1   3    2908.5277  2403.8627  -180.0  1.82957  0.00   
  2  2    -6   0    12829.9633 11170.3478 0.0     1.82883  0.01   
  2  2    -4   -3   387.8937   351.5785   -0.0    1.82817  0.00   
  2  0    4    -3   6450.3436  6600.1943  180.0   1.82454  0.01   
  2  3    -5   -1   509.7582   547.0575   -180.0  1.82305  0.00   
  2  0    6    -2   8725.2500  9376.7847  -180.0  1.82300  0.01   
  2  4    0    0    14539.6429 16544.7345 -0.0    1.81888  0.01   
  2  3    -3   1    1253.9980  1388.1619  -0.0    1.81269  0.00   
  2  4    2    -3   1791.7262  1698.2109  -0.0    1.80678  0.00   
  2  1    1    3    14079.0635 13204.6231 -180.0  1.80269  0.02   
  2  3    3    1    493.5937   659.8672   -0.0    1.79396  0.00   
  2  1    5    -3   28.4024    36.9138    180.0   1.79152  0.00   
  2  1    7    -1   335.7249   370.2527   -180.0  1.78554  0.00   
  2  2    0    -4   26907.2175 29304.7955 0.0     1.78457  0.03   
  2  1    7    0    1465.8184  1186.7943  -0.0    1.76994  0.00   
  2  3    5    0    482.7464   192.4714   -180.0  1.76391  0.00   
  2  1    -7   0    4801.4245  1861.7091  0.0     1.76369  0.00   
  2  1    5    2    5044.5830  1478.1411  -180.0  1.75728  0.00   
  2  3    -5   -2   836.2188   292.8600   -180.0  1.75539  0.00   
  2  2    2    -4   10946.1981 5374.4235  180.0   1.75260  0.01   
  2  4    2    0    6564.9267  3240.2714  180.0   1.75255  0.01   
  2  3    -5   0    1.1450     0.6787     -180.0  1.75073  0.00   
  2  4    -2   -3   2051.6269  1498.9920  -180.0  1.74735  0.00   
  2  4    -2   0    2000.5557  1478.3757  -180.0  1.74562  0.00   
  2  4    4    -2   14494.0553 11156.5991 -180.0  1.74061  0.01   
  2  3    1    -4   14.7950    11.6942    0.0     1.73791  0.00   
  2  1    1    -4   1236.4780  931.5858   180.0   1.73044  0.00   
  2  0    4    3    1665.8620  1649.4123  180.0   1.72108  0.00   
  2  1    -7   -1   549.8733   544.5769   -0.0    1.72100  0.00   
  2  2    -4   2    5163.3512  5111.9528  -180.0  1.72066  0.00   
  2  0    6    2    4099.4098  4043.0244  180.0   1.71979  0.00   
  2  2    -6   -2   5820.0222  5843.5104  180.0   1.71808  0.00   
  2  1    -3   3    3845.4278  3889.7621  0.0     1.71755  0.00   
  2  4    4    -1   3380.0768  3425.3612  -0.0    1.71605  0.00   
  2  3    -1   -4   31.2977    26.3196    -0.0    1.70384  0.00   
  2  3    5    -3   2303.1762  1781.5059  180.0   1.70048  0.00   
  2  1    -1   -4   1529.1314  1087.2281  180.0   1.69839  0.00   
  2  2    -2   -4   8317.6259  6607.2640  -0.0    1.68632  0.01   
  2  2    -6   1    144.6685   111.8094   180.0   1.68403  0.00   
  2  1    -7   1    1409.5518  1037.6002  0.0     1.67991  0.00   
  2  1    7    -2   3502.5476  3014.1863  0.0     1.67337  0.00   
  2  4    -4   -1   3606.6975  3113.5342  -0.0    1.67328  0.00   
  2  1    -5   -3   353.2151   322.6770   -180.0  1.66739  0.00   
  2  2    4    2    7610.4468  6980.1241  -180.0  1.66673  0.01   
  2  4    -4   -2   3263.2166  2996.9232  -180.0  1.66656  0.00   
  2  1    3    3    638.5733   605.4945   0.0     1.65314  0.00   
  2  3    3    -4   491.4550   474.5918   180.0   1.65084  0.00   
  2  2    6    1    15.6312    15.0623    180.0   1.64996  0.00   
  2  4    4    -3   87.2732    81.5092    0.0     1.64497  0.00   
  2  1    3    -4   1339.7952  1267.0308  -180.0  1.64299  0.00   
  2  2    6    -3   423.3684   438.3802   0.0     1.63845  0.00   
  2  1    7    1    924.0563   959.6711   0.0     1.63566  0.00   
  2  5    1    -2   64.8779    62.3555    -180.0  1.62122  0.00   
  2  2    4    -4   7.0483     6.6299     0.0     1.60885  0.00   
  2  3    -1   2    255.4569   237.1891   -180.0  1.60779  0.00   
  2  4    0    -4   27.6864    25.5451    0.0     1.60742  0.00   
  2  5    -1   -2   118.5864   104.4782   -0.0    1.60481  0.00   
  2  3    1    2    5.3465     3.3755     -180.0  1.59704  0.00   
  2  0    0    4    2725.6513  1719.5025  -0.0    1.59697  0.00   
  2  0    8    0    6424.7810  4104.7411  -0.0    1.59366  0.00   
  2  3    -5   -3   8668.2991  7048.0684  -180.0  1.58673  0.01   
  2  4    2    -4   6845.8106  5767.4424  -180.0  1.58523  0.00   
  2  4    4    0    95.1519    80.5872    180.0   1.58489  0.00   
  2  3    -5   1    3741.4032  3541.7994  0.0     1.57987  0.00   
  2  1    -7   -2   106.6445   106.0592   180.0   1.57566  0.00   
  2  4    -4   0    975.3462   972.7791   180.0   1.57467  0.00   
  2  4    0    1    1306.4929  1313.3627  0.0     1.57405  0.00   
  2  0    2    -4   6798.6378  6835.8768  -180.0  1.57267  0.01   
  2  5    1    -1   1835.0121  1838.8969  0.0     1.57223  0.00   
  2  5    1    -3   4.4523     4.5305     0.0     1.57056  0.00   
  2  0    8    -1   4901.8943  5105.5113  -180.0  1.56971  0.00   
  2  3    -3   -4   205.6999   222.0271   -180.0  1.56739  0.00   
  2  1    -3   -4   1071.2148  1168.3240  -180.0  1.56437  0.00   
  2  5    -1   -1   3256.0103  3532.8589  -0.0    1.56314  0.00   
  2  3    5    1    6116.0553  6630.5027  -0.0    1.55930  0.00   
  2  2    0    3    1626.3148  1763.6711  -180.0  1.55911  0.00   
  2  4    -4   -3   616.9240   668.2938   0.0     1.55805  0.00   
  2  0    6    -3   50.4984    50.4752    180.0   1.55391  0.00   
  2  5    -1   -3   3303.9720  3177.9812  180.0   1.54983  0.00   
  2  5    3    -2   1928.4693  1684.3120  0.0     1.53962  0.00   
  2  3    7    -1   368.3741   255.3064   -0.0    1.53554  0.00   
  2  4    -2   -4   6107.2320  4566.3850  180.0   1.53333  0.00   
  2  4    -2   1    466.9575   360.2122   -0.0    1.53138  0.00   
  2  2    -2   3    4744.8683  3884.5431  0.0     1.52972  0.00   
  2  1    -5   3    150.0359   114.2358   180.0   1.52775  0.00   
  2  0    2    4    2673.5828  1999.2534  180.0   1.52655  0.00   
  2  3    7    -2   1897.5777  1417.6951  180.0   1.52649  0.00   
  2  4    2    1    74.6423    55.0425    -0.0    1.52494  0.00   
  2  0    8    1    72.9013    53.4117    0.0     1.52385  0.00   
  2  3    -3   2    974.8984   713.5252   0.0     1.52351  0.00   
  2  2    -6   -3   1383.7282  972.3599   180.0   1.52111  0.00   
  2  1    -7   2    2780.8590  2092.8268  180.0   1.51406  0.00   
  2  2    -4   -4   4038.7782  3475.0688  -180.0  1.51008  0.00   
  2  2    8    -1   9215.6762  8932.7653  0.0     1.50687  0.01   
  2  5    3    -3   11077.3338 11216.4371 -0.0    1.50125  0.01   
  2  2    2    3    259.2061   261.4234   0.0     1.49966  0.00   
  2  5    -3   -2   1286.8236  1283.3165  0.0     1.49852  0.00   
  2  4    6    -2   1654.6707  1643.4734  -180.0  1.49804  0.00   
  2  3    3    2    2941.2324  2828.3266  0.0     1.49651  0.00   
  2  5    3    -1   1598.5622  1375.8687  180.0   1.49230  0.00   
  2  1    7    -3   1158.4425  963.7100   -0.0    1.49138  0.00   
  2  3    5    -4   1241.2761  976.7543   0.0     1.48741  0.00   
  2  3    -7   -1   5.4519     4.1505     -180.0  1.48641  0.00   
  2  2    -6   2    2969.5256  2225.9899  -180.0  1.48209  0.00   
  2  1    5    -4   717.6713   569.2303   -0.0    1.48061  0.00   
  2  4    4    -4   1160.9565  936.8644   -0.0    1.47752  0.00   
  2  4    6    -1   3008.5009  2425.3077  -0.0    1.47727  0.00   
  2  2    8    -2   2460.8108  2036.6290  -0.0    1.46947  0.00   
  2  5    -3   -1   2703.5149  2250.7625  180.0   1.46932  0.00   
  2  0    4    -4   1978.5686  1799.2981  0.0     1.46530  0.00   
  2  2    8    0    18605.7911 17372.8918 180.0   1.46378  0.01   
  2  0    8    -2   2859.5612  2670.5014  0.0     1.46338  0.00   
  2  3    7    0    1470.8122  1344.4772  -0.0    1.46164  0.00   
  2  0    6    3    11128.6952 9727.2084  -180.0  1.45874  0.01   
  2  2    -8   -1   320.1597   277.6153   0.0     1.45806  0.00   
  2  2    -8   0    16688.9818 14971.6548 -180.0  1.45572  0.01   
  2  1    5    3    87.8023    84.4701    0.0     1.45352  0.00   
  2  3    -7   0    1873.9911  1874.7884  -0.0    1.45113  0.00   
  2  5    -3   -3   3872.0183  3973.0050  -0.0    1.44873  0.00   
  2  1    7    2    331.9477   339.6716   180.0   1.44736  0.00   
  2  5    1    0    458.6674   468.7582   0.0     1.44694  0.00   
  2  5    -1   0    282.6789   282.6566   0.0     1.44450  0.00   
  2  3    -7   -2   409.2104   407.5222   -180.0  1.44435  0.00   
  2  5    1    -4   377.7103   376.0669   -0.0    1.44434  0.00   
  2  4    6    -3   5241.1739  4799.2632  180.0   1.44037  0.00   
  2  3    7    -3   2301.9844  2066.9126  0.0     1.43858  0.00   
  2  4    -6   -1   15659.0859 13974.0377 -0.0    1.43651  0.01   
  2  1    -1   4    2022.2647  1747.7612  -0.0    1.43156  0.00   
  2  2    6    2    15964.0944 14127.5120 -180.0  1.43067  0.01   
  2  4    -6   -2   11844.1337 11494.7453 -180.0  1.42772  0.01   
  2  3    1    -5   54.9594    54.5453    0.0     1.42498  0.00   
  2  2    -4   3    9374.6947  9304.7725  -0.0    1.42492  0.01   
  2  5    -1   -4   6389.2400  6191.0063  0.0     1.42367  0.00   
  2  2    0    -5   593.5681   530.6717   -0.0    1.41970  0.00   
  2  2    6    -4   4615.2929  4109.1661  -0.0    1.41942  0.00   
  2  4    -4   1    2697.6455  2328.2327  -180.0  1.41643  0.00   
  2  1    1    4    11301.8165 9765.5200  -0.0    1.41417  0.01   
  2  2    2    -5   146.5649   102.1798   180.0   1.40774  0.00   
  2  4    4    1    6489.3720  4251.1055  -180.0  1.40628  0.00   
  2  1    9    -1   501.9493   313.3806   180.0   1.40427  0.00   
  2  3    -1   -5   970.6387   559.2035   180.0   1.40173  0.00   
  2  5    5    -2   147.9292   121.8591   180.0   1.39689  0.00   
  2  4    -4   -4   398.5706   333.7965   -180.0  1.39638  0.00   
  2  5    3    -4   13071.4934 10290.7248 -180.0  1.39407  0.01   
  2  0    4    4    738.8869   603.2489   180.0   1.39300  0.00   
  2  1    9    0    7071.6988  6061.3448  -180.0  1.39244  0.00   
  2  0    8    2    917.3023   841.8614   -0.0    1.39135  0.00   
  2  1    -7   -3   9.2757     8.6161     0.0     1.39082  0.00   
  2  2    -8   -2   420.2243   389.1003   0.0     1.38958  0.00   
  2  1    -9   0    5291.1320  5032.6219  -180.0  1.38852  0.00   
  2  3    -5   -4   741.1265   712.8918   180.0   1.38828  0.00   
  2  1    -5   -4   12.2345    12.2841    -0.0    1.38705  0.00   
  2  4    6    0    6829.9552  6881.9956  0.0     1.38694  0.00   
  2  2    -8   1    2262.6272  2583.5813  -0.0    1.38353  0.00   
  2  3    -5   2    96.4709    107.7060   180.0   1.38139  0.00   
  2  1    -3   4    10372.8561 11498.8556 180.0   1.38001  0.01   
  2  3    3    -5   543.4759   601.2645   -0.0    1.37984  0.00   
  2  5    3    0    1866.3011  2064.1961  180.0   1.37983  0.00   
  2  2    4    3    7057.7669  7682.9819  -0.0    1.37735  0.00   
  2  4    -6   0    2658.1277  2929.6322  0.0     1.37669  0.00   
  2  5    -3   0    1665.4571  1846.9850  -180.0  1.37349  0.00   
  2  4    0    -5   8897.2031  9852.1453  -0.0    1.37263  0.01   
  2  5    5    -3   931.3923   1000.1841  -0.0    1.37203  0.00   
  2  1    1    -5   59.0399    51.8333    180.0   1.36876  0.00   
  2  2    8    -3   1094.2697  897.0709   0.0     1.36740  0.00   
  2  2    -2   -5   967.1109   890.9937   -180.0  1.36475  0.00   
  2  1    -9   -1   2429.4585  2521.2414  180.0   1.36346  0.00   
  2  4    2    -5   10265.0113 11335.5971 180.0   1.36264  0.01   
  2  2    8    1    3372.2291  3611.9875  -180.0  1.35827  0.00   
  2  5    5    -1   843.3860   870.4892   -180.0  1.35737  0.00   
  2  4    -6   -3   3842.3274  4126.3352  180.0   1.35385  0.00   
  2  3    -7   1    522.8480   576.4772   0.0     1.35312  0.00   
  2  1    9    -2   13401.0100 16147.0686 0.0     1.35152  0.01   
  2  6    0    -2   13967.6645 16981.3924 180.0   1.35133  0.01   
  2  1    -9   1    2978.9377  3741.5161  -0.0    1.35032  0.00   
  2  1    -1   -5   8897.8997  10683.9602 -0.0    1.34891  0.01   
  2  3    5    2    178.2792   209.3398   0.0     1.34817  0.00   
  2  5    -5   -2   506.9120   568.7530   180.0   1.34647  0.00   
  2  4    0    2    19704.6055 20266.7951 180.0   1.34356  0.01   
  2  6    0    -3   464.0101   424.9852   0.0     1.34244  0.00   
  2  3    -7   -3   1104.4908  987.1236   180.0   1.34218  0.00   
  2  5    -3   -4   22.3736    19.4544    -0.0    1.34037  0.00   
  2  3    7    1    515.8733   545.2034   0.0     1.33504  0.00   
  2  1    3    4    273.9717   303.9072   180.0   1.33473  0.00   
  2  2    4    -5   1885.9692  2138.1647  -0.0    1.33359  0.00   
  2  6    2    -2   6573.1690  7470.5514  0.0     1.33146  0.00   
  2  3    -1   3    454.1816   551.6386   -0.0    1.32984  0.00   
  2  5    -5   -1   2547.8006  3077.6343  -180.0  1.32879  0.00   
  2  1    -7   3    680.9266   845.5145   -180.0  1.32789  0.00   
  2  1    3    -5   10436.3651 12956.3684 180.0   1.32785  0.01   
  2  4    6    -4   987.2156   1219.1637  0.0     1.32754  0.00   
  2  6    2    -3   4.8739     6.0091     -0.0    1.32656  0.00   
  2  4    -2   -5   2588.2682  3146.4347  0.0     1.32203  0.00   
  2  1    9    1    857.1138   1105.1306  -0.0    1.32057  0.00   
  2  4    -2   2    1720.6005  2255.4357  0.0     1.32028  0.00   
  2  3    1    3    2454.2645  3237.6008  0.0     1.32015  0.00   
  2  2    -6   -4   86.1665    114.0134   0.0     1.31919  0.00   
  2  3    -3   -5   1648.0979  2179.7868  180.0   1.31918  0.00   
  2  0    6    -4   2974.3976  3685.3963  0.0     1.31717  0.00   
  2  0    8    -3   3755.8890  4546.6333  -0.0    1.31636  0.00   
  2  6    -2   -2   299.1850   330.6363   180.0   1.31265  0.00   
  2  4    2    2    496.8308   505.4413   0.0     1.30914  0.00   
  2  5    -5   -3   6502.1225  6208.9517  0.0     1.30653  0.00   
  2  3    7    -4   12.0896    11.5530    -180.0  1.30602  0.00   
  2  6    0    -1   783.4058   635.2341   -0.0    1.30261  0.00   
  2  6    -2   -3   5944.1177  4797.6968  0.0     1.30107  0.00   
  2  1    7    -4   1016.4060  816.7390   180.0   1.30069  0.00   
  2  4    4    -5   958.3726   839.8412   -180.0  1.29576  0.00   
  2  5    -1   1    633.2490   560.8179   -180.0  1.29287  0.00   
  2  5    5    -4   113.1973   102.0732   -0.0    1.29210  0.00   
  2  5    1    1    233.5428   213.0414   180.0   1.29128  0.00   
  2  5    1    -5   1219.7573  1297.0866  -180.0  1.28850  0.00   
  2  1    -9   -2   6962.4103  7594.2794  0.0     1.28440  0.00   
  2  3    -3   3    3499.5624  3821.2749  180.0   1.28422  0.00   
  2  2    -6   3    88.1406    97.9036    -0.0    1.28363  0.00   
  2  3    5    -5   2729.7962  3037.5557  -0.0    1.28334  0.00   
  2  6    2    -1   2310.1126  2446.8719  180.0   1.28151  0.00   
  2  4    8    -2   14249.5295 16043.2073 -0.0    1.27998  0.01   
  2  6    0    -4   4121.9175  4642.8182  0.0     1.27913  0.00   
  2  1    -5   4    0.2476     0.2762     -0.0    1.27885  0.00   
  2  0    0    5    1430.3546  1504.7953  0.0     1.27757  0.00   
  2  2    -8   -3   928.7562   969.8153   0.0     1.27578  0.00   
  2  1    -3   -5   1583.3759  1649.0848  -180.0  1.27554  0.00   
  2  0    10   0    5412.0383  5612.4673  -0.0    1.27493  0.00   
  2  3    9    -1   546.8058   567.6734   180.0   1.27318  0.00   
  2  3    9    -2   199.8194   209.3409   0.0     1.27118  0.00   
  2  6    -2   -1   571.7704   604.9530   -180.0  1.27102  0.00   
  2  5    -1   -5   3029.1933  3287.3648  -0.0    1.27057  0.00   
  2  4    -6   1    1976.1596  2157.0193  180.0   1.27033  0.00   
  2  2    0    4    5012.2439  5970.9564  -0.0    1.26862  0.00   
  2  6    2    -4   2198.5146  2642.8907  -180.0  1.26852  0.00   
  2  0    2    -5   3381.0127  4140.6925  180.0   1.26818  0.00   
  2  2    -8   2    12787.6023 15669.9235 0.0     1.26800  0.01   
  2  5    5    0    1258.4550  1539.1640  -0.0    1.26791  0.00   
  2  0    10   -1   584.1900   722.1628   -180.0  1.26570  0.00   
  2  4    8    -1   100.2674   116.1733   180.0   1.26381  0.00   
  2  2    -4   -5   30.8877    34.2839    180.0   1.26302  0.00   
  2  1    -9   2    375.3115   407.6104   0.0     1.26267  0.00   
  2  6    4    -2   3726.6066  4060.9393  -0.0    1.26012  0.00   
  2  1    7    3    1300.3511  1423.0605  -180.0  1.25993  0.00   
  2  5    -5   0    1139.8766  1251.7915  -0.0    1.25974  0.00   
  2  4    6    1    32.1003    35.4122    180.0   1.25938  0.00   
  2  6    4    -3   5224.7139  5742.7030  -180.0  1.25904  0.00   
  2  3    3    3    31.7114    34.1056    0.0     1.25855  0.00   
  2  2    -2   4    2454.1125  2630.4316  180.0   1.25569  0.00   
  2  5    3    -5   7443.3585  7849.9862  180.0   1.25548  0.00   
  2  1    9    -3   488.8869   446.4585   -180.0  1.25310  0.00   
  2  4    -4   2    3004.1030  2913.1494  0.0     1.24747  0.00   
  2  4    8    -3   1630.5818  1591.0184  -180.0  1.24643  0.00   
  2  5    -3   1    157.0945   154.1169   -180.0  1.24419  0.00   
  2  4    -6   -4   4444.3706  4649.8078  0.0     1.24074  0.00   
  2  1    5    -5   19.9463    20.8490    -0.0    1.24058  0.00   
  2  6    -2   -4   112.1528   116.0421   -0.0    1.24022  0.00   
  2  5    3    1    846.0507   865.0651   -180.0  1.23993  0.00   
  2  0    6    4    4352.4183  4402.8269  -0.0    1.23960  0.00   
  2  0    8    3    2487.7025  2523.8232  0.0     1.23892  0.00   
  2  5    7    -2   48.0469    48.4702    -180.0  1.23815  0.00   
  2  0    2    5    6.2974     6.1649     -0.0    1.23770  0.00   
  2  3    -9   -1   2087.5529  1878.7146  -180.0  1.23697  0.00   
  2  0    10   1    80.3162    69.0195    180.0   1.23540  0.00   
  2  2    8    -4   0.7849     0.6712     -0.0    1.23509  0.00   
  2  2    2    4    221.1096   202.3679   180.0   1.23305  0.00   
  2  2    10   -1   733.6316   674.5837   -0.0    1.23266  0.00   
  2  2    6    3    641.8009   591.5126   -0.0    1.23202  0.00   
  2  4    -8   -1   1337.7484  1660.8265  180.0   1.22975  0.00   
  2  4    4    2    5586.5375  7216.8110  -0.0    1.22886  0.00   
  2  6    -4   -2   5765.5285  7429.0559  0.0     1.22874  0.00   
  2  4    -4   -5   4722.1336  5935.8119  180.0   1.22833  0.00   
  2  3    9    0    169.3717   207.1256   180.0   1.22722  0.00   
  2  2    8    2    15714.1791 16367.8700 -0.0    1.22501  0.01   
  2  3    -7   2    4.2615     4.4310     -180.0  1.22493  0.00   
  2  5    7    -3   725.5900   701.3947   180.0   1.22357  0.00   
  2  5    -5   -4   554.1466   527.2945   -180.0  1.22255  0.00   
  2  2    6    -5   97.2630    93.3157    -0.0    1.22244  0.00   
  2  3    9    -3   3947.1429  3989.5508  -0.0    1.22187  0.00   
  2  4    -8   -2   15296.6998 15576.6760 0.0     1.22139  0.01   
  2  1    5    4    3308.8409  2923.6151  -180.0  1.22003  0.00   
  2  3    -9   0    71.6467    63.1939    -0.0    1.21922  0.00   
  2  6    -4   -3   1.9347     1.6171     -180.0  1.21643  0.00   
  2  6    4    -1   11.0781    10.2523    180.0   1.21473  0.00   
  2  2    10   -2   3448.9749  3195.8904  -180.0  1.21471  0.00   
  2  3    -7   -4   10.0663    9.5153     0.0     1.21279  0.00   
  2  6    0    0    13778.5293 13100.2263 0.0     1.21259  0.01   
  2  1    9    2    1840.2120  1749.7864  0.0     1.21259  0.00   
  2  0    4    -5   54.0561    51.4047    -180.0  1.21258  0.00   
  2  1    -7   -4   707.6090   673.8718   0.0     1.21254  0.00   
  2  6    4    -4   204.9296   199.9465   0.0     1.21185  0.00   
  2  0    10   -2   2483.9633  2393.1814  180.0   1.21068  0.00   
  2  3    -9   -2   2.5317     2.4088     0.0     1.20966  0.00   
  2  5    7    -1   1008.9761  919.5910   -0.0    1.20764  0.00   
  2  5    -3   -5   1835.1936  1669.4106  -180.0  1.20756  0.00   
  2  2    10   0    13.5745    11.8619    180.0   1.20601  0.00   
  2  3    -5   -5   5822.7251  5223.5291  -0.0    1.20426  0.00   
  2  4    8    0    2123.5994  2036.1638  -180.0  1.20314  0.00   
  2  2    -10  0    1214.3296  1234.3417  180.0   1.20037  0.00   
  2  2    -10  -1   1962.3207  1881.5821  0.0     1.19900  0.00   
  2  2    -4   4    0.0045     0.0043     180.0   1.19841  0.00   
  2  3    -5   3    5427.1992  5149.8089  -180.0  1.19827  0.00   
  2  6    -4   -1   4365.3486  4013.4094  180.0   1.19705  0.00   
  2  4    -8   0    2035.9869  1701.7086  -180.0  1.19422  0.00   
  2  4    6    -5   6476.0238  5356.2972  -0.0    1.19366  0.00   
  2  6    2    0    8007.4798  6359.8747  -180.0  1.19287  0.00   
  2  3    1    -6   217.8042   172.0799   180.0   1.19278  0.00   
  2  3    7    2    269.2895   210.6961   180.0   1.19262  0.00   
  2  6    -2   0    2617.4167  1825.4606  -180.0  1.18959  0.00   
  2  5    -7   -2   335.8528   235.2689   -180.0  1.18926  0.00   
  2  5    5    -5   687.9022   652.0282   -0.0    1.18202  0.00   
  2  6    0    -5   1984.5861  1859.8386  -0.0    1.18139  0.00   
  2  5    -7   -1   1265.6058  1170.6276  -0.0    1.17956  0.00   
  2  3    -1   -6   11486.7218 10651.6340 0.0     1.17652  0.01   
  2  1    -9   -3   3678.0668  3479.3329  -0.0    1.17569  0.00   
  2  4    0    -6   734.0877   694.8770   -180.0  1.17567  0.00   
  2  6    2    -5   727.2542   690.4314   180.0   1.17553  0.00   
  2  4    8    -4   5203.6228  5262.2410  180.0   1.17365  0.00   
  2  1    -1   5    43.7163    44.3347    0.0     1.17349  0.00   
  2  2    0    -6   3130.6605  3262.2227  -180.0  1.17258  0.00   
  2  4    2    -6   750.2345   785.7923   0.0     1.17185  0.00   
  2  4    -8   -3   486.3248   512.5086   -0.0    1.17167  0.00   
  2  1    -5   -5   5071.3531  5414.4867  -180.0  1.17131  0.00   
  2  3    3    -6   3080.3984  3178.6335  180.0   1.16840  0.00   
  2  5    7    -4   5764.3448  5932.4007  0.0     1.16833  0.00   
  2  2    2    -6   432.8493   444.4424   0.0     1.16828  0.00   
  2  0    8    -4   6809.7159  6734.2463  -180.0  1.16544  0.00   
  2  3    5    3    9590.7137  9033.3981  -180.0  1.16397  0.01   
  2  6    -4   -4   1435.1663  1331.0105  -180.0  1.16381  0.00   
  2  3    7    -5   1278.9599  1180.8749  180.0   1.16377  0.00   
  2  3    -9   1    30.9311    24.5109    -0.0    1.16177  0.00   
  2  1    1    5    2579.6366  1984.2370  0.0     1.16142  0.00   
  2  2    -10  1    533.5763   408.7012   -180.0  1.16134  0.00   
  2  0    4    5    4831.4313  3674.6390  -180.0  1.16082  0.00   
  2  6    6    -3   737.7383   572.9928   0.0     1.16041  0.00   
  2  5    -5   1    10.3817    8.2052     180.0   1.16017  0.00   
  2  7    1    -3   408.3755   326.8856   180.0   1.15995  0.00   
  2  2    4    4    417.2425   334.7388   180.0   1.15990  0.00   
  2  0    10   2    2399.6828  1953.1670  -180.0  1.15916  0.00   
  2  5    -7   -3   17.0768    13.9221    0.0     1.15905  0.00   
  2  6    6    -2   1296.9719  1062.5954  180.0   1.15883  0.00   
  2  2    -10  -2   1064.0216  927.1428   -180.0  1.15763  0.00   
  2  2    10   -3   522.5174   456.9863   180.0   1.15752  0.00   
  2  1    -7   4    8902.8579  7894.1741  -0.0    1.15699  0.00   
  2  1    11   -1   188.9460   172.4013   -0.0    1.15488  0.00   
  2  5    5    1    16.3175    14.5872    180.0   1.15443  0.00   
  2  4    0    3    439.9200   372.8509   -0.0    1.15214  0.00   
  2  7    -1   -3   245.1872   190.7937   -0.0    1.15103  0.00   
  2  1    -9   3    505.2015   390.2848   -180.0  1.15086  0.00   
  2  7    1    -2   523.1740   417.6649   180.0   1.14957  0.00   
  2  6    -2   -5   4.2472     3.3422     180.0   1.14818  0.00   
  2  2    -8   -4   1469.6216  1241.1393  -0.0    1.14713  0.00   
  2  3    9    1    991.1431   840.9132   -180.0  1.14703  0.00   
  2  1    -3   5    153.8722   131.0137   -0.0    1.14691  0.00   
  2  4    -6   2    1028.9338  884.2580   -180.0  1.14653  0.00   
  2  1    11   0    742.7516   673.8595   0.0     1.14593  0.00   
  2  3    -9   -3   7368.9357  6842.7549  -0.0    1.14539  0.00   
  2  1    -11  0    59.8109    56.5171    180.0   1.14326  0.00   
  2  7    -1   -2   272.4329   258.5173   180.0   1.14319  0.00   
  2  2    10   1    2202.8514  2221.3310  -180.0  1.14260  0.00   
  2  2    -6   -5   8154.0878  8280.7099  -0.0    1.14253  0.00   
  2  5    -1   2    0.2454     0.2523     -180.0  1.14237  0.00   
  2  4    -2   -6   153.1306   159.9954   -0.0    1.14109  0.00   
  2  5    7    0    1519.9342  1584.2307  0.0     1.14103  0.00   
  2  3    9    -4   3439.2555  3452.1120  -180.0  1.13977  0.00   
  2  4    -2   3    671.6890   675.3480   180.0   1.13965  0.00   
  2  2    -8   3    932.0397   940.5804   180.0   1.13923  0.00   
  2  5    1    2    151.4686   151.0052   180.0   1.13897  0.00   
  2  2    -2   -6   469.0669   457.5743   180.0   1.13875  0.00   
  2  5    1    -6   92.9398    92.8501    180.0   1.13644  0.00   
  2  6    4    0    10012.6347 9886.1889  -180.0  1.13618  0.00   
  2  1    9    -4   6640.3893  6387.1239  180.0   1.13575  0.00   
  2  7    1    -4   116.0235   104.3489   0.0     1.13318  0.00   
  2  5    -7   0    649.7717   561.3250   0.0     1.13270  0.00   
  2  6    4    -5   4161.0031  3560.8356  -0.0    1.13225  0.00   
  2  7    3    -3   1994.3849  1752.7599  180.0   1.13164  0.00   
  2  1    7    -5   2078.4363  1876.4532  -0.0    1.13113  0.00   
  2  4    4    -6   80.7413    74.0198    180.0   1.13073  0.00   
  2  6    -4   0    9837.6381  8996.3605  -180.0  1.13052  0.00   
  2  1    1    -6   13.9585    12.7255    180.0   1.13041  0.00   
  2  4    2    3    29.5572    26.9687    0.0     1.12798  0.00   
  2  1    11   -2   3728.2633  4054.5939  -180.0  1.12721  0.00   
  2  2    4    -6   555.2957   617.9103   -180.0  1.12706  0.00   
  2  1    -11  -1   71.8389    80.5660    180.0   1.12692  0.00   
  2  0    6    -5   739.9295   825.3110   -0.0    1.12677  0.00   
  2  0    10   -3   24.0012    25.1309    180.0   1.12560  0.00   
  2  6    6    -4   1020.2757  1116.6065  -0.0    1.12535  0.00   
  2  4    -8   1    1194.4685  1428.0735  -0.0    1.12500  0.00   
  2  4    6    2    408.8594   491.6513   180.0   1.12497  0.00   
  2  3    -3   -6   1985.2449  2679.1058  0.0     1.12421  0.00   
  2  1    -11  1    397.3238   520.4388   180.0   1.12385  0.00   
  2  3    -1   4    54.2633    62.3074    180.0   1.12290  0.00   
  2  7    -1   -4   299.6530   340.7362   180.0   1.12266  0.00   
  2  6    -6   -2   5.1779     5.8815     -0.0    1.12259  0.00   
  2  5    -1   -6   3154.8180  3679.1020  -180.0  1.12188  0.00   
  2  6    6    -1   16.6529    18.5196    -180.0  1.12105  0.00   
  2  7    3    -2   441.9040   466.2613   -180.0  1.11981  0.00   
  2  5    -5   -5   3271.7477  3254.1700  180.0   1.11710  0.00   
  2  1    -1   -6   1574.3996  1573.1101  -180.0  1.11699  0.00   
  2  4    -6   -5   12.3229    12.1624    -180.0  1.11621  0.00   
  2  5    3    -6   3720.2381  3572.8767  0.0     1.11574  0.00   
  2  3    1    4    597.6515   557.2568   180.0   1.11489  0.00   
  2  4    8    1    3256.8702  3030.2470  -0.0    1.11486  0.00   
  2  1    3    5    243.9117   208.8946   -180.0  1.11404  0.00   
  2  2    -6   4    2045.9922  1626.0861  -0.0    1.11278  0.00   
  2  6    -6   -3   11140.1930 9170.8262  180.0   1.11104  0.01   
  2  5    -3   2    28.2221    23.9804    -180.0  1.11049  0.00   
  2  3    5    -6   88.2040    75.3696    -0.0    1.11017  0.00   
  2  1    3    -6   4292.6830  3749.4968  0.0     1.10915  0.00   
  2  7    3    -4   967.7274   851.8273   -0.0    1.10885  0.00   
  2  7    -3   -3   9.0521     8.0510     -0.0    1.10731  0.00   
  2  7    1    -1   603.6012   540.2195   -180.0  1.10485  0.00   
  2  6    0    1    3162.3881  2851.2916  180.0   1.10441  0.00   
  2  1    11   1    390.9620   353.4958   0.0     1.10278  0.00   
  2  7    -3   -2   8.5621     7.6618     -0.0    1.10240  0.00   
  2  4    10   -2   320.7294   293.9448   -180.0  1.10139  0.00   
  2  7    -1   -1   607.6533   560.8360   -180.0  1.10125  0.00   
  2  5    3    2    99.9324    92.4856    -180.0  1.10119  0.00   
  2  2    8    -5   3959.6259  3728.5603  180.0   1.10077  0.00   
  2  6    -6   -1   6.5779     6.2337     0.0     1.10033  0.00   
  2  5    -7   -4   138.1564   136.6182   0.0     1.09716  0.00   
  2  3    -3   4    146.0121   143.6453   -0.0    1.09706  0.00   
  2  1    7    4    60.0531    57.0295    -0.0    1.09661  0.00   
  2  0    8    4    3134.8643  2959.2417  180.0   1.09406  0.00   
  2  4    -8   -4   3929.5051  3685.4545  -180.0  1.09399  0.00   
  2  4    -4   3    2368.1696  2186.7268  180.0   1.09385  0.00   
  2  3    -7   3    1966.2739  1814.2931  0.0     1.09384  0.00   
  2  1    9    3    334.5495   308.2223   180.0   1.09383  0.00   
  2  2    -10  2    4.1600     3.3265     -0.0    1.09247  0.00   
  2  2    8    3    482.3432   379.8198   0.0     1.09126  0.00   
  2  5    9    -2   2241.8698  1582.6840  -0.0    1.09021  0.00   
  2  4    10   -1   2.2790     1.7369     -180.0  1.08903  0.00   
  2  6    -2   1    1.9942     1.5406     -180.0  1.08894  0.00   
  2  1    -5   5    7196.2432  5646.2565  0.0     1.08884  0.00   
  2  6    2    1    297.4073   245.3481   -0.0    1.08745  0.00   
  2  2    -10  -3   752.9845   617.4947   180.0   1.08733  0.00   
  2  5    7    -5   111.3689   91.0318    -180.0  1.08704  0.00   
  2  6    -4   -5   453.8071   422.0173   180.0   1.08477  0.00   
  2  3    -7   -5   3027.2473  3180.2930  0.0     1.08232  0.00   
  2  5    9    -3   34.9487    37.0056    -180.0  1.08217  0.00   
  2  4    10   -3   467.5741   496.5346   180.0   1.08176  0.00   
  2  4    8    -5   383.7132   416.8216   0.0     1.08002  0.00   
  2  7    -3   -4   438.0826   475.9937   -180.0  1.08002  0.00   
  2  3    11   -2   1075.8131  1209.7235  180.0   1.07973  0.00   
  2  3    -9   2    1002.6541  1162.0253  -0.0    1.07952  0.00   
  2  1    -11  -2   421.7291   505.5742   -0.0    1.07909  0.00   
  2  3    11   -1   2113.5759  2531.9784  -180.0  1.07901  0.00   
  2  4    -4   -6   51.7723    79.4879    0.0     1.07725  0.00   
  2  7    3    -1   250.9733   517.9063   0.0     1.07642  0.00   
  2  7    1    -5   11.8443    25.2106    -0.0    1.07626  0.00   
  2  5    -3   -6   639.3992   1371.1187  180.0   1.07586  0.00   
  2  2    10   -4   1327.8547  2842.5457  0.0     1.07584  0.00   
  2  2    -4   -6   89.9786    186.5753   0.0     1.07568  0.00   
  2  3    3    4    324.6236   560.4316   180.0   1.07511  0.00   
  2  1    -11  2    387.6898   558.2780   -180.0  1.07370  0.00   
  2  7    5    -3   650.5039   928.6481   180.0   1.07351  0.00   
  2  4    4    3    575.4928   818.8776   180.0   1.07348  0.00   
  2  1    -3   -6   122.2456   135.6225   180.0   1.07233  0.00   
  2  6    0    -6   3.5778     4.1780     -180.0  1.07161  0.00   
  2  1    11   -3   393.4458   540.3856   180.0   1.07008  0.00   
  2  6    2    -6   64.1906    107.8329   0.0     1.06912  0.00   
  2  6    -6   -4   311.2178   552.9788   0.0     1.06862  0.00   
  2  5    9    -1   525.9255   1026.4794  0.0     1.06732  0.00   
  2  2    6    4    2148.3049  4143.5979  0.0     1.06716  0.00   
  2  7    -3   -1   105.9362   173.9010   0.0     1.06652  0.00   
  2  2    0    5    1304.1458  1937.9253  0.0     1.06580  0.00   
  2  0    6    5    242.2022   358.8678   0.0     1.06561  0.00   
  2  7    -1   -5   2222.2550  3288.8085  0.0     1.06535  0.00   
  2  5    5    -6   302.9866   447.2840   -180.0  1.06509  0.00   
  2  0    0    6    37.4394    53.4823    180.0   1.06464  0.00   
  2  0    10   3    2298.2154  3276.3246  0.0     1.06463  0.00   
  2  4    6    -6   25.3180    31.3322    -180.0  1.06282  0.00   
  2  6    6    -5   346.6380   434.3157   -0.0    1.06260  0.00   
  2  0    12   0    89.1131    112.6819   180.0   1.06244  0.00   
  2  4    -10  -1   851.3820   1132.6677  180.0   1.06171  0.00   
  2  7    5    -2   3352.6358  4496.3914  -180.0  1.06153  0.00   
  2  0    2    -6   552.3301   748.1993   0.0     1.06104  0.00   
  2  5    -7   1    718.8066   969.1237   180.0   1.06052  0.00   
  2  1    -9   -4   1285.7262  1706.8793  -180.0  1.06015  0.00   
  2  2    -2   5    2502.7631  3313.4198  -180.0  1.05994  0.00   
  2  3    -9   -4   10.3246    13.6703    -180.0  1.05993  0.00   
  2  2    6    -6   208.1139   288.6216   -180.0  1.05938  0.00   
  2  0    12   -1   899.8288   1340.4500  -0.0    1.05892  0.00   
  2  1    -7   -5   5.0451     7.5059     -180.0  1.05860  0.00   
  2  1    5    -6   31.8951    47.4061    -180.0  1.05858  0.00   
  2  2    10   2    910.2155   1237.1699  -0.0    1.05797  0.00   
  2  3    7    3    9.9735     12.9031    -180.0  1.05758  0.00   
  2  7    3    -5   1741.7264  2239.1302  -180.0  1.05718  0.00   
  2  6    6    0    332.7920   461.7745   -0.0    1.05659  0.00   
  2  7    5    -4   1531.7242  2051.4003  0.0     1.05581  0.00   
  2  4    -10  -2   2442.1392  3145.7849  0.0     1.05450  0.00   
  2  5    7    1    28.7929    37.2884    180.0   1.05440  0.00   
  2  6    8    -3   7539.3493  8866.7538  -0.0    1.05196  0.00   
  2  3    -11  -1   222.8550   261.5320   -0.0    1.05193  0.00   
  2  5    -5   2    4946.1203  5387.0808  -180.0  1.05131  0.00   
  2  3    9    2    811.2607   862.2832   -0.0    1.05108  0.00   
  2  3    11   -3   643.1948   673.7850   180.0   1.05082  0.00   
  2  6    -6   0    501.0021   488.9045   -0.0    1.04978  0.00   
  2  6    8    -2   368.8696   331.3808   0.0     1.04899  0.00   
  2  3    11   0    458.9451   407.0557   -0.0    1.04881  0.00   
  2  3    -5   -6   1400.6854  1235.7557  -180.0  1.04872  0.00   
  2  4    10   0    72.1617    61.4161    -0.0    1.04771  0.00   
  2  5    -9   -2   2632.2108  2208.3085  -0.0    1.04729  0.00   
  2  5    9    -4   258.7651   228.7958   -180.0  1.04516  0.00   
  2  6    -2   -6   1473.0384  1293.5044  -0.0    1.04487  0.00   
  2  6    -4   1    3600.5931  3160.5795  -0.0    1.04485  0.00   
  2  3    -5   4    2636.4263  2301.6767  -0.0    1.04377  0.00   
  2  3    9    -5   2047.7344  1817.7670  180.0   1.04328  0.00   
  2  1    5    5    1824.9895  1623.2967  -0.0    1.04294  0.00   
  2  3    -11  0    1573.1234  1387.3612  0.0     1.04270  0.00   
  2  2    2    5    299.8405   264.3036   0.0     1.04269  0.00   
  2  5    -9   -1   72.1183    62.5557    0.0     1.04240  0.00   
  2  6    4    1    1187.5434  1021.8291  -0.0    1.04223  0.00   
  2  4    -10  0    625.3891   554.7785   -0.0    1.04034  0.00   
  2  2    12   -1   4351.6606  3828.0670  -180.0  1.03971  0.00   
  2  0    2    6    1696.2466  1492.8101  0.0     1.03949  0.00   
  2  7    -5   -3   3994.1738  3517.5593  180.0   1.03943  0.00   
  2  5    5    2    4591.3950  4324.4718  -180.0  1.03825  0.00   
  2  4    -8   2    307.9346   298.1823   -0.0    1.03802  0.00   
  2  6    4    -6   1286.3949  1251.2761  -180.0  1.03798  0.00   
  2  0    12   1    331.1611   335.8693   -0.0    1.03750  0.00   
  2  7    -5   -2   1443.9420  1492.9651  -180.0  1.03709  0.00   
  2  7    1    0    1205.0828  1264.8986  -0.0    1.03656  0.00   
  2  1    -9   4    2.4913     2.8086     180.0   1.03594  0.00   
  2  1    11   2    1471.9509  1702.3367  180.0   1.03580  0.00   
  2  7    -1   0    1471.0620  1823.6465  -0.0    1.03529  0.00   
  2  4    10   -4   7.2586     9.1218     0.0     1.03486  0.00   
  2  3    -11  -2   1120.4034  1522.0493  -180.0  1.03326  0.00   
  3  1    1    0    1445.1945  1272.1351  -0.0    3.25208  0.03   
  3  1    0    1    545.1091   492.3054   -0.0    2.48925  0.01   
  3  2    0    0    128.0343   149.2770   -0.0    2.29957  0.00   
  3  1    1    1    314.5256   374.9846   180.0   2.18917  0.01   
  3  2    1    0    140.6268   152.8499   0.0     2.05680  0.00   
  3  2    1    1    1008.6240  880.3927   -0.0    1.68912  0.02   
  3  2    2    0    1085.7816  1143.4700  -0.0    1.62604  0.01   
  3  0    0    2    1766.4198  1418.0349  -0.0    1.48017  0.00   
  3  3    1    0    377.0293   356.8641   -0.0    1.45437  0.00   
  3  2    2    1    28.0615    28.2488    180.0   1.42520  0.00   
  3  3    0    1    822.7128   1055.5915  -0.0    1.36133  0.01   
  3  1    1    2    421.1132   541.6489   -0.0    1.34719  0.00   
  3  3    1    1    35.3680    32.7655    0.0     1.30535  0.00   
  3  3    2    0    14.4759    15.0323    180.0   1.27557  0.00   
  3  2    0    2    150.7319   145.3457   -0.0    1.24463  0.00   
  3  2    1    2    40.2784    42.1744    0.0     1.20141  0.00   
  3  3    2    1    143.3821   154.5305   -0.0    1.17145  0.00   
  3  4    0    0    522.2409   422.3425   -0.0    1.14978  0.00   
  3  4    1    0    83.3697    78.7307    180.0   1.11545  0.00   
  3  2    2    2    547.1205   562.7841   -0.0    1.09458  0.00   
  3  3    3    0    577.0749   592.5639   -0.0    1.08403  0.00   
  3  4    1    1    315.4361   271.8264   -0.0    1.04381  0.00   
  3  3    1    2    213.7352   220.8812   -0.0    1.03740  0.00   
  4  1    1    0    9128.6784  5228.4628  0.0     5.75712  0.00   
  4  1    1    -1   2489.6354  1404.0285  0.0     5.74499  0.00   
  4  0    0    2    12804.2604 6637.1207  0.0     5.70850  0.00   
  4  2    0    0    1992.6110  778.0303   180.0   5.31188  0.00   
  4  2    0    -2   27682.5647 11512.4620 0.0     5.27405  0.00   
  4  1    1    1    9925.3893  5910.4373  -180.0  4.69390  0.00   
  4  1    1    -2   732.1413   470.7689   -180.0  4.67424  0.00   
  4  1    1    2    1914.2781  1807.7940  -180.0  3.62866  0.00   
  4  1    1    -3   6736.1090  6212.2295  180.0   3.61352  0.00   
  4  0    2    0    5789.6904  1735.5337  180.0   3.42507  0.00   
  4  3    1    -1   2712.8574  1015.8549  -0.0    3.40815  0.00   
  4  3    1    -2   7721.9704  3189.7832  180.0   3.40061  0.00   
  4  0    2    1    6173.8167  4999.9766  -0.0    3.28063  0.00   
  4  2    0    2    13660.1410 11595.1621 -0.0    3.22237  0.00   
  4  2    0    -4   5521.8370  5001.5029  180.0   3.19707  0.00   
  4  3    1    0    2443.3635  2138.6790  0.0     3.14576  0.00   
  4  3    1    -3   3203.1214  2676.9485  180.0   3.12805  0.00   
  4  4    0    -2   115900.9301 81005.2590 -180.0  2.98678  0.01   
  4  2    2    -1   101547.1273 74974.4061 -0.0    2.97131  0.01   
  4  0    2    2    830.6658   792.0140   0.0     2.93698  0.00   
  4  2    2    0    1236.7570  1807.4000  0.0     2.87856  0.00   
  4  2    2    -2   386.0973   528.8583   -0.0    2.87249  0.00   
  4  1    1    3    1963.8211  2485.3846  -0.0    2.86476  0.00   
  4  1    1    -4   4758.3003  5800.7943  -0.0    2.85432  0.00   
  4  0    0    4    8476.0596  10332.6990 -0.0    2.85425  0.00   
  4  3    1    1    3581.4873  3755.5610  -180.0  2.75914  0.00   
  4  3    1    -4   3020.2864  3264.9087  -0.0    2.73926  0.00   
  4  4    0    0    74244.6955 71155.6385 0.0     2.65594  0.00   
  4  2    2    1    143517.9841 132877.6779 0.0     2.64033  0.01   
  4  2    2    -3   73214.9489 66210.9067 -180.0  2.63099  0.01   
  4  4    0    -4   153253.4403 140757.4165 180.0   2.63703  0.01   
  4  0    2    3    18334.2351 14168.9224 180.0   2.54585  0.00   
  4  3    1    2    8854.2024  9780.7432  -180.0  2.37688  0.00   
  4  3    1    -5   5570.7563  5864.9894  -0.0    2.35910  0.00   
  4  2    2    2    137.9518   143.7218   -180.0  2.34695  0.00   
  4  2    2    -4   861.5124   880.9787   180.0   2.33712  0.00   
  4  1    1    4    2903.3916  2966.0204  -0.0    2.33701  0.00   
  4  1    1    -5   325.3178   299.8592   -0.0    2.32972  0.00   
  4  4    2    -2   1651.7191  1407.7572  -0.0    2.25109  0.00   
  4  5    1    -2   2424.5227  2126.1968  180.0   2.24699  0.00   
  4  5    1    -3   596.8589   539.9195   180.0   2.24338  0.00   
  4  1    3    0    54.5260    52.3498    0.0     2.23240  0.00   
  4  1    3    -1   4342.8992  4174.3249  -0.0    2.23169  0.00   
  4  4    2    -1   898.7583   918.3342   0.0     2.21132  0.00   
  4  4    2    -3   12450.2349 13297.0101 -0.0    2.20583  0.00   
  4  0    2    4    842.5338   966.5437   180.0   2.19269  0.00   
  4  5    1    -1   8768.7065  11536.3543 -0.0    2.16794  0.00   
  4  1    3    1    815.5133   1029.6032  -0.0    2.15229  0.00   
  4  1    3    -2   8856.2156  10946.2520 0.0     2.15038  0.00   
  4  5    1    -4   529.0446   710.8684   -180.0  2.15826  0.00   
  4  2    0    4    1401.0999  1633.1560  0.0     2.13910  0.00   
  4  2    0    -6   6866.0285  7213.4493  0.0     2.12673  0.00   
  4  4    2    0    558.4607   728.4469   -180.0  2.09885  0.00   
  4  4    2    -4   444.3896   548.6870   -180.0  2.08948  0.00   
  4  4    0    2    260148.0829 286221.3519 180.0   2.07255  0.01   
  4  2    2    3    273843.3029 292718.2813 0.0     2.06286  0.01   
  4  2    2    -5   270625.8406 297005.3196 0.0     2.05396  0.01   
  4  4    0    -6   276278.6946 302633.0236 -180.0  2.05462  0.01   
  4  3    1    3    975.2244   1082.3187  -180.0  2.04981  0.00   
  4  3    1    -6   128.2978   154.8230   -0.0    2.03514  0.00   
  4  5    1    0    603.0531   772.1001   180.0   2.02937  0.00   
  4  1    3    2    9886.0867  13994.1542 -0.0    2.01442  0.00   
  4  1    3    -3   873.8303   1236.4908  -0.0    2.01182  0.00   
  4  5    1    -5   10137.2531 14176.1263 -0.0    2.01618  0.00   
  4  3    3    -1   8339.4428  7013.3013  -0.0    1.97420  0.00   
  4  3    3    -2   221.8669   187.8868   0.0     1.97272  0.00   
  4  1    1    5    4115.7780  4617.6850  180.0   1.96234  0.00   
  4  6    0    -2   942.3072   972.9793   180.0   1.96447  0.00   
  4  1    1    -6   1204.9561  1562.3504  -0.0    1.95706  0.00   
  4  6    0    -4   13735.5597 17299.1482 -180.0  1.95870  0.00   
  4  4    2    1    17427.0027 20968.4796 -0.0    1.94310  0.00   
  4  4    2    -5   62.5134    70.9491    180.0   1.93197  0.00   
  4  3    3    0    9082.7309  9823.0333  180.0   1.91904  0.00   
  4  3    3    -3   2603.7756  2765.6462  -0.0    1.91500  0.00   
  4  0    0    6    1633.2883  1708.2631  -0.0    1.90283  0.00   
  4  0    2    5    86.7522    90.1411    -180.0  1.89990  0.00   
  4  5    1    1    2207.6882  2505.3220  -180.0  1.86271  0.00   
  4  1    3    3    2899.8899  3418.2280  0.0     1.84952  0.00   
  4  1    3    -4   444.1345   508.0697   -180.0  1.84670  0.00   
  4  5    1    -6   2485.0239  2902.7977  -180.0  1.84845  0.00   
  4  3    3    1    3168.1456  3292.1807  -0.0    1.82016  0.00   
  4  3    3    -4   14342.7956 15058.0591 -180.0  1.81442  0.00   
  4  2    2    4    1910.5318  2005.1019  180.0   1.81433  0.00   
  4  2    2    -6   112.2930   110.8992   -0.0    1.80676  0.00   
  4  3    1    4    1131.2568  1172.6193  -0.0    1.78363  0.00   
  4  4    2    2    699.6815   570.2454   -0.0    1.77318  0.00   
  4  3    1    -7   947.5682   721.9792   -180.0  1.77181  0.00   
  4  6    0    0    46485.8725 33194.4176 180.0   1.77063  0.00   
  4  4    2    -6   2871.8180  1199.0522  -0.0    1.76192  0.00   
  4  6    0    -6   5.1808     2.0490     0.0     1.75802  0.00   
  4  6    2    -3   410044.3791 370366.9259 -180.0  1.72143  0.01   
  4  0    4    0    374081.6825 347791.6477 -180.0  1.71254  0.01   
  4  6    2    -2   468.5920   389.9210   -0.0    1.70408  0.00   
  4  6    2    -4   2008.0235  1561.2658  180.0   1.70030  0.00   
  4  0    4    1    4469.4463  3249.6100  -0.0    1.69359  0.00   
  4  3    3    2    4925.3188  3596.7315  -0.0    1.69640  0.00   
  4  3    3    -5   13852.7499 10523.7647 0.0     1.68990  0.00   
  4  5    1    2    3516.6756  2571.5632  -180.0  1.69286  0.00   
  4  1    1    6    952.7344   742.5307   -0.0    1.68641  0.00   
  4  1    3    4    57.7915    44.8547    -0.0    1.68172  0.00   
  4  1    1    -7   16026.6820 12441.2647 -180.0  1.68245  0.00   
  4  1    3    -5   5956.7052  4675.3950  0.0     1.67900  0.00   
  4  5    1    -7   339.4493   266.2206   -180.0  1.67911  0.00   
  4  0    2    6    1105.8384  1004.1391  0.0     1.66337  0.00   
  4  2    4    -1   3001.4483  2834.0739  180.0   1.64622  0.00   
  4  6    2    -1   922.4756   866.7397   -180.0  1.65156  0.00   
  4  7    1    -3   38.0035    35.5775    180.0   1.65277  0.00   
  4  5    3    -2   356.6922   336.5635   -180.0  1.64723  0.00   
  4  7    1    -4   593.8642   558.9717   -0.0    1.65076  0.00   
  4  5    3    -3   1304.2560  1232.2503  -180.0  1.64580  0.00   
  4  0    4    2    626.2335   609.5389   -180.0  1.64031  0.00   
  4  6    2    -5   534.0940   505.9447   -180.0  1.64471  0.00   
  4  2    4    0    747.0026   751.1044   -0.0    1.62992  0.00   
  4  2    4    -2   4430.2368  4447.2782  180.0   1.62882  0.00   
  4  7    1    -2   3745.8528  3580.8228  180.0   1.62109  0.00   
  4  5    3    -1   1041.9147  966.2701   0.0     1.61531  0.00   
  4  7    1    -5   990.8818   919.2802   -0.0    1.61541  0.00   
  4  5    3    -4   4211.4813  3833.4911  -180.0  1.61130  0.00   
  4  4    0    4    70876.1011 64474.9733 180.0   1.61119  0.00   
  4  4    2    3    30.7814    27.4115    180.0   1.60834  0.00   
  4  2    2    5    43467.4006 37144.1292 -180.0  1.60557  0.00   
  4  2    2    -7   90552.7949 66556.6160 0.0     1.59927  0.00   
  4  4    2    -7   3603.9987  2584.1012  -0.0    1.59783  0.00   
  4  4    0    -8   51036.6642 36994.7586 0.0     1.59853  0.00   
  4  2    4    1    2205.2976  1918.9270  0.0     1.58277  0.00   
  4  2    4    -3   2076.5124  1870.9134  0.0     1.58075  0.00   
  4  2    0    6    30429.6441 28946.2323 -0.0    1.57689  0.00   
  4  6    2    0    323.2359   317.6512   -0.0    1.57288  0.00   
  4  2    0    -8   4954.2088  4984.3398  -180.0  1.56994  0.00   
  4  3    1    5    1722.6614  1741.4129  180.0   1.56939  0.00   
  4  3    3    3    466.7870   484.1839   0.0     1.56463  0.00   
  4  0    4    3    2798.4708  2908.7315  -0.0    1.56170  0.00   
  4  6    2    -6   1202.3310  1248.6458  -180.0  1.56402  0.00   
  4  3    3    -6   1457.3058  1491.8604  -180.0  1.55808  0.00   
  4  3    1    -8   1799.7269  1861.7114  0.0     1.55987  0.00   
  4  7    1    -1   1971.2694  2047.1082  -0.0    1.56112  0.00   
  4  5    3    0    3761.1199  3761.4033  180.0   1.55549  0.00   
  4  7    1    -6   3890.9881  3796.1172  -180.0  1.55270  0.00   
  4  5    3    -5   1463.1709  1406.9215  0.0     1.54952  0.00   
  4  5    1    3    1014.7453  789.2030   0.0     1.53388  0.00   
  4  1    3    5    9.7542     7.4029     -180.0  1.52468  0.00   
  4  1    3    -6   1542.1807  1154.4884  0.0     1.52220  0.00   
  4  5    1    -8   7.1668     5.3441     0.0     1.52138  0.00   
  4  2    4    2    5205.0947  4241.8442  180.0   1.51224  0.00   
  4  2    4    -4   2874.2760  2480.9162  -0.0    1.50960  0.00   
  4  6    0    2    9893.4961  8951.5408  -180.0  1.50724  0.00   
  4  6    0    -8   4937.9505  4397.8587  -180.0  1.49431  0.00   
  4  8    0    -4   23010.5720 20190.1236 0.0     1.49339  0.00   
  4  4    4    -2   25770.2788 20429.5329 -0.0    1.48565  0.00   
  4  7    1    0    661.4892   523.9364   0.0     1.48175  0.00   
  4  6    2    1    629.5996   508.4966   180.0   1.47901  0.00   
  4  5    3    1    1796.5286  1469.8281  180.0   1.47651  0.00   
  4  4    4    -1   218.1899   180.2923   180.0   1.47405  0.00   
  4  1    1    7    11096.9431 9091.7882  -0.0    1.47619  0.00   
  4  4    4    -3   2004.3397  1667.5953  180.0   1.47242  0.00   
  4  1    1    -8   8929.9046  7407.8451  0.0     1.47312  0.00   
  4  0    2    7    3010.4320  2503.1732  180.0   1.47256  0.00   
  4  0    4    4    674.6009   576.6663   180.0   1.46849  0.00   
  4  5    3    -6   0.2121     0.1797     -180.0  1.46938  0.00   
  4  7    1    -7   278.8980   232.7336   -180.0  1.47169  0.00   
  4  6    2    -7   1280.3266  1086.5341  180.0   1.46921  0.00   
  4  4    2    4    345.4153   309.4549   -180.0  1.45793  0.00   
  4  4    2    -8   310.4517   302.9912   -180.0  1.44854  0.00   
  4  8    0    -2   53660.3013 52418.6929 0.0     1.44786  0.00   
  4  4    4    0    44225.7417 40355.6835 -180.0  1.43928  0.00   
  4  8    0    -6   42382.1986 39586.7446 -180.0  1.44170  0.00   
  4  4    4    -4   60508.4853 54046.6468 0.0     1.43625  0.00   
  4  3    3    4    5171.9435  4617.7330  -180.0  1.43618  0.00   
  4  2    2    6    0.9149     0.8092     -180.0  1.43238  0.00   
  4  3    3    -7   1605.1130  1448.2500  0.0     1.42999  0.00   
  4  2    4    3    2901.9263  2692.4789  180.0   1.42752  0.00   
  4  2    2    -8   1957.8431  1821.8495  -0.0    1.42716  0.00   
  4  2    4    -5   1785.5625  1667.9730  180.0   1.42456  0.00   
  4  0    0    8    287014.8855 267147.3687 -0.0    1.42712  0.00   
  4  3    1    6    1205.9120  941.1628   180.0   1.39613  0.00   
  4  5    1    4    877.2063   767.3314   0.0     1.39151  0.00   
  4  7    1    1    58.5203    50.2466    -180.0  1.39219  0.00   
  4  3    1    -9   755.0799   710.0031   -0.0    1.38839  0.00   
  4  4    4    1    3651.2395  3619.1298  -0.0    1.38597  0.00   
  4  5    3    2    461.7766   442.8188   -180.0  1.38751  0.00   
  4  1    3    6    3048.6420  3147.4132  0.0     1.38395  0.00   
  4  4    4    -5   1157.7908  1222.2903  0.0     1.38191  0.00   
  4  1    3    -7   459.7754   485.6927   -180.0  1.38176  0.00   
  4  5    3    -7   1016.7987  1075.6125  180.0   1.37991  0.00   
  4  7    1    -8   219.2787   231.8332   0.0     1.38148  0.00   
  4  5    1    -9   2997.3601  3171.8690  -0.0    1.38047  0.00   
  4  6    2    2    241.8435   255.7408   -180.0  1.37957  0.00   
  4  0    4    5    373.9936   361.1264   -180.0  1.37003  0.00   
  4  6    2    -8   2.9711     2.8407     0.0     1.36963  0.00   
  4  8    2    -4   786.8169   740.6559   180.0   1.36893  0.00   
  4  7    3    -3   3358.1565  3200.0066  -180.0  1.36518  0.00   
  4  7    3    -4   469.3100   462.7448   -180.0  1.36404  0.00   
  4  1    5    0    4131.2840  4351.0671  -180.0  1.35878  0.00   
  4  1    5    -1   54.2354    57.0734    -0.0    1.35862  0.00   
  4  8    2    -3   1820.1168  1927.1422  180.0   1.36047  0.00   
  4  8    2    -5   13526.6243 14183.9959 180.0   1.35791  0.00   
  4  7    3    -2   6452.1116  6976.2993  0.0     1.34716  0.00   
  4  1    5    1    8086.9402  7402.6017  0.0     1.34008  0.00   
  4  7    3    -5   2404.5967  2392.5313  180.0   1.34389  0.00   
  4  1    5    -2   3062.5207  2788.2936  180.0   1.33962  0.00   
  4  2    4    4    220.3162   204.5003   -180.0  1.33688  0.00   
  4  2    4    -6   4092.5543  4268.4903  180.0   1.33385  0.00   
  4  8    2    -2   183.4218   192.6758   0.0     1.33360  0.00   
  4  8    2    -6   101.1281   116.9837   0.0     1.32879  0.00   
  4  8    0    0    108968.8833 127051.3804 0.0     1.32797  0.00   
  4  4    2    5    10862.8611 12829.1260 0.0     1.32490  0.00   
  4  4    4    2    94397.3452 113690.7835 0.0     1.32017  0.00   
  4  0    2    8    312.8474   368.7877   180.0   1.31734  0.00   
  4  4    4    -6   105506.2960 120494.6069 0.0     1.31549  0.00   
  4  3    3    5    1061.3404  1245.3080  -0.0    1.31705  0.00   
  4  4    2    -9   4744.2058  5532.0571  180.0   1.31667  0.00   
  4  8    0    -8   116655.2115 139611.9415 -0.0    1.31851  0.00   
  4  3    3    -8   6726.3533  7100.1131  180.0   1.31140  0.00   
  4  7    3    -1   964.6970   1033.0922  180.0   1.31215  0.00   
  4  1    1    8    148.9111   157.0219   180.0   1.31135  0.00   
  4  1    1    -9   714.1159   716.4331   180.0   1.30891  0.00   
  4  1    5    2    1905.5753  1729.2451  180.0   1.30476  0.00   
  4  1    5    -3   8176.5032  7288.3669  -0.0    1.30405  0.00   
  4  7    3    -6   7828.3295  7547.9716  -0.0    1.30714  0.00   
  4  6    4    -3   2774.6686  2354.5174  -0.0    1.29838  0.00   
  4  9    1    -4   987.0625   843.6936   0.0     1.30173  0.00   
  4  9    1    -5   304.2378   257.7171   0.0     1.30047  0.00   
  4  7    1    2    4706.8683  3981.9309  -180.0  1.29994  0.00   
  4  3    5    -1   676.9404   620.3632   0.0     1.29364  0.00   
  4  3    5    -2   2371.6085  2183.5705  -0.0    1.29322  0.00   
  4  5    3    3    381.1509   335.5434   180.0   1.29585  0.00   
  4  6    4    -2   26.7536    25.5439    0.0     1.29089  0.00   
  4  4    0    6    19822.4122 18520.1244 180.0   1.29206  0.00   
  4  6    4    -4   7150.3954  7133.9568  -0.0    1.28925  0.00   
  4  8    2    -1   9467.0460  8943.5192  180.0   1.29141  0.00   
  4  5    3    -8   3394.8434  3486.9853  180.0   1.28828  0.00   
  4  7    1    -9   133.7577   133.2810   180.0   1.28929  0.00   
  4  2    2    7    15884.2623 16158.5560 -0.0    1.28861  0.00   
  4  2    2    -9   18439.2320 19800.7206 0.0     1.28427  0.00   
  4  8    2    -7   400.8236   430.5740   -180.0  1.28487  0.00   
  4  9    1    -3   5176.4797  5527.0781  180.0   1.28635  0.00   
  4  4    0    -10  19329.0443 20726.7458 -180.0  1.28335  0.00   
  4  3    5    0    676.8855   719.1866   -0.0    1.27774  0.00   
  4  9    1    -6   174.8220   187.2211   -0.0    1.28270  0.00   
  4  6    2    3    0.3587     0.3842     180.0   1.28136  0.00   
  4  3    5    -3   5714.0534  6024.5361  -0.0    1.27654  0.00   
  4  0    4    6    112.5220   118.4775   180.0   1.27292  0.00   
  4  6    2    -9   438.8112   466.1247   180.0   1.27181  0.00   
  4  6    4    -1   425.0715   481.2657   -180.0  1.26760  0.00   
  4  6    4    -5   515.6020   581.1244   -180.0  1.26450  0.00   
  4  5    1    5    4061.4295  4621.6594  180.0   1.26672  0.00   
  4  6    0    4    6416.2911  7286.7428  180.0   1.26717  0.00   
  4  7    3    0    718.2313   803.5252   180.0   1.26395  0.00   
  4  1    3    7    7831.0377  8423.0771  -0.0    1.26050  0.00   
  4  1    5    3    33.7190    35.0520    180.0   1.25659  0.00   
  4  1    3    -8   2916.9855  3097.1421  180.0   1.25859  0.00   
  4  1    5    -4   3031.7796  3091.9628  180.0   1.25570  0.00   
  4  7    3    -7   2301.1744  2425.0787  180.0   1.25769  0.00   
  4  5    1    -10  6742.6041  7062.5162  -180.0  1.25711  0.00   
  4  6    0    -10  113.6023   117.7110   180.0   1.25641  0.00   
  4  3    1    7    1638.6181  1614.1267  -0.0    1.25452  0.00   
  4  9    1    -2   353.1193   362.9584   0.0     1.25602  0.00   
  4  3    5    1    8759.8908  8322.4019  0.0     1.24726  0.00   
  4  4    4    3    17.4982    16.4792    0.0     1.24775  0.00   
  4  9    1    -7   9639.3777  8763.1983  -180.0  1.25037  0.00   
  4  3    5    -4   1121.8694  1089.7337  -0.0    1.24541  0.00   
  4  3    1    -10  3201.8244  2992.0824  180.0   1.24815  0.00   
  4  2    4    5    1196.3550  1149.9417  0.0     1.24645  0.00   
  4  2    4    -7   801.6947   790.0395   0.0     1.24350  0.00   
  4  4    4    -7   6606.7777  6538.6159  -0.0    1.24282  0.00   
  4  2    0    8    28.2975    27.9622    -0.0    1.24308  0.00   
  4  2    0    -10  2055.9856  2007.7264  180.0   1.23870  0.00   
  4  8    2    0    759.2592   734.2240   180.0   1.23816  0.00   
  4  6    4    0    13693.5060 14141.6746 -0.0    1.23097  0.00   
  4  8    2    -8   596.1880   629.3241   180.0   1.23049  0.00   
  4  6    4    -6   119.2449   129.6186   -180.0  1.22671  0.00   
  4  9    1    -1   2958.3506  2745.9583  -0.0    1.21378  0.00   
  4  3    3    6    908.3705   849.8323   0.0     1.20955  0.00   
  4  4    2    6    443.3330   412.4297   -0.0    1.20890  0.00   
  4  7    1    3    77.9209    73.1605    180.0   1.21007  0.00   
  4  3    5    2    4109.9574  3736.5604  0.0     1.20520  0.00   
  4  5    3    4    8289.8739  7537.7747  -180.0  1.20654  0.00   
  4  7    3    1    3003.7748  2740.0570  180.0   1.20699  0.00   
  4  3    5    -5   52.0871    48.8417    180.0   1.20286  0.00   
  4  3    3    -9   1034.0269  946.2084   -0.0    1.20451  0.00   
  4  9    1    -8   2559.4239  2328.9959  0.0     1.20666  0.00   
  4  1    5    4    4155.0056  3928.7774  180.0   1.19990  0.00   
  4  4    2    -10  174.7876   165.9924   -0.0    1.20176  0.00   
  4  1    5    -5   702.5259   654.8785   0.0     1.19891  0.00   
  4  7    3    -8   5.7570     5.4486     0.0     1.19998  0.00   
  4  5    3    -9   320.7146   300.8907   180.0   1.19933  0.00   
  4  7    1    -10  8798.2912  8320.4071  -180.0  1.19992  0.00   
  4  0    2    9    351.2159   269.6312   -0.0    1.18958  0.00   
  4  5    5    -2   3749.6524  3018.8319  -0.0    1.18718  0.00   
  4  5    5    -3   0.1205     0.0988     -0.0    1.18665  0.00   
  4  6    2    4    344.7362   268.2247   180.0   1.18844  0.00   
  4  10   0    -4   8869.0904  6819.2609  0.0     1.18930  0.00   
  4  10   0    -6   13822.3987 11137.7777 0.0     1.18716  0.00   
  4  6    4    1    1494.9994  1319.5472  0.0     1.18438  0.00   
  4  0    4    7    310.8062   286.2756   180.0   1.18106  0.00   
  4  6    4    -7   1934.1463  1785.8753  0.0     1.17933  0.00   
  4  6    2    -10  2.3936     2.2097     -0.0    1.17955  0.00   
  4  1    1    9    132.7397   122.6246   -0.0    1.17893  0.00   
  4  8    0    2    33885.3584 31276.2536 180.0   1.17978  0.00   
  4  5    5    -1   7616.8233  7302.4121  -180.0  1.17507  0.00   
  4  1    1    -10  818.3015   763.7273   180.0   1.17695  0.00   
  4  8    2    1    6315.1042  5843.7913  -180.0  1.17825  0.00   
  4  5    5    -4   5634.3911  5548.7125  -0.0    1.17352  0.00   
  4  4    4    4    34267.6264 33769.7454 0.0     1.17348  0.00   
  4  4    4    -8   28874.6144 28593.8022 -180.0  1.16856  0.00   
  4  8    2    -9   8380.7512  8436.7352  180.0   1.16999  0.00   
  4  8    0    -10  38128.4827 38342.1586 0.0     1.16986  0.00   
  4  2    2    8    101.4315   100.3601   0.0     1.16850  0.00   
  4  2    2    -10  599.4159   560.5897   -0.0    1.16486  0.00   
  4  2    4    6    16428.1110 13774.5927 180.0   1.16003  0.00   
  4  9    1    0    197.5194   176.0223   180.0   1.16327  0.00   
  4  2    4    -8   2770.5492  2415.0044  0.0     1.15725  0.00   
  4  3    5    3    3536.2625  3127.0405  0.0     1.15512  0.00   
  4  5    1    6    58.7741    50.3624    0.0     1.15831  0.00   
  4  3    5    -6   60.0295    51.3916    -0.0    1.15247  0.00   
  4  9    1    -9   640.9013   566.9119   180.0   1.15523  0.00   
  4  1    3    8    3188.9985  2763.3932  0.0     1.15316  0.00   
  4  5    5    0    7932.1594  6651.7754  -0.0    1.15142  0.00   
  4  1    3    -9   1.5906     1.3357     -0.0    1.15150  0.00   
  4  5    5    -5   10207.4742 8491.3154  -180.0  1.14900  0.00   
  4  5    1    -11  1831.3863  1516.7746  0.0     1.14998  0.00   
  4  9    3    -4   488.9981   427.6756   0.0     1.14660  0.00   
  4  0    6    0    2656.9018  2596.7689  -0.0    1.14169  0.00   
  4  9    3    -5   72.5045    64.9913    -0.0    1.14574  0.00   
  4  7    3    2    5420.8601  4904.6864  -0.0    1.14538  0.00   
  4  0    0    10   435.0181   425.1377   -0.0    1.14170  0.00   
  4  1    5    5    5215.0127  5032.6543  -0.0    1.13876  0.00   
  4  10   0    -2   16702.1437 16048.9180 0.0     1.14271  0.00   
  4  1    5    -6   5534.5308  5298.3291  180.0   1.13772  0.00   
  4  0    6    1    1720.9161  1640.4659  180.0   1.13603  0.00   
  4  7    3    -9   4869.2042  4668.9703  180.0   1.13807  0.00   
  4  3    1    8    71.6696    68.5695    180.0   1.13731  0.00   
  4  10   0    -8   1520.0199  1454.1480  0.0     1.13704  0.00   
  4  9    3    -3   1498.0645  1428.2991  -180.0  1.13605  0.00   
  4  9    3    -6   2008.4396  1858.4252  -0.0    1.13354  0.00   
  4  3    1    -11  33.9158    30.9874    0.0     1.13200  0.00   
  4  6    4    2    3086.8673  2826.0255  0.0     1.13144  0.00   
  4  6    4    -8   1999.0600  2097.1131  -0.0    1.12594  0.00   
  4  10   2    -5   6530.0536  6296.0544  0.0     1.12806  0.00   
  4  8    4    -4   3907.3778  4159.2534  -180.0  1.12554  0.00   
  4  2    6    -1   3288.8793  3528.7487  180.0   1.12139  0.00   
  4  7    1    4    4627.8450  4938.2570  -0.0    1.12548  0.00   
  4  0    6    2    1335.8073  1369.0916  -180.0  1.11952  0.00   
  4  5    3    5    1799.8836  1971.6886  -180.0  1.12246  0.00   
  4  10   2    -4   8.1430     9.0469     180.0   1.12349  0.00   
  4  8    4    -3   3137.8845  3320.7972  -180.0  1.12083  0.00   
  4  10   2    -6   159.7478   172.5207   180.0   1.12169  0.00   
  4  5    5    1    714.9889   709.4788   0.0     1.11827  0.00   
  4  8    4    -5   1009.3648  1031.3589  180.0   1.11940  0.00   
  4  2    6    0    5564.8110  5302.4095  180.0   1.11620  0.00   
  4  2    6    -2   1048.0605  989.3398   180.0   1.11585  0.00   
  4  5    5    -6   2703.3793  2497.8759  0.0     1.11516  0.00   
  4  5    3    -10  1696.5576  1597.4314  -0.0    1.11576  0.00   
  4  7    1    -11  2200.1881  2088.6950  180.0   1.11605  0.00   
  4  3    3    7    8097.9583  7166.8557  0.0     1.11394  0.00   
  4  9    3    -2   2201.0807  2022.5437  0.0     1.11500  0.00   
  4  8    2    2    129.6846   121.0275   0.0     1.11546  0.00   
  4  9    3    -7   2045.3960  1753.7287  -180.0  1.11104  0.00   
  4  3    3    -10  301.6702   264.2274   -0.0    1.10948  0.00   
  4  4    2    7    10441.5622 9279.0283  0.0     1.10827  0.00   
  4  8    2    -10  40.7380    36.6373    0.0     1.10706  0.00   
  4  10   2    -3   39666.6109 35203.8950 -180.0  1.10839  0.00   
  4  9    1    1    4285.4780  3819.0095  -180.0  1.10800  0.00   
  4  8    4    -2   32353.5063 29359.0716 -180.0  1.10566  0.00   
  4  2    6    1    29630.2048 27548.7335 -180.0  1.10070  0.00   
  4  10   2    -7   38518.1260 35019.9858 0.0     1.10493  0.00   
  4  8    4    -6   32947.7953 30140.2855 0.0     1.10291  0.00   
  4  2    6    -3   31876.8690 29812.9759 0.0     1.10002  0.00   
  4  4    2    -11  2371.1926  2176.8388  -0.0    1.10207  0.00   
  4  3    5    4    75.2132    70.1032    0.0     1.10044  0.00   
  4  6    2    5    144651.7086 132384.6544 -180.0  1.10275  0.00   
  4  4    4    5    2899.6600  2696.4068  180.0   1.10069  0.00   
  4  3    5    -7   3090.3647  2930.0044  0.0     1.09764  0.00   
  4  9    1    -10  299.2514   280.9621   0.0     1.09951  0.00   
  4  0    4    8    142449.2053 133831.5365 -180.0  1.09634  0.00   
  4  4    4    -9   143.1173   133.9399   0.0     1.09596  0.00   
  4  0    6    3    3825.0154  3383.4803  -0.0    1.09354  0.00   
  4  6    2    -11  163554.2439 150074.4912 -180.0  1.09463  0.00   
  4  9    3    -1   1202.4520  1115.8683  0.0     1.08513  0.00   
  4  0    2    10   133.8629   134.1910   0.0     1.08311  0.00   
  4  10   2    -2   906.0236   881.0436   -0.0    1.08397  0.00   
  4  7    3    3    5865.8317  6001.5072  180.0   1.08247  0.00   
  4  8    4    -1   6.1625     6.5265     0.0     1.08126  0.00   
  4  2    4    7    125.4053   143.4288   180.0   1.07961  0.00   
  4  9    3    -8   15.2170    16.9772    180.0   1.08004  0.00   
  4  5    5    2    4140.9410  5297.2246  0.0     1.07807  0.00   
  4  2    6    2    323.2789   477.4907   0.0     1.07614  0.00   
  4  2    4    -9   930.7274   1302.5665  -180.0  1.07706  0.00   
  4  1    5    6    5113.1081  7480.0027  180.0   1.07640  0.00   
  4  2    6    -4   2154.1690  3152.1404  -0.0    1.07519  0.00   
  4  10   2    -8   256.2336   302.3912   0.0     1.07913  0.00   
  4  8    4    -7   652.6506   885.6814   -0.0    1.07741  0.00   
  4  1    5    -7   7581.4231  11163.8819 0.0     1.07537  0.00   
  4  5    5    -7   11.6789    16.5190    0.0     1.07450  0.00   
  4  6    4    3    1032.1858  1518.5743  -180.0  1.07534  0.00   
  4  7    3    -10  8395.1274  12283.0876 0.0     1.07519  0.00   
  4  6    0    6    637.5403   883.9233   180.0   1.07412  0.00   
  4  6    4    -9   569.7002   817.4912   -180.0  1.06968  0.00   
  4  1    1    10   1901.4964  2604.5605  -180.0  1.07040  0.00   
  4  11   1    -5   122.4768   157.5132   180.0   1.07195  0.00   
  4  11   1    -6   4.3285     5.7138     -180.0  1.07109  0.00   
  4  4    6    -2   1652.9119  2477.8101  -180.0  1.06644  0.00   
  4  1    1    -11  27.6406    41.8604    0.0     1.06876  0.00   
  4  7    5    -3   854.8732   1328.1334  -180.0  1.06750  0.00   
  4  4    0    8    16294.9201 23578.4335 -0.0    1.06955  0.00   
  4  7    5    -4   109.7113   168.2003   180.0   1.06696  0.00   
  4  2    2    9    15774.2190 24417.3666 -0.0    1.06728  0.00   
  4  6    0    -12  2034.8553  2941.5303  -180.0  1.06569  0.00   
  4  4    6    -1   1.5233     1.9888     -0.0    1.06212  0.00   
  4  2    2    -11  15574.8506 21036.3619 -180.0  1.06419  0.00   
  4  4    6    -3   2144.1174  2812.7886  180.0   1.06151  0.00   
  4  4    0    -12  21559.3116 28331.7840 -180.0  1.06336  0.00   
  4  5    1    7    2409.3555  3272.1719  0.0     1.06432  0.00   
  4  0    6    4    1255.9575  1663.7702  0.0     1.06003  0.00   
  4  11   1    -4   3896.3173  5133.1272  0.0     1.06347  0.00   
  4  1    3    9    1216.9658  1612.3386  0.0     1.06002  0.00   
  4  10   0    0    632.7592   825.0864   0.0     1.06238  0.00   
  4  7    5    -2   1.2224     1.6286     -0.0    1.05882  0.00   
  4  11   1    -7   50.4587    66.4677    -180.0  1.06095  0.00   
  4  1    3    -10  1774.2534  2360.0175  0.0     1.05858  0.00   
  4  7    5    -5   2976.3672  3876.7540  -180.0  1.05723  0.00   
  4  5    1    -12  1615.0140  2099.8839  -180.0  1.05709  0.00   
  4  10   0    -10  3748.4911  4674.1789  0.0     1.05481  0.00   
  4  4    6    0    1672.2974  1584.3551  0.0     1.04889  0.00   
  4  8    2    3    19399.3368 22612.1590 180.0   1.05269  0.00   
  4  10   2    -1   51443.9639 58101.4525 0.0     1.05205  0.00   
  4  4    6    -4   1280.3590  1165.1403  0.0     1.04771  0.00   
  4  8    4    0    63884.2630 62147.7315 -180.0  1.04942  0.00   
  4  9    1    2    125.7824   133.0663   -0.0    1.05090  0.00   
  4  9    3    0    2523.5000  2360.3626  0.0     1.04859  0.00   
  4  2    6    3    62092.9033 55650.4545 -180.0  1.04431  0.00   
  4  7    1    5    1131.9766  1026.1966  0.0     1.04753  0.00   
  4  2    6    -5   62452.2373 55960.4729 -180.0  1.04315  0.00   
  4  3    5    5    4058.0467  3636.4681  -0.0    1.04401  0.00   
  4  10   2    -9   75205.9438 67449.0195 0.0     1.04616  0.00   
  4  8    4    -8   75341.5573 67560.0505 -180.0  1.04474  0.00   
  4  5    3    6    1562.9276  1401.9183  -180.0  1.04495  0.00   
  4  8    2    -11  5.4357     4.8725     0.0     1.04445  0.00   
  4  11   1    -3   30.7925    27.6167    180.0   1.04628  0.00   
  4  3    5    -8   423.9296   381.1962   -0.0    1.04119  0.00   
  4  7    5    -1   5180.9113  4645.3933  -180.0  1.04156  0.00   
  4  9    3    -9   551.2049   493.5891   -180.0  1.04268  0.00   
  4  9    1    -11  5542.0828  4960.4562  180.0   1.04235  0.00   
  4  11   1    -8   5983.6366  5355.4548  0.0     1.04229  0.00   
  4  7    5    -6   22.0759    20.5743    180.0   1.03905  0.00   
  4  5    3    -11  177.6638   166.8139   -0.0    1.03882  0.00   
  4  7    1    -12  604.2498   565.4922   -180.0  1.03892  0.00   
  4  3    1    9    1060.4359  986.9071   -180.0  1.03910  0.00   
_reflns_number_total  1184
_reflns_d_resolution_low    6.388
_reflns_d_resolution_high   1.033

# POWDER DATA TABLE
_pd_meas_2theta_range_min  10.01313
_pd_meas_2theta_range_max  119.99238
_pd_meas_2theta_range_inc  0.02626
_pd_proc_2theta_range_min  9.98829
_pd_proc_2theta_range_max  119.96754
_pd_proc_2theta_range_inc  0.02626
_pd_proc_number_of_points  4189

loop_
   _pd_meas_intensity_total
   _pd_calc_intensity_total
   _pd_proc_intensity_bkg_calc
   _pd_proc_ls_weight
  2719         0            0           0         
  2601         0            0           0         
  2618         0            0           0         
  2547         0            0           0         
  2601         0            0           0         
  2669         0            0           0         
  2581         0            0           0         
  2630         0            0           0         
  2688         0            0           0         
  2591         0            0           0         
  2594         0            0           0         
  2528         0            0           0         
  2588         0            0           0         
  2581         0            0           0         
  2587         0            0           0         
  2552         0            0           0         
  2624         0            0           0         
  2552         0            0           0         
  2582         0            0           0         
  2548         0            0           0         
  2583         0            0           0         
  2546         0            0           0         
  2559         0            0           0         
  2580         0            0           0         
  2515         0            0           0         
  2439         0            0           0         
  2504         0            0           0         
  2548         0            0           0         
  2547         0            0           0         
  2519         0            0           0         
  2546         0            0           0         
  2402         0            0           0         
  2474         0            0           0         
  2388         0            0           0         
  2439         0            0           0         
  2490         0            0           0         
  2469         0            0           0         
  2482         0            0           0         
  2473         0            0           0         
  2443         0            0           0         
  2547         0            0           0         
  2429         0            0           0         
  2402         0            0           0         
  2429         0            0           0         
  2394         0            0           0         
  2367         0            0           0         
  2432         0            0           0         
  2385         0            0           0         
  2416         0            0           0         
  2420         0            0           0         
  2328         0            0           0         
  2372         0            0           0         
  2367         0            0           0         
  2411         0            0           0         
  2468         0            0           0         
  2240         0            0           0         
  2404         0            0           0         
  2348         0            0           0         
  2324         0            0           0         
  2311         0            0           0         
  2387         0            0           0         
  2271         0            0           0         
  2309         0            0           0         
  2319         0            0           0         
  2378         0            0           0         
  2354         0            0           0         
  2292         0            0           0         
  2303         0            0           0         
  2149         0            0           0         
  2253         0            0           0         
  2277         0            0           0         
  2201         0            0           0         
  2311         0            0           0         
  2247         0            0           0         
  2210         0            0           0         
  2191         0            0           0         
  2297         0            0           0         
  2298         0            0           0         
  2214         0            0           0         
  2292         0            0           0         
  2215         0            0           0         
  2259         0            0           0         
  2168         0            0           0         
  2188         0            0           0         
  2160         0            0           0         
  2213         0            0           0         
  2272         0            0           0         
  2221         0            0           0         
  2130         0            0           0         
  2064         0            0           0         
  2054         0            0           0         
  2118         0            0           0         
  2128         0            0           0         
  2153         0            0           0         
  2173         0            0           0         
  2157         0            0           0         
  2140         0            0           0         
  2120         0            0           0         
  2163         0            0           0         
  2124         0            0           0         
  2151         0            0           0         
  2119         0            0           0         
  2121         0            0           0         
  1980         0            0           0         
  2130         0            0           0         
  2191         0            0           0         
  2039         0            0           0         
  2089         0            0           0         
  2117         0            0           0         
  2002         0            0           0         
  2036         0            0           0         
  2074         0            0           0         
  2043         0            0           0         
  2089         0            0           0         
  2017         0            0           0         
  2021         0            0           0         
  1975         0            0           0         
  2132         0            0           0         
  2025         0            0           0         
  2040         0            0           0         
  2046         0            0           0         
  1919         0            0           0         
  2020         0            0           0         
  1923         0            0           0         
  1998         0            0           0         
  2033         0            0           0         
  1968         0            0           0         
  1984         0            0           0         
  2031         0            0           0         
  1967         0            0           0         
  1975         0            0           0         
  1969         0            0           0         
  1919         0            0           0         
  1962         0            0           0         
  1952         0            0           0         
  1974         0            0           0         
  1917         0            0           0         
  1934         0            0           0         
  1963         0            0           0         
  1862         0            0           0         
  1900         0            0           0         
  1924         0            0           0         
  1840         0            0           0         
  1888         0            0           0         
  1867         0            0           0         
  1894         0            0           0         
  1796         0            0           0         
  1841         0            0           0         
  1915         0            0           0         
  1890         0            0           0         
  1858         0            0           0         
  1841         0            0           0         
  1926         0            0           0         
  1871         0            0           0         
  1859         0            0           0         
  1887         0            0           0         
  1807         0            0           0         
  1707         0            0           0         
  1834         0            0           0         
  1790         0            0           0         
  1794         0            0           0         
  1832         0            0           0         
  1823         0            0           0         
  1763         0            0           0         
  1830         0            0           0         
  1883         0            0           0         
  1798         0            0           0         
  1774         0            0           0         
  1828         0            0           0         
  1785         0            0           0         
  1747         0            0           0         
  1791         0            0           0         
  1747         0            0           0         
  1820         0            0           0         
  1717         0            0           0         
  1673         0            0           0         
  1678         0            0           0         
  1858         0            0           0         
  1733         0            0           0         
  1747         0            0           0         
  1732         0            0           0         
  1626         0            0           0         
  1681         0            0           0         
  1802         0            0           0         
  1681         0            0           0         
  1749         0            0           0         
  1747         0            0           0         
  1772         0            0           0         
  1778         0            0           0         
  1673         0            0           0         
  1643         0            0           0         
  1698         0            0           0         
  1654         0            0           0         
  1613         0            0           0         
  1689         0            0           0         
  1643         0            0           0         
  1667         0            0           0         
  1680         1592.44858   1591.59227  0.000595238 
  1652         1589.32475   1588.42927  0.000605327 
  1721         1586.21081   1585.27263  0.000581058 
  1680         1583.10705   1582.12234  0.000595238 
  1657         1580.01408   1578.9784   0.0006035 
  1691         1576.93253   1575.84079  0.000591366 
  1648         1573.86316   1572.7095   0.000606796 
  1607         1570.80687   1569.58453  0.000622278 
  1604         1567.76479   1566.46585  0.000623441 
  1623         1564.73842   1563.35346  0.000616143 
  1672         1561.72918   1560.24736  0.000598086 
  1641         1558.73934   1557.14752  0.000609385 
  1608         1555.77171   1554.05393  0.000621891 
  1633         1552.82966   1550.9666   0.00061237 
  1556         1549.9179    1547.8855   0.000642674 
  1579         1547.04265   1544.81063  0.000633312 
  1572         1544.2125    1541.74197  0.000636132 
  1607         1541.43966   1538.67952  0.000622278 
  1620         1538.74225   1535.62326  0.000617284 
  1562         1536.14854   1532.57318  0.000640205 
  1591         1533.70494   1529.52928  0.000628536 
  1592         1531.48862   1526.49153  0.000628141 
  1611         1529.62152   1523.45994  0.000620732 
  1585         1528.24961   1520.43449  0.000630915 
  1516         1527.35735   1517.41517  0.000659631 
  1570         1526.6317    1514.40198  0.000636943 
  1631         1526.14345   1511.39489  0.000613121 
  1553         1526.59062   1508.39389  0.000643915 
  1532         1528.70439   1505.39899  0.000652742 
  1624         1531.70235   1502.41017  0.000615764 
  1582         1534.65947   1499.42741  0.000632111 
  1566         1538.71425   1496.45071  0.00063857 
  1614         1545.03927   1493.48006  0.000619579 
  1602         1551.71715   1490.51544  0.00062422 
  1639         1555.25205   1487.55685  0.000610128 
  1595         1551.83265   1484.60428  0.000626959 
  1637         1542.10558   1481.65771  0.000610874 
  1610         1529.92362   1478.71713  0.000621118 
  1529         1518.7673    1475.78254  0.000654022 
  1553         1509.66913   1472.85393  0.000643915 
  1537         1502.05901   1469.93127  0.000650618 
  1484         1495.61511   1467.01457  0.000673854 
  1451         1489.90393   1464.10382  0.00068918 
  1469         1484.31181   1461.199    0.000680735 
  1511         1477.68613   1458.3001   0.000661813 
  1518         1470.52173   1455.40711  0.000658762 
  1449         1463.87892   1452.52003  0.000690131 
  1472         1458.3342    1449.63884  0.000679348 
  1459         1453.71159   1446.76353  0.000685401 
  1522         1449.68515   1443.89409  0.00065703 
  1402         1446.02629   1441.03051  0.000713267 
  1426         1442.60014   1438.17279  0.000701262 
  1417         1439.32946   1435.3209   0.000705716 
  1481         1436.1688    1432.47485  0.000675219 
  1476         1433.08993   1429.63462  0.000677507 
  1478         1430.07592   1426.8002   0.00067659 
  1445         1427.11145   1423.97158  0.000692042 
  1462         1424.18934   1421.14875  0.000683995 
  1418         1421.30426   1418.33171  0.000705219 
  1468         1418.45051   1415.52043  0.000681199 
  1398         1415.62586   1412.71491  0.000715308 
  1453         1412.8284    1409.91515  0.000688231 
  1369         1410.057     1407.12112  0.00073046 
  1392         1407.31662   1404.33283  0.000718391 
  1389         1404.59697   1401.55026  0.000719942 
  1405         1401.90726   1398.77339  0.000711744 
  1371         1399.24384   1396.00223  0.000729395 
  1380         1396.61534   1393.23676  0.000724638 
  1387         1394.02123   1390.47697  0.000720981 
  1435         1391.47562   1387.72285  0.000696864 
  1418         1388.98222   1384.97439  0.000705219 
  1411         1386.5671    1382.23159  0.000708717 
  1382         1384.25803   1379.49442  0.000723589 
  1409         1382.10393   1376.76289  0.000709723 
  1370         1380.14778   1374.03698  0.000729927 
  1354         1378.34336   1371.31667  0.000738552 
  1446         1376.59707   1368.60198  0.000691563 
  1413         1375.08426   1365.89287  0.000707714 
  1435         1374.08509   1363.18935  0.000696864 
  1336         1373.51226   1360.49139  0.000748503 
  1373         1372.95234   1357.79901  0.000728332 
  1386         1372.7635    1355.11217  0.000721501 
  1359         1373.21606   1352.43088  0.000735835 
  1426         1373.48691   1349.75512  0.000701262 
  1373         1372.5321    1347.08488  0.000728332 
  1370         1369.08897   1344.42016  0.000729927 
  1306         1363.89822   1341.76095  0.000765697 
  1349         1358.64372   1339.10723  0.00074129 
  1340         1354.51179   1336.45899  0.000746269 
  1289         1351.65526   1333.81623  0.000775795 
  1355         1349.78026   1331.17893  0.000738007 
  1325         1348.64394   1328.54709  0.000754717 
  1288         1348.1116    1325.9207   0.000776398 
  1360         1348.07285   1323.29975  0.000735294 
  1324         1348.42525   1320.68422  0.000755287 
  1348         1348.99981   1318.07411  0.00074184 
  1317         1349.52793   1315.46941  0.000759301 
  1297         1349.68203   1312.8701   0.00077101 
  1301         1349.13839   1310.27619  0.00076864 
  1336         1347.68552   1307.68765  0.000748503 
  1347         1345.28823   1305.10449  0.00074239 
  1338         1342.06152   1302.52669  0.000747384 
  1302         1338.17656   1299.95423  0.000768049 
  1247         1333.77566   1297.38712  0.000801925 
  1364         1328.95427   1294.82534  0.000733138 
  1383         1323.80132   1292.26889  0.000723066 
  1253         1318.44125   1289.71775  0.000798085 
  1314         1313.03433   1287.17191  0.000761035 
  1259         1307.74279   1284.63136  0.000794281 
  1348         1302.69554   1282.0961   0.00074184 
  1269         1297.97507   1279.56612  0.000788022 
  1295         1293.6272    1277.0414   0.000772201 
  1303         1289.68086   1274.52194  0.00076746 
  1206         1286.15955   1272.00773  0.000829187 
  1313         1283.04013   1269.49875  0.000761615 
  1219         1280.19867   1266.99501  0.000820345 
  1294         1277.66617   1264.49648  0.000772798 
  1273         1275.6712    1262.00317  0.000785546 
  1377         1274.22506   1259.51505  0.000726216 
  1175         1272.95787   1257.03213  0.000851064 
  1353         1272.06127   1254.55439  0.000739098 
  1230         1271.68484   1252.08182  0.000813008 
  1286         1271.02888   1249.61442  0.000777605 
  1320         1269.01324   1247.15217  0.000757576 
  1253         1264.48288   1244.69507  0.000798085 
  1226         1258.38571   1242.24311  0.000815661 
  1290         1252.22139   1239.79627  0.000775194 
  1190         1246.98182   1237.35455  0.000840336 
  1246         1242.71775   1234.91794  0.000802568 
  1243         1239.12198   1232.48643  0.000804505 
  1202         1235.92614   1230.06001  0.000831947 
  1241         1232.97657   1227.63867  0.000805802 
  1239         1230.18582   1225.2224   0.000807103 
  1245         1227.505     1222.8112   0.000803213 
  1255         1224.90567   1220.40505  0.000796813 
  1265         1222.3706    1218.00394  0.000790514 
  1240         1219.88903   1215.60788  0.000806452 
  1341         1217.45431   1213.21683  0.000745712 
  1312         1215.06256   1210.83081  0.000762195 
  1370         1212.71187   1208.4498   0.000729927 
  1266         1210.40197   1206.07379  0.000789889 
  1316         1208.13392   1203.70276  0.000759878 
  1204         1205.91011   1201.33672  0.000830565 
  1215         1203.73422   1198.97566  0.000823045 
  1222         1201.61139   1196.61955  0.000818331 
  1127         1199.54836   1194.26841  0.000887311 
  1202         1197.55369   1191.9222   0.000831947 
  1204         1195.63804   1189.58094  0.000830565 
  1183         1193.81435   1187.2446   0.000845309 
  1173         1192.09791   1184.91319  0.000852515 
  1153         1190.50618   1182.58668  0.000867303 
  1143         1189.05793   1180.26508  0.000874891 
  1196         1187.77151   1177.94837  0.00083612 
  1161         1186.66233   1175.63654  0.000861326 
  1168         1185.73893   1173.32959  0.000856164 
  1126         1184.99838   1171.0275   0.000888099 
  1122         1184.41976   1168.73028  0.000891266 
  1209         1183.95161   1166.4379   0.00082713 
  1136         1183.49376   1164.15036  0.000880282 
  1162         1182.88119   1161.86765  0.000860585 
  1146         1181.89097   1159.58977  0.0008726 
  1197         1180.29392   1157.3167   0.000835422 
  1164         1177.93971   1155.04843  0.000859107 
  1061         1174.82523   1152.78496  0.000942507 
  1146         1171.09779   1150.52628  0.0008726 
  1136         1166.99186   1148.27237  0.000880282 
  1113         1162.74619   1146.02324  0.000898473 
  1178         1158.54529   1143.77887  0.000848896 
  1106         1154.5019    1141.53925  0.000904159 
  1117         1150.66736   1139.30438  0.000895255 
  1158         1147.05174   1137.07424  0.000863558 
  1089         1143.64245   1134.84882  0.000918274 
  1156         1140.41696   1132.62813  0.000865052 
  1103         1137.35003   1130.41215  0.000906618 
  1130         1134.41762   1128.20086  0.000884956 
  1083         1131.60097   1125.99427  0.000923361 
  1125         1128.87665   1123.79237  0.000888889 
  1108         1126.23329   1121.59513  0.000902527 
  1140         1123.65575   1119.40257  0.000877193 
  1131         1121.13497   1117.21466  0.000884173 
  1103         1118.66251   1115.03141  0.000906618 
  1076         1116.23146   1112.85279  0.000929368 
  1124         1113.83616   1110.67881  0.00088968 
  1119         1111.47279   1108.50945  0.000893655 
  1123         1109.13584   1106.34471  0.000890472 
  1132         1106.82339   1104.18458  0.000883392 
  1098         1104.53194   1102.02904  0.000910747 
  1140         1102.25972   1099.8781   0.000877193 
  1115         1100.00485   1097.73173  0.000896861 
  1117         1097.76577   1095.58994  0.000895255 
  1116         1095.54115   1093.45272  0.000896057 
  1141         1093.32985   1091.32005  0.000876424 
  1120         1091.13092   1089.19193  0.000892857 
  1191         1088.94351   1087.06835  0.000839631 
  1120         1086.76692   1084.94931  0.000892857 
  1190         1084.60054   1082.83478  0.000840336 
  1158         1082.44383   1080.72477  0.000863558 
  1191         1080.29633   1078.61927  0.000839631 
  1129         1078.15765   1076.51827  0.00088574 
  1128         1076.02743   1074.42176  0.000886525 
  1088         1073.90539   1072.32972  0.000919118 
  1051         1071.79126   1070.24217  0.000951475 
  1083         1069.68481   1068.15907  0.000923361 
  1054         1067.58587   1066.08044  0.000948767 
  1063         1065.49427   1064.00625  0.000940734 
  1035         1063.40987   1061.93651  0.000966184 
  1030         1061.33257   1059.87119  0.000970874 
  969          1059.26228   1057.8103   0.001031992 
  1040         1057.19892   1055.75383  0.000961538 
  1076         1055.14245   1053.70177  0.000929368 
  1031         1053.09285   1051.6541   0.000969932 
  1067         1051.0501    1049.61083  0.000937207 
  985          1049.01422   1047.57194  0.001015228 
  1005         1046.98524   1045.53742  0.000995025 
  994          1044.96321   1043.50727  0.001006036 
  939          1042.94821   1041.48148  0.001064963 
  993          1040.94033   1039.46004  0.001007049 
  1039         1038.93971   1037.44295  0.000962464 
  1002         1036.94649   1035.43019  0.000998004 
  965          1034.96085   1033.42175  0.001036269 
  1017         1032.98602   1031.41764  0.000983284 
  1033         1031.01627   1029.41783  0.000968054 
  1029         1029.0549    1027.42233  0.000971817 
  912          1027.10376   1025.43112  0.001096491 
  1036         1025.16027   1023.4442   0.000965251 
  1004         1023.22643   1021.46156  0.000996016 
  971          1021.3028    1019.48319  0.001029866 
  1026         1019.39006   1017.50908  0.000974659 
  1032         1017.48901   1015.53923  0.000968992 
  984          1015.60058   1013.57362  0.00101626 
  931          1013.72588   1011.61225  0.001074114 
  1035         1011.86621   1009.65511  0.000966184 
  1009         1010.02343   1007.70219  0.00099108 
  1022         1008.19879   1005.75349  0.000978474 
  981          1006.39483   1003.809    0.001019368 
  952          1004.6144    1001.86871  0.00105042 
  1058         1002.86058   999.9326    0.00094518 
  963          1001.13727   998.00068   0.001038422 
  945          999.44924    996.07294   0.001058201 
  1013         997.80247    994.14936   0.000987167 
  1022         996.20419    992.22995   0.000978474 
  999          994.66312    990.31469   0.001001001 
  967          993.18997    988.40357   0.001034126 
  1030         991.79771    986.49658   0.000970874 
  944          990.50164    984.59373   0.001059322 
  1021         989.31985    982.695     0.000979432 
  1002         988.27189    980.80038   0.000998004 
  1015         987.37803    978.90986   0.000985222 
  994          986.6553     977.02345   0.001006036 
  952          986.11072    975.14112   0.00105042 
  967          985.72908    973.26288   0.001034126 
  914          985.458      971.38871   0.001094092 
  961          985.19172    969.51861   0.001040583 
  900          984.7672     967.65257   0.001111111 
  954          983.98862    965.79058   0.001048218 
  971          982.6833     963.93263   0.001029866 
  913          980.76515    962.07872   0.00109529 
  942          978.26392    960.22884   0.001061571 
  908          975.30556    958.38298   0.001101322 
  928          972.07396    956.54113   0.001077586 
  1007         968.75087    954.70329   0.000993049 
  903          965.46337    952.86945   0.00110742 
  882          962.27583    951.03959   0.001133787 
  948          959.22632    949.21372   0.001054852 
  922          956.28658    947.39183   0.001084599 
  895          953.44125    945.57391   0.001117318 
  863          950.71607    943.75994   0.001158749 
  916          948.11915    941.94993   0.001091703 
  867          945.65674    940.14386   0.001153403 
  917          943.31306    938.34173   0.001090513 
  908          941.06503    936.54354   0.001101322 
  857          938.89356    934.74926   0.001166861 
  947          936.78425    932.9589    0.001055966 
  917          934.72626    931.17245   0.001090513 
  879          932.71129    929.3899    0.001137656 
  846          930.73282    927.61124   0.001182033 
  865          928.78563    925.83647   0.001156069 
  869          926.86553    924.06558   0.001150748 
  908          924.96913    922.29855   0.001101322 
  874          923.09362    920.5354    0.001144165 
  887          921.24938    918.77609   0.001127396 
  881          919.40926    917.02064   0.001135074 
  908          917.59058    915.26903   0.001101322 
  906          915.77943    913.52125   0.001103753 
  880          913.981      911.7773    0.001136364 
  919          912.19436    910.03717   0.001088139 
  854          910.41872    908.30085   0.00117096 
  872          908.65343    906.56833   0.001146789 
  911          906.91781    904.83961   0.001097695 
  932          905.17178    903.11469   0.001072961 
  846          903.43471    901.39354   0.001182033 
  902          901.72732    899.67617   0.001108647 
  869          900.00741    897.96257   0.001150748 
  946          898.30121    896.25273   0.001057082 
  926          896.59757    894.54665   0.001079914 
  965          894.90184    892.84431   0.001036269 
  962          893.21398    891.14571   0.001039501 
  1025         891.53395    889.45085   0.00097561 
  955          889.86799    887.75971   0.00104712 
  951          888.20372    886.07228   0.001051525 
  909          886.54743    884.38857   0.00110011 
  835          884.90236    882.70856   0.001197605 
  827          883.33659    881.03225   0.00120919 
  836          881.70568    879.35963   0.001196172 
  901          880.08354    877.69069   0.001109878 
  822          878.50765    876.02542   0.001216545 
  881          876.91072    874.36383   0.001135074 
  899          875.31738    872.70589   0.001112347 
  889          873.73456    871.05161   0.001124859 
  866          872.16613    869.40097   0.001154734 
  853          870.60653    867.75398   0.001172333 
  842          869.05998    866.11061   0.001187648 
  808          867.52772    864.47088   0.001237624 
  822          866.01096    862.83476   0.001216545 
  834          864.51069    861.20225   0.001199041 
  804          863.02899    859.57335   0.001243781 
  798          861.56883    857.94804   0.001253133 
  859          860.1317     856.32633   0.001164144 
  817          858.71824    854.7082    0.00122399 
  815          857.33049    853.09365   0.001226994 
  826          855.96743    851.48266   0.001210654 
  878          854.63484    849.87524   0.001138952 
  783          853.34287    848.27138   0.001277139 
  847          852.1014     846.67106   0.001180638 
  818          850.92224    845.07429   0.001222494 
  865          849.8176     843.48105   0.001156069 
  841          848.80245    841.89134   0.001189061 
  829          847.8972     840.30515   0.001206273 
  791          847.12952    838.72247   0.001264223 
  827          846.53769    837.1433    0.00120919 
  774          846.17581    835.56764   0.00129199 
  821          846.12221    833.99546   0.001218027 
  815          846.49387    832.42678   0.001226994 
  847          847.47502    830.86157   0.001180638 
  832          849.37517    829.29984   0.001201923 
  820          852.76923    827.74157   0.001219512 
  872          858.81807    826.18677   0.001146789 
  853          869.75919    824.63542   0.001172333 
  889          888.46271    823.08751   0.001124859 
  905          912.61606    821.54304   0.001104972 
  958          945.06006    820.00201   0.001043841 
  978          1000.25031   818.4644    0.001022495 
  1020         1060.43121   816.93021   0.000980392 
  1206         1142.45973   815.39944   0.000829187 
  1244         1235.89372   813.87207   0.000803859 
  1342         1269.56444   812.3481    0.000745156 
  1243         1208.09977   810.82752   0.000804505 
  1140         1109.68261   809.31033   0.000877193 
  1001         1005.27201   807.79652   0.000999001 
  861          924.70929    806.28608   0.00116144 
  801          879.64432    804.779     0.001248439 
  780          854.86674    803.27529   0.001282051 
  793          839.9498     801.77492   0.001261034 
  806          829.99179    800.27791   0.001240695 
  752          822.79218    798.78423   0.001329787 
  727          817.27293    797.29388   0.001375516 
  785          812.84379    795.80687   0.001273885 
  838          809.15456    794.32317   0.001193317 
  758          805.987      792.84278   0.001319261 
  797          803.19975    791.3657    0.001254705 
  798          800.69745    789.89193   0.001253133 
  764          798.41421    788.42144   0.001308901 
  796          796.30374    786.95424   0.001256281 
  821          794.33251    785.49032   0.001218027 
  766          792.47645    784.02968   0.001305483 
  735          790.71703    782.5723    0.001360544 
  739          789.04138    781.11819   0.00135318 
  725          787.43992    779.66732   0.00137931 
  732          785.90594    778.21971   0.00136612 
  733          784.43508    776.77534   0.001364256 
  755          783.03262    775.3342    0.001324503 
  704          781.6815     773.89629   0.001420455 
  739          780.3947     772.46161   0.00135318 
  736          779.16644    771.03014   0.001358696 
  729          778.00496    769.60188   0.001371742 
  762          776.9163     768.17682   0.001312336 
  739          775.90884    766.75496   0.00135318 
  708          774.99389    765.33629   0.001412429 
  760          774.1862     763.9208    0.001315789 
  730          773.50534    762.50849   0.001369863 
  742          772.97713    761.09935   0.001347709 
  781          772.63574    759.69338   0.00128041 
  738          772.52749    758.29056   0.001355014 
  723          772.71573    756.8909    0.001383126 
  750          773.28871    755.49438   0.001333333 
  745          774.37321    754.10101   0.001342282 
  787          776.15654    752.71076   0.001270648 
  782          778.93077    751.32364   0.001278772 
  816          783.15145    749.93965   0.00122549 
  803          789.59709    748.55877   0.00124533 
  763          799.56479    747.18099   0.001310616 
  832          815.09896    745.80632   0.001201923 
  851          838.61569    744.43475   0.001175088 
  842          870.1497     743.06626   0.001187648 
  955          908.38317    741.70086   0.00104712 
  1005         961.54505    740.33853   0.000995025 
  1126         1030.99891   738.97927   0.000888099 
  1217         1097.51258   737.62308   0.000821693 
  1261         1147.77617   736.26995   0.000793021 
  1085         1147.03417   734.91987   0.000921659 
  996          1088.28658   733.57284   0.001004016 
  872          1011.63789   732.22885   0.001146789 
  736          931.26771    730.88789   0.001358696 
  811          867.17504    729.54996   0.001233046 
  750          824.59141    728.21505   0.001333333 
  760          797.28477    726.88316   0.001315789 
  745          779.24009    725.55427   0.001342282 
  790          766.69717    724.22839   0.001265823 
  763          757.51155    722.90551   0.001310616 
  763          750.62816    721.58562   0.001310616 
  806          745.02172    720.26871   0.001240695 
  787          740.41548    718.95478   0.001270648 
  720          736.60963    717.64383   0.001388889 
  785          733.25624    716.33584   0.001273885 
  691          730.3056     715.03082   0.001447178 
  685          727.66648    713.72874   0.001459854 
  785          725.27319    712.42962   0.001273885 
  734          723.07714    711.13344   0.001362398 
  669          721.04276    709.8402    0.001494768 
  761          719.14325    708.54989   0.00131406 
  725          717.35844    707.26251   0.00137931 
  707          715.67339    705.97804   0.001414427 
  685          714.07715    704.69649   0.001459854 
  662          712.56203    703.41785   0.001510574 
  703          711.12338    702.1421    0.001422475 
  671          709.75928    700.86925   0.001490313 
  683          708.47059    699.5993    0.001464129 
  669          707.26148    698.33222   0.001494768 
  619          706.13986    697.06803   0.001615509 
  691          705.11894    695.8067    0.001447178 
  691          704.21925    694.54824   0.001447178 
  692          703.47217    693.29265   0.001445087 
  668          702.92663    692.0399    0.001497006 
  645          702.66136    690.79001   0.001550388 
  655          702.80777    689.54295   0.001526718 
  703          703.59329    688.29874   0.001422475 
  672          705.40686    687.05735   0.001488095 
  696          708.86372    685.8188    0.001436782 
  734          714.62273    684.58306   0.001362398 
  676          722.233      683.35013   0.00147929 
  775          729.71038    682.12001   0.001290323 
  716          738.7403     680.8927    0.001396648 
  779          751.55527    679.66818   0.001283697 
  734          761.90655    678.44645   0.001362398 
  725          759.59109    677.22751   0.00137931 
  705          748.96159    676.01134   0.00141844 
  652          734.6817     674.79795   0.001533742 
  744          718.9953     673.58733   0.001344086 
  696          706.83787    672.37947   0.001436782 
  648          698.91276    671.17436   0.00154321 
  653          693.96175    669.97201   0.001531394 
  677          690.92622    668.7724    0.001477105 
  623          689.20402    667.57553   0.001605136 
  626          688.52661    666.38139   0.001597444 
  661          688.86162    665.18999   0.001512859 
  686          690.38569    664.0013    0.001457726 
  700          693.5383     662.81533   0.001428571 
  679          699.1598     661.63208   0.001472754 
  646          708.68577    660.45153   0.001547988 
  711          724.07416    659.27367   0.00140647 
  682          745.85348    658.09852   0.001466276 
  739          769.31022    656.92605   0.00135318 
  803          794.06184    655.75626   0.00124533 
  845          828.8777     654.58915   0.001183432 
  848          864.24045    653.42472   0.001179245 
  909          869.40782    652.26295   0.00110011 
  872          845.12404    651.10384   0.001146789 
  819          810.5751     649.94739   0.001221001 
  743          768.32745    648.79359   0.001345895 
  700          731.81827    647.64243   0.001428571 
  679          706.99189    646.49391   0.001472754 
  656          691.07542    645.34802   0.00152439 
  706          680.67226    644.20477   0.001416431 
  694          673.56659    643.06413   0.001440922 
  648          668.48767    641.92611   0.00154321 
  643          664.72815    640.79071   0.00155521 
  661          661.89002    639.65791   0.001512859 
  656          659.74564    638.52771   0.00152439 
  623          658.16821    637.4001    0.001605136 
  640          657.09762    636.27509   0.0015625 
  675          656.52842    635.15266   0.001481481 
  647          656.50885    634.03281   0.001545595 
  642          657.15601    632.91553   0.001557632 
  675          658.69664    631.80082   0.001481481 
  667          661.52058    630.68867   0.00149925 
  667          666.30419    629.57908   0.00149925 
  658          674.06334    628.47205   0.001519757 
  682          685.6927     627.36756   0.001466276 
  689          700.14599    626.26561   0.001451379 
  760          716.20587    625.16619   0.001315789 
  791          738.44255    624.06931   0.001264223 
  837          766.69271    622.97496   0.001194743 
  898          788.24314    621.88312   0.001113586 
  874          799.14144    620.7938    0.001144165 
  924          811.13691    619.70699   0.001082251 
  938          826.8728     618.62268   0.001066098 
  1005         843.82779    617.54087   0.000995025 
  1043         860.93089    616.46155   0.000958773 
  991          879.55652    615.38473   0.001009082 
  881          881.25851    614.31038   0.001135074 
  824          849.61011    613.23852   0.001213592 
  744          808.35624    612.16913   0.001344086 
  675          764.13801    611.1022    0.001481481 
  665          722.27326    610.03774   0.001503759 
  668          691.89225    608.97573   0.001497006 
  636          672.18279    607.91618   0.001572327 
  678          659.42753    606.85907   0.001474926 
  639          650.82929    605.80441   0.001564945 
  623          644.67774    604.75218   0.001605136 
  649          639.95294    603.70238   0.001540832 
  661          636.03253    602.65501   0.001512859 
  617          632.52761    601.61006   0.001620746 
  627          629.21329    600.56752   0.001594896 
  590          625.98874    599.5274    0.001694915 
  636          622.83882    598.48968   0.001572327 
  633          619.79521    597.45436   0.001579779 
  640          616.90313    596.42144   0.0015625 
  620          614.19821    595.39091   0.001612903 
  593          611.69752    594.36276   0.001686341 
  572          609.40062    593.33699   0.001748252 
  613          607.29499    592.3136    0.001631321 
  559          605.36221    591.29258   0.001788909 
  587          603.58247    590.27392   0.001703578 
  625          601.93689    589.25762   0.0016    
  572          600.40903    588.24368   0.001748252 
  591          598.9853     587.23208   0.001692047 
  571          597.65497    586.22284   0.001751313 
  610          596.41013    585.21593   0.001639344 
  586          595.24565    584.21135   0.001706485 
  649          594.15858    583.20911   0.001540832 
  571          593.15014    582.20919   0.001751313 
  593          592.22412    581.21159   0.001686341 
  586          591.38792    580.21631   0.001706485 
  596          590.65465    579.22333   0.001677852 
  577          590.0448     578.23266   0.001733102 
  636          589.58984    577.24429   0.001572327 
  564          589.33868    576.25822   0.00177305 
  580          589.36974    575.27443   0.001724138 
  611          589.81308    574.29293   0.001636661 
  579          590.89238    573.31371   0.001727116 
  597          592.98887    572.33677   0.001675042 
  590          596.71343    571.3621    0.001694915 
  567          602.78913    570.38969   0.001763668 
  599          611.05665    569.41954   0.001669449 
  623          619.87473    568.45165   0.001605136 
  662          630.61563    567.48601   0.001510574 
  697          644.15589    566.52262   0.00143472 
  680          651.02026    565.56147   0.001470588 
  685          645.44592    564.60255   0.001459854 
  663          636.25194    563.64587   0.001508296 
  664          625.30428    562.69141   0.001506024 
  612          613.99803    561.73918   0.001633987 
  626          606.08215    560.78916   0.001597444 
  611          602.43668    559.84136   0.001636661 
  634          602.04226    558.89576   0.001577287 
  669          600.65345    557.95237   0.001494768 
  615          596.06937    557.01117   0.001626016 
  569          590.85677    556.07217   0.001757469 
  599          585.19356    555.13535   0.001669449 
  638          579.50828    554.20072   0.001567398 
  582          575.09944    553.26827   0.001718213 
  656          572.01238    552.33799   0.00152439 
  635          569.84142    551.40989   0.001574803 
  698          568.26196    550.48395   0.001432665 
  625          567.07474    549.56016   0.0016    
  677          566.17026    548.63854   0.001477105 
  632          565.48665    547.71906   0.001582278 
  651          564.98518    546.80173   0.001536098 
  697          564.64579    545.88655   0.00143472 
  712          564.46008    544.9735    0.001404494 
  701          564.39968    544.06258   0.001426534 
  644          564.4363     543.15379   0.001552795 
  620          564.58566    542.24712   0.001612903 
  637          564.85918    541.34257   0.001569859 
  599          565.26641    540.44014   0.001669449 
  610          565.83303    539.53981   0.001639344 
  587          566.57699    538.64159   0.001703578 
  636          567.50664    537.74547   0.001572327 
  604          568.62533    536.85144   0.001655629 
  640          569.9376     535.9595    0.0015625 
  628          571.4626     535.06965   0.001592357 
  647          573.2536     534.18189   0.001545595 
  710          575.4228     533.29619   0.001408451 
  680          578.16598    532.41258   0.001470588 
  634          581.79769    531.53102   0.001577287 
  612          586.80787    530.65154   0.001633987 
  621          593.94773    529.77411   0.001610306 
  596          604.27684    528.89873   0.001677852 
  620          618.70007    528.02541   0.001612903 
  636          636.44029    527.15413   0.001572327 
  689          657.08989    526.28489   0.001451379 
  677          684.00738    525.41769   0.001477105 
  722          712.43193    524.55252   0.001385042 
  808          731.93361    523.68938   0.001237624 
  745          752.39443    522.82826   0.001342282 
  826          787.88649    521.96915   0.001210654 
  891          851.38722    521.11207   0.001122334 
  1033         973.51422    520.25699   0.000968054 
  1196         1178.02717   519.40392   0.00083612 
  1511         1436.07352   518.55284   0.000661813 
  1973         1856.95665   517.70377   0.000506842 
  2599         2435.6123    516.85668   0.000384763 
  3189         2856.7904    516.01159   0.000313578 
  3376         2927.15764   515.16847   0.000296209 
  2815         2505.88817   514.32734   0.00035524 
  2164         2118.10683   513.48818   0.000462107 
  1674         1663.53824   512.65099   0.000597372 
  1147         1220.86564   511.81576   0.00087184 
  803          956.96054    510.9825    0.00124533 
  661          814.04756    510.15119   0.001512859 
  634          732.15042    509.32184   0.001577287 
  621          680.7695     508.49443   0.001610306 
  584          646.21936    507.66897   0.001712329 
  602          621.84251    506.84544   0.00166113 
  580          604.67871    506.02385   0.001724138 
  571          591.28245    505.2042    0.001751313 
  534          581.00496    504.38647   0.001872659 
  564          573.3373     503.57066   0.00177305 
  537          567.06407    502.75677   0.001862197 
  588          562.1316     501.94479   0.00170068 
  572          558.26471    501.13473   0.001748252 
  573          555.25468    500.32656   0.001745201 
  565          552.93139    499.5203    0.001769912 
  562          551.1538     498.71594   0.001779359 
  585          549.81275    497.91347   0.001709402 
  594          548.85288    497.11288   0.001683502 
  545          548.29329    496.31419   0.001834862 
  585          548.24986    495.51737   0.001709402 
  538          548.9655     494.72242   0.001858736 
  589          550.89197    493.92935   0.001697793 
  533          554.95363    493.13815   0.001876173 
  621          563.29822    492.3488    0.001610306 
  571          580.25624    491.56132   0.001751313 
  580          607.86354    490.77569   0.001724138 
  652          639.71702    489.99191   0.001533742 
  722          705.57492    489.20998   0.001385042 
  806          783.07722    488.42989   0.001240695 
  876          833.26545    487.65164   0.001141553 
  876          805.57052    486.87523   0.001141553 
  777          747.3764     486.10064   0.001287001 
  738          714.17232    485.32788   0.001355014 
  679          656.02772    484.55694   0.001472754 
  670          616.37197    483.78782   0.001492537 
  636          603.58162    483.02051   0.001572327 
  630          606.22414    482.25501   0.001587302 
  686          619.817      481.49131   0.001457726 
  723          645.2532     480.72942   0.001383126 
  704          685.19092    479.96933   0.001420455 
  763          737.45823    479.21102   0.001310616 
  814          795.82017    478.45451   0.001228501 
  987          868.17508    477.69978   0.001013171 
  956          938.44355    476.94683   0.001046025 
  917          954.05425    476.19566   0.001090513 
  887          937.7923     475.44626   0.001127396 
  881          932.59207    474.69863   0.001135074 
  812          936.32039    473.95277   0.001231527 
  901          965.41522    473.20867   0.001109878 
  990          1027.74788   472.46632   0.001010101 
  1180         1129.69787   471.72573   0.000847458 
  1340         1259.1437    470.98688   0.000746269 
  1458         1324.50232   470.24978   0.000685871 
  1493         1317.67068   469.51442   0.000669792 
  1273         1295.05572   468.7808    0.000785546 
  1154         1207.38823   468.04891   0.000866551 
  995          1083.99389   467.31875   0.001005025 
  920          987.79449    466.59032   0.001086957 
  852          912.95042    465.86361   0.001173709 
  835          861.21721    465.13861   0.001197605 
  845          841.79307    464.41533   0.001183432 
  888          841.00054    463.69375   0.001126126 
  872          825.86443    462.97389   0.001146789 
  847          802.30818    462.25572   0.001180638 
  839          788.41477    461.53925   0.001191895 
  826          780.25253    460.82448   0.001210654 
  772          784.46752    460.1114    0.001295337 
  799          806.72143    459.4       0.001251564 
  909          848.98236    458.69028   0.00110011 
  899          911.66997    457.98225   0.001112347 
  874          974.16761    457.27589   0.001144165 
  1012         1042.44734   456.5712    0.000988142 
  1185         1171.94788   455.86817   0.000843882 
  1438         1427.93083   455.16681   0.00069541 
  1875         1888.88393   454.46711   0.000533333 
  2538         2489.1574    453.76906   0.000394011 
  3905         3518.28921   453.07267   0.000256082 
  5742         4979.6256    452.37792   0.000174155 
  7202         5923.39883   451.68482   0.00013885 
  5982         5570.09768   450.99336   0.000167168 
  4635         4509.41468   450.30354   0.00021575 
  3996         3814.92911   449.61535   0.00025025 
  2730         2777.3062    448.92878   0.0003663 
  1595         1788.48883   448.24385   0.000626959 
  1152         1257.61081   447.56053   0.000868056 
  947          990.2659     446.87883   0.001055966 
  826          841.82523    446.19875   0.001210654 
  738          749.27409    445.52028   0.001355014 
  720          686.8539     444.84341   0.001388889 
  692          642.49016    444.16815   0.001445087 
  644          609.68211    443.49448   0.001552795 
  578          584.63649    442.82241   0.001730104 
  596          565.01461    442.15194   0.001677852 
  541          549.30414    441.48305   0.001848429 
  565          536.4907     440.81575   0.001769912 
  580          525.8736     440.15002   0.001724138 
  583          516.95489    439.48588   0.001715266 
  642          509.37152    438.82331   0.001557632 
  576          502.85498    438.1623    0.001736111 
  590          497.2027     437.50287   0.001694915 
  585          492.25885    436.84499   0.001709402 
  629          487.90278    436.18868   0.001589825 
  586          484.03983    435.53392   0.001706485 
  578          480.59445    434.88071   0.001730104 
  593          477.50643    434.22906   0.001686341 
  599          474.72837    433.57894   0.001669449 
  600          472.2185     432.93037   0.001666667 
  600          469.94596    432.28333   0.001666667 
  561          467.88441    431.63783   0.001782531 
  578          466.01376    430.99386   0.001730104 
  512          464.31461    430.35141   0.001953125 
  504          462.77412    429.71049   0.001984127 
  504          461.3815     429.07109   0.001984127 
  517          460.12881    428.4332    0.001934236 
  488          459.00954    427.79683   0.00204918 
  450          458.0204     427.16196   0.002222222 
  494          457.15999    426.5286    0.002024291 
  408          456.42885    425.89675   0.00245098 
  474          455.8304     425.26639   0.002109705 
  461          455.36902    424.63752   0.002169197 
  404          455.05353    424.01015   0.002475248 
  462          454.89414    423.38427   0.002164502 
  479          454.90588    422.75986   0.002087683 
  456          455.10681    422.13695   0.002192982 
  451          455.52063    421.5155    0.002217295 
  436          456.17638    420.89553   0.002293578 
  450          457.10879    420.27704   0.002222222 
  481          458.36199    419.66001   0.002079002 
  452          459.98794    419.04444   0.002212389 
  437          462.04872    418.43033   0.00228833 
  496          464.61445    417.81768   0.002016129 
  491          467.76204    417.20648   0.00203666 
  475          471.56856    416.59674   0.002105263 
  495          476.09747    415.98844   0.002020202 
  514          481.37639    415.38158   0.001945525 
  492          487.36913    414.77616   0.00203252 
  548          493.94543    414.17218   0.001824818 
  594          500.87581    413.56963   0.001683502 
  582          507.87805    412.96851   0.001718213 
  605          514.71156    412.36882   0.001652893 
  559          521.2802     411.77055   0.001788909 
  578          527.6689     411.1737    0.001730104 
  630          534.09462    410.57826   0.001587302 
  612          540.85131    409.98424   0.001633987 
  618          548.28359    409.39163   0.001618123 
  647          556.97546    408.80042   0.001545595 
  703          567.9339     408.21061   0.001422475 
  681          582.0788     407.62221   0.001468429 
  705          598.27769    407.0352    0.00141844 
  731          616.03489    406.44958   0.001367989 
  689          636.16227    405.86536   0.001451379 
  673          644.98676    405.28252   0.001485884 
  609          636.21584    404.70106   0.001642036 
  628          626.14068    404.12098   0.001592357 
  598          617.42557    403.54228   0.001672241 
  599          600.28289    402.96495   0.001669449 
  621          573.01631    402.38899   0.001610306 
  600          547.655      401.8144    0.001666667 
  578          528.08407    401.24117   0.001730104 
  532          509.72583    400.6693    0.001879699 
  509          495.11827    400.09878   0.001964637 
  479          487.34435    399.52962   0.002087683 
  457          486.73886    398.96181   0.002188184 
  489          493.16814    398.39535   0.00204499 
  526          505.83031    397.83023   0.001901141 
  551          524.04688    397.26645   0.001814882 
  581          544.97819    396.70401   0.00172117 
  564          559.79067    396.14291   0.00177305 
  597          564.54012    395.58313   0.001675042 
  552          555.40581    395.02468   0.001811594 
  505          534.58306    394.46756   0.001980198 
  491          512.29282    393.91176   0.00203666 
  419          489.81461    393.35727   0.002386635 
  423          468.29138    392.80411   0.002364066 
  416          451.913      392.25225   0.002403846 
  432          440.79035    391.7017    0.002314815 
  429          433.27923    391.15246   0.002331002 
  391          428.03237    390.60452   0.002557545 
  389          424.20658    390.05788   0.002570694 
  418          421.31172    389.51254   0.002392344 
  404          419.06104    388.96849   0.002475248 
  427          417.28314    388.42573   0.00234192 
  403          415.8722     387.88426   0.00248139 
  395          414.76159    387.34407   0.002531646 
  382          413.90975    386.80516   0.002617801 
  404          413.29209    386.26753   0.002475248 
  382          412.8958     385.73117   0.002617801 
  406          412.71673    385.19608   0.002463054 
  392          412.75863    384.66227   0.00255102 
  399          413.03534    384.12972   0.002506266 
  401          414.16609    383.59843   0.002493766 
  362          415.04197    383.0684    0.002762431 
  372          416.36507    382.53963   0.002688172 
  394          418.34677    382.01211   0.002538071 
  404          421.64947    381.48584   0.002475248 
  433          426.29759    380.96081   0.002309469 
  423          433.45278    380.43704   0.002364066 
  434          443.68417    379.9145    0.002304147 
  438          455.95507    379.3932    0.002283105 
  491          469.43145    378.87314   0.00203666 
  446          482.22612    378.3543    0.002242152 
  502          484.32659    377.8367    0.001992032 
  519          475.91164    377.32032   0.001926782 
  417          467.12163    376.80517   0.002398082 
  423          457.14994    376.29124   0.002364066 
  430          444.77717    375.77852   0.002325581 
  424          434.43565    375.26702   0.002358491 
  385          427.81018    374.75673   0.002597403 
  468          424.36059    374.24765   0.002136752 
  393          423.16502    373.73977   0.002544529 
  397          423.30678    373.2331    0.002518892 
  441          424.34553    372.72762   0.002267574 
  418          424.22048    372.22334   0.002392344 
  409          421.15169    371.72026   0.002444988 
  407          417.4918     371.21837   0.002457002 
  381          414.21791    370.71766   0.002624672 
  376          410.40546    370.21814   0.002659574 
  401          406.79105    369.7198    0.002493766 
  407          404.13522    369.22264   0.002457002 
  415          402.34716    368.72666   0.002409639 
  361          401.15585    368.23185   0.002770083 
  405          400.36046    367.73821   0.002469136 
  383          399.83805    367.24574   0.002610966 
  402          399.51634    366.75443   0.002487562 
  396          399.35376    366.26429   0.002525253 
  387          399.32617    365.7753    0.002583979 
  371          399.41989    365.28747   0.002695418 
  394          399.62881    364.8008    0.002538071 
  414          399.95322    364.31527   0.002415459 
  367          400.39991    363.8309    0.002724796 
  383          400.98444    363.34766   0.002610966 
  376          401.73352    362.86557   0.002659574 
  358          402.6815     362.38462   0.002793296 
  412          403.84288    361.90481   0.002427184 
  439          405.21857    361.42613   0.002277904 
  408          406.8422     360.94858   0.00245098 
  396          408.59332    360.47216   0.002525253 
  392          410.36731    359.99686   0.00255102 
  421          412.39707    359.52269   0.002375297 
  422          414.64649    359.04964   0.002369668 
  383          416.7469     358.5777    0.002610966 
  429          418.6304     358.10688   0.002331002 
  399          420.20689    357.63717   0.002506266 
  430          421.50609    357.16857   0.002325581 
  397          422.70202    356.70107   0.002518892 
  427          424.27304    356.23468   0.00234192 
  414          426.48517    355.76939   0.002415459 
  424          429.31121    355.3052    0.002358491 
  455          432.67994    354.8421    0.002197802 
  457          436.54967    354.38009   0.002188184 
  469          440.90303    353.91918   0.002132196 
  429          445.74961    353.45935   0.002331002 
  438          451.1086     353.0006    0.002283105 
  464          457.02716    352.54294   0.002155172 
  455          463.58094    352.08636   0.002197802 
  439          470.88142    351.63085   0.002277904 
  453          479.07372    351.17642   0.002207506 
  530          488.33901    350.72305   0.001886792 
  477          498.89369    350.27076   0.002096436 
  489          510.99159    349.81953   0.00204499 
  530          524.93562    349.36936   0.001886792 
  482          541.09043    348.92026   0.002074689 
  517          559.90611    348.47221   0.001934236 
  577          581.9654     348.02522   0.001733102 
  541          608.03802    347.57928   0.001848429 
  603          639.15573    347.13439   0.001658375 
  594          676.7318     346.69054   0.001683502 
  675          722.71673    346.24775   0.001481481 
  714          779.84476    345.80599   0.00140056 
  753          852.07024    345.36527   0.001328021 
  799          945.26771    344.92559   0.001251564 
  986          1068.47446   344.48695   0.001014199 
  1187         1236.28695   344.04933   0.00084246 
  1471         1473.61996   343.61275   0.00067981 
  1837         1826.75466   343.17719   0.000544366 
  2428         2393.70675   342.74265   0.000411862 
  3280         3403.81783   342.30914   0.000304878 
  5154         5344.9767    341.87665   0.000194024 
  8099         8765.97059   341.44517   0.000123472 
  13116        12568.44943  341.0147    0.000076243 
  21325        17646.59032  340.58525   0.000046893 
  26562        22766.44985  340.1568    0.000037648 
  21135        18861.92348  339.72937   0.000047315 
  15227        14420.6292   339.30293   0.000065673 
  14287        13703.05059  338.8775    0.000069994 
  11204        10602.31981  338.45306   0.000089254 
  5832         6299.82988   338.02962   0.000171468 
  3179         3835.25228   337.60717   0.000314564 
  2092         2606.19878   337.18572   0.000478011 
  1760         1947.24275   336.76525   0.000568182 
  1402         1549.20532   336.34577   0.000713267 
  1230         1287.11765   335.92727   0.000813008 
  1055         1104.63478   335.50976   0.000947867 
  990          972.17437    335.09322   0.001010101 
  935          872.86184    334.67766   0.001069519 
  810          796.59958    334.26307   0.001234568 
  780          736.89431    333.84946   0.001282051 
  717          689.3488     333.43681   0.0013947 
  711          651.05325    333.02513   0.00140647 
  648          620.01018    332.61441   0.00154321 
  616          594.75242    332.20465   0.001623377 
  591          574.21547    331.79586   0.001692047 
  590          557.63358    331.38802   0.001694915 
  562          544.47574    330.98113   0.001779359 
  568          534.38101    330.57519   0.001760563 
  549          527.08769    330.17021   0.001821494 
  557          522.12512    329.76617   0.001795332 
  517          518.80063    329.36308   0.001934236 
  473          516.60965    328.96092   0.002114165 
  471          515.98241    328.55971   0.002123142 
  482          516.7842     328.15944   0.002074689 
  517          518.5952     327.7601    0.001934236 
  483          521.55032    327.36169   0.002070393 
  545          526.01204    326.96421   0.001834862 
  540          532.26577    326.56766   0.001851852 
  602          540.58911    326.17204   0.00166113 
  557          551.28107    325.77734   0.001795332 
  602          564.62962    325.38356   0.00166113 
  588          580.9238     324.9907    0.00170068 
  626          600.36106    324.59875   0.001597444 
  572          621.72153    324.20772   0.001748252 
  643          637.85299    323.8176    0.00155521 
  653          638.89297    323.42839   0.001531394 
  656          629.72122    323.04009   0.00152439 
  623          618.25068    322.65269   0.001605136 
  644          601.86411    322.26619   0.001552795 
  612          579.3198     321.8806    0.001633987 
  600          555.57851    321.4959    0.001666667 
  563          533.29963    321.11209   0.001776199 
  535          512.73966    320.72918   0.001869159 
  468          493.76953    320.34716   0.002136752 
  489          476.40127    319.96603   0.00204499 
  495          460.69758    319.58578   0.002020202 
  480          446.6565     319.20642   0.002083333 
  420          434.23088    318.82794   0.002380952 
  410          423.33765    318.45034   0.002439024 
  426          413.83823    318.07361   0.002347418 
  429          405.56442    317.69777   0.002331002 
  393          398.34962    317.32279   0.002544529 
  389          392.04078    316.94868   0.002570694 
  439          386.50478    316.57545   0.002277904 
  406          381.6219     316.20307   0.002463054 
  380          377.29751    315.83157   0.002631579 
  392          373.44982    315.46092   0.00255102 
  389          370.01183    315.09113   0.002570694 
  408          366.92932    314.7222    0.00245098 
  367          364.15416    314.35413   0.002724796 
  369          361.64967    313.9869    0.002710027 
  345          359.3853     313.62053   0.002898551 
  389          357.33693    313.25501   0.002570694 
  332          355.48273    312.89033   0.003012048 
  372          353.80853    312.5265    0.002688172 
  401          352.30315    312.1635    0.002493766 
  362          350.95897    311.80135   0.002762431 
  361          349.77388    311.44004   0.002770083 
  335          348.74859    311.07956   0.002985075 
  358          347.8912     310.71991   0.002793296 
  360          347.21419    310.36109   0.002777778 
  343          346.74627    310.00311   0.002915452 
  394          346.88147    309.64595   0.002538071 
  392          346.97103    309.28961   0.00255102 
  410          347.384      308.9341    0.002439024 
  382          348.42929    308.57941   0.002617801 
  402          350.54188    308.22553   0.002487562 
  375          353.66024    307.87247   0.002666667 
  364          358.83008    307.52023   0.002747253 
  353          367.38864    307.16879   0.002832861 
  411          381.27069    306.81817   0.00243309 
  397          401.77754    306.46836   0.002518892 
  431          423.50651    306.11935   0.002320186 
  440          430.24762    305.77114   0.002272727 
  439          420.78133    305.42373   0.002277904 
  413          411.63244    305.07713   0.002421308 
  444          404.42996    304.73132   0.002252252 
  390          391.50912    304.3863    0.002564103 
  405          376.44614    304.04208   0.002469136 
  397          365.06762    303.69865   0.002518892 
  392          357.76649    303.35601   0.00255102 
  369          353.23495    303.01416   0.002710027 
  354          350.40307    302.67309   0.002824859 
  331          348.68771    302.3328    0.003021148 
  359          347.91315    301.9933    0.002785515 
  376          348.17467    301.65457   0.002659574 
  344          349.44637    301.31662   0.002906977 
  377          350.45827    300.97945   0.00265252 
  346          348.97224    300.64304   0.002890173 
  388          345.90132    300.30741   0.00257732 
  354          343.39434    299.97255   0.002824859 
  373          341.04374    299.63845   0.002680965 
  349          337.96498    299.30512   0.00286533 
  338          334.96839    298.97255   0.00295858 
  365          332.7041     298.64074   0.002739726 
  358          331.12005    298.30969   0.002793296 
  338          330.03166    297.9794    0.00295858 
  365          329.29998    297.64986   0.002739726 
  355          328.85327    297.32107   0.002816901 
  350          328.66827    296.99304   0.002857143 
  356          328.77383    296.66575   0.002808989 
  356          329.24778    296.33921   0.002808989 
  353          330.19792    296.01342   0.002832861 
  318          331.58948    295.68837   0.003144654 
  367          332.76905    295.36405   0.002724796 
  336          332.91445    295.04048   0.00297619 
  342          332.66079    294.71765   0.002923977 
  326          332.80405    294.39555   0.003067485 
  293          333.08265    294.07418   0.003412969 
  346          333.28364    293.75355   0.002890173 
  349          333.91859    293.43364   0.00286533 
  317          335.42344    293.11446   0.003154574 
  358          338.10375    292.79601   0.002793296 
  352          342.3616     292.47828   0.002840909 
  376          348.47662    292.16128   0.002659574 
  350          355.88292    291.84499   0.002857143 
  409          365.09837    291.52942   0.002444988 
  370          382.06827    291.21457   0.002702703 
  427          408.25965    290.90043   0.00234192 
  473          437.26355    290.587     0.002114165 
  477          469.33118    290.27429   0.002096436 
  467          447.67981    289.96228   0.002141328 
  430          419.27421    289.65098   0.002325581 
  381          414.95634    289.34038   0.002624672 
  404          412.30597    289.03049   0.002475248 
  424          387.29424    288.7213    0.002358491 
  374          369.62957    288.4128    0.002673797 
  405          361.99292    288.10501   0.002469136 
  369          359.56709    287.79791   0.002710027 
  412          359.4599     287.4915    0.002427184 
  419          360.60089    287.18579   0.002386635 
  361          362.91401    286.88077   0.002770083 
  428          366.46742    286.57643   0.002336449 
  364          371.37813    286.27278   0.002747253 
  379          377.90803    285.96982   0.002638522 
  390          386.57402    285.66754   0.002564103 
  418          398.71872    285.36594   0.002392344 
  409          417.40461    285.06502   0.002444988 
  473          447.82497    284.76477   0.002114165 
  494          493.11612    284.46521   0.002024291 
  500          544.61206    284.16631   0.002     
  575          598.02204    283.86809   0.00173913 
  655          606.07355    283.57054   0.001526718 
  619          577.24641    283.27366   0.001615509 
  599          567.3755     282.97744   0.001669449 
  604          573.48699    282.68189   0.001655629 
  568          560.84262    282.387     0.001760563 
  616          547.92079    282.09277   0.001623377 
  564          554.70157    281.79921   0.00177305 
  622          579.72418    281.5063    0.001607717 
  624          618.33039    281.21405   0.001602564 
  668          660.02384    280.92245   0.001497006 
  668          696.36312    280.6315    0.001497006 
  715          738.80479    280.34121   0.001398601 
  771          799.48429    280.05156   0.001297017 
  867          879.50887    279.76257   0.001153403 
  1041         983.95403    279.47421   0.000960615 
  1168         1131.92012   279.18651   0.000856164 
  1388         1350.95056   278.89944   0.000720461 
  1686         1685.97832   278.61302   0.00059312 
  2363         2229.82536   278.32723   0.000423191 
  3306         3198.21471   278.04208   0.00030248 
  5270         5061.44168   277.75757   0.000189753 
  8548         8372.56482   277.47369   0.000116986 
  13591        12350.8506   277.19045   0.000073578 
  19853        17055.62508  276.90783   0.00005037 
  20015        17738.38265  276.62584   0.000049963 
  13930        13426.9915   276.34448   0.000071788 
  11100        11146.19156  276.06375   0.00009009 
  11436        11088.76857  275.78364   0.000087443 
  8912         8817.21599   275.50415   0.000112208 
  4935         5317.5076    275.22528   0.000202634 
  2724         3248.62542   274.94703   0.000367107 
  1896         2205.77148   274.6694    0.000527426 
  1373         1648.23112   274.39238   0.000728332 
  1161         1315.29258   274.11598   0.000861326 
  952          1099.5062    273.84019   0.00105042 
  892          949.8383     273.56501   0.001121076 
  785          837.65495    273.29044   0.001273885 
  715          751.90914    273.01648   0.001398601 
  638          687.69012    272.74312   0.001567398 
  617          636.72542    272.47037   0.001620746 
  547          591.28723    272.19822   0.001828154 
  533          551.76207    271.92667   0.001876173 
  507          519.97283    271.65572   0.001972387 
  442          494.24033    271.38536   0.002262443 
  413          472.33411    271.11561   0.002421308 
  420          454.29081    270.84644   0.002380952 
  410          440.58966    270.57787   0.002439024 
  391          430.89686    270.3099    0.002557545 
  403          423.50472    270.04251   0.00248139 
  397          415.92903    269.77571   0.002518892 
  397          407.98865    269.50949   0.002518892 
  400          400.03991    269.24387   0.0025    
  375          392.70526    268.97882   0.002666667 
  390          386.5908     268.71436   0.002564103 
  343          381.71393    268.45047   0.002915452 
  381          376.22625    268.18717   0.002624672 
  360          368.66502    267.92444   0.002777778 
  345          360.97985    267.66229   0.002898551 
  369          354.85472    267.40071   0.002710027 
  317          349.39837    267.13971   0.003154574 
  316          343.44439    266.87927   0.003164557 
  314          337.63764    266.61941   0.003184713 
  309          332.65138    266.36011   0.003236246 
  311          328.47346    266.10138   0.003215434 
  341          324.92514    265.84322   0.002932551 
  312          321.86132    265.58562   0.003205128 
  309          319.18057    265.32858   0.003236246 
  317          316.8056     265.0721    0.003154574 
  300          314.67031    264.81618   0.003333333 
  333          312.71241    264.56081   0.003003003 
  305          310.87776    264.30601   0.003278689 
  297          309.12448    264.05175   0.003367003 
  301          307.42957    263.79805   0.003322259 
  292          305.78547    263.54491   0.003424658 
  301          304.19692    263.29231   0.003322259 
  340          302.67347    263.04026   0.002941176 
  272          301.22328    262.78875   0.003676471 
  303          299.85488    262.53779   0.00330033 
  293          298.58817    262.28738   0.003412969 
  313          297.43918    262.03751   0.003194888 
  296          296.40997    261.78818   0.003378378 
  297          295.50344    261.53939   0.003367003 
  291          294.72665    261.29114   0.003436426 
  292          294.08776    261.04342   0.003424658 
  278          293.59318    260.79624   0.003597122 
  286          293.25658    260.54959   0.003496503 
  256          293.08946    260.30348   0.00390625 
  307          293.05992    260.05789   0.003257329 
  287          293.09374    259.81284   0.003484321 
  278          293.30955    259.56831   0.003597122 
  278          293.96484    259.32431   0.003597122 
  301          294.96629    259.08084   0.003322259 
  275          295.46643    258.83789   0.003636364 
  302          294.9591     258.59546   0.003311258 
  298          294.44724    258.35356   0.003355705 
  320          294.6884     258.11217   0.003125  
  246          295.51364    257.8713    0.004065041 
  267          296.91395    257.63095   0.003745318 
  324          299.83588    257.39111   0.00308642 
  319          305.51211    257.15179   0.003134796 
  373          315.15665    256.91298   0.002680965 
  381          328.73713    256.67468   0.002624672 
  413          340.50026    256.43689   0.002421308 
  413          341.20883    256.19961   0.002421308 
  408          334.61255    255.96283   0.00245098 
  391          329.18472    255.72657   0.002557545 
  387          324.9264     255.4908    0.002583979 
  413          317.3848     255.25554   0.002421308 
  337          307.75459    255.02078   0.002967359 
  340          299.45487    254.78652   0.002941176 
  358          293.45342    254.55276   0.002793296 
  278          289.53995    254.3195    0.003597122 
  314          287.19291    254.08674   0.003184713 
  258          286.07697    253.85446   0.003875969 
  299          286.25481    253.62269   0.003344482 
  287          288.20449    253.3914    0.003484321 
  288          291.58337    253.16061   0.003472222 
  297          295.70166    252.9303    0.003367003 
  291          296.79196    252.70048   0.003436426 
  280          292.62634    252.47115   0.003571429 
  267          290.95051    252.24231   0.003745318 
  266          291.89101    252.01395   0.003759398 
  273          292.32432    251.78607   0.003663004 
  278          290.71351    251.55868   0.003597122 
  299          290.98479    251.33176   0.003344482 
  305          293.66121    251.10533   0.003278689 
  324          299.01814    250.87937   0.00308642 
  332          308.59549    250.65389   0.003012048 
  322          325.38067    250.42888   0.00310559 
  359          356.0359     250.20435   0.002785515 
  429          398.95547    249.98029   0.002331002 
  423          443.99404    249.7567    0.002364066 
  465          463.97323    249.53358   0.002150538 
  420          433.89913    249.31093   0.002380952 
  427          410.70901    249.08874   0.00234192 
  387          405.02753    248.86703   0.002583979 
  383          394.71458    248.64578   0.002610966 
  384          362.02067    248.42499   0.002604167 
  367          333.6156     248.20466   0.002724796 
  314          316.35856    247.9848    0.003184713 
  272          305.46386    247.76539   0.003676471 
  319          298.53197    247.54645   0.003134796 
  317          294.26932    247.32796   0.003154574 
  310          291.72953    247.10993   0.003225806 
  297          290.3206     246.89235   0.003367003 
  337          289.70439    246.67523   0.002967359 
  294          289.68371    246.45856   0.003401361 
  323          290.09894    246.24234   0.003095975 
  325          290.73069    246.02657   0.003076923 
  316          291.47111    245.81125   0.003164557 
  301          292.45935    245.59637   0.003322259 
  286          293.78192    245.38195   0.003496503 
  282          295.38152    245.16797   0.003546099 
  290          297.21844    244.95443   0.003448276 
  347          299.38736    244.74133   0.002881844 
  315          301.99587    244.52868   0.003174603 
  325          305.14411    244.31647   0.003076923 
  356          308.97254    244.10469   0.002808989 
  342          313.73043    243.89336   0.002923977 
  315          319.78915    243.68246   0.003174603 
  351          327.36763    243.472     0.002849003 
  356          335.52086    243.26197   0.002808989 
  377          342.11051    243.05237   0.00265252 
  367          348.06862    242.84321   0.002724796 
  357          357.20851    242.63448   0.00280112 
  377          372.54908    242.42617   0.00265252 
  401          397.06213    242.2183    0.002493766 
  442          432.08633    242.01085   0.002262443 
  400          454.56438    241.80383   0.0025    
  451          443.64231    241.59724   0.002217295 
  428          436.41662    241.39107   0.002336449 
  464          447.47428    241.18532   0.002155172 
  454          462.97946    240.97999   0.002202643 
  443          465.65468    240.77508   0.002257336 
  466          470.37941    240.5706    0.002145923 
  482          485.75547    240.36653   0.002074689 
  521          511.06889    240.16288   0.001919386 
  590          545.79733    239.95964   0.001694915 
  615          590.54167    239.75682   0.001626016 
  691          647.36013    239.55441   0.001447178 
  721          721.38853    239.35242   0.001386963 
  903          820.9432     239.15084   0.00110742 
  1023         958.38866    238.94966   0.000977517 
  1182         1154.70457   238.7489    0.000846024 
  1484         1449.93197   238.54855   0.000673854 
  1960         1928.91602   238.3486    0.000510204 
  2895         2786.03227   238.14906   0.000345423 
  4762         4441.03704   237.94992   0.000209996 
  7782         7441.56767   237.75119   0.000128502 
  12353        11257.92894  237.55285   0.000080952 
  16536        14798.0105   237.35493   0.000060474 
  14658        13412.05837  237.1574    0.000068222 
  9830         9836.58549   236.96027   0.000101729 
  8432         8670.22552   236.76354   0.000118596 
  8985         8954.67248   236.5672    0.000111297 
  7941         7739.49494   236.37127   0.000125929 
  4447         4843.37055   236.17572   0.000224871 
  2552         2939.15077   235.98058   0.00039185 
  1577         1960.80026   235.78582   0.000634115 
  1247         1443.2945    235.59146   0.000801925 
  944          1137.93674   235.39748   0.001059322 
  791          939.71941    235.2039    0.001264223 
  737          802.86401    235.01071   0.001356852 
  591          704.32344    234.8179    0.001692047 
  592          631.24959    234.62548   0.001689189 
  562          576.13637    234.43345   0.001779359 
  474          534.6474     234.2418    0.002109705 
  498          504.92326    234.05053   0.002008032 
  473          487.68918    233.85965   0.002114165 
  434          484.52179    233.66914   0.002304147 
  459          490.06861    233.47902   0.002178649 
  421          493.54604    233.28928   0.002375297 
  403          466.30986    233.09992   0.00248139 
  449          440.3444     232.91093   0.002227171 
  398          428.15889    232.72232   0.002512563 
  423          419.0024     232.53408   0.002364066 
  338          396.50832    232.34622   0.00295858 
  366          370.62534    232.15874   0.00273224 
  314          352.65939    231.97162   0.003184713 
  325          338.79354    231.78488   0.003076923 
  296          327.18069    231.5985    0.003378378 
  288          317.96133    231.4125    0.003472222 
  295          310.77855    231.22686   0.003389831 
  271          305.08344    231.04159   0.003690037 
  274          300.45165    230.85669   0.003649635 
  262          296.59676    230.67216   0.003816794 
  287          293.32225    230.48798   0.003484321 
  264          290.47923    230.30417   0.003787879 
  275          288.34368    230.12073   0.003636364 
  292          286.03406    229.93764   0.003424658 
  269          283.87426    229.75491   0.003717472 
  272          281.8288     229.57255   0.003676471 
  278          279.88968    229.39054   0.003597122 
  261          278.2677     229.20889   0.003831418 
  225          276.5973     229.0276    0.004444444 
  268          275.12152    228.84666   0.003731343 
  271          273.91156    228.66608   0.003690037 
  264          273.07543    228.48585   0.003787879 
  244          272.7692     228.30597   0.004098361 
  252          273.20693    228.12645   0.003968254 
  208          274.52137    227.94727   0.004807692 
  219          276.16299    227.76845   0.00456621 
  262          276.44897    227.58998   0.003816794 
  271          274.99973    227.41185   0.003690037 
  277          273.43456    227.23407   0.003610108 
  273          272.29564    227.05663   0.003663004 
  284          270.92884    226.87955   0.003521127 
  244          268.80655    226.7028    0.004098361 
  252          266.50707    226.5264    0.003968254 
  245          264.49537    226.35034   0.004081633 
  268          262.81574    226.17463   0.003731343 
  276          261.50549    225.99925   0.003623188 
  266          260.57725    225.82422   0.003759398 
  255          260.0433     225.64952   0.003921569 
  251          259.94557    225.47516   0.003984064 
  261          260.36775    225.30114   0.003831418 
  223          261.36766    225.12745   0.004484305 
  252          262.77606    224.9541    0.003968254 
  233          264.28063    224.78108   0.004291845 
  260          266.13824    224.6084    0.003846154 
  284          269.25045    224.43605   0.003521127 
  263          274.51143    224.26403   0.003802281 
  299          283.49597    224.09234   0.003344482 
  300          299.93292    223.92098   0.003333333 
  310          330.26048    223.74995   0.003225806 
  348          376.03973    223.57925   0.002873563 
  383          401.52204    223.40888   0.002610966 
  391          380.77804    223.23883   0.002557545 
  415          366.4666     223.06911   0.002409639 
  391          374.71947    222.89971   0.002557545 
  375          382.04431    222.73064   0.002666667 
  358          359.87843    222.56189   0.002793296 
  338          330.84828    222.39346   0.00295858 
  338          314.48084    222.22535   0.00295858 
  300          305.46607    222.05757   0.003333333 
  285          297.34525    221.8901    0.003508772 
  304          291.30211    221.72295   0.003289474 
  299          289.01564    221.55612   0.003344482 
  292          287.84404    221.38961   0.003424658 
  328          284.18227    221.22341   0.00304878 
  290          279.68364    221.05753   0.003448276 
  284          276.08205    220.89196   0.003521127 
  284          272.68734    220.7267    0.003521127 
  227          268.35086    220.56176   0.004405286 
  251          263.45084    220.39713   0.003984064 
  264          259.24826    220.23281   0.003787879 
  249          255.68589    220.06881   0.004016064 
  242          252.7997     219.90511   0.004132231 
  260          250.77692    219.74172   0.003846154 
  234          249.49801    219.57864   0.004273504 
  240          248.76925    219.41586   0.004166667 
  202          248.45413    219.25339   0.004950495 
  227          248.47318    219.09123   0.004405286 
  251          248.75205    218.92937   0.003984064 
  230          249.14807    218.76782   0.004347826 
  239          249.56035    218.60657   0.0041841 
  233          250.11439    218.44562   0.004291845 
  227          250.95378    218.28497   0.004405286 
  266          252.1253     218.12462   0.003759398 
  244          253.63873    217.96458   0.004098361 
  223          255.66561    217.80483   0.004484305 
  268          258.50284    217.64538   0.003731343 
  251          262.31971    217.48623   0.003984064 
  260          266.49427    217.32737   0.003846154 
  243          269.14258    217.16881   0.004115226 
  276          269.90467    217.01055   0.003623188 
  232          270.87014    216.85258   0.004310345 
  250          273.11738    216.6949    0.004     
  262          276.02246    216.53752   0.003816794 
  252          278.649      216.38043   0.003968254 
  314          281.55536    216.22363   0.003184713 
  283          285.72187    216.06712   0.003533569 
  270          291.59252    215.9109    0.003703704 
  293          299.51054    215.75497   0.003412969 
  293          310.02473    215.59932   0.003412969 
  350          323.30903    215.44397   0.002857143 
  308          340.26649    215.2889    0.003246753 
  311          356.61667    215.13412   0.003215434 
  332          365.89891    214.97962   0.003012048 
  360          370.59664    214.82541   0.002777778 
  367          376.64542    214.67148   0.002724796 
  355          385.06803    214.51784   0.002816901 
  396          392.43788    214.36448   0.002525253 
  384          396.65961    214.2114    0.002604167 
  396          400.41005    214.0586    0.002525253 
  399          405.90218    213.90608   0.002506266 
  420          413.3664     213.75384   0.002380952 
  393          422.40408    213.60188   0.002544529 
  417          432.46653    213.45019   0.002398082 
  459          442.9202     213.29879   0.002178649 
  461          453.13078    213.14766   0.002169197 
  519          462.61457    212.9968    0.001926782 
  512          471.31312    212.84623   0.001953125 
  494          479.58769    212.69592   0.002024291 
  460          488.1288     212.54589   0.002173913 
  474          497.93717    212.39613   0.002109705 
  456          509.59497    212.24665   0.002192982 
  458          520.62104    212.09744   0.002183406 
  555          523.50763    211.94849   0.001801802 
  526          514.87333    211.79982   0.001901141 
  443          506.434      211.65142   0.002257336 
  480          498.65624    211.50329   0.002083333 
  463          488.35289    211.35542   0.002159827 
  436          470.54065    211.20782   0.002293578 
  412          449.20857    211.06049   0.002427184 
  392          428.54877    210.91343   0.00255102 
  418          408.5655     210.76663   0.002392344 
  370          389.28073    210.62009   0.002702703 
  378          371.05487    210.47382   0.002645503 
  355          354.26849    210.32781   0.002816901 
  335          339.1616     210.18207   0.002985075 
  309          325.80422    210.03659   0.003236246 
  297          314.14896    209.89137   0.003367003 
  300          304.07885    209.74641   0.003333333 
  281          295.45606    209.60171   0.003558719 
  256          288.15623    209.45726   0.00390625 
  274          282.10125    209.31308   0.003649635 
  260          277.28509    209.16916   0.003846154 
  285          273.7926     209.02549   0.003508772 
  279          271.72856    208.88208   0.003584229 
  282          270.77025    208.73893   0.003546099 
  246          269.2449     208.59603   0.004065041 
  264          265.52549    208.45339   0.003787879 
  242          261.05498    208.311     0.004132231 
  243          257.64591    208.16886   0.004115226 
  246          255.27904    208.02698   0.004065041 
  218          252.71757    207.88535   0.004587156 
  243          249.4384     207.74397   0.004115226 
  239          246.30572    207.60285   0.0041841 
  219          243.83425    207.46197   0.00456621 
  219          241.99737    207.32134   0.00456621 
  220          240.66325    207.18096   0.004545455 
  227          239.7091     207.04083   0.004405286 
  241          239.07683    206.90095   0.004149378 
  263          238.72828    206.76132   0.003802281 
  254          238.63938    206.62193   0.003937008 
  220          238.79281    206.48279   0.004545455 
  246          239.18106    206.34389   0.004065041 
  212          239.79809    206.20524   0.004716981 
  211          240.67906    206.06683   0.004739336 
  226          241.86919    205.92867   0.004424779 
  242          243.2349     205.79075   0.004132231 
  223          243.97159    205.65307   0.004484305 
  219          243.1403     205.51564   0.00456621 
  216          241.43201    205.37844   0.00462963 
  212          239.99097    205.24149   0.004716981 
  211          239.0313     205.10477   0.004739336 
  242          238.05516    204.9683    0.004132231 
  226          236.79432    204.83206   0.004424779 
  232          235.79971    204.69606   0.004310345 
  209          235.36581    204.5603    0.004784689 
  218          234.98882    204.42478   0.004587156 
  217          234.31856    204.28949   0.004608295 
  238          234.10894    204.15444   0.004201681 
  219          235.1478     204.01963   0.00456621 
  229          237.54064    203.88505   0.004366812 
  241          240.26267    203.7507    0.004149378 
  222          241.21926    203.61659   0.004504505 
  236          240.03667    203.48271   0.004237288 
  239          238.47349    203.34906   0.0041841 
  221          237.5348     203.21564   0.004524887 
  231          237.47434    203.08246   0.004329004 
  239          237.66026    202.94951   0.0041841 
  243          237.81125    202.81678   0.004115226 
  246          237.275      202.68429   0.004065041 
  218          235.08392    202.55203   0.004587156 
  220          232.53262    202.41999   0.004545455 
  218          231.10058    202.28818   0.004587156 
  240          230.8283     202.1566    0.004166667 
  237          230.81712    202.02525   0.004219409 
  257          230.5612     201.89412   0.003891051 
  226          230.78188    201.76322   0.004424779 
  241          232.23926    201.63254   0.004149378 
  238          235.49246    201.50209   0.004201681 
  271          241.4932     201.37186   0.003690037 
  246          252.14956    201.24186   0.004065041 
  273          270.57766    201.11208   0.003663004 
  328          299.66215    200.98252   0.00304878 
  317          328.59669    200.85318   0.003154574 
  339          324.41884    200.72407   0.002949853 
  329          303.09507    200.59518   0.003039514 
  324          290.72744    200.4665    0.00308642 
  331          290.69499    200.33805   0.003021148 
  328          292.49165    200.20982   0.00304878 
  319          279.66053    200.0818    0.003134796 
  300          263.50725    199.954     0.003333333 
  278          252.27446    199.82642   0.003597122 
  265          245.89969    199.69906   0.003773585 
  250          242.6978     199.57192   0.004     
  275          240.29605    199.44499   0.003636364 
  253          237.74795    199.31828   0.003952569 
  269          235.4718     199.19178   0.003717472 
  252          233.95966    199.0655    0.003968254 
  240          233.1958     198.93943   0.004166667 
  249          232.58706    198.81357   0.004016064 
  253          232.08218    198.68793   0.003952569 
  259          231.97404    198.5625    0.003861004 
  234          232.21688    198.43729   0.004273504 
  219          232.08871    198.31228   0.00456621 
  226          231.31058    198.18749   0.004424779 
  213          230.64917    198.06291   0.004694836 
  232          230.53774    197.93853   0.004310345 
  210          230.7407     197.81437   0.004761905 
  192          230.69325    197.69042   0.005208333 
  204          230.29427    197.56667   0.004901961 
  223          229.92209    197.44314   0.004484305 
  203          229.76182    197.31981   0.004926108 
  218          229.80921    197.19669   0.004587156 
  214          230.04306    197.07377   0.004672897 
  203          230.45481    196.95107   0.004926108 
  228          231.0606     196.82856   0.004385965 
  202          231.90416    196.70627   0.004950495 
  235          233.0536     196.58418   0.004255319 
  196          234.60945    196.46229   0.005102041 
  228          236.68435    196.34061   0.004385965 
  246          239.2777     196.21913   0.004065041 
  226          241.88888    196.09785   0.004424779 
  219          243.6375     195.97678   0.00456621 
  241          244.74149    195.85591   0.004149378 
  251          246.12328    195.73524   0.003984064 
  249          248.05838    195.61477   0.004016064 
  255          250.16797    195.4945    0.003921569 
  244          251.93234    195.37444   0.004098361 
  217          253.47881    195.25457   0.004608295 
  251          255.24621    195.1349    0.003984064 
  218          257.4019     195.01543   0.004587156 
  244          259.97906    194.89617   0.004098361 
  268          262.99816    194.77709   0.003731343 
  260          266.51508    194.65822   0.003846154 
  261          270.61359    194.53954   0.003831418 
  253          275.40565    194.42106   0.003952569 
  272          281.02525    194.30278   0.003676471 
  279          287.63376    194.18469   0.003584229 
  246          295.42705    194.0668    0.004065041 
  300          304.65874    193.9491    0.003333333 
  292          315.66961    193.8316    0.003424658 
  326          328.92895    193.71429   0.003067485 
  339          345.09412    193.59718   0.002949853 
  347          365.06604    193.48026   0.002881844 
  369          389.90027    193.36353   0.002710027 
  403          420.13286    193.24699   0.00248139 
  442          454.79691    193.13065   0.002262443 
  481          494.37727    193.0145    0.002079002 
  540          544.6116     192.89854   0.001851852 
  601          612.83911    192.78277   0.001663894 
  630          707.06217    192.66719   0.001587302 
  703          839.20412    192.5518    0.001422475 
  901          1031.64722   192.4366    0.001109878 
  1199         1332.7138    192.32159   0.000834028 
  1659         1846.49183   192.20676   0.000602773 
  2525         2821.69775   192.09213   0.00039604 
  4064         4776.00061   191.97768   0.000246063 
  6720         8258.63574   191.86343   0.00014881 
  9481         11063.88769  191.74935   0.000105474 
  9801         8772.80484   191.63547   0.00010203 
  6877         5811.96817   191.52177   0.000145412 
  4840         4836.99271   191.40826   0.000206612 
  4744         5594.07491   191.29493   0.000210793 
  5588         6382.602     191.18179   0.000178955 
  4980         4779.74655   191.06883   0.000200803 
  3264         2897.65778   190.95606   0.000306373 
  1997         1824.15415   190.84347   0.000500751 
  1217         1269.78541   190.73107   0.000821693 
  897          964.54893    190.61884   0.001114827 
  688          777.7267     190.5068    0.001453488 
  617          653.5409     190.39495   0.001620746 
  563          566.34338    190.28327   0.001776199 
  506          502.63493    190.17178   0.001976285 
  400          454.63215    190.06047   0.0025    
  390          417.58574    189.94934   0.002564103 
  372          388.47211    189.83838   0.002688172 
  343          365.29821    189.72761   0.002915452 
  302          346.74283    189.61702   0.003311258 
  347          331.94779    189.50661   0.002881844 
  335          320.42057    189.39638   0.002985075 
  336          312.00953    189.28632   0.00297619 
  319          306.9389     189.17645   0.003134796 
  305          305.78675    189.06675   0.003278689 
  357          309.06378    188.95723   0.00280112 
  326          315.05063    188.84789   0.003067485 
  293          316.64578    188.73872   0.003412969 
  275          308.95542    188.62973   0.003636364 
  290          299.00498    188.52091   0.003448276 
  307          294.01945    188.41228   0.003257329 
  268          295.06591    188.30381   0.003731343 
  277          298.83935    188.19552   0.003610108 
  299          302.15775    188.08741   0.003344482 
  289          304.54356    187.97947   0.003460208 
  280          300.49576    187.8717    0.003571429 
  277          287.80751    187.76411   0.003610108 
  288          274.87891    187.65669   0.003472222 
  256          267.224      187.54945   0.00390625 
  235          263.68718    187.44237   0.004255319 
  260          258.89504    187.33547   0.003846154 
  229          249.9346     187.22874   0.004366812 
  248          240.2078     187.12218   0.004032258 
  262          232.43777    187.0158    0.003816794 
  241          226.76249    186.90958   0.004149378 
  232          222.60246    186.80354   0.004310345 
  222          219.44612    186.69766   0.004504505 
  196          216.95295    186.59195   0.005102041 
  204          214.91125    186.48642   0.004901961 
  211          213.19109    186.38105   0.004739336 
  197          211.71077    186.27585   0.005076142 
  200          210.4151     186.17082   0.005     
  192          209.27088    186.06596   0.005208333 
  189          208.25048    185.96127   0.005291005 
  197          207.33575    185.85674   0.005076142 
  223          206.51216    185.75238   0.004484305 
  213          205.7714     185.64819   0.004694836 
  196          205.10546    185.54416   0.005102041 
  193          204.51435    185.4403    0.005181347 
  210          203.98552    185.3366    0.004761905 
  212          203.52243    185.23308   0.004716981 
  219          203.12567    185.12971   0.00456621 
  196          202.79824    185.02651   0.005102041 
  217          202.54694    184.92348   0.004608295 
  203          202.38645    184.82061   0.004926108 
  218          202.33044    184.7179    0.004587156 
  199          202.39307    184.61536   0.005025126 
  193          202.52998    184.51298   0.005181347 
  183          202.55397    184.41077   0.005464481 
  211          202.38061    184.30871   0.004739336 
  174          202.17843    184.20682   0.005747126 
  197          202.1359     184.10509   0.005076142 
  172          202.29876    184.00353   0.005813953 
  215          202.60483    183.90212   0.004651163 
  203          203.01698    183.80088   0.004926108 
  187          203.64443    183.69979   0.005347594 
  188          204.68727    183.59887   0.005319149 
  198          206.35802    183.49811   0.005050505 
  200          208.96205    183.3975    0.005     
  221          213.0072     183.29706   0.004524887 
  200          219.29231    183.19678   0.005     
  232          228.80853    183.09665   0.004310345 
  237          241.68761    182.99669   0.004219409 
  254          253.66492    182.89688   0.003937008 
  234          255.73375    182.79723   0.004273504 
  221          248.09348    182.69774   0.004524887 
  197          240.46572    182.59841   0.005076142 
  207          237.66231    182.49923   0.004830918 
  233          238.20594    182.40021   0.004291845 
  212          236.78453    182.30135   0.004716981 
  231          231.22172    182.20265   0.004329004 
  222          225.51423    182.1041    0.004504505 
  227          222.38983    182.0057    0.004405286 
  220          222.00106    181.90747   0.004545455 
  196          223.5032     181.80938   0.005102041 
  213          224.1235     181.71146   0.004694836 
  202          221.52451    181.61368   0.004950495 
  193          217.81028    181.51607   0.005181347 
  221          215.4673     181.4186    0.004524887 
  206          214.92424    181.3213    0.004854369 
  231          215.00883    181.22414   0.004329004 
  233          214.10195    181.12714   0.004291845 
  218          212.77033    181.03029   0.004587156 
  212          212.56383    180.93359   0.004716981 
  252          214.04861    180.83705   0.003968254 
  261          216.8827     180.74066   0.003831418 
  253          220.16786    180.64442   0.003952569 
  260          224.18685    180.54834   0.003846154 
  286          230.7765     180.4524    0.003496503 
  261          240.87558    180.35662   0.003831418 
  276          252.17049    180.26099   0.003623188 
  259          258.51873    180.16551   0.003861004 
  252          257.39483    180.07018   0.003968254 
  243          255.40361    179.975     0.004115226 
  274          258.80914    179.87997   0.003649635 
  299          268.60768    179.78509   0.003344482 
  282          281.18943    179.69035   0.003546099 
  285          290.87287    179.59577   0.003508772 
  286          297.25142    179.50134   0.003496503 
  289          303.35739    179.40706   0.003460208 
  300          313.22559    179.31292   0.003333333 
  304          336.8799     179.21894   0.003289474 
  333          386.31148    179.1251    0.003003003 
  442          473.72106    179.03141   0.002262443 
  449          587.29458    178.93787   0.002227171 
  552          617.50604    178.84447   0.001811594 
  477          522.10859    178.75122   0.002096436 
  435          436.21479    178.65812   0.002298851 
  397          408.06436    178.56517   0.002518892 
  381          427.01512    178.47236   0.002624672 
  373          442.89934    178.3797    0.002680965 
  340          395.56391    178.28718   0.002941176 
  304          332.61722    178.19481   0.003289474 
  295          291.06084    178.10259   0.003389831 
  228          267.49564    178.01051   0.004385965 
  260          255.36391    177.91857   0.003846154 
  232          251.35633    177.82678   0.004310345 
  241          255.04357    177.73514   0.004149378 
  267          269.47271    177.64364   0.003745318 
  288          303.01236    177.55228   0.003472222 
  371          365.95851    177.46107   0.002695418 
  408          423.93504    177.37      0.00245098 
  382          388.6342     177.27907   0.002617801 
  416          331.02476    177.18829   0.002403846 
  352          311.00438    177.09765   0.002840909 
  382          327.48998    177.00716   0.002617801 
  380          363.01471    176.9168    0.002631579 
  367          358.921      176.82659   0.002724796 
  343          311.75575    176.73652   0.002915452 
  278          274.33404    176.64659   0.003597122 
  268          253.99276    176.55681   0.003731343 
  245          245.28515    176.46716   0.004081633 
  256          239.89858    176.37766   0.00390625 
  226          231.52093    176.28829   0.004424779 
  222          221.24586    176.19907   0.004504505 
  211          213.03245    176.10999   0.004739336 
  177          208.1147     176.02105   0.005649718 
  211          204.79319    175.93225   0.004739336 
  190          202.79702    175.84359   0.005263158 
  192          201.38594    175.75507   0.005208333 
  168          200.23575    175.66669   0.005952381 
  199          199.57121    175.57845   0.005025126 
  187          199.58397    175.49034   0.005347594 
  188          200.30187    175.40238   0.005319149 
  196          201.69677    175.31455   0.005102041 
  207          203.85878    175.22687   0.004830918 
  196          207.30495    175.13932   0.005102041 
  201          212.91827    175.05191   0.004975124 
  215          221.92047    174.96464   0.004651163 
  227          235.95413    174.8775    0.004405286 
  216          256.17286    174.7905    0.00462963 
  289          278.99772    174.70364   0.003460208 
  326          290.61542    174.61692   0.003067485 
  285          281.64457    174.53034   0.003508772 
  263          265.1565     174.44389   0.003802281 
  252          254.76561    174.35757   0.003968254 
  240          252.64315    174.2714    0.004166667 
  254          252.7912     174.18536   0.003937008 
  219          245.91437    174.09945   0.00456621 
  233          232.31277    174.01369   0.004291845 
  180          219.27463    173.92805   0.005555556 
  183          209.77461    173.84256   0.005464481 
  198          203.40994    173.75719   0.005050505 
  192          199.20674    173.67197   0.005208333 
  175          196.41695    173.58687   0.005714286 
  191          194.55858    173.50192   0.005235602 
  203          193.34111    173.41709   0.004926108 
  180          192.58964    173.33241   0.005555556 
  199          192.20345    173.24785   0.005025126 
  192          192.12958    173.16343   0.005208333 
  192          192.34835    173.07914   0.005208333 
  177          192.8353     172.99499   0.005649718 
  210          193.41       172.91097   0.004761905 
  180          193.56255    172.82708   0.005555556 
  184          193.01311    172.74333   0.005434783 
  188          192.25368    172.65971   0.005319149 
  203          191.76188    172.57622   0.004926108 
  198          191.6536     172.49286   0.005050505 
  187          191.80539    172.40964   0.005347594 
  203          192.00837    172.32655   0.004926108 
  211          192.35636    172.24359   0.004739336 
  197          192.90382    172.16076   0.005076142 
  209          192.97256    172.07806   0.004784689 
  205          192.05037    171.9955    0.004878049 
  246          190.87298    171.91306   0.004065041 
  231          190.20809    171.83076   0.004329004 
  226          190.20733    171.74859   0.004424779 
  246          190.59966    171.66655   0.004065041 
  284          190.9296     171.58464   0.003521127 
  254          191.26433    171.50286   0.003937008 
  284          192.02549    171.42121   0.003521127 
  304          193.02959    171.33969   0.003289474 
  285          193.68606    171.2583    0.003508772 
  262          194.30511    171.17704   0.003816794 
  263          195.7835     171.09591   0.003802281 
  259          198.70705    171.01491   0.003861004 
  275          203.44395    170.93404   0.003636364 
  272          209.39196    170.8533    0.003676471 
  248          213.56242    170.77269   0.004032258 
  264          212.50332    170.6922    0.003787879 
  250          208.11299    170.61185   0.004     
  233          204.66043    170.53162   0.004291845 
  211          203.76957    170.45152   0.004739336 
  214          204.78625    170.37155   0.004672897 
  206          205.44249    170.29171   0.004854369 
  194          204.25999    170.21199   0.005154639 
  199          202.28517    170.13241   0.005025126 
  218          200.52686    170.05295   0.004587156 
  192          199.4234     169.97362   0.005208333 
  204          198.7969     169.89441   0.004901961 
  234          198.60481    169.81534   0.004273504 
  199          199.37138    169.73638   0.005025126 
  221          201.33802    169.65756   0.004524887 
  227          204.79747    169.57886   0.004405286 
  190          210.14438    169.50029   0.005263158 
  210          216.53825    169.42185   0.004761905 
  234          220.4505     169.34353   0.004273504 
  259          218.45029    169.26534   0.003861004 
  249          213.47243    169.18728   0.004016064 
  227          209.99652    169.10934   0.004405286 
  210          209.28196    169.03152   0.004761905 
  201          210.20133    168.95383   0.004975124 
  217          209.99205    168.87627   0.004608295 
  225          207.39744    168.79883   0.004444444 
  194          204.3425     168.72152   0.005154639 
  207          202.33665    168.64433   0.004830918 
  218          201.54561    168.56727   0.004587156 
  209          201.74649    168.49033   0.004784689 
  202          202.75657    168.41352   0.004950495 
  220          204.48791    168.33683   0.004545455 
  230          206.8714     168.26026   0.004347826 
  245          209.65923    168.18382   0.004081633 
  229          212.41326    168.1075    0.004366812 
  237          215.18393    168.03131   0.004219409 
  221          218.51554    167.95524   0.004524887 
  241          222.74549    167.87929   0.004149378 
  249          227.9437     167.80347   0.004016064 
  247          233.9885     167.72777   0.004048583 
  272          240.72848    167.6522    0.003676471 
  264          248.31832    167.57674   0.003787879 
  246          257.00222    167.50141   0.004065041 
  303          266.84151    167.42621   0.00330033 
  286          277.77759    167.35112   0.003496503 
  289          289.73998    167.27616   0.003460208 
  296          302.65636    167.20132   0.003378378 
  287          316.03609    167.1266    0.003484321 
  297          327.8535     167.05201   0.003367003 
  329          335.20015    166.97753   0.003039514 
  355          338.01018    166.90318   0.002816901 
  347          339.14412    166.82895   0.002881844 
  348          340.72929    166.75485   0.002873563 
  291          340.75244    166.68086   0.003436426 
  329          336.53546    166.60699   0.003039514 
  347          328.95656    166.53325   0.002881844 
  298          319.85742    166.45963   0.003355705 
  341          310.87655    166.38613   0.002932551 
  292          303.34152    166.31275   0.003424658 
  279          296.21893    166.23949   0.003584229 
  272          288.67222    166.16635   0.003676471 
  237          281.39942    166.09333   0.004219409 
  253          274.08827    166.02043   0.003952569 
  270          266.82559    165.94765   0.003703704 
  283          260.0037     165.875     0.003533569 
  242          253.73293    165.80246   0.004132231 
  227          247.88924    165.73004   0.004405286 
  248          242.33435    165.65775   0.004032258 
  208          237.06271    165.58557   0.004807692 
  248          231.93424    165.51351   0.004032258 
  233          227.07993    165.44157   0.004291845 
  246          222.58307    165.36975   0.004065041 
  196          218.51986    165.29805   0.005102041 
  233          214.94304    165.22647   0.004291845 
  236          211.87858    165.15501   0.004237288 
  215          209.33751    165.08367   0.004651163 
  207          207.34276    165.01244   0.004830918 
  216          205.95378    164.94134   0.00462963 
  202          205.22695    164.87035   0.004950495 
  211          205.06489    164.79948   0.004739336 
  218          204.95093    164.72873   0.004587156 
  215          204.31934    164.6581    0.004651163 
  205          203.56067    164.58759   0.004878049 
  197          203.08115    164.5172    0.005076142 
  225          202.59934    164.44692   0.004444444 
  218          202.04609    164.37676   0.004587156 
  218          201.58654    164.30672   0.004587156 
  210          201.24228    164.23679   0.004761905 
  252          201.24823    164.16699   0.003968254 
  238          201.73178    164.0973    0.004201681 
  217          202.28666    164.02773   0.004608295 
  245          203.71356    163.95827   0.004081633 
  237          206.26637    163.88894   0.004219409 
  257          210.67544    163.81972   0.003891051 
  284          218.3485     163.75061   0.003521127 
  281          232.58216    163.68163   0.003558719 
  286          261.59006    163.61276   0.003496503 
  315          317.50233    163.544     0.003174603 
  342          385.10792    163.47537   0.002923977 
  350          368.8779     163.40685   0.002857143 
  330          307.12513    163.33844   0.003030303 
  356          275.54638    163.27016   0.002808989 
  289          273.89956    163.20199   0.003460208 
  318          294.13094    163.13393   0.003144654 
  314          316.66495    163.06599   0.003184713 
  266          294.00803    162.99817   0.003759398 
  260          256.35514    162.93046   0.003846154 
  257          234.7275     162.86287   0.003891051 
  246          224.60231    162.79539   0.004065041 
  260          218.81046    162.72803   0.003846154 
  222          213.8992     162.66078   0.004504505 
  245          209.97994    162.59365   0.004081633 
  244          207.46725    162.52664   0.004098361 
  236          205.94462    162.45974   0.004237288 
  200          204.78376    162.39295   0.005     
  201          203.94928    162.32628   0.004975124 
  225          203.76379    162.25973   0.004444444 
  213          204.41185    162.19328   0.004694836 
  215          205.99432    162.12696   0.004651163 
  256          208.62083    162.06075   0.00390625 
  241          212.63784    161.99465   0.004149378 
  249          219.13169    161.92867   0.004016064 
  254          230.10266    161.8628    0.003937008 
  248          248.27799    161.79704   0.004032258 
  274          275.72117    161.7314    0.003649635 
  312          305.96841    161.66587   0.003205128 
  328          308.82185    161.60046   0.00304878 
  297          281.84609    161.53516   0.003367003 
  288          260.28147    161.46998   0.003472222 
  281          253.75308    161.4049    0.003558719 
  246          259.66053    161.33995   0.004065041 
  260          271.28516    161.2751    0.003846154 
  290          271.66248    161.21037   0.003448276 
  251          259.76673    161.14575   0.003984064 
  279          251.35224    161.08125   0.003584229 
  259          246.62541    161.01686   0.003861004 
  223          240.58275    160.95258   0.004484305 
  243          233.95266    160.88841   0.004115226 
  243          229.67562    160.82436   0.004115226 
  247          228.56973    160.76042   0.004048583 
  213          229.82637    160.69659   0.004694836 
  258          231.38364    160.63288   0.003875969 
  219          231.58939    160.56927   0.00456621 
  250          231.91706    160.50578   0.004     
  227          235.12934    160.44241   0.004405286 
  247          243.40469    160.37914   0.004048583 
  257          257.17167    160.31599   0.003891051 
  280          267.14889    160.25295   0.003571429 
  273          260.78154    160.19002   0.003663004 
  252          250.34095    160.1272    0.003968254 
  259          245.73791    160.06449   0.003861004 
  258          247.3286     160.0019    0.003875969 
  234          253.75229    159.93942   0.004273504 
  304          259.61073    159.87705   0.003289474 
  259          257.90388    159.81479   0.003861004 
  267          254.19586    159.75264   0.003745318 
  252          253.34345    159.69061   0.003968254 
  269          255.07896    159.62868   0.003717472 
  269          258.32215    159.56687   0.003717472 
  261          262.41564    159.50517   0.003831418 
  285          267.33272    159.44358   0.003508772 
  263          273.15679    159.3821    0.003802281 
  280          279.77501    159.32073   0.003571429 
  274          287.09367    159.25947   0.003649635 
  284          295.21154    159.19833   0.003521127 
  334          304.28394    159.13729   0.002994012 
  314          314.57154    159.07636   0.003184713 
  312          326.32225    159.01555   0.003205128 
  344          339.68041    158.95484   0.002906977 
  372          354.85255    158.89425   0.002688172 
  418          372.2434     158.83376   0.002392344 
  405          392.35941    158.77339   0.002469136 
  433          415.77415    158.71313   0.002309469 
  428          443.20631    158.65297   0.002336449 
  474          475.50901    158.59293   0.002109705 
  560          513.53602    158.533     0.001785714 
  639          558.39616    158.47317   0.001564945 
  714          612.37907    158.41346   0.00140056 
  789          678.92774    158.35386   0.001267427 
  855          762.4365     158.29436   0.001169591 
  962          868.91659    158.23498   0.001039501 
  930          1007.26195   158.1757    0.001075269 
  1080         1191.21752   158.11654   0.000925926 
  1282         1443.41155   158.05748   0.000780031 
  1577         1802.65316   157.99853   0.000634115 
  2111         2340.12641   157.9397    0.000473709 
  2920         3200.61702   157.88097   0.000342466 
  4387         4709.58102   157.82235   0.000227946 
  7142         7569.41209   157.76384   0.000140017 
  12014        12931.50528  157.70544   0.000083236 
  18270        20579.10162  157.64715   0.000054735 
  21303        22427.64608  157.58896   0.000046942 
  16619        15771.92422  157.53089   0.000060172 
  10785        10302.71646  157.47292   0.000092721 
  8073         8183.67924   157.41506   0.00012387 
  8379         8829.49208   157.35732   0.000119346 
  9888         11577.93633  157.29968   0.000101133 
  11213        12673.48324  157.24214   0.000089182 
  9161         9139.55595   157.18472   0.000109158 
  5706         5587.50377   157.12741   0.000175254 
  3441         3534.67136   157.0702    0.000290613 
  2199         2436.77086   157.0131    0.000454752 
  1582         1818.77536   156.95611   0.000632111 
  1319         1442.2329    156.89923   0.00075815 
  1022         1201.11545   156.84245   0.000978474 
  958          1029.18889   156.78579   0.001043841 
  801          878.29553    156.72923   0.001248439 
  723          758.39357    156.67278   0.001383126 
  640          670.44781    156.61644   0.0015625 
  597          606.31655    156.5602    0.001675042 
  592          560.682      156.50407   0.001689189 
  521          524.75198    156.44805   0.001919386 
  444          482.75468    156.39214   0.002252252 
  486          442.64128    156.33633   0.002057613 
  401          411.14544    156.28064   0.002493766 
  399          386.22602    156.22505   0.002506266 
  352          365.7261     156.16956   0.002840909 
  369          348.3815     156.11419   0.002710027 
  345          333.46673    156.05892   0.002898551 
  325          320.51242    156.00375   0.003076923 
  346          309.17678    155.9487    0.002890173 
  304          299.20732    155.89375   0.003289474 
  326          290.41739    155.83891   0.003067485 
  303          282.66396    155.78418   0.00330033 
  258          275.82247    155.72955   0.003875969 
  272          269.78884    155.67503   0.003676471 
  244          264.47552    155.62061   0.004098361 
  259          259.79932    155.5663    0.003861004 
  271          255.68564    155.5121    0.003690037 
  254          252.06727    155.45801   0.003937008 
  272          248.89148    155.40402   0.003676471 
  259          246.15099    155.35014   0.003861004 
  254          243.92549    155.29636   0.003937008 
  252          242.40373    155.24269   0.003968254 
  226          241.70025    155.18913   0.004424779 
  265          240.83947    155.13567   0.003773585 
  237          238.07101    155.08232   0.004219409 
  225          234.6428     155.02907   0.004444444 
  240          231.92559    154.97593   0.004166667 
  253          229.98093    154.9229    0.003952569 
  224          228.7461     154.86997   0.004464286 
  212          227.85931    154.81715   0.004716981 
  212          226.27082    154.76443   0.004716981 
  226          224.05637    154.71182   0.004424779 
  223          222.06316    154.65931   0.004484305 
  232          220.45117    154.60691   0.004310345 
  215          219.19468    154.55462   0.004651163 
  237          218.26662    154.50243   0.004219409 
  247          217.61598    154.45034   0.004048583 
  224          217.17575    154.39836   0.004464286 
  230          216.86888    154.34649   0.004347826 
  235          216.6315     154.29472   0.004255319 
  220          216.41206    154.24306   0.004545455 
  254          216.17772    154.1915    0.003937008 
  238          215.93606    154.14004   0.004201681 
  264          215.74226    154.08869   0.003787879 
  247          215.60468    154.03745   0.004048583 
  261          215.26327    153.98631   0.003831418 
  265          214.15734    153.93528   0.003773585 
  246          212.4145     153.88435   0.004065041 
  249          210.85474    153.83352   0.004016064 
  261          210.03807    153.7828    0.003831418 
  268          210.03829    153.73218   0.003731343 
  249          210.16125    153.68167   0.004016064 
  267          208.83298    153.63126   0.003745318 
  233          205.67812    153.58096   0.004291845 
  235          202.24897    153.53076   0.004255319 
  229          199.70593    153.48067   0.004366812 
  210          198.2686     153.43068   0.004761905 
  222          197.6784     153.38079   0.004504505 
  220          197.28358    153.33101   0.004545455 
  197          196.628      153.28133   0.005076142 
  258          196.22856    153.23176   0.003875969 
  198          196.85847    153.18229   0.005050505 
  226          198.95968    153.13292   0.004424779 
  202          202.56247    153.08366   0.004950495 
  209          206.64414    153.0345    0.004784689 
  221          209.07473    152.98544   0.004524887 
  232          209.49005    152.93649   0.004310345 
  219          209.065      152.88764   0.00456621 
  192          207.5149     152.8389    0.005208333 
  231          205.34049    152.79026   0.004329004 
  198          204.00389    152.74172   0.005050505 
  241          203.34313    152.69328   0.004149378 
  210          202.53413    152.64495   0.004761905 
  204          201.83462    152.59672   0.004901961 
  204          201.25703    152.5486    0.004901961 
  224          200.57958    152.50058   0.004464286 
  195          200.38435    152.45266   0.005128205 
  219          200.68879    152.40484   0.00456621 
  194          200.48282    152.35713   0.005154639 
  190          199.59929    152.30952   0.005263158 
  203          199.03119    152.26201   0.004926108 
  195          199.39979    152.21461   0.005128205 
  215          200.78274    152.16731   0.004651163 
  198          202.9865     152.12011   0.005050505 
  199          205.53516    152.07301   0.005025126 
  195          208.13342    152.02602   0.005128205 
  225          211.26865    151.97913   0.004444444 
  208          215.48634    151.93234   0.004807692 
  223          220.83657    151.88565   0.004484305 
  209          227.30101    151.83907   0.004784689 
  229          234.96596    151.79259   0.004366812 
  228          242.79331    151.74621   0.004385965 
  280          248.74302    151.69993   0.003571429 
  259          253.55854    151.65376   0.003861004 
  278          260.30545    151.60768   0.003597122 
  279          270.94771    151.56171   0.003584229 
  287          285.96228    151.51585   0.003484321 
  304          304.66784    151.47008   0.003289474 
  299          326.51957    151.42441   0.003344482 
  326          354.43079    151.37885   0.003067485 
  352          395.55032    151.33339   0.002840909 
  407          458.81074    151.28803   0.002457002 
  564          560.92066    151.24277   0.00177305 
  666          736.70391    151.19761   0.001501502 
  998          1062.01422   151.15256   0.001002004 
  1522         1672.89205   151.10761   0.00065703 
  2257         2640.2291    151.06275   0.000443066 
  2778         3223.56509   151.018     0.000359971 
  2264         2531.33932   150.97335   0.000441696 
  1539         1686.99408   150.92881   0.000649773 
  1215         1256.70208   150.88436   0.000823045 
  1166         1181.78418   150.84001   0.000857633 
  1298         1409.67035   150.79577   0.000770416 
  1537         1796.88388   150.75163   0.000650618 
  1417         1728.09715   150.70758   0.000705716 
  1107         1211.414     150.66364   0.000903342 
  799          812.76322    150.6198    0.001251564 
  522          589.93588    150.57606   0.001915709 
  457          465.66419    150.53242   0.002188184 
  329          389.85779    150.48889   0.003039514 
  290          340.13988    150.44545   0.003448276 
  259          306.28917    150.40211   0.003861004 
  293          282.85459    150.35888   0.003412969 
  262          266.16839    150.31574   0.003816794 
  251          252.95001    150.27271   0.003984064 
  232          241.07129    150.22977   0.004310345 
  225          230.55532    150.18694   0.004444444 
  227          221.82639    150.1442    0.004405286 
  187          214.79891    150.10157   0.005347594 
  238          209.21182    150.05904   0.004201681 
  201          204.81126    150.0166    0.004975124 
  204          201.40632    149.97427   0.004901961 
  216          198.88738    149.93204   0.00462963 
  184          197.2178     149.8899    0.005434783 
  186          196.35843    149.84787   0.005376344 
  197          195.99791    149.80594   0.005076142 
  203          195.29963    149.7641    0.004926108 
  187          193.71186    149.72237   0.005347594 
  203          191.9154     149.68074   0.004926108 
  203          190.74897    149.6392    0.004926108 
  208          190.52167    149.59777   0.004807692 
  180          191.26885    149.55643   0.005555556 
  192          192.83744    149.5152    0.005208333 
  200          194.96871    149.47406   0.005     
  216          197.97447    149.43302   0.00462963 
  198          203.03651    149.39209   0.005050505 
  182          211.92895    149.35125   0.005494505 
  257          227.67593    149.31051   0.003891051 
  225          255.86428    149.26987   0.004444444 
  250          304.93024    149.22933   0.004     
  293          376.19372    149.18889   0.003412969 
  324          422.244      149.14854   0.00308642 
  345          382.85134    149.1083    0.002898551 
  351          318.11501    149.06816   0.002849003 
  279          278.80702    149.02811   0.003584229 
  263          267.37296    148.98816   0.003802281 
  259          279.32836    148.94832   0.003861004 
  265          304.84751    148.90857   0.003773585 
  321          308.19174    148.86891   0.003115265 
  242          273.4218     148.82936   0.004132231 
  239          237.19442    148.78991   0.0041841 
  228          213.99329    148.75055   0.004385965 
  220          200.65014    148.7113    0.004545455 
  204          192.90215    148.67214   0.004901961 
  256          188.08507    148.63308   0.00390625 
  197          185.01348    148.59411   0.005076142 
  207          183.34823    148.55525   0.004830918 
  219          182.99103    148.51649   0.00456621 
  196          183.61144    148.47782   0.005102041 
  192          184.12552    148.43925   0.005208333 
  201          183.30636    148.40078   0.004975124 
  200          181.62091    148.3624    0.005     
  214          180.39297    148.32413   0.004672897 
  174          180.2353     148.28595   0.005747126 
  209          181.22201    148.24787   0.004784689 
  173          183.10441    148.20988   0.005780347 
  184          184.75634    148.172     0.005434783 
  170          184.54264    148.13421   0.005882353 
  181          182.62594    148.09652   0.005524862 
  172          180.76901    148.05893   0.005813953 
  206          180.03862    148.02143   0.004854369 
  210          180.58763    147.98404   0.004761905 
  180          182.07581    147.94674   0.005555556 
  196          183.30404    147.90953   0.005102041 
  196          182.73488    147.87243   0.005102041 
  199          180.74304    147.83542   0.005025126 
  201          178.91608    147.7985    0.004975124 
  190          178.01073    147.76169   0.005263158 
  170          178.02959    147.72497   0.005882353 
  198          178.57877    147.68835   0.005050505 
  187          178.9054     147.65183   0.005347594 
  190          178.59126    147.6154    0.005263158 
  190          178.11647    147.57907   0.005263158 
  179          178.02396    147.54283   0.005586592 
  173          178.2996     147.50669   0.005780347 
  222          178.60716    147.47065   0.004504505 
  204          178.80353    147.43471   0.004901961 
  185          179.02871    147.39886   0.005405405 
  208          179.45186    147.36311   0.004807692 
  155          180.19389    147.32745   0.006451613 
  217          181.26216    147.29189   0.004608295 
  201          182.54796    147.25643   0.004975124 
  213          183.91254    147.22106   0.004694836 
  199          185.39235    147.18579   0.005025126 
  218          187.15843    147.15061   0.004587156 
  193          189.33426    147.11554   0.005181347 
  208          192.00184    147.08055   0.004807692 
  242          195.2301     147.04566   0.004132231 
  224          198.98482    147.01087   0.004464286 
  244          202.93283    146.97618   0.004098361 
  199          206.64896    146.94158   0.005025126 
  249          210.3945     146.90707   0.004016064 
  237          214.85682    146.87266   0.004219409 
  225          220.48854    146.83835   0.004444444 
  261          227.55289    146.80413   0.003831418 
  241          236.25753    146.77      0.004149378 
  266          246.61245    146.73598   0.003759398 
  281          258.28606    146.70204   0.003558719 
  317          270.85569    146.66821   0.003154574 
  354          284.88033    146.63446   0.002824859 
  319          302.32904    146.60082   0.003134796 
  358          325.33601    146.56726   0.002793296 
  337          355.94685    146.53381   0.002967359 
  378          396.47245    146.50044   0.002645503 
  436          449.27015    146.46717   0.002293578 
  509          517.85894    146.434     0.001964637 
  610          612.63581    146.40092   0.001639344 
  726          756.49504    146.36794   0.00137741 
  1042         993.22249    146.33505   0.000959693 
  1429         1414.33877   146.30225   0.00069979 
  2211         2199.24407   146.26955   0.000452284 
  3433         3586.60661   146.23694   0.00029129 
  4783         5246.80385   146.20443   0.000209074 
  4650         5185.75404   146.17201   0.000215054 
  3556         3592.63921   146.13969   0.000281215 
  2432         2405.28587   146.10746   0.000411184 
  1817         1889.33772   146.07532   0.000550358 
  1908         1891.49397   146.04328   0.000524109 
  2160         2359.37468   146.01133   0.000462963 
  2635         3029.36919   145.97948   0.000379507 
  2568         2857.30064   145.94772   0.000389408 
  1890         1960.4673    145.91605   0.000529101 
  1175         1272.73577   145.88448   0.000851064 
  857          884.15108    145.853     0.001166861 
  620          668.40772    145.82161   0.001612903 
  510          539.45944    145.79032   0.001960784 
  435          455.86117    145.75912   0.002298851 
  415          398.08602    145.72801   0.002409639 
  367          355.87461    145.697     0.002724796 
  343          324.07908    145.66608   0.002915452 
  318          299.7336     145.63525   0.003144654 
  245          280.69031    145.60452   0.004081633 
  287          265.61626    145.57388   0.003484321 
  252          253.67045    145.54333   0.003968254 
  233          243.94181    145.51288   0.004291845 
  221          235.62479    145.48252   0.004524887 
  257          228.32685    145.45225   0.003891051 
  211          221.79217    145.42207   0.004739336 
  255          215.89245    145.39198   0.003921569 
  250          210.5991     145.36199   0.004     
  207          205.98626    145.33209   0.004830918 
  218          202.18631    145.30229   0.004587156 
  198          199.14972    145.27257   0.005050505 
  230          196.6674     145.24295   0.004347826 
  204          194.50816    145.21342   0.004901961 
  205          192.58189    145.18398   0.004878049 
  179          190.8145     145.15463   0.005586592 
  194          189.03393    145.12538   0.005154639 
  221          187.18043    145.09622   0.004524887 
  186          185.44909    145.06715   0.005376344 
  194          184.00793    145.03817   0.005154639 
  190          182.88435    145.00928   0.005263158 
  203          182.05421    144.98048   0.004926108 
  198          181.47157    144.95178   0.005050505 
  178          181.04748    144.92317   0.005617978 
  203          180.77582    144.89465   0.004926108 
  202          180.82149    144.86622   0.004950495 
  220          181.36261    144.83788   0.004545455 
  193          182.33157    144.80963   0.005181347 
  213          183.5069     144.78147   0.004694836 
  191          185.415      144.75341   0.005235602 
  210          189.82791    144.72543   0.004761905 
  179          198.08992    144.69755   0.005586592 
  235          204.04035    144.66976   0.004255319 
  200          197.63125    144.64205   0.005     
  214          189.39254    144.61444   0.004672897 
  196          185.26093    144.58692   0.005102041 
  184          184.36245    144.55949   0.005434783 
  195          186.0768     144.53215   0.005128205 
  204          189.96997    144.5049    0.004901961 
  202          192.80315    144.47774   0.004950495 
  198          188.79624    144.45067   0.005050505 
  209          182.78213    144.42369   0.004784689 
  190          179.04826    144.3968    0.005263158 
  167          177.27212    144.37      0.005988024 
  179          176.63669    144.3433    0.005586592 
  199          176.44546    144.31668   0.005025126 
  189          176.09967    144.29015   0.005291005 
  181          175.48004    144.26371   0.005524862 
  177          174.89582    144.23736   0.005649718 
  176          174.56624    144.2111    0.005681818 
  169          174.53894    144.18493   0.00591716 
  171          174.81795    144.15884   0.005847953 
  200          175.44622    144.13285   0.005     
  192          176.50088    144.10695   0.005208333 
  201          177.41318    144.08114   0.004975124 
  184          179.33662    144.05541   0.005434783 
  187          180.96683    144.02977   0.005347594 
  186          181.45644    144.00423   0.005376344 
  181          181.06452    143.97877   0.005524862 
  184          180.8064     143.9534    0.005434783 
  192          180.95301    143.92812   0.005208333 
  203          182.31823    143.90293   0.004926108 
  181          184.60115    143.87783   0.005524862 
  201          187.64444    143.85281   0.004975124 
  232          191.14762    143.82788   0.004310345 
  191          195.16316    143.80305   0.005235602 
  193          200.13691    143.7783    0.005181347 
  212          206.59945    143.75363   0.004716981 
  186          214.34754    143.72906   0.005376344 
  240          220.49159    143.70457   0.004166667 
  243          221.31443    143.68018   0.004115226 
  210          218.08458    143.65587   0.004761905 
  200          215.07046    143.63164   0.005     
  211          214.42528    143.60751   0.004739336 
  240          216.21902    143.58346   0.004166667 
  215          219.93316    143.5595    0.004651163 
  225          224.45113    143.53563   0.004444444 
  234          227.96793    143.51185   0.004273504 
  220          230.49509    143.48815   0.004545455 
  248          234.03755    143.46454   0.004032258 
  257          239.13085    143.44102   0.003891051 
  248          243.7036     143.41758   0.004032258 
  271          246.39755    143.39423   0.003690037 
  277          249.27138    143.37097   0.003610108 
  280          254.90155    143.34779   0.003571429 
  326          264.57219    143.32471   0.003067485 
  330          278.65282    143.3017    0.003030303 
  322          296.10301    143.27879   0.00310559 
  344          313.80839    143.25596   0.002906977 
  355          330.86943    143.23322   0.002816901 
  399          352.67099    143.21056   0.002506266 
  376          379.99565    143.18799   0.002659574 
  417          406.0896     143.16551   0.002398082 
  449          436.89334    143.14311   0.002227171 
  478          467.29062    143.1208    0.00209205 
  479          500.86238    143.09857   0.002087683 
  530          552.20379    143.07643   0.001886792 
  641          631.79602    143.05437   0.001560062 
  727          751.18803    143.03241   0.001375516 
  919          926.3728     143.01052   0.001088139 
  1172         1200.7905    142.98872   0.000853242 
  1718         1666.89691   142.96701   0.000582072 
  2589         2511.50649   142.94538   0.00038625 
  3940         4041.55947   142.92384   0.000253807 
  5781         6277.26345   142.90238   0.00017298 
  6455         7314.0287    142.88101   0.000154919 
  5372         5604.80082   142.85972   0.00018615 
  3559         3671.92549   142.83852   0.000280978 
  2554         2611.09117   142.8174    0.000391543 
  2284         2263.30653   142.79637   0.000437828 
  2361         2491.44469   142.77542   0.000423549 
  2886         3270.09343   142.75456   0.0003465 
  3413         4056.94201   142.73378   0.000292997 
  3064         3536.27253   142.71308   0.000326371 
  2244         2359.61277   142.69247   0.000445633 
  1502         1531.46558   142.67194   0.000665779 
  1007         1062.81237   142.6515    0.000993049 
  799          798.91073    142.63114   0.001251564 
  592          640.40694    142.61086   0.001689189 
  559          537.69422    142.59067   0.001788909 
  462          467.2117     142.57056   0.002164502 
  406          417.00691    142.55054   0.002463054 
  400          380.29342    142.5306    0.0025    
  367          352.76768    142.51074   0.002724796 
  361          331.18998    142.49097   0.002770083 
  344          313.14074    142.47127   0.002906977 
  337          297.91259    142.45167   0.002967359 
  289          285.7536     142.43214   0.003460208 
  294          276.45432    142.4127    0.003401361 
  308          269.40777    142.39334   0.003246753 
  275          264.41199    142.37406   0.003636364 
  245          261.58498    142.35487   0.004081633 
  274          260.29767    142.33576   0.003649635 
  268          258.63093    142.31673   0.003731343 
  248          254.01009    142.29778   0.004032258 
  258          246.34238    142.27892   0.003875969 
  232          238.27077    142.26014   0.004310345 
  283          231.60234    142.24144   0.003533569 
  240          226.8941     142.22282   0.004166667 
  231          224.18025    142.20428   0.004329004 
  217          222.91334    142.18583   0.004608295 
  232          221.7152     142.16745   0.004310345 
  261          219.53449    142.14916   0.003831418 
  241          217.33124    142.13095   0.004149378 
  235          216.66881    142.11283   0.004255319 
  224          218.11767    142.09478   0.004464286 
  251          221.22269    142.07681   0.003984064 
  242          224.43835    142.05893   0.004132231 
  222          224.98067    142.04113   0.004504505 
  234          221.90772    142.0234    0.004273504 
  253          218.16668    142.00576   0.003952569 
  254          216.57845    141.9882    0.003937008 
  230          218.04008    141.97072   0.004347826 
  228          222.2737     141.95332   0.004385965 
  218          227.74582    141.936     0.004587156 
  228          230.9736     141.91876   0.004385965 
  236          228.98095    141.9016    0.004237288 
  217          223.77603    141.88453   0.004608295 
  210          219.34294    141.86753   0.004761905 
  210          217.66245    141.85061   0.004761905 
  200          219.05323    141.83377   0.005     
  219          222.19721    141.81701   0.00456621 
  230          223.46063    141.80033   0.004347826 
  191          220.80265    141.78373   0.005235602 
  231          215.74604    141.76721   0.004329004 
  198          210.04251    141.75077   0.005050505 
  217          204.21842    141.73441   0.004608295 
  203          199.28836    141.71813   0.004926108 
  220          196.11037    141.70192   0.004545455 
  190          193.99627    141.6858    0.005263158 
  198          191.58269    141.66975   0.005050505 
  174          189.10499    141.65379   0.005747126 
  173          187.40912    141.6379    0.005780347 
  193          186.65229    141.62209   0.005181347 
  188          186.95122    141.60636   0.005319149 
  186          188.27367    141.5907    0.005376344 
  211          188.42635    141.57513   0.004739336 
  188          184.45751    141.55963   0.005319149 
  168          178.83248    141.54421   0.005952381 
  175          174.85601    141.52887   0.005714286 
  170          173.07477    141.51361   0.005882353 
  179          173.22728    141.49843   0.005586592 
  218          174.88008    141.48332   0.004587156 
  185          176.93745    141.46829   0.005405405 
  164          177.44076    141.45334   0.006097561 
  195          176.07984    141.43846   0.005128205 
  172          175.37719    141.42366   0.005813953 
  210          176.53237    141.40894   0.004761905 
  188          178.35026    141.3943    0.005319149 
  150          178.44618    141.37973   0.006666667 
  168          175.62453    141.36524   0.005952381 
  174          171.58298    141.35083   0.005747126 
  154          168.07096    141.33649   0.006493506 
  156          165.81161    141.32223   0.006410256 
  171          164.90844    141.30804   0.005847953 
  199          164.98183    141.29393   0.005025126 
  187          165.14524    141.2799    0.005347594 
  162          164.08804    141.26595   0.00617284 
  166          161.79526    141.25206   0.006024096 
  164          159.35615    141.23826   0.006097561 
  163          157.42562    141.22453   0.006134969 
  145          156.0848     141.21088   0.006896552 
  159          155.23885    141.1973    0.006289308 
  159          154.80218    141.1838    0.006289308 
  153          154.7356     141.17037   0.006535948 
  180          155.0395     141.15702   0.005555556 
  158          155.74766    141.14374   0.006329114 
  171          156.83849    141.13054   0.005847953 
  175          157.93766    141.11741   0.005714286 
  149          158.19717    141.10436   0.006711409 
  161          157.27411    141.09138   0.00621118 
  177          155.91891    141.07848   0.005649718 
  156          154.86355    141.06565   0.006410256 
  144          154.32182    141.05289   0.006944444 
  151          154.19362    141.04021   0.006622517 
  175          154.35004    141.0276    0.005714286 
  170          154.52228    141.01507   0.005882353 
  160          154.29901    141.00261   0.00625   
  184          153.64208    140.99023   0.005434783 
  151          152.94038    140.97792   0.006622517 
  169          152.39075    140.96568   0.00591716 
  166          151.90291    140.95351   0.006024096 
  138          151.41361    140.94142   0.007246377 
  163          150.97487    140.9294    0.006134969 
  176          150.66704    140.91746   0.005681818 
  172          150.51133    140.90558   0.005813953 
  164          150.49738    140.89378   0.006097561 
  157          150.5988     140.88205   0.006369427 
  130          150.76466    140.8704    0.007692308 
  182          150.93785    140.85882   0.005494505 
  156          151.15063    140.84731   0.006410256 
  127          151.48579    140.83587   0.007874016 
  157          151.99826    140.8245    0.006369427 
  145          152.7052     140.81321   0.006896552 
  141          153.60866    140.80199   0.007092199 
  157          154.76205    140.79084   0.006369427 
  146          156.35991    140.77976   0.006849315 
  175          158.69356    140.76875   0.005714286 
  187          161.99768    140.75782   0.005347594 
  170          166.10108    140.74695   0.005882353 
  199          169.79236    140.73616   0.005025126 
  169          171.35575    140.72543   0.00591716 
  187          171.06809    140.71478   0.005347594 
  205          170.72476    140.7042    0.004878049 
  175          170.90561    140.69369   0.005714286 
  162          170.87671    140.68325   0.00617284 
  171          170.39949    140.67288   0.005847953 
  164          170.1396     140.66259   0.006097561 
  189          170.01058    140.65236   0.005291005 
  147          169.34781    140.6422    0.006802721 
  168          168.53327    140.63211   0.005952381 
  193          168.48356    140.62209   0.005181347 
  171          169.32071    140.61214   0.005847953 
  164          170.52166    140.60226   0.006097561 
  180          171.73474    140.59245   0.005555556 
  182          172.63657    140.58271   0.005494505 
  159          172.88502    140.57304   0.006289308 
  165          173.13136    140.56344   0.006060606 
  180          174.13036    140.55391   0.005555556 
  191          175.33615    140.54444   0.005235602 
  161          175.71657    140.53505   0.00621118 
  169          175.7017     140.52572   0.00591716 
  190          176.49074    140.51646   0.005263158 
  197          178.5052     140.50727   0.005076142 
  184          181.91717    140.49815   0.005434783 
  187          187.71093    140.4891    0.005347594 
  200          197.55944    140.48011   0.005     
  190          213.58084    140.4712    0.005263158 
  214          239.01359    140.46235   0.004672897 
  239          276.87787    140.45356   0.0041841 
  259          315.09376    140.44485   0.003861004 
  223          314.41799    140.4362    0.004484305 
  255          277.52237    140.42762   0.003921569 
  234          244.6901     140.41911   0.004273504 
  223          228.01171    140.41066   0.004484305 
  198          225.52339    140.40228   0.005050505 
  233          235.04053    140.39397   0.004291845 
  232          254.2685     140.38573   0.004310345 
  254          272.76854    140.37755   0.003937008 
  246          268.74963    140.36944   0.004065041 
  230          245.56703    140.36139   0.004347826 
  212          225.64284    140.35341   0.004716981 
  238          215.65683    140.3455    0.004201681 
  222          214.22712    140.33765   0.004504505 
  221          219.11175    140.32987   0.004524887 
  198          227.89681    140.32215   0.005050505 
  217          239.36605    140.3145    0.004608295 
  261          256.72846    140.30691   0.003831418 
  289          287.41366    140.29939   0.003460208 
  276          334.12589    140.29194   0.003623188 
  348          369.41987    140.28455   0.002873563 
  296          350.66552    140.27722   0.003378378 
  313          307.10995    140.26996   0.003194888 
  277          278.41766    140.26277   0.003610108 
  257          270.93329    140.25563   0.003891051 
  262          284.21702    140.24857   0.003816794 
  298          319.79485    140.24156   0.003355705 
  310          370.47812    140.23463   0.003225806 
  315          393.86715    140.22775   0.003174603 
  318          355.23747    140.22094   0.003144654 
  266          296.69019    140.21419   0.003759398 
  232          254.37616    140.20751   0.004310345 
  228          231.13883    140.20089   0.004385965 
  231          222.50961    140.19433   0.004329004 
  204          225.27998    140.18784   0.004901961 
  215          234.59413    140.18141   0.004651163 
  211          235.64628    140.17504   0.004739336 
  196          219.52656    140.16874   0.005102041 
  196          200.12262    140.1625    0.005102041 
  202          186.01059    140.15632   0.004950495 
  186          177.00688    140.1502    0.005376344 
  182          171.38102    140.14415   0.005494505 
  188          167.73152    140.13815   0.005319149 
  163          165.17704    140.13222   0.006134969 
  193          163.36919    140.12635   0.005181347 
  168          162.24193    140.12055   0.005952381 
  163          161.80289    140.1148    0.006134969 
  152          161.95291    140.10912   0.006578947 
  208          162.72413    140.1035    0.004807692 
  177          164.06712    140.09794   0.005649718 
  163          165.90802    140.09244   0.006134969 
  170          168.23718    140.087     0.005882353 
  172          171.72639    140.08162   0.005813953 
  186          176.36947    140.0763    0.005376344 
  175          181.94536    140.07105   0.005714286 
  189          187.96179    140.06585   0.005291005 
  178          194.54155    140.06071   0.005617978 
  180          204.89057    140.05564   0.005555556 
  181          223.09529    140.05062   0.005524862 
  196          236.71537    140.04567   0.005102041 
  195          223.31307    140.04077   0.005128205 
  191          203.56041    140.03594   0.005235602 
  165          192.6002     140.03116   0.006060606 
  195          188.64609    140.02644   0.005128205 
  192          188.6589     140.02178   0.005208333 
  190          192.26894    140.01718   0.005263158 
  192          200.99126    140.01264   0.005208333 
  179          210.64692    140.00816   0.005586592 
  198          207.67959    140.00374   0.005050505 
  192          198.26174    139.99938   0.005208333 
  175          193.4956     139.99507   0.005714286 
  213          194.59937    139.99082   0.004694836 
  217          201.74322    139.98663   0.004608295 
  217          217.28773    139.9825    0.004608295 
  261          247.01641    139.97843   0.003831418 
  315          300.24349    139.97442   0.003174603 
  365          378.13591    139.97046   0.002739726 
  418          424.27422    139.96656   0.002392344 
  386          375.18104    139.96271   0.002590674 
  306          304.83253    139.95893   0.003267974 
  272          261.63888    139.9552    0.003676471 
  256          242.67175    139.95153   0.00390625 
  228          241.78079    139.94791   0.004385965 
  275          258.66637    139.94435   0.003636364 
  293          294.69535    139.94085   0.003412969 
  291          331.36453    139.93741   0.003436426 
  308          324.47279    139.93402   0.003246753 
  238          290.02064    139.93068   0.004201681 
  229          259.0581     139.92741   0.004366812 
  201          236.13939    139.92419   0.004975124 
  219          220.88476    139.92102   0.00456621 
  191          212.0846     139.91791   0.005235602 
  186          208.7892     139.91486   0.005376344 
  170          209.98125    139.91186   0.005882353 
  207          212.95763    139.90891   0.004830918 
  196          213.84561    139.90602   0.005102041 
  204          211.51037    139.90319   0.004901961 
  182          209.51111    139.90041   0.005494505 
  187          212.18126    139.89768   0.005347594 
  187          215.44456    139.89501   0.005347594 
  165          207.07991    139.8924    0.006060606 
  168          194.98341    139.88983   0.005952381 
  180          187.44239    139.88733   0.005555556 
  194          183.20005    139.88487   0.005154639 
  206          180.99036    139.88247   0.004854369 
  193          181.57338    139.88012   0.005181347 
  189          186.22223    139.87783   0.005291005 
  170          194.26085    139.87559   0.005882353 
  182          199.03278    139.8734    0.005494505 
  194          198.10784    139.87127   0.005154639 
  191          194.13907    139.86919   0.005235602 
  175          187.36802    139.86716   0.005714286 
  172          180.25869    139.86518   0.005813953 
  183          174.85196    139.86326   0.005464481 
  206          171.46954    139.86139   0.004854369 
  182          169.92896    139.85957   0.005494505 
  186          170.04425    139.8578    0.005376344 
  151          171.04631    139.85609   0.006622517 
  145          171.14562    139.85443   0.006896552 
  152          168.96559    139.85281   0.006578947 
  170          165.38018    139.85125   0.005882353 
  166          161.9353     139.84975   0.006024096 
  170          159.17541    139.84829   0.005882353 
  164          157.03022    139.84688   0.006097561 
  140          155.3904     139.84553   0.007142857 
  161          154.17969    139.84422   0.00621118 
  176          153.31303    139.84297   0.005681818 
  164          152.71414    139.84176   0.006097561 
  165          152.31923    139.84061   0.006060606 
  171          152.09272    139.83951   0.005847953 
  142          152.02237    139.83845   0.007042254 
  174          152.11489    139.83745   0.005747126 
  154          152.38366    139.8365    0.006493506 
  161          152.83742    139.83559   0.00621118 
  142          153.4405     139.83474   0.007042254 
  138          154.10799    139.83394   0.007246377 
  155          154.82187    139.83318   0.006451613 
  130          155.6779     139.83247   0.007692308 
  143          156.66863    139.83182   0.006993007 
  162          157.55019    139.83121   0.00617284 
  176          158.23373    139.83065   0.005681818 
  142          159.09767    139.83013   0.007042254 
  175          160.57225    139.82967   0.005714286 
  168          162.78131    139.82926   0.005952381 
  166          165.38774    139.82889   0.006024096 
  166          167.45478    139.82857   0.006024096 
  170          168.14857    139.8283    0.005882353 
  147          167.91069    139.82807   0.006802721 
  144          167.76708    139.8279    0.006944444 
  165          168.37752    139.82777   0.006060606 
  166          170.06397    139.82769   0.006024096 
  168          172.98197    139.82765   0.005952381 
  171          177.14284    139.82766   0.005847953 
  208          182.06958    139.82772   0.004807692 
  164          186.79951    139.82783   0.006097561 
  165          190.41089    139.82798   0.006060606 
  176          191.34853    139.82818   0.005681818 
  171          188.7972     139.82842   0.005847953 
  201          184.45569    139.82871   0.004975124 
  178          180.61963    139.82905   0.005617978 
  143          178.26945    139.82943   0.006993007 
  175          177.42506    139.82986   0.005714286 
  175          177.71614    139.83033   0.005714286 
  161          178.6748     139.83085   0.00621118 
  165          179.52031    139.83141   0.006060606 
  171          179.12899    139.83202   0.005847953 
  166          177.29106    139.83268   0.006024096 
  164          175.15041    139.83337   0.006097561 
  170          173.63147    139.83412   0.005882353 
  191          173.01863    139.8349    0.005235602 
  150          173.30997    139.83574   0.006666667 
  172          174.44418    139.83661   0.005813953 
  176          176.28364    139.83753   0.005681818 
  164          178.4618     139.8385    0.006097561 
  185          180.50448    139.8395    0.005405405 
  207          182.45799    139.84055   0.004830918 
  148          184.86461    139.84165   0.006756757 
  201          187.99362    139.84279   0.004975124 
  164          191.45337    139.84397   0.006097561 
  177          194.33657    139.84519   0.005649718 
  173          196.10749    139.84646   0.005780347 
  158          196.99651    139.84777   0.006329114 
  181          197.83246    139.84912   0.005524862 
  194          198.39735    139.85051   0.005154639 
  174          199.12748    139.85195   0.005747126 
  177          200.7397     139.85343   0.005649718 
  199          203.54693    139.85495   0.005025126 
  183          207.27608    139.85651   0.005464481 
  203          211.09381    139.85812   0.004926108 
  195          214.79391    139.85976   0.005128205 
  193          218.86103    139.86145   0.005181347 
  203          224.31255    139.86318   0.004926108 
  215          233.06956    139.86495   0.004651163 
  233          249.57868    139.86676   0.004291845 
  248          281.18679    139.86861   0.004032258 
  311          335.48108    139.8705    0.003215434 
  333          398.05368    139.87243   0.003003003 
  358          400.07649    139.87441   0.002793296 
  315          338.00545    139.87642   0.003174603 
  239          281.80359    139.87847   0.0041841 
  273          248.78427    139.88057   0.003663004 
  230          233.01345    139.8827    0.004347826 
  213          230.16418    139.88487   0.004694836 
  210          240.17998    139.88708   0.004761905 
  251          263.89975    139.88933   0.003984064 
  274          286.57061    139.89163   0.003649635 
  255          272.80834    139.89396   0.003921569 
  224          236.70029    139.89632   0.004464286 
  204          208.51719    139.89873   0.004901961 
  179          191.29772    139.90118   0.005586592 
  181          181.01046    139.90366   0.005524862 
  173          174.5693     139.90619   0.005780347 
  163          170.25501    139.90875   0.006134969 
  160          167.16897    139.91135   0.00625   
  164          164.84476    139.91398   0.006097561 
  198          163.1041     139.91666   0.005050505 
  155          161.92335    139.91937   0.006451613 
  144          161.31528    139.92212   0.006944444 
  150          161.31065    139.92491   0.006666667 
  177          161.91483    139.92773   0.005649718 
  175          162.9251     139.9306    0.005714286 
  170          163.68246    139.93349   0.005882353 
  144          163.43104    139.93643   0.006944444 
  149          162.44649    139.9394    0.006711409 
  176          161.70499    139.94241   0.005681818 
  141          161.09546    139.94546   0.007092199 
  168          159.53157    139.94854   0.005952381 
  159          157.98322    139.95165   0.006289308 
  159          157.28858    139.95481   0.006289308 
  163          157.24094    139.958     0.006134969 
  149          157.30791    139.96122   0.006711409 
  189          157.07767    139.96448   0.005291005 
  137          156.74155    139.96777   0.00729927 
  156          156.70508    139.9711    0.006410256 
  175          156.71071    139.97447   0.005714286 
  149          156.2994     139.97787   0.006711409 
  191          156.16081    139.98131   0.005235602 
  164          156.62619    139.98478   0.006097561 
  149          157.24023    139.98828   0.006711409 
  154          157.21148    139.99182   0.006493506 
  154          156.25713    139.99539   0.006493506 
  168          154.88539    139.999     0.005952381 
  157          153.65504    140.00264   0.006369427 
  157          152.77551    140.00631   0.006369427 
  133          152.26927    140.01002   0.007518797 
  167          152.13209    140.01376   0.005988024 
  131          152.2906     140.01754   0.007633588 
  164          152.48635    140.02134   0.006097561 
  163          152.34051    140.02518   0.006134969 
  149          151.75273    140.02906   0.006711409 
  154          150.99981    140.03296   0.006493506 
  163          150.36248    140.0369    0.006134969 
  163          149.952      140.04088   0.006134969 
  162          149.7697     140.04488   0.00617284 
  157          149.76528    140.04892   0.006369427 
  144          149.8318     140.05298   0.006944444 
  143          149.83121    140.05708   0.006993007 
  152          149.73773    140.06122   0.006578947 
  137          149.6577     140.06538   0.00729927 
  164          149.683      140.06957   0.006097561 
  152          149.84574    140.0738    0.006578947 
  129          150.15221    140.07806   0.007751938 
  133          150.60291    140.08235   0.007518797 
  152          151.26579    140.08667   0.006578947 
  166          151.88963    140.09102   0.006024096 
  155          152.42751    140.0954    0.006451613 
  154          152.83319    140.09981   0.006493506 
  158          153.21666    140.10425   0.006329114 
  148          153.69529    140.10872   0.006756757 
  146          154.3254     140.11322   0.006849315 
  173          155.13196    140.11775   0.005780347 
  160          156.15385    140.12232   0.00625   
  165          157.49015    140.12691   0.006060606 
  153          159.2958     140.13153   0.006535948 
  174          161.84296    140.13618   0.005747126 
  171          165.48127    140.14086   0.005847953 
  180          171.07743    140.14557   0.005555556 
  195          179.94156    140.1503    0.005128205 
  201          193.48621    140.15507   0.004975124 
  199          210.2615     140.15986   0.005025126 
  208          219.13659    140.16469   0.004807692 
  190          210.15304    140.16954   0.005263158 
  175          194.71178    140.17442   0.005714286 
  187          183.37611    140.17933   0.005347594 
  162          177.32274    140.18426   0.00617284 
  158          175.47414    140.18923   0.006329114 
  186          177.24118    140.19422   0.005376344 
  169          182.65232    140.19924   0.00591716 
  175          190.93177    140.20429   0.005714286 
  172          196.91083    140.20936   0.005813953 
  195          194.88209    140.21446   0.005128205 
  167          189.59759    140.21959   0.005988024 
  167          185.93112    140.22475   0.005988024 
  210          183.17269    140.22993   0.004761905 
  172          180.0148     140.23514   0.005813953 
  157          176.81341    140.24037   0.006369427 
  170          174.14946    140.24563   0.005882353 
  173          172.10464    140.25092   0.005780347 
  155          170.90375    140.25623   0.006451613 
  174          170.90067    140.26157   0.005747126 
  194          172.17345    140.26694   0.005154639 
  181          174.29342    140.27233   0.005524862 
  184          176.32333    140.27775   0.005434783 
  181          177.73739    140.28319   0.005524862 
  161          179.27665    140.28866   0.00621118 
  186          181.87636    140.29415   0.005376344 
  163          185.39507    140.29967   0.006134969 
  166          188.44778    140.30521   0.006024096 
  196          189.67475    140.31078   0.005102041 
  179          189.82878    140.31637   0.005586592 
  164          190.85075    140.32198   0.006097561 
  175          194.39728    140.32762   0.005714286 
  205          202.90449    140.33329   0.004878049 
  211          220.43286    140.33898   0.004739336 
  248          251.22884    140.34469   0.004032258 
  321          288.50022    140.35043   0.003115265 
  289          295.60385    140.35619   0.003460208 
  260          263.30415    140.36197   0.003846154 
  222          229.94332    140.36778   0.004504505 
  212          209.30511    140.37361   0.004716981 
  193          199.11465    140.37946   0.005181347 
  191          196.45649    140.38534   0.005235602 
  194          200.25825    140.39124   0.005154639 
  220          210.84467    140.39716   0.004545455 
  214          226.41392    140.40311   0.004672897 
  231          231.65572    140.40907   0.004329004 
  209          215.06486    140.41506   0.004784689 
  193          194.66775    140.42108   0.005181347 
  179          180.96143    140.42711   0.005586592 
  171          173.13785    140.43317   0.005847953 
  168          168.91439    140.43924   0.005952381 
  164          166.59544    140.44534   0.006097561 
  169          165.10443    140.45147   0.00591716 
  169          164.00489    140.45761   0.00591716 
  152          163.13108    140.46377   0.006578947 
  157          162.55399    140.46996   0.006369427 
  175          162.5818     140.47616   0.005714286 
  185          163.32761    140.48239   0.005405405 
  150          164.5399     140.48864   0.006666667 
  158          165.68527    140.49491   0.006329114 
  167          166.39469    140.5012    0.005988024 
  167          167.07639    140.50751   0.005988024 
  160          168.63953    140.51384   0.00625   
  179          171.80275    140.52019   0.005586592 
  178          176.80052    140.52656   0.005617978 
  187          183.07732    140.53295   0.005347594 
  170          189.00654    140.53936   0.005882353 
  166          192.40588    140.54579   0.006024096 
  163          191.49983    140.55224   0.006134969 
  189          186.55691    140.55871   0.005291005 
  183          180.24065    140.5652    0.005464481 
  164          175.03149    140.57171   0.006097561 
  180          171.91095    140.57824   0.005555556 
  183          170.89452    140.58478   0.005464481 
  147          171.51871    140.59135   0.006802721 
  161          172.82899    140.59793   0.00621118 
  158          173.53711    140.60454   0.006329114 
  152          172.54653    140.61116   0.006578947 
  163          169.6061     140.6178    0.006134969 
  169          165.74147    140.62445   0.00591716 
  145          162.21039    140.63113   0.006896552 
  149          159.53223    140.63782   0.006711409 
  174          157.68149    140.64454   0.005747126 
  139          156.47607    140.65127   0.007194245 
  160          155.74119    140.65801   0.00625   
  149          155.31479    140.66478   0.006711409 
  146          155.05951    140.67156   0.006849315 
  179          154.93243    140.67836   0.005586592 
  150          154.99391    140.68518   0.006666667 
  142          155.33074    140.69201   0.007042254 
  161          156.01436    140.69886   0.00621118 
  157          157.15869    140.70573   0.006369427 
  146          158.7588     140.71261   0.006849315 
  162          160.90152    140.71951   0.00617284 
  174          163.4258     140.72643   0.005747126 
  146          165.80034    140.73337   0.006849315 
  169          167.48678    140.74032   0.00591716 
  184          168.57174    140.74728   0.005434783 
  152          169.42268    140.75427   0.006578947 
  161          170.02439    140.76127   0.00621118 
  173          170.4775     140.76828   0.005780347 
  177          171.55577    140.77531   0.005649718 
  186          174.23522    140.78236   0.005376344 
  178          179.33325    140.78942   0.005617978 
  202          187.87885    140.79649   0.004950495 
  178          201.25204    140.80359   0.005617978 
  196          220.4373     140.81069   0.005102041 
  201          240.30732    140.81782   0.004975124 
  208          244.55453    140.82495   0.004807692 
  218          230.19978    140.83211   0.004587156 
  188          213.52825    140.83927   0.005319149 
  200          201.62915    140.84645   0.005     
  177          193.61896    140.85365   0.005649718 
  174          188.77997    140.86086   0.005747126 
  213          187.71241    140.86809   0.004694836 
  171          191.15572    140.87532   0.005847953 
  190          198.4576     140.88258   0.005263158 
  202          203.81903    140.88985   0.004950495 
  182          199.60904    140.89713   0.005494505 
  172          190.10952    140.90442   0.005813953 
  208          182.07193    140.91173   0.004807692 
  172          176.24422    140.91905   0.005813953 
  179          171.71683    140.92639   0.005586592 
  174          168.20818    140.93374   0.005747126 
  171          165.70133    140.9411    0.005847953 
  167          164.06072    140.94847   0.005988024 
  183          163.09359    140.95586   0.005464481 
  165          162.6315     140.96326   0.006060606 
  173          162.55292    140.97068   0.005780347 
  170          162.76341    140.97811   0.005882353 
  161          163.19559    140.98555   0.00621118 
  155          163.83506    140.993     0.006451613 
  173          164.70856    141.00046   0.005780347 
  183          165.85084    141.00794   0.005464481 
  212          167.30172    141.01543   0.004716981 
  187          169.11364    141.02293   0.005347594 
  169          171.35607    141.03045   0.00591716 
  160          174.11116    141.03797   0.00625   
  166          177.42617    141.04551   0.006024096 
  196          181.22369    141.05306   0.005102041 
  180          185.30302    141.06062   0.005555556 
  156          189.70461    141.06819   0.006410256 
  213          194.89361    141.07578   0.004694836 
  222          201.42307    141.08337   0.004504505 
  201          209.77222    141.09098   0.004975124 
  224          220.69237    141.0986    0.004464286 
  223          235.52631    141.10623   0.004484305 
  256          256.3455     141.11387   0.00390625 
  295          286.44334    141.12152   0.003389831 
  328          331.38985    141.12918   0.00304878 
  420          400.41655    141.13686   0.002380952 
  552          511.21028    141.14454   0.001811594 
  736          698.80051    141.15223   0.001358696 
  1060         998.9354     141.15994   0.000943396 
  1253         1337.19473   141.16765   0.000798085 
  1260         1380.96591   141.17538   0.000793651 
  986          1076.26632   141.18312   0.001014199 
  739          769.88651    141.19086   0.00135318 
  603          580.75384    141.19862   0.001658375 
  508          484.56209    141.20639   0.001968504 
  493          451.24022    141.21416   0.002028398 
  508          469.38112    141.22195   0.001968504 
  574          546.34817    141.22974   0.00174216 
  669          688.60405    141.23755   0.001494768 
  749          824.87904    141.24536   0.001335113 
  706          780.62811    141.25319   0.001416431 
  558          602.44897    141.26102   0.001792115 
  391          450.96417    141.26887   0.002557545 
  376          355.83488    141.27672   0.002659574 
  298          298.70329    141.28458   0.003355705 
  278          263.08217    141.29245   0.003597122 
  220          239.498      141.30033   0.004545455 
  195          222.99555    141.30822   0.005128205 
  187          211.04495    141.31612   0.005347594 
  180          202.16508    141.32402   0.005555556 
  176          195.3653     141.33194   0.005681818 
  184          190.14811    141.33986   0.005434783 
  198          186.14766    141.34779   0.005050505 
  189          182.766      141.35574   0.005291005 
  182          179.43481    141.36368   0.005494505 
  191          176.09319    141.37164   0.005235602 
  168          172.95269    141.37961   0.005952381 
  179          170.14443    141.38758   0.005586592 
  170          167.7632     141.39556   0.005882353 
  186          165.85154    141.40355   0.005376344 
  163          164.3773     141.41155   0.006134969 
  152          163.27529    141.41956   0.006578947 
  154          162.44987    141.42757   0.006493506 
  187          161.76881    141.43559   0.005347594 
  164          161.14394    141.44362   0.006097561 
  198          160.6182     141.45166   0.005050505 
  158          160.27888    141.45971   0.006329114 
  144          160.15314    141.46776   0.006944444 
  168          160.19784    141.47582   0.005952381 
  177          160.33699    141.48388   0.005649718 
  145          160.5222     141.49196   0.006896552 
  172          160.76568    141.50004   0.005813953 
  194          161.10152    141.50813   0.005154639 
  180          161.60223    141.51622   0.005555556 
  158          162.40446    141.52433   0.006329114 
  153          163.66721    141.53244   0.006535948 
  167          165.57458    141.54055   0.005988024 
  152          168.3902     141.54868   0.006578947 
  146          172.51983    141.55681   0.006849315 
  186          178.57146    141.56494   0.005376344 
  180          187.38406    141.57309   0.005555556 
  200          199.6713     141.58124   0.005     
  182          213.54984    141.5894    0.005494505 
  198          220.77086    141.59756   0.005050505 
  169          215.87495    141.60573   0.00591716 
  186          205.46877    141.61391   0.005376344 
  180          195.61675    141.62209   0.005555556 
  178          188.1655     141.63028   0.005617978 
  190          183.62311    141.63847   0.005263158 
  169          182.07586    141.64668   0.00591716 
  159          183.50533    141.65488   0.006289308 
  163          187.8861     141.6631    0.006134969 
  160          194.06399    141.67132   0.00625   
  178          197.83072    141.67954   0.005617978 
  152          196.45818    141.68778   0.006578947 
  182          193.27142    141.69601   0.005494505 
  197          191.11557    141.70426   0.005076142 
  182          190.01318    141.71251   0.005494505 
  202          188.38127    141.72076   0.004950495 
  175          184.91297    141.72902   0.005714286 
  196          180.35279    141.73729   0.005102041 
  158          176.29336    141.74556   0.006329114 
  170          173.55349    141.75384   0.005882353 
  189          172.22713    141.76213   0.005291005 
  168          172.18245    141.77042   0.005952381 
  192          173.36079    141.77871   0.005208333 
  200          175.74301    141.78701   0.005     
  168          179.01338    141.79532   0.005952381 
  195          182.35094    141.80363   0.005128205 
  194          185.00655    141.81194   0.005154639 
  154          186.93141    141.82026   0.006493506 
  185          188.01113    141.82859   0.005405405 
  145          187.46134    141.83692   0.006896552 
  177          184.95542    141.84526   0.005649718 
  172          181.66448    141.8536    0.005813953 
  209          179.02122    141.86195   0.004784689 
  179          177.55197    141.8703    0.005586592 
  191          177.00583    141.87866   0.005235602 
  178          176.97946    141.88702   0.005617978 
  183          177.4124     141.89539   0.005464481 
  182          178.31983    141.90376   0.005494505 
  182          179.34429    141.91214   0.005494505 
  151          179.83043    141.92052   0.006622517 
  183          179.42652    141.92891   0.005464481 
  182          178.62477    141.9373    0.005494505 
  202          178.18104    141.9457    0.004950495 
  184          178.41913    141.9541    0.005434783 
  189          179.24663    141.96251   0.005291005 
  197          180.46687    141.97092   0.005076142 
  196          182.07563    141.97934   0.005102041 
  231          184.23949    141.98776   0.004329004 
  192          187.11518    141.99619   0.005208333 
  226          190.82426    142.00462   0.004424779 
  203          195.50887    142.01305   0.004926108 
  196          201.36028    142.02149   0.005102041 
  207          208.64182    142.02994   0.004830918 
  232          217.6666     142.03838   0.004310345 
  250          228.76356    142.04684   0.004     
  241          242.36398    142.0553    0.004149378 
  259          259.43492    142.06376   0.003861004 
  280          281.87877    142.07223   0.003571429 
  316          312.63973    142.0807    0.003164557 
  385          356.26852    142.08918   0.002597403 
  463          420.58375    142.09766   0.002159827 
  535          519.92295    142.10614   0.001869159 
  740          680.4151     142.11463   0.001351351 
  1059         945.07835    142.12313   0.000944287 
  1429         1363.07036   142.13163   0.00069979 
  1767         1871.53784   142.14013   0.000565931 
  1831         2050.82832   142.14864   0.00054615 
  1567         1669.88943   142.15715   0.000638162 
  1118         1188.91144   142.16567   0.000894454 
  886          864.19694    142.17419   0.001128668 
  697          684.15201    142.18272   0.00143472 
  633          601.89281    142.19125   0.001579779 
  642          591.83869    142.19978   0.001557632 
  754          652.39243    142.20832   0.00132626 
  860          798.63362    142.21687   0.001162791 
  979          1023.60171   142.22542   0.00102145 
  1110         1171.69304   142.23397   0.000900901 
  953          1033.18064   142.24253   0.001049318 
  725          767.25943    142.25109   0.00137931 
  560          561.88965    142.25966   0.001785714 
  429          433.77526    142.26823   0.002331002 
  362          356.21168    142.2768    0.002762431 
  307          307.62291    142.28538   0.003257329 
  260          275.25096    142.29397   0.003846154 
  233          252.28281    142.30256   0.004291845 
  246          235.27664    142.31115   0.004065041 
  231          222.41585    142.31975   0.004329004 
  235          212.56774    142.32836   0.004255319 
  226          204.95291    142.33696   0.004424779 
  212          199.05084    142.34558   0.004716981 
  201          194.50244    142.35419   0.004975124 
  173          191.07261    142.36282   0.005780347 
  231          188.57966    142.37144   0.004329004 
  214          186.83039    142.38007   0.004672897 
  203          185.61478    142.38871   0.004926108 
  184          184.70064    142.39735   0.005434783 
  170          183.69259    142.406     0.005882353 
  212          182.20706    142.41465   0.004716981 
  211          180.40633    142.4233    0.004739336 
  173          178.85861    142.43196   0.005780347 
  171          177.69454    142.44063   0.005847953 
  167          176.90356    142.4493    0.005988024 
  202          176.45179    142.45798   0.004950495 
  168          176.54714    142.46666   0.005952381 
  168          177.49361    142.47534   0.005952381 
  190          179.56353    142.48403   0.005263158 
  189          182.99233    142.49273   0.005291005 
  180          187.88697    142.50143   0.005555556 
  177          193.98161    142.51013   0.005649718 
  212          202.14551    142.51884   0.004716981 
  183          215.25393    142.52756   0.005464481 
  217          233.36133    142.53628   0.004608295 
  209          247.36916    142.54501   0.004784689 
  249          243.36787    142.55374   0.004016064 
  219          226.77307    142.56248   0.00456621 
  257          212.04496    142.57122   0.003891051 
  213          204.06074    142.57997   0.004694836 
  191          202.48858    142.58872   0.005235602 
  208          206.04063    142.59748   0.004807692 
  199          212.41758    142.60625   0.005025126 
  215          217.92373    142.61502   0.004651163 
  202          220.92998    142.6238    0.004950495 
  235          223.13268    142.63258   0.004255319 
  214          220.84666    142.64137   0.004672897 
  193          211.07984    142.65016   0.005181347 
  195          199.85028    142.65896   0.005128205 
  205          191.503      142.66777   0.004878049 
  178          186.34464    142.67658   0.005617978 
  197          183.91152    142.6854    0.005076142 
  185          183.6239     142.69422   0.005405405 
  180          183.91674    142.70305   0.005555556 
  212          182.3418     142.71189   0.004716981 
  192          178.98041    142.72073   0.005208333 
  172          175.89633    142.72958   0.005813953 
  184          174.04642    142.73844   0.005434783 
  195          173.40142    142.7473    0.005128205 
  166          173.58246    142.75617   0.006024096 
  182          174.16692    142.76505   0.005494505 
  182          174.89548    142.77393   0.005494505 
  162          175.58837    142.78282   0.00617284 
  188          176.01701    142.79172   0.005319149 
  177          176.15405    142.80062   0.005649718 
  175          176.08202    142.80953   0.005714286 
  190          175.57704    142.81845   0.005263158 
  175          174.51578    142.82737   0.005714286 
  176          173.32324    142.8363    0.005681818 
  187          172.52453    142.84524   0.005347594 
  169          172.32465    142.85419   0.00591716 
  200          172.65919    142.86314   0.005     
  163          173.35299    142.8721    0.006134969 
  199          174.19504    142.88107   0.005025126 
  179          175.02958    142.89005   0.005586592 
  196          175.87594    142.89903   0.005102041 
  191          176.74097    142.90803   0.005235602 
  191          177.48339    142.91703   0.005235602 
  205          178.07903    142.92604   0.004878049 
  186          178.65943    142.93505   0.005376344 
  220          179.28725    142.94408   0.004545455 
  196          180.02068    142.95311   0.005102041 
  209          181.00198    142.96215   0.004784689 
  206          182.36308    142.97121   0.004854369 
  196          184.16219    142.98026   0.005102041 
  222          186.42834    142.98933   0.004504505 
  215          189.18791    142.99841   0.004651163 
  215          192.4805     143.00749   0.004651163 
  247          196.3627     143.01659   0.004048583 
  238          200.88958    143.02569   0.004201681 
  229          206.10783    143.03481   0.004366812 
  215          212.11193    143.04393   0.004651163 
  265          219.14717    143.05306   0.003773585 
  245          227.60457    143.0622    0.004081633 
  262          237.98956    143.07135   0.003816794 
  270          250.96597    143.08051   0.003703704 
  296          267.49272    143.08968   0.003378378 
  311          289.02038    143.09886   0.003215434 
  347          317.7387     143.10806   0.002881844 
  367          356.67927    143.11726   0.002724796 
  410          408.83869    143.12647   0.002439024 
  478          473.22793    143.13569   0.00209205 
  570          545.04989    143.14492   0.001754386 
  673          636.85728    143.15416   0.001485884 
  864          785.4866     143.16342   0.001157407 
  1176         1040.7799    143.17268   0.00085034 
  1591         1469.97885   143.18196   0.000628536 
  2277         2124.23272   143.19125   0.000439174 
  2707         2811.85291   143.20054   0.000369413 
  2660         2885.03584   143.20985   0.00037594 
  2154         2267.63005   143.21917   0.000464253 
  1581         1620.25316   143.22851   0.000632511 
  1202         1198.00127   143.23785   0.000831947 
  1007         960.31867    143.24721   0.000993049 
  904          847.31486    143.25658   0.001106195 
  929          831.96824    143.26596   0.001076426 
  945          908.65358    143.27535   0.001058201 
  1218         1084.65359   143.28476   0.000821018 
  1352         1368.7377    143.29418   0.000739645 
  1443         1647.85084   143.30361   0.000693001 
  1467         1597.1411    143.31305   0.000681663 
  1239         1237.50699   143.32251   0.000807103 
  940          892.79602    143.33198   0.00106383 
  672          663.38773    143.34146   0.001488095 
  612          523.69813    143.35096   0.001633987 
  512          439.84656    143.36047   0.001953125 
  373          389.42495    143.37      0.002680965 
  351          357.10374    143.37954   0.002849003 
  341          329.5133     143.38909   0.002932551 
  315          301.64415    143.39865   0.003174603 
  302          277.64907    143.40824   0.003311258 
  300          259.76411    143.41783   0.003333333 
  278          247.22261    143.42744   0.003597122 
  229          238.55068    143.43707   0.004366812 
  257          232.49181    143.44671   0.003891051 
  243          227.41128    143.45637   0.004115226 
  236          222.12616    143.46604   0.004237288 
  230          216.62444    143.47572   0.004347826 
  212          211.48416    143.48543   0.004716981 
  193          206.85488    143.49515   0.005181347 
  213          202.64579    143.50488   0.004694836 
  210          199.03914    143.51463   0.004761905 
  203          196.35411    143.5244    0.004926108 
  204          194.7182     143.53418   0.004901961 
  197          194.19504    143.54398   0.005076142 
  190          194.47956    143.5538    0.005263158 
  176          194.98216    143.56363   0.005681818 
  186          194.97261    143.57349   0.005376344 
  209          194.12347    143.58335   0.004784689 
  206          192.68764    143.59324   0.004854369 
  187          191.15398    143.60315   0.005347594 
  195          189.8639     143.61307   0.005128205 
  181          188.95556    143.62301   0.005524862 
  186          188.51912    143.63297   0.005376344 
  191          188.91589    143.64295   0.005235602 
  199          190.79306    143.65294   0.005025126 
  186          194.49699    143.66296   0.005376344 
  212          198.37609    143.673     0.004716981 
  177          197.87605    143.68305   0.005649718 
  202          193.0425     143.69312   0.004950495 
  174          187.91701    143.70322   0.005747126 
  177          184.0866     143.71333   0.005649718 
  178          181.64273    143.72346   0.005617978 
  154          180.28238    143.73362   0.006493506 
  161          179.69746    143.74379   0.00621118 
  188          179.84499    143.75399   0.005319149 
  192          180.96951    143.76421   0.005208333 
  172          183.30409    143.77444   0.005813953 
  163          186.28183    143.7847    0.006134969 
  184          187.67089    143.79498   0.005434783 
  191          186.67411    143.80529   0.005235602 
  181          184.62894    143.81561   0.005524862 
  155          181.9105     143.82596   0.006451613 
  183          178.85244    143.83633   0.005464481 
  177          176.06965    143.84672   0.005649718 
  194          173.93001    143.85714   0.005154639 
  180          172.49977    143.86757   0.005555556 
  172          171.73393    143.87804   0.005813953 
  187          171.59264    143.88852   0.005347594 
  180          172.06844    143.89903   0.005555556 
  167          173.14732    143.90956   0.005988024 
  179          174.69688    143.92012   0.005586592 
  160          176.33237    143.93071   0.00625   
  193          177.48894    143.94131   0.005181347 
  161          177.75474    143.95194   0.00621118 
  185          177.16783    143.9626    0.005405405 
  163          176.31122    143.97329   0.006134969 
  185          175.92351    143.98399   0.005405405 
  184          176.409      143.99473   0.005434783 
  157          177.68563    144.00549   0.006369427 
  167          179.11958    144.01628   0.005988024 
  165          179.72635    144.02709   0.006060606 
  160          179.051      144.03793   0.00625   
  175          177.66243    144.0488    0.005714286 
  203          176.369      144.0597    0.004926108 
  186          175.45969    144.07062   0.005376344 
  150          174.83074    144.08157   0.006666667 
  167          174.49442    144.09255   0.005988024 
  193          174.69449    144.10356   0.005181347 
  184          175.64496    144.1146    0.005434783 
  167          177.35707    144.12567   0.005988024 
  200          179.53039    144.13676   0.005     
  210          181.51481    144.14789   0.004761905 
  206          182.71808    144.15904   0.004854369 
  202          183.13463    144.17023   0.004950495 
  204          183.09705    144.18145   0.004901961 
  217          182.89645    144.19269   0.004608295 
  216          182.86609    144.20397   0.00462963 
  172          183.32418    144.21528   0.005813953 
  187          184.44063    144.22662   0.005347594 
  199          186.2779     144.23799   0.005025126 
  214          188.85995    144.2494    0.004672897 
  196          192.13478    144.26083   0.005102041 
  216          195.95285    144.2723    0.00462963 
  229          200.23811    144.28381   0.004366812 
  230          205.1658     144.29534   0.004347826 
  237          211.10339    144.30691   0.004219409 
  233          218.49133    144.31851   0.004291845 
  242          227.92154    144.33015   0.004132231 
  252          240.19308    144.34182   0.003968254 
  278          256.30527    144.35353   0.003597122 
  291          277.62136    144.36527   0.003436426 
  322          306.251      144.37705   0.00310559 
  363          346.01185    144.38886   0.002754821 
  413          404.68891    144.40071   0.002421308 
  579          496.81405    144.41259   0.001727116 
  751          646.46908    144.42451   0.001331558 
  955          885.84239    144.43647   0.00104712 
  1227         1220.8889    144.44847   0.000814996 
  1441         1499.99488   144.4605    0.000693963 
  1292         1433.01933   144.47257   0.000773994 
  1144         1110.90967   144.48468   0.000874126 
  847          818.11003    144.49683   0.001180638 
  722          630.46942    144.50901   0.001385042 
  581          525.68614    144.52124   0.00172117 
  510          477.49929    144.5335    0.001960784 
  515          472.18152    144.54581   0.001941748 
  542          506.59522    144.55815   0.001845018 
  612          582.568      144.57054   0.001633987 
  764          704.20136    144.58296   0.001308901 
  808          850.15401    144.59543   0.001237624 
  785          896.99275    144.60794   0.001273885 
  726          764.47332    144.62049   0.00137741 
  583          584.16419    144.63308   0.001715266 
  431          449.86172    144.64571   0.002320186 
  364          364.80592    144.65839   0.002747253 
  331          312.87248    144.67111   0.003021148 
  323          281.56348    144.68388   0.003095975 
  309          263.13202    144.69668   0.003236246 
  305          251.61074    144.70954   0.003278689 
  264          240.54952    144.72243   0.003787879 
  256          227.36871    144.73537   0.00390625 
  232          215.07867    144.74836   0.004310345 
  250          205.91678    144.76139   0.004     
  199          200.07386    144.77447   0.005025126 
  207          196.85169    144.7876    0.004830918 
  210          194.04969    144.80077   0.004761905 
  205          189.18603    144.81399   0.004878049 
  176          183.66592    144.82726   0.005681818 
  195          179.23747    144.84057   0.005128205 
  212          176.0064     144.85393   0.004716981 
  167          173.6641     144.86734   0.005988024 
  165          171.95592    144.8808    0.006060606 
  203          170.75045    144.89431   0.004926108 
  192          170.03892    144.90787   0.005208333 
  210          169.79427    144.92148   0.004761905 
  178          170.37598    144.93514   0.005617978 
  166          171.41374    144.94885   0.006024096 
  170          171.67603    144.96261   0.005882353 
  158          170.49346    144.97643   0.006329114 
  160          168.97895    144.99029   0.00625   
  201          167.83802    145.00421   0.004975124 
  184          167.17158    145.01818   0.005434783 
  176          166.96397    145.03221   0.005681818 
  154          167.18067    145.04629   0.006493506 
  157          167.69318    145.06042   0.006369427 
  143          168.12304    145.07461   0.006993007 
  167          168.12895    145.08885   0.005988024 
  180          167.44612    145.10315   0.005555556 
  175          166.38172    145.1175    0.005714286 
  171          165.35714    145.13191   0.005847953 
  184          164.56941    145.14637   0.005434783 
  153          164.07886    145.1609    0.006535948 
  156          163.94212    145.17548   0.006410256 
  167          164.22013    145.19012   0.005988024 
  174          164.98094    145.20481   0.005747126 
  177          166.27559    145.21957   0.005649718 
  178          168.07062    145.23438   0.005617978 
  187          170.14754    145.24925   0.005347594 
  176          172.01273    145.26419   0.005681818 
  165          172.97686    145.27918   0.006060606 
  167          172.54555    145.29424   0.005988024 
  160          170.98225    145.30935   0.00625   
  165          169.19508    145.32453   0.006060606 
  165          167.99158    145.33977   0.006060606 
  177          167.76842    145.35507   0.005649718 
  158          168.56719    145.37044   0.006329114 
  161          169.87861    145.38587   0.00621118 
  162          170.50391    145.40136   0.00617284 
  172          169.94955    145.41692   0.005813953 
  161          169.22405    145.43254   0.00621118 
  160          169.04712    145.44823   0.00625   
  166          169.19501    145.46399   0.006024096 
  160          169.08463    145.47981   0.00625   
  177          168.40782    145.49569   0.005649718 
  165          167.32871    145.51165   0.006060606 
  174          166.25387    145.52767   0.005747126 
  152          165.51669    145.54376   0.006578947 
  151          165.22024    145.55992   0.006622517 
  181          165.11606    145.57615   0.005524862 
  167          164.61552    145.59244   0.005988024 
  166          163.58806    145.60881   0.006024096 
  164          162.62095    145.62525   0.006097561 
  180          162.12959    145.64176   0.005555556 
  171          162.16733    145.65834   0.005847953 
  163          162.62825    145.67499   0.006134969 
  179          163.37209    145.69172   0.005586592 
  144          164.35903    145.70852   0.006944444 
  167          165.69706    145.72539   0.005988024 
  158          167.4698     145.74234   0.006329114 
  168          169.49142    145.75936   0.005952381 
  165          171.17278    145.77645   0.006060606 
  177          171.7905     145.79362   0.005649718 
  148          171.0706     145.81087   0.006756757 
  189          169.27518    145.82819   0.005291005 
  183          166.95639    145.84559   0.005464481 
  149          164.73134    145.86307   0.006711409 
  158          162.993      145.88063   0.006329114 
  160          161.86784    145.89826   0.00625   
  155          161.34733    145.91598   0.006451613 
  174          161.38969    145.93377   0.005747126 
  158          161.92823    145.95165   0.006329114 
  150          162.80083    145.9696    0.006666667 
  168          163.67885    145.98764   0.005952381 
  179          164.17728    146.00576   0.005586592 
  167          164.14369    146.02396   0.005988024 
  150          163.7026     146.04224   0.006666667 
  171          163.12764    146.06061   0.005847953 
  176          162.711      146.07906   0.005681818 
  175          162.58756    146.09759   0.005714286 
  167          162.67639    146.11621   0.005988024 
  163          162.78135    146.13492   0.006134969 
  176          162.81715    146.15371   0.005681818 
  157          162.89028    146.17259   0.006369427 
  159          163.1307     146.19155   0.006289308 
  170          163.60049    146.21061   0.005882353 
  178          164.3209     146.22975   0.005617978 
  156          165.24012    146.24898   0.006410256 
  141          166.17674    146.2683    0.007092199 
  170          166.72875    146.28771   0.005882353 
  167          166.69078    146.30721   0.005988024 
  169          165.67857    146.32681   0.00591716 
  167          164.3757     146.34649   0.005988024 
  150          163.15644    146.36627   0.006666667 
  193          162.1558     146.38614   0.005181347 
  173          161.43591    146.4061    0.005780347 
  141          161.02164    146.42616   0.007092199 
  161          160.89775    146.44631   0.00621118 
  180          161.04624    146.46656   0.005555556 
  165          161.42398    146.4869    0.006060606 
  160          161.94546    146.50734   0.00625   
  173          162.44441    146.52788   0.005780347 
  171          162.70487    146.54851   0.005847953 
  159          162.71297    146.56925   0.006289308 
  176          162.6786     146.59008   0.005681818 
  167          162.70649    146.61101   0.005988024 
  148          162.73245    146.63204   0.006756757 
  141          162.32879    146.65318   0.007092199 
  168          161.62005    146.67441   0.005952381 
  148          160.81855    146.69575   0.006756757 
  144          160.13798    146.71719   0.006944444 
  202          159.71277    146.73873   0.004950495 
  156          159.60001    146.76037   0.006410256 
  167          159.80617    146.78212   0.005988024 
  151          160.30203    146.80398   0.006622517 
  182          161.01374    146.82594   0.005494505 
  150          161.81301    146.84801   0.006666667 
  165          162.54111    146.87018   0.006060606 
  151          163.0418     146.89247   0.006622517 
  147          163.24273    146.91486   0.006802721 
  145          163.17889    146.93736   0.006896552 
  151          162.87072    146.95997   0.006622517 
  162          162.30573    146.98269   0.00617284 
  141          161.58313    147.00552   0.007092199 
  151          160.90312    147.02846   0.006622517 
  160          160.43096    147.05152   0.00625   
  162          160.24167    147.07468   0.00617284 
  165          160.32647    147.09796   0.006060606 
  156          160.62022    147.12136   0.006410256 
  166          161.04103    147.14487   0.006024096 
  143          161.53736    147.1685    0.006993007 
  183          162.09373    147.19224   0.005464481 
  150          162.637      147.2161    0.006666667 
  159          162.92596    147.24008   0.006289308 
  152          162.70286    147.26417   0.006578947 
  162          162.00562    147.28839   0.00617284 
  157          161.13009    147.31272   0.006369427 
  161          160.34382    147.33717   0.00621118 
  152          159.76697    147.36175   0.006578947 
  158          159.24875    147.38645   0.006329114 
  156          159.11934    147.41127   0.006410256 
  158          159.1741     147.43621   0.006329114 
  161          159.38078    147.46128   0.00621118 
  155          159.70094    147.48647   0.006451613 
  164          160.07085    147.51179   0.006097561 
  156          160.38969    147.53723   0.006410256 
  157          160.56511    147.5628    0.006369427 
  160          160.60218    147.5885    0.00625   
  142          160.59846    147.61432   0.007042254 
  152          160.60189    147.64028   0.006578947 
  166          160.52813    147.66636   0.006024096 
  161          160.63267    147.69257   0.00621118 
  187          160.92462    147.71892   0.005347594 
  160          161.4474     147.7454    0.00625   
  159          162.22126    147.77201   0.006289308 
  179          163.24813    147.79875   0.005586592 
  160          164.47399    147.82563   0.00625   
  159          165.72798    147.85264   0.006289308 
  188          166.73155    147.87979   0.005319149 
  155          167.30525    147.90707   0.006451613 
  160          167.59386    147.93449   0.00625   
  162          167.93535    147.96205   0.00617284 
  176          168.58917    147.98975   0.005681818 
  158          169.69778    148.01758   0.006329114 
  170          171.33679    148.04556   0.005882353 
  172          173.4433     148.07368   0.005813953 
  173          175.75773    148.10194   0.005780347 
  176          177.68652    148.13034   0.005681818 
  184          179.05705    148.15888   0.005434783 
  167          179.9256     148.18757   0.005988024 
  159          179.56547    148.21641   0.006289308 
  166          178.02304    148.24539   0.006024096 
  173          176.21605    148.27451   0.005780347 
  189          174.79332    148.30379   0.005291005 
  179          173.98912    148.33321   0.005586592 
  163          173.82728    148.36278   0.006134969 
  184          174.26784    148.39249   0.005434783 
  187          175.23741    148.42236   0.005347594 
  192          176.62151    148.45238   0.005208333 
  178          178.17027    148.48256   0.005617978 
  204          179.4974     148.51288   0.004901961 
  204          180.56461    148.54336   0.004901961 
  181          181.25774    148.57399   0.005524862 
  188          181.40363    148.60478   0.005319149 
  204          181.43778    148.63573   0.004901961 
  206          181.91208    148.66683   0.004854369 
  215          183.06215    148.69809   0.004651163 
  177          184.89902    148.7295    0.005649718 
  207          187.27727    148.76108   0.004830918 
  220          189.83722    148.79282   0.004545455 
  200          192.05171    148.82472   0.005     
  199          193.63525    148.85678   0.005025126 
  188          194.86182    148.889     0.005319149 
  206          196.25352    148.92138   0.004854369 
  204          198.1629     148.95394   0.004901961 
  201          200.77796    148.98665   0.004975124 
  223          204.23964    149.01953   0.004484305 
  242          208.67054    149.05258   0.004132231 
  219          214.15133    149.0858    0.00456621 
  229          220.67044    149.11919   0.004366812 
  240          228.13143    149.15274   0.004166667 
  233          236.49069    149.18647   0.004291845 
  274          245.93461    149.22036   0.003649635 
  275          256.91235    149.25443   0.003636364 
  289          270.23152    149.28868   0.003460208 
  320          287.18739    149.32309   0.003125  
  320          309.55727    149.35768   0.003125  
  387          339.78639    149.39245   0.002583979 
  389          381.6203     149.42739   0.002570694 
  465          441.30515    149.46252   0.002150538 
  599          529.64468    149.49782   0.001669449 
  799          664.84518    149.5333    0.001251564 
  1036         875.62293    149.56896   0.000965251 
  1283         1196.97309   149.6048    0.000779423 
  1721         1625.58404   149.64082   0.000581058 
  1972         1979.30241   149.67703   0.000507099 
  1771         1927.79254   149.71342   0.000564653 
  1496         1536.42432   149.74999   0.000668449 
  1227         1139.38255   149.78675   0.000814996 
  920          862.17651    149.8237    0.001086957 
  786          691.21875    149.86083   0.001272265 
  664          593.33451    149.89816   0.001506024 
  586          545.62118    149.93567   0.001706485 
  604          537.45861    149.97337   0.001655629 
  662          568.6932     150.01127   0.001510574 
  769          648.37784    150.04936   0.00130039 
  853          790.50253    150.08764   0.001172333 
  1043         988.81054    150.12611   0.000958773 
  1111         1144.38031   150.16478   0.00090009 
  958          1094.02664   150.20365   0.001043841 
  885          883.3603     150.24272   0.001129944 
  670          676.73475    150.28198   0.001492537 
  537          530.40661    150.32144   0.001862197 
  482          435.2409     150.3611    0.002074689 
  383          373.55674    150.40096   0.002610966 
  367          332.45629    150.44103   0.002724796 
  363          303.92601    150.48129   0.002754821 
  291          283.29399    150.52176   0.003436426 
  281          267.82413    150.56244   0.003558719 
  293          255.85288    150.60332   0.003412969 
  273          246.36471    150.64441   0.003663004 
  245          238.76067    150.68571   0.004081633 
  241          232.64973    150.72722   0.004149378 
  237          227.70324    150.76893   0.004219409 
  235          223.60799    150.81086   0.004255319 
  221          220.04078    150.853     0.004524887 
  224          216.68241    150.89535   0.004464286 
  216          213.36189    150.93792   0.00462963 
  205          210.13199    150.9807    0.004878049 
  204          207.12951    151.0237    0.004901961 
  221          204.43799    151.06691   0.004524887 
  214          202.07623    151.11035   0.004672897 
  207          200.03378    151.154     0.004830918 
  221          198.29524    151.19787   0.004524887 
  178          196.84559    151.24196   0.005617978 
  212          195.66446    151.28628   0.004716981 
  194          194.71862    151.33082   0.005154639 
  189          193.96069    151.37558   0.005291005 
  191          193.31976    151.42057   0.005235602 
  190          192.70548    151.46579   0.005263158 
  189          192.07381    151.51123   0.005291005 
  191          191.4813     151.5569    0.005235602 
  180          191.02359    151.60281   0.005555556 
  196          190.75638    151.64894   0.005102041 
  173          190.6838     151.6953    0.005780347 
  192          190.7789     151.7419    0.005208333 
  196          190.9998     151.78873   0.005102041 
  186          191.30745    151.8358    0.005376344 
  181          191.67985    151.8831    0.005524862 
  217          192.1108     151.93064   0.004608295 
  224          192.6025     151.97842   0.004464286 
  182          193.16821    152.02644   0.005494505 
  208          193.83735    152.0747    0.004807692 
  208          194.66268    152.1232    0.004807692 
  184          195.65101    152.17194   0.005434783 
  202          197.11978    152.22093   0.004950495 
  216          199.24086    152.27016   0.00462963 
  207          202.42533    152.31964   0.004830918 
  189          207.22021    152.36937   0.005291005 
  179          213.79351    152.41934   0.005586592 
  217          219.92268    152.46957   0.004608295 
  197          220.68898    152.52004   0.005076142 
  221          216.49574    152.57077   0.004524887 
  202          211.83307    152.62175   0.004950495 
  194          207.94792    152.67298   0.005154639 
  219          204.3479     152.72447   0.00456621 
  217          200.80181    152.77622   0.004608295 
  190          197.63225    152.82822   0.005263158 
  189          195.0676     152.88048   0.005291005 
  200          193.26765    152.933     0.005     
  204          192.35665    152.98579   0.004901961 
  192          192.51362    153.03883   0.005208333 
  196          193.88829    153.09214   0.005102041 
  198          195.91086    153.14571   0.005050505 
  194          196.29962    153.19955   0.005154639 
  189          193.82722    153.25366   0.005291005 
  211          190.56785    153.30803   0.004739336 
  178          187.79788    153.36268   0.005617978 
  194          185.37653    153.41759   0.005154639 
  174          183.06874    153.47278   0.005747126 
  187          180.90397    153.52823   0.005347594 
  177          179.01159    153.58397   0.005649718 
  191          177.47109    153.63997   0.005235602 
  210          176.28167    153.69626   0.004761905 
  200          175.3786     153.75282   0.005     
  183          174.65786    153.80966   0.005464481 
  180          174.03337    153.86679   0.005555556 
  226          173.50771    153.92419   0.004424779 
  186          173.15977    153.98187   0.005376344 
  190          173.07351    154.03984   0.005263158 
  177          173.28019    154.0981    0.005649718 
  172          173.72525    154.15664   0.005813953 
  192          174.21369    154.21547   0.005208333 
  175          174.41919    154.27459   0.005714286 
  189          174.09573    154.334     0.005291005 
  171          173.32965    154.3937    0.005847953 
  178          172.43891    154.45369   0.005617978 
  145          171.6833     154.51397   0.006896552 
  163          171.14995    154.57456   0.006134969 
  159          170.82379    154.63543   0.006289308 
  202          170.65467    154.69661   0.004950495 
  163          170.61623    154.75808   0.006134969 
  176          170.69452    154.81986   0.005681818 
  179          170.89343    154.88194   0.005586592 
  186          171.23299    154.94431   0.005376344 
  178          171.70588    155.007     0.005617978 
  182          172.22414    155.06999   0.005494505 
  169          172.65271    155.13328   0.00591716 
  187          172.95095    155.19689   0.005347594 
  169          173.24982    155.2608    0.00591716 
  174          173.74539    155.32503   0.005747126 
  193          174.60106    155.38956   0.005181347 
  174          175.93919    155.45441   0.005747126 
  174          177.89649    155.51958   0.005747126 
  193          180.67507    155.58506   0.005181347 
  194          184.61042    155.65085   0.005154639 
  194          190.29193    155.71697   0.005154639 
  226          198.74812    155.78341   0.004424779 
  213          211.63264    155.85016   0.004694836 
  227          231.06949    155.91724   0.004405286 
  259          257.58043    155.98465   0.003861004 
  254          282.84705    156.05238   0.003937008 
  249          287.1497     156.12044   0.004016064 
  287          267.33137    156.18882   0.003484321 
  240          242.85066    156.25754   0.004166667 
  234          225.23111    156.32658   0.004273504 
  213          215.43103    156.39596   0.004694836 
  233          211.93858    156.46567   0.004291845 
  205          213.70984    156.53572   0.004878049 
  218          220.60067    156.6061    0.004587156 
  233          233.06406    156.67682   0.004291845 
  253          250.97218    156.74788   0.003952569 
  228          270.78974    156.81928   0.004385965 
  272          284.38211    156.89102   0.003676471 
  262          287.55299    156.96311   0.003816794 
  266          282.14442    157.03554   0.003759398 
  242          266.15434    157.10831   0.004132231 
  235          243.70403    157.18144   0.004255319 
  228          224.17057    157.25491   0.004385965 
  202          210.76338    157.32873   0.004950495 
  215          202.62232    157.40291   0.004651163 
  233          198.42382    157.47744   0.004291845 
  184          197.34719    157.55232   0.005434783 
  178          199.07645    157.62756   0.005617978 
  219          203.51129    157.70316   0.00456621 
  195          209.99114    157.77912   0.005128205 
  225          215.741      157.85544   0.004444444 
  192          216.01991    157.93212   0.005208333 
  215          209.80425    158.00916   0.004651163 
  175          201.34528    158.08657   0.005714286 
  186          193.99752    158.16434   0.005376344 
  186          188.43627    158.24248   0.005376344 
  177          184.28868    158.321     0.005649718 
  205          181.15973    158.39988   0.004878049 
  213          178.82157    158.47913   0.004694836 
  175          177.12494    158.55876   0.005714286 
  178          175.94612    158.63877   0.005617978 
  173          175.17943    158.71915   0.005780347 
  155          174.7318     158.79991   0.006451613 
  187          174.5174     158.88105   0.005347594 
  164          174.45934    158.96257   0.006097561 
  197          174.499      159.04447   0.005076142 
  173          174.60484    159.12676   0.005780347 
  154          174.77365    159.20944   0.006493506 
  155          175.00653    159.2925    0.006451613 
  158          175.28177    159.37595   0.006329114 
  167          175.57645    159.45979   0.005988024 
  155          175.90295    159.54402   0.006451613 
  155          176.2762     159.62865   0.006451613 
  162          176.6325     159.71367   0.00617284 
  149          176.80735    159.79909   0.006711409 
  152          176.65824    159.88491   0.006578947 
  152          176.22502    159.97113   0.006578947 
  170          175.68276    160.05774   0.005882353 
  154          175.17387    160.14477   0.006493506 
  171          174.74868    160.23219   0.005847953 
  154          174.41735    160.32002   0.006493506 
  147          174.19854    160.40826   0.006802721 
  176          174.11857    160.49691   0.005681818 
  177          174.19708    160.58597   0.005649718 
  160          174.43727    160.67545   0.00625   
  144          174.82263    160.76533   0.006944444 
  181          175.30279    160.85563   0.005524862 
  154          175.76208    160.94635   0.006493506 
  161          176.01659    161.03749   0.00621118 
  162          175.91591    161.12905   0.00617284 
  179          175.48453    161.22103   0.005586592 
  158          174.89826    161.31344   0.006329114 
  168          174.32392    161.40627   0.005952381 
  194          173.83701    161.49953   0.005154639 
  134          173.45175    161.59321   0.007462687 
  170          173.16234    161.68733   0.005882353 
  182          172.96185    161.78188   0.005494505 
  169          172.84607    161.87686   0.00591716 
  171          172.81544    161.97228   0.005847953 
  205          172.8694     162.06813   0.004878049 
  150          172.99679    162.16443   0.006666667 
  186          173.16775    162.26116   0.005376344 
  156          173.33435    162.35833   0.006410256 
  150          173.45339    162.45595   0.006666667 
  155          173.52066    162.55402   0.006451613 
  166          173.57453    162.65253   0.006024096 
  176          173.66214    162.75149   0.005681818 
  181          173.80715    162.8509    0.005524862 
  189          174.00555    162.95076   0.005291005 
  184          174.23163    163.05108   0.005434783 
  154          174.45516    163.15185   0.006493506 
  182          174.66652    163.25308   0.005494505 
  156          174.88444    163.35477   0.006410256 
  162          175.13555    163.45691   0.00617284 
  115          175.43691    163.55952   0.008695652 
  164          175.79394    163.6626    0.006097561 
  193          176.2051     163.76614   0.005181347 
  174          176.66551    163.87015   0.005747126 
  169          177.16636    163.97463   0.00591716 
  169          177.69954    164.07958   0.00591716 
  153          178.27506    164.185     0.006535948 
  163          178.92779    164.29089   0.006134969 
  161          179.69977    164.39727   0.00621118 
  182          180.62063    164.50412   0.005494505 
  153          181.69747    164.61145   0.006535948 
  177          182.90358    164.71926   0.005649718 
  174          184.14538    164.82756   0.005747126 
  168          185.23483    164.93634   0.005952381 
  162          185.96324    165.04561   0.00617284 
  156          186.28305    165.15536   0.006410256 
  174          186.37804    165.26561   0.005747126 
  171          186.50694    165.37635   0.005847953 
  188          186.84969    165.48758   0.005319149 
  177          187.48665    165.59931   0.005649718 
  184          188.44229    165.71154   0.005434783 
  185          189.7041     165.82427   0.005405405 
  189          191.21543    165.9375    0.005291005 
  152          192.89926    166.05123   0.006578947 
  182          194.71405    166.16547   0.005494505 
  184          196.67139    166.28021   0.005434783 
  185          198.83025    166.39547   0.005405405 
  185          201.32263    166.51123   0.005405405 
  183          204.32001    166.62751   0.005464481 
  166          207.9348     166.7443    0.006024096 
  188          212.01147    166.86161   0.005319149 
  232          215.70933    166.97943   0.004310345 
  183          217.81371    167.09778   0.005464481 
  218          218.6813     167.21665   0.004587156 
  189          220.41281    167.33604   0.005291005 
  215          224.92529    167.45596   0.004651163 
  264          233.6669     167.5764    0.003787879 
  233          248.32754    167.69737   0.004291845 
  300          271.02681    167.81888   0.003333333 
  270          302.42752    167.94092   0.003703704 
  370          334.6153     168.06349   0.002702703 
  315          345.72262    168.1866    0.003174603 
  297          325.46111    168.31025   0.003367003 
  270          293.46694    168.43444   0.003703704 
  238          267.17743    168.55918   0.004201681 
  250          249.73376    168.68446   0.004     
  232          238.65878    168.81028   0.004310345 
  204          231.22362    168.93666   0.004901961 
  199          226.2952     169.06358   0.005025126 
  197          223.74874    169.19106   0.005076142 
  237          223.60627    169.31909   0.004219409 
  199          226.20473    169.44768   0.005025126 
  231          232.41947    169.57683   0.004329004 
  235          243.3239     169.70653   0.004255319 
  250          258.44163    169.8368    0.004     
  248          271.40894    169.96764   0.004032258 
  239          270.82528    170.09904   0.0041841 
  208          256.69513    170.23101   0.004807692 
  242          240.21088    170.36355   0.004132231 
  219          227.39091    170.49666   0.00456621 
  207          218.4699     170.63035   0.004830918 
  208          212.30503    170.76461   0.004807692 
  210          207.98842    170.89945   0.004761905 
  182          204.93185    171.03487   0.005494505 
  210          202.70333    171.17087   0.004761905 
  179          200.97887    171.30746   0.005586592 
  161          199.57332    171.44464   0.00621118 
  198          198.41697    171.5824    0.005050505 
  169          197.50602    171.72076   0.00591716 
  189          196.86868    171.8597    0.005291005 
  184          196.52711    171.99925   0.005434783 
  188          196.45598    172.13938   0.005319149 
  175          196.57111    172.28012   0.005714286 
  211          196.74799    172.42146   0.004739336 
  190          196.87165    172.5634    0.005263158 
  190          196.89094    172.70595   0.005263158 
  178          196.82836    172.8491    0.005617978 
  206          196.73027    172.99286   0.004854369 
  215          196.60865    173.13724   0.004651163 
  203          196.46112    173.28223   0.004926108 
  164          196.32306    173.42783   0.006097561 
  178          196.24571    173.57405   0.005617978 
  182          196.25654    173.72089   0.005494505 
  187          196.37446    173.86835   0.005347594 
  194          196.62667    174.01644   0.005154639 
  185          197.0196     174.16515   0.005405405 
  184          197.50333    174.3145    0.005434783 
  196          197.98295    174.46447   0.005102041 
  186          198.39209    174.61507   0.005376344 
  202          198.76177    174.76631   0.004950495 
  209          199.19084    174.91819   0.004784689 
  187          199.7601     175.0707    0.005347594 
  178          200.4843     175.22386   0.005617978 
  229          201.31643    175.37766   0.004366812 
  190          202.17431    175.5321    0.005263158 
  195          202.96376    175.6872    0.005128205 
  192          203.59947    175.84294   0.005208333 
  196          204.07443    175.99934   0.005102041 
  196          204.48875    176.15639   0.005102041 
  186          204.97236    176.31409   0.005376344 
  201          205.60454    176.47246   0.004975124 
  203          206.39459    176.63148   0.004926108 
  198          207.31091    176.79117   0.005050505 
  197          208.33043    176.95153   0.005076142 
  213          209.4727     177.11255   0.004694836 
  183          210.78722    177.27424   0.005464481 
  197          212.3271     177.43661   0.005076142 
  202          214.1335     177.59964   0.004950495 
  212          216.23365    177.76336   0.004716981 
  235          218.618      177.92775   0.004255319 
  197          221.20018    178.09283   0.005076142 
  220          223.77334    178.25859   0.004545455 
  226          226.03093    178.42503   0.004424779 
  205          227.71474    178.59217   0.004878049 
  202          228.8238     178.75999   0.004950495 
  203          229.59866    178.9285    0.004926108 
  220          230.24135    179.09771   0.004545455 
  226          230.75529    179.26762   0.004424779 
  267          231.0867     179.43823   0.003745318 
  210          231.30758    179.60953   0.004761905 
  226          231.59325    179.78155   0.004424779 
  236          232.10815    179.95427   0.004237288 
  202          232.85222    180.12769   0.004950495 
  223          234.09985    180.30183   0.004484305 
  231          235.76178    180.47668   0.004329004 
  202          237.81536    180.65225   0.004950495 
  234          240.17876    180.82854   0.004273504 
  238          242.69675    181.00554   0.004201681 
  236          245.20541    181.18327   0.004237288 
  237          247.66431    181.36172   0.004219409 
  265          250.21013    181.5409    0.003773585 
  272          253.03142    181.72082   0.003676471 
  235          256.24429    181.90146   0.004255319 
  252          259.9404     182.08284   0.003968254 
  314          264.32666    182.26495   0.003184713 
  282          269.74511    182.4478    0.003546099 
  310          276.82949    182.6314    0.003225806 
  310          285.8571     182.81574   0.003225806 
  311          296.03869    183.00083   0.003215434 
  353          304.29753    183.18666   0.002832861 
  321          306.98361    183.37325   0.003115265 
  318          304.7547     183.56059   0.003144654 
  362          301.59281    183.74869   0.002762431 
  320          300.06869    183.93754   0.003125  
  337          300.68613    184.12716   0.002967359 
  348          303.17607    184.31754   0.002873563 
  374          307.24987    184.50869   0.002673797 
  388          312.77572    184.7006    0.00257732 
  339          319.74182    184.89329   0.002949853 
  354          328.21792    185.08675   0.002824859 
  386          338.37332    185.28099   0.002590674 
  351          350.49885    185.476     0.002849003 
  425          364.95443    185.67179   0.002352941 
  389          381.87281    185.86837   0.002570694 
  439          400.52638    186.06574   0.002277904 
  416          419.33437    186.26389   0.002403846 
  448          437.99015    186.46283   0.002232143 
  510          458.75513    186.66257   0.001960784 
  518          484.28772    186.8631    0.001930502 
  557          516.36059    187.06444   0.001795332 
  597          556.43796    187.26657   0.001675042 
  656          606.41676    187.4695    0.00152439 
  751          669.08093    187.67325   0.001331558 
  910          748.18642    187.8778    0.001098901 
  930          848.24485    188.08316   0.001075269 
  1147         975.78716    188.28934   0.00087184 
  1272         1143.91724   188.49633   0.000786164 
  1661         1376.34455   188.70414   0.000602047 
  1935         1707.70015   188.91277   0.000516796 
  2593         2189.27082   189.12223   0.000385654 
  3382         2897.92084   189.33251   0.000295683 
  4465         3914.20132   189.54362   0.000223964 
  5717         5201.08541   189.75557   0.000174917 
  6475         6315.17714   189.96835   0.00015444 
  6492         6439.74142   190.18196   0.000154036 
  5388         5468.31609   190.39642   0.000185598 
  4457         4188.07122   190.61172   0.000224366 
  3632         3140.64594   190.82786   0.00027533 
  2899         2413.2701    191.04485   0.000344947 
  2372         1938.6289    191.26269   0.000421585 
  2008         1639.80306   191.48138   0.000498008 
  1828         1463.10649   191.70093   0.000547046 
  1642         1379.09469   191.92134   0.000609013 
  1681         1377.55641   192.14261   0.000594884 
  1764         1462.89733   192.36474   0.000566893 
  1923         1654.91682   192.58774   0.000520021 
  2329         1989.01771   192.8116    0.000429369 
  2727         2494.45023   193.03634   0.000366703 
  3227         3107.98111   193.26196   0.000309885 
  3458         3527.24566   193.48844   0.000289184 
  3285         3376.00254   193.71581   0.000304414 
  2851         2769.91358   193.94406   0.000350754 
  2342         2116.72494   194.1732    0.000426985 
  1846         1609.41441   194.40323   0.000541712 
  1453         1254.87425   194.63414   0.000688231 
  1248         1012.56816   194.86595   0.000801282 
  1027         845.13742    195.09865   0.00097371 
  894          726.37458    195.33225   0.001118568 
  779          639.3246     195.56676   0.001283697 
  662          573.35806    195.80217   0.001510574 
  606          521.97726    196.03848   0.001650165 
  541          481.12841    196.27571   0.001848429 
  529          448.24448    196.51385   0.001890359 
  465          421.57571    196.7529    0.002150538 
  458          399.83453    196.99287   0.002183406 
  455          382.02944    197.23376   0.002197802 
  407          367.35081    197.47558   0.002457002 
  354          355.11693    197.71832   0.002824859 
  349          344.81797    197.96199   0.00286533 
  350          336.22715    198.2066    0.002857143 
  339          329.41809    198.45214   0.002949853 
  318          324.60722    198.69861   0.003144654 
  306          321.70418    198.94603   0.003267974 
  332          319.27213    199.19439   0.003012048 
  302          314.41456    199.4437    0.003311258 
  337          306.51413    199.69395   0.002967359 
  289          298.09356    199.94516   0.003460208 
  281          290.87102    200.19733   0.003558719 
  307          285.13285    200.45045   0.003257329 
  286          280.6995     200.70453   0.003496503 
  271          277.34747    200.95957   0.003690037 
  267          274.91631    201.21559   0.003745318 
  306          273.31615    201.47257   0.003267974 
  275          272.49562    201.73052   0.003636364 
  286          272.45866    201.98945   0.003496503 
  256          273.35159    202.24936   0.00390625 
  272          275.54672    202.51024   0.003676471 
  234          279.60855    202.77212   0.004273504 
  295          285.96593    203.03497   0.003389831 
  255          293.95748    203.29882   0.003921569 
  302          300.66168    203.56366   0.003311258 
  279          302.02743    203.8295    0.003584229 
  280          296.33327    204.09633   0.003571429 
  227          286.29774    204.36417   0.004405286 
  280          276.14549    204.63301   0.003571429 
  230          268.02825    204.90286   0.004347826 
  274          262.2192     205.17372   0.003649635 
  285          258.36264    205.44559   0.003508772 
  243          256.08967    205.71848   0.004115226 
  246          255.16778    205.99239   0.004065041 
  218          255.49717    206.26732   0.004587156 
  254          257.10373    206.54328   0.003937008 
  225          260.15242    206.82027   0.004444444 
  226          264.9623     207.09828   0.004424779 
  232          271.93207    207.37734   0.004310345 
  214          281.1193     207.65743   0.004672897 
#--eof--eof--eof--eof--eof--eof--eof--eof--eof--eof--eof--eof--eof--eof--eof--#

# start Validation Reply Form
vrf_PLAT741_NEW10minmill_phase_1 # for all atoms in 1_quartz
;
PROBLEM: Bond Calculation Missing s.u.
RESPONSE: atomic positions not refined
;
vrf_PLAT741_NEW10minmill_phase_3 # for all atoms in 3_pyrrhotite
;
PROBLEM: Bond Calculation Missing s.u.
RESPONSE: atomic positions not refined
;
vrf_PLAT741_NEW10minmill_phase_4 # for all atoms in 4_rutile
;
PROBLEM: Bond Calculation Missing s.u.
RESPONSE: atomic positions not refined
;
vrf_PLAT741_NEW10minmill_phase_2 # for all atoms in 2_albite
;
PROBLEM: Bond Calculation Missing s.u.
RESPONSE: atomic positions not refined
;
_vrf_PLAT155_NEW10minmill_phase_2 # for 2_albite
;
PROBLEM: s.u. Small or Missing, The Triclinic Unitcell is NOT reduced.
RESPONSE: unit cell not refined
;
_vrf_PLAT141_NEW10minmill_phase_2 # for 2_albite
;
PROBLEM: s.u. Small or Missing, The Triclinic Unitcell is NOT reduced.
RESPONSE: unit cell not refined
;
_vrf_PLAT142_NEW10minmill_phase_2 # for 2_albite
;
PROBLEM: s.u. Small or Missing, The Triclinic Unitcell is NOT reduced.
RESPONSE: unit cell not refined
;
_vrf_PLAT143_NEW10minmill_phase_2 # for 2_albite
;
PROBLEM: s.u. Small or Missing, The Triclinic Unitcell is NOT reduced.
RESPONSE: unit cell not refined
;
_vrf_PLAT144_NEW10minmill_phase_2 # for 2_albite
;
PROBLEM: s.u. Small or Missing, The Triclinic Unitcell is NOT reduced.
RESPONSE: unit cell not refined
;
_vrf_PLAT145_NEW10minmill_phase_2 # for 2_albite
;
PROBLEM: s.u. Small or Missing, The Triclinic Unitcell is NOT reduced.
RESPONSE: unit cell not refined
;
_vrf_PLAT146_NEW10minmill_phase_2 # for 2_albite
;
PROBLEM: s.u. Small or Missing, The Triclinic Unitcell is NOT reduced.
RESPONSE: unit cell not refined
;
_vrf_PLAT151_NEW10minmill_phase_2 # for 2_albite
;
PROBLEM: s.u. Small or Missing, The Triclinic Unitcell is NOT reduced.
RESPONSE: unit cell not refined
;
# end Validation Reply Form
